# Supplementary material for: BN/BO Doping of peri‐Acenoacenes: Modulating Excited States in Trapeziumene Congeners
Source: Angew Chem Int Ed Engl. 2025 Sep 16;64(44):e202517114. doi: 10.1002/anie.202517114 (PMC12559455; doi:10.1002/anie.202517114)
Supplement: Supplementary file 2 — Supporting Information [file ANIE-64-e202517114-s002.zip]

Archive with 8 entries (8 files):
- 1NBOBN_S0.xyz
- 1OBNBO_S0.xyz
- 1OBOBO_S0.xyz
- 1NBNBN_S1.xyz
- 1NBOBN_S1.xyz
- 1OBNBO_S1.xyz
- 1OBOBO_S1.xyz
- 1NBNBN_S0.xyz
