# Supplementary material for: BN/BO Doping of peri‐Acenoacenes: Modulating Excited States in Trapeziumene Congeners
Source: Angew Chem Int Ed Engl. 2025 Sep 16;64(44):e202517114. doi: 10.1002/anie.202517114 (PMC12559455; doi:10.1002/anie.202517114)
Supplement: Supplementary file 2 — Supporting Information [file ANIE-64-e202517114-s002.zip › 1NBOBN_S0.xyz]

141
symmetry c1
C       -2.055483000      4.500220000     -2.312447000
C       -2.176909000      5.153288000     -0.960857000
C       -2.031068000      6.535810000     -0.817657000
C       -2.090222000      7.153812000      0.430653000
C       -1.889567000      8.641368000      0.574721000
C       -2.313070000      6.356755000      1.556757000
C       -2.460453000      4.973891000      1.458432000
C       -2.653512000      4.125177000      2.687798000
C       -2.394406000      4.386745000      0.187370000
N       -2.432782000      2.949736000      0.078675000
C       -3.649221000      2.257023000      0.063741000
C       -4.860161000      2.958796000      0.070231000
C       -6.075342000      2.285000000      0.062888000
C       -6.108899000      0.894766000      0.038897000
C       -4.922175000      0.151505000      0.016468000
B       -4.930344000     -1.395557000      0.005542000
C       -6.263566000     -2.220425000     -0.104781000
C       -6.665198000     -3.172399000      0.845228000
C       -7.850049000     -3.889187000      0.699388000
C       -8.660749000     -3.682483000     -0.415879000
C       -8.284634000     -2.742957000     -1.373398000
C       -7.107343000     -2.015323000     -1.209725000
C       -3.675509000      0.828370000      0.038041000
C       -2.448708000      0.060145000      0.033513000
C       -2.445120000     -1.379218000      0.045609000
N       -3.673186000     -2.066273000      0.064843000
C       -3.617553000     -3.508477000      0.108314000
C       -3.452315000     -4.147047000      1.343878000
C       -3.292819000     -3.350900000      2.612824000
C       -3.430000000     -5.541590000      1.369756000
C       -3.558733000     -6.300081000      0.204366000
C       -3.570146000     -7.807111000      0.261747000
C       -3.695858000     -5.628801000     -1.010995000
C       -3.723267000     -4.234585000     -1.082328000
C       -3.864400000     -3.533750000     -2.407509000
C       -1.240504000     -2.067012000      0.023530000
C        0.005477000     -1.395007000      0.003253000
C        0.000143000      0.022182000      0.003884000
C       -1.225408000      0.728389000      0.014913000
B       -1.196502000      2.250475000      0.027557000
O       -0.010788000      2.957092000      0.006429000
B        1.179988000      2.259262000     -0.019691000
C        1.220362000      0.737494000     -0.008074000
C        2.448619000      0.078517000     -0.030139000
C        3.669558000      0.855973000     -0.040143000
C        4.921378000      0.188625000     -0.023470000
B        4.941280000     -1.358314000     -0.009435000
C        6.281100000     -2.172652000      0.099209000
C        7.126201000     -1.957630000      1.201269000
C        8.309527000     -2.675606000      1.364031000
C        8.690419000     -3.615076000      0.408345000
C        7.878428000     -3.831436000     -0.704148000
C        6.687629000     -3.124364000     -0.848987000
C        6.102303000      0.940829000     -0.053938000
C        6.058081000      2.330693000     -0.082000000
C        4.837803000      2.995312000     -0.084269000
C        3.632336000      2.284354000     -0.068264000
N        2.410657000      2.967683000     -0.076815000
C        2.360617000      4.404278000     -0.186447000
C        2.396456000      4.989409000     -1.459504000
C        2.568868000      4.139130000     -2.690824000
C        2.237777000      6.371016000     -1.557161000
C        2.033396000      7.168615000     -0.427899000
C        1.821148000      8.654688000     -0.570471000
C        2.004098000      6.552503000      0.822435000
C        2.161833000      5.171148000      0.964740000
C        2.073148000      4.518497000      2.319052000
C        2.455857000     -1.360827000     -0.042242000
N        3.689034000     -2.038593000     -0.063940000
C        3.644188000     -3.481226000     -0.105424000
C        3.758043000     -4.204908000      1.085892000
C        3.897046000     -3.501228000      2.409783000
C        3.740990000     -5.599424000      1.016443000
C        3.606226000     -6.273303000     -0.197700000
C        3.628694000     -7.780274000     -0.253329000
C        3.469273000     -5.517330000     -1.363836000
C        3.481093000     -4.122667000     -1.339828000
C        3.312929000     -3.329387000     -2.609456000
C        1.256459000     -2.057630000     -0.018254000
H       -1.111543000      3.952224000     -2.389532000
H       -2.077267000      5.247454000     -3.106616000
H       -2.861468000      3.783889000     -2.486785000
H       -1.854881000      7.138580000     -1.702453000
H       -2.665775000      9.088099000      1.201439000
H       -1.904530000      9.139896000     -0.395876000
H       -0.926116000      8.858157000      1.046209000
H       -2.357871000      6.820315000      2.537105000
H       -1.848359000      3.391741000      2.787819000
H       -3.591000000      3.564384000      2.644140000
H       -2.665605000      4.743463000      3.585905000
H       -4.837484000      4.040645000      0.084205000
H       -6.997751000      2.854062000      0.075970000
H       -7.060829000      0.379734000      0.039924000
H       -6.046502000     -3.361374000      1.713318000
H       -8.137578000     -4.614371000      1.452434000
H       -9.578371000     -4.247021000     -0.535878000
H       -8.908556000     -2.573291000     -2.243743000
H       -6.833895000     -1.280561000     -1.959516000
H       -2.351759000     -2.793238000      2.610364000
H       -4.092690000     -2.615736000      2.731313000
H       -3.297326000     -4.007433000      3.483321000
H       -3.309649000     -6.045945000      2.323051000
H       -3.205087000     -8.242599000     -0.670578000
H       -4.586336000     -8.182042000      0.423534000
H       -2.950957000     -8.178138000      1.081207000
H       -3.778919000     -6.201548000     -1.929012000
H       -3.724682000     -4.235839000     -3.230390000
H       -3.133657000     -2.728371000     -2.511554000
H       -4.856875000     -3.086025000     -2.509125000
H       -1.247793000     -3.148689000      0.022487000
H        6.849037000     -1.222688000      1.949518000
H        8.934391000     -2.498459000      2.232206000
H        9.612718000     -4.172099000      0.527604000
H        8.169611000     -4.556636000     -1.455774000
H        6.068129000     -3.320879000     -1.714815000
H        7.058094000      0.433007000     -0.058505000
H        6.976078000      2.906640000     -0.102209000
H        4.806753000      4.076913000     -0.101463000
H        2.574943000      4.757069000     -3.589238000
H        1.756597000      3.412217000     -2.781388000
H        3.502254000      3.570944000     -2.657898000
H        2.259008000      6.833108000     -2.538991000
H        1.839475000      9.153367000      0.399975000
H        2.589938000      9.106842000     -1.202516000
H        0.853097000      8.864616000     -1.035466000
H        1.842556000      7.155719000      1.709714000
H        2.094742000      5.267296000      3.111729000
H        2.894281000      3.816618000      2.481517000
H        1.140482000      3.953934000      2.412171000
H        3.160028000     -2.701709000      2.514783000
H        4.886099000     -3.045251000      2.508061000
H        3.765320000     -4.203342000      3.233959000
H        3.830445000     -6.170319000      1.935007000
H        3.003785000     -8.157143000     -1.065786000
H        3.276822000     -8.217319000      0.683298000
H        4.645956000     -8.147577000     -0.425526000
H        3.350664000     -6.023846000     -2.316210000
H        4.107518000     -2.589012000     -2.731052000
H        2.368136000     -2.778090000     -2.605345000
H        3.319635000     -3.987105000     -3.479046000
H        1.271832000     -3.139220000     -0.017713000
