# Supplementary material for: BN/BO Doping of peri‐Acenoacenes: Modulating Excited States in Trapeziumene Congeners
Source: Angew Chem Int Ed Engl. 2025 Sep 16;64(44):e202517114. doi: 10.1002/anie.202517114 (PMC12559455; doi:10.1002/anie.202517114)
Supplement: Supplementary file 2 — Supporting Information [file ANIE-64-e202517114-s002.zip › 1OBNBO_S0.xyz]

112
symmetry c1
C        3.258700000     -2.198468000     -2.654194000
C        3.441164000     -2.999237000     -1.391219000
C        3.420822000     -4.393797000     -1.422517000
C        3.571380000     -5.156884000     -0.262905000
C        3.584413000     -6.663591000     -0.326465000
C        3.729325000     -4.490591000      0.952812000
C        3.755735000     -3.096804000      1.029761000
C        3.920646000     -2.401435000      2.355065000
C        3.626944000     -2.366104000     -0.155890000
N        3.678618000     -0.923357000     -0.106373000
C        2.445425000     -0.245465000     -0.067696000
C        1.242713000     -0.934270000     -0.035165000
C       -0.000004000     -0.259392000      0.000015000
C       -1.242700000     -0.934309000      0.035178000
C       -2.445432000     -0.245542000      0.067715000
N       -3.678600000     -0.923477000      0.106370000
C       -3.626858000     -2.366223000      0.155855000
C       -3.755604000     -3.096909000     -1.029766000
C       -3.920560000     -2.401586000     -2.355088000
C       -3.729122000     -4.490731000     -0.952808000
C       -3.571137000     -5.156999000      0.262874000
C       -3.584005000     -6.663699000      0.326622000
C       -3.420615000     -4.393884000      1.422518000
C       -3.441029000     -2.999363000      1.391215000
C       -3.258608000     -2.198552000      2.654170000
C       -2.437290000      1.189802000      0.048028000
C       -1.220613000      1.870002000      0.022640000
C       -0.000026000      1.161552000      0.000025000
C        1.220539000      1.870040000     -0.022585000
C        2.437238000      1.189879000     -0.047984000
C        3.664797000      1.953523000     -0.053637000
C        4.920017000      1.297670000     -0.057727000
B        4.937054000     -0.249984000     -0.062719000
C        6.275749000     -1.066846000      0.018333000
C        6.660392000     -2.020342000     -0.937364000
C        7.853908000     -2.727317000     -0.817919000
C        8.690361000     -2.509543000      0.276051000
C        8.331297000     -1.568651000      1.238688000
C        7.145135000     -0.850154000      1.101144000
C        6.087929000      2.072099000     -0.085409000
C        6.026362000      3.462548000     -0.091464000
C        4.793787000      4.110708000     -0.071049000
C        3.620257000      3.366394000     -0.053282000
O        2.441879000      4.059404000     -0.038197000
B        1.227293000      3.401532000     -0.023653000
N       -0.000074000      4.151451000      0.000031000
C       -0.000097000      5.585458000      0.000022000
C       -0.554983000      6.287465000      1.071055000
C       -0.557802000      7.679984000      1.067641000
C       -0.000141000      8.381325000      0.000004000
C        0.557543000      7.679988000     -1.067623000
C        0.554767000      6.287469000     -1.071019000
B       -1.227418000      3.401493000      0.023716000
O       -2.442025000      4.059326000      0.038249000
C       -3.620381000      3.366278000      0.053318000
C       -3.664873000      1.953406000      0.053673000
C       -4.920071000      1.297509000      0.057743000
B       -4.937060000     -0.250142000      0.062744000
C       -6.275736000     -1.067031000     -0.018382000
C       -7.145271000     -0.850034000     -1.101010000
C       -8.331437000     -1.568514000     -1.238608000
C       -8.690356000     -2.509695000     -0.276199000
C       -7.853762000     -2.727761000      0.817604000
C       -6.660246000     -2.020795000      0.937101000
C       -6.088010000      2.071897000      0.085385000
C       -6.026491000      3.462349000      0.091443000
C       -4.793938000      4.110551000      0.071060000
H        3.257179000     -2.851057000     -3.527612000
H        4.050967000     -1.456317000     -2.779744000
H        2.313099000     -1.648702000     -2.637758000
H        3.284738000     -4.894281000     -2.375682000
H        2.967045000     -7.031849000     -1.148431000
H        3.218390000     -7.103280000      0.603545000
H        4.601389000     -7.036569000     -0.487720000
H        3.829982000     -5.067127000      1.866654000
H        4.912956000     -1.949583000      2.438508000
H        3.801133000     -3.108006000      3.177220000
H        3.188582000     -1.599951000      2.478389000
H        1.247373000     -2.015881000     -0.038569000
H       -1.247327000     -2.015922000      0.038559000
H       -3.800849000     -3.108142000     -3.177228000
H       -4.912959000     -1.949939000     -2.438606000
H       -3.188652000     -1.599955000     -2.478373000
H       -3.829756000     -5.067271000     -1.866646000
H       -3.225028000     -7.103517000     -0.606044000
H       -4.599796000     -7.036456000      0.495662000
H       -2.960572000     -7.032029000      1.143996000
H       -3.284497000     -4.894363000      2.375687000
H       -2.313121000     -1.648593000      2.637644000
H       -3.256878000     -2.851138000      3.527588000
H       -4.051014000     -1.456561000      2.779791000
H        6.021847000     -2.217855000     -1.788896000
H        8.128210000     -3.453625000     -1.574746000
H        9.614859000     -3.066745000      0.375587000
H        8.975224000     -1.390781000      2.092610000
H        6.884642000     -0.114939000      1.855046000
H        7.051744000      1.579731000     -0.105603000
H        6.937009000      4.049335000     -0.112972000
H        4.721926000      5.191407000     -0.072031000
H       -0.980870000      5.738290000      1.901487000
H       -0.992299000      8.216232000      1.903244000
H       -0.000158000      9.464830000     -0.000003000
H        0.992023000      8.216239000     -1.903234000
H        0.980672000      5.738297000     -1.901445000
H       -6.884896000     -0.114586000     -1.854726000
H       -8.975481000     -1.390406000     -2.092393000
H       -9.614858000     -3.066884000     -0.375776000
H       -8.127955000     -3.454289000      1.574260000
H       -6.021595000     -2.218532000      1.788502000
H       -7.051809000      1.579493000      0.105549000
H       -6.937159000      4.049104000      0.112925000
H       -4.722114000      5.191252000      0.072041000
