# Supplementary material for: BN/BO Doping of peri‐Acenoacenes: Modulating Excited States in Trapeziumene Congeners
Source: Angew Chem Int Ed Engl. 2025 Sep 16;64(44):e202517114. doi: 10.1002/anie.202517114 (PMC12559455; doi:10.1002/anie.202517114)
Supplement: Supplementary file 2 — Supporting Information [file ANIE-64-e202517114-s002.zip › 1OBOBO_S0.xyz]

101
symmetry c1
C        3.283616000     -1.535346000     -2.654680000
C        3.481837000     -2.326087000     -1.387729000
C        3.482435000     -3.720932000     -1.410998000
C        3.649301000     -4.474976000     -0.247687000
C        3.685144000     -5.981615000     -0.302897000
C        3.802087000     -3.799527000      0.963612000
C        3.807758000     -2.405091000      1.032697000
C        3.968915000     -1.699870000      2.353246000
C        3.663121000     -1.683459000     -0.156645000
N        3.692929000     -0.239712000     -0.115402000
C        2.450311000      0.419070000     -0.074847000
C        1.251147000     -0.281180000     -0.038086000
C       -0.000015000      0.383069000     -0.000019000
C       -1.251169000     -0.281195000      0.038067000
C       -2.450340000      0.419041000      0.074825000
N       -3.692944000     -0.239764000      0.115405000
C       -3.663075000     -1.683510000      0.156674000
C       -3.807599000     -2.405189000     -1.032725000
C       -3.968628000     -1.699942000     -2.353277000
C       -3.801862000     -3.799566000     -0.963642000
C       -3.649115000     -4.475026000      0.247721000
C       -3.684989000     -5.981676000      0.302644000
C       -3.482328000     -3.720998000      1.410984000
C       -3.481789000     -2.326095000      1.387713000
C       -3.283629000     -1.535383000      2.654690000
C       -2.431937000      1.853741000      0.057402000
C       -1.211858000      2.517666000      0.025804000
C       -0.000025000      1.801844000     -0.000034000
C        1.211800000      2.517681000     -0.025880000
C        2.431887000      1.853772000     -0.057452000
C        3.640946000      2.641497000     -0.072674000
C        4.905243000      2.004984000     -0.082769000
B        4.941794000      0.455489000     -0.080234000
C        6.293020000     -0.339708000      0.000887000
C        6.687171000     -1.298118000     -0.946034000
C        7.892298000     -1.984806000     -0.825256000
C        8.731177000     -1.741384000      0.261418000
C        8.362761000     -0.795257000      1.215337000
C        7.164866000     -0.096891000      1.076271000
C        6.058907000      2.799597000     -0.122034000
C        5.971742000      4.188788000     -0.133706000
C        4.728632000      4.817647000     -0.107221000
C        3.568146000      4.055068000     -0.077986000
O        2.372909000      4.732773000     -0.056719000
B        1.183616000      4.044111000     -0.025969000
O       -0.000045000      4.756464000     -0.000059000
B       -1.183696000      4.044095000      0.025868000
O       -2.372998000      4.732741000      0.056616000
C       -3.568225000      4.055021000      0.077914000
C       -3.641006000      2.641448000      0.072628000
C       -4.905294000      2.004916000      0.082763000
B       -4.941829000      0.455419000      0.080275000
C       -6.293068000     -0.339771000     -0.000781000
C       -6.687336000     -1.297944000      0.946334000
C       -7.892479000     -1.984616000      0.825618000
C       -8.731268000     -1.741406000     -0.261172000
C       -8.362754000     -0.795494000     -1.215266000
C       -7.164845000     -0.097139000     -1.076264000
C       -6.058967000      2.799516000      0.122041000
C       -5.971821000      4.188708000      0.133684000
C       -4.728720000      4.817584000      0.107159000
H        3.288175000     -2.193091000     -3.524183000
H        4.065098000     -0.783085000     -2.787560000
H        2.330490000     -0.998720000     -2.638502000
H        3.350285000     -4.228852000     -2.360758000
H        3.067492000     -6.364051000     -1.118139000
H        3.332950000     -6.421548000      0.632295000
H        4.706558000     -6.339663000     -0.469787000
H        3.915369000     -4.369272000      1.880206000
H        3.862555000     -2.403225000      3.179918000
H        3.226784000     -0.907556000      2.475511000
H        4.955493000     -1.234349000      2.429613000
H        1.267822000     -1.362820000     -0.040580000
H       -1.267833000     -1.362836000      0.040592000
H       -3.862366000     -2.403316000     -3.179945000
H       -4.955124000     -1.234258000     -2.429661000
H       -3.226362000     -0.907750000     -2.475529000
H       -3.915041000     -4.369328000     -1.880245000
H       -3.321910000     -6.421542000     -0.628448000
H       -4.708147000     -6.340123000      0.457568000
H       -3.076605000     -6.363812000      1.124918000
H       -3.350196000     -4.228901000      2.360747000
H       -2.330394000     -0.998942000      2.638662000
H       -3.288449000     -2.193118000      3.524199000
H       -4.064986000     -0.782970000      2.787435000
H        6.047249000     -1.515501000     -1.791606000
H        8.173847000     -2.715347000     -1.575288000
H        9.664848000     -2.282861000      0.362013000
H        9.008421000     -0.597621000      2.063558000
H        6.896969000      0.642528000      1.823403000
H        7.031598000      2.325251000     -0.147044000
H        6.871736000      4.791255000     -0.164219000
H        4.641499000      5.897123000     -0.112618000
H       -6.047492000     -1.515154000      1.792007000
H       -8.174110000     -2.714978000      1.575793000
H       -9.664952000     -2.282869000     -0.361716000
H       -9.008349000     -0.598013000     -2.063572000
H       -6.896875000      0.642114000     -1.823534000
H       -7.031651000      2.325157000      0.147090000
H       -6.871823000      4.791163000      0.164208000
H       -4.641602000      5.897062000      0.112535000
