# Supplementary material for: BN/BO Doping of peri‐Acenoacenes: Modulating Excited States in Trapeziumene Congeners
Source: Angew Chem Int Ed Engl. 2025 Sep 16;64(44):e202517114. doi: 10.1002/anie.202517114 (PMC12559455; doi:10.1002/anie.202517114)
Supplement: Supplementary file 2 — Supporting Information [file ANIE-64-e202517114-s002.zip › 1NBNBN_S1.xyz]

152
symmetry c1
C        4.177572000     -3.351165000     -2.238077000
C        4.808186000     -3.125891000     -0.890726000
C        6.174717000     -3.322713000     -0.703999000
C        6.775636000     -3.182455000      0.547583000
C        8.265922000     -3.342839000      0.704703000
C        5.969854000     -2.853613000      1.637544000
C        4.599479000     -2.635846000      1.494439000
C        3.745299000     -2.269612000      2.679605000
C        4.039352000     -2.751299000      0.217776000
N        2.614471000     -2.569236000      0.074171000
C        1.865568000     -3.740671000      0.145586000
C        2.512053000     -4.985617000      0.288345000
C        1.794561000     -6.172348000      0.321043000
C        0.406911000     -6.155852000      0.211277000
C       -0.292455000     -4.949123000      0.092165000
B       -1.821187000     -4.926153000      0.027778000
C       -2.688202000     -6.227806000     -0.113943000
C       -2.428283000     -7.108233000     -1.179903000
C       -3.183686000     -8.262371000     -1.376922000
C       -4.213508000     -8.579637000     -0.493562000
C       -4.479905000     -7.732753000      0.581797000
C       -3.731894000     -6.572457000      0.761312000
C        0.428390000     -3.711346000      0.090276000
C       -0.269948000     -2.470133000      0.065252000
C       -1.709908000     -2.443846000      0.053236000
N       -2.439397000     -3.632465000      0.059861000
C       -3.879455000     -3.524820000      0.068504000
C       -4.580204000     -3.615613000     -1.137860000
C       -3.851384000     -3.786298000     -2.444118000
C       -5.973967000     -3.541118000     -1.099155000
C       -6.668052000     -3.372881000      0.099431000
C       -8.175524000     -3.331845000      0.122049000
C       -5.932828000     -3.262909000      1.281705000
C       -4.539795000     -3.332568000      1.288295000
C       -3.765595000     -3.197230000      2.573326000
C       -2.374226000     -1.221048000      0.019250000
C       -1.682326000      0.000021000      0.024433000
C       -0.239347000      0.000003000      0.044183000
C        0.452008000     -1.237422000      0.057615000
B        1.974036000     -1.253022000      0.000322000
N        2.708096000     -0.000031000     -0.136041000
C        4.031977000     -0.000046000     -0.718171000
C        4.138793000     -0.000011000     -2.106389000
C        5.392329000     -0.000006000     -2.716962000
C        6.544092000     -0.000038000     -1.939390000
C        6.436363000     -0.000074000     -0.548490000
C        5.190268000     -0.000077000      0.056888000
B        1.974067000      1.252975000      0.000343000
C        0.452039000      1.237412000      0.057649000
C       -0.269888000      2.470139000      0.065314000
C        0.428478000      3.711336000      0.090349000
C       -0.292339000      4.949129000      0.092266000
B       -1.821072000      4.926196000      0.027902000
C       -2.688056000      6.227871000     -0.113816000
C       -2.428105000      7.108296000     -1.179771000
C       -3.183476000      8.262455000     -1.376790000
C       -4.213297000      8.579745000     -0.493437000
C       -4.479725000      7.732862000      0.581916000
C       -3.731745000      6.572546000      0.761433000
C        0.407059000      6.155842000      0.211368000
C        1.794714000      6.172304000      0.321084000
C        2.512177000      4.985557000      0.288350000
C        1.865658000      3.740628000      0.145614000
N        2.614532000      2.569175000      0.074160000
C        4.039430000      2.751213000      0.217621000
C        4.599697000      2.635736000      1.494210000
C        3.745648000      2.269510000      2.679473000
C        5.970105000      2.853449000      1.637155000
C        6.775767000      3.182268000      0.547107000
C        8.266076000      3.342646000      0.704024000
C        6.174704000      3.322556000     -0.704410000
C        4.808151000      3.125783000     -0.890977000
C        4.177376000      3.351057000     -2.238253000
C       -1.709849000      2.443886000      0.053304000
N       -2.439311000      3.632522000      0.059960000
C       -3.879370000      3.524906000      0.068598000
C       -4.580118000      3.615775000     -1.137758000
C       -3.851297000      3.786520000     -2.444008000
C       -5.973884000      3.541311000     -1.099056000
C       -6.667971000      3.373028000      0.099521000
C       -8.175443000      3.332019000      0.122146000
C       -5.932747000      3.262978000      1.281790000
C       -4.539713000      3.332606000      1.288381000
C       -3.765513000      3.197179000      2.573403000
C       -2.374196000      1.221105000      0.019287000
H        3.400011000     -2.616634000     -2.444679000
H        3.711595000     -4.341200000     -2.283382000
H        4.926401000     -3.291643000     -3.028386000
H        6.786095000     -3.586204000     -1.560910000
H        8.783056000     -2.421180000      0.416328000
H        8.650679000     -4.143253000      0.068544000
H        8.537039000     -3.563673000      1.738844000
H        6.417340000     -2.752866000      2.621042000
H        3.315153000     -1.270469000      2.563969000
H        4.333644000     -2.281183000      3.597665000
H        2.908834000     -2.963590000      2.797474000
H        3.587048000     -5.017856000      0.371021000
H        2.325288000     -7.110676000      0.432524000
H       -0.144587000     -7.087014000      0.237103000
H       -1.627720000     -6.878083000     -1.874763000
H       -2.967409000     -8.913259000     -2.216758000
H       -4.801743000     -9.478371000     -0.640006000
H       -5.275222000     -7.974117000      1.278262000
H       -3.967705000     -5.927437000      1.597882000
H       -4.534697000     -3.662736000     -3.285167000
H       -3.401961000     -4.780730000     -2.514263000
H       -3.042950000     -3.058097000     -2.544686000
H       -6.527773000     -3.611075000     -2.029794000
H       -8.589089000     -4.330909000      0.295924000
H       -8.543136000     -2.683193000      0.920062000
H       -8.577122000     -2.971631000     -0.827182000
H       -6.454688000     -3.120071000      2.222437000
H       -3.073332000     -4.031367000      2.715213000
H       -4.440614000     -3.160806000      3.428843000
H       -3.163020000     -2.284297000      2.572305000
H       -3.454176000     -1.199937000     -0.000929000
H        3.234370000      0.000013000     -2.703104000
H        5.461569000      0.000021000     -3.798613000
H        7.520620000     -0.000035000     -2.409398000
H        7.326777000     -0.000100000      0.067499000
H        5.109558000     -0.000109000      1.131943000
H       -1.627543000      6.878128000     -1.874625000
H       -2.967175000      8.913342000     -2.216621000
H       -4.801507000      9.478494000     -0.639882000
H       -5.275041000      7.974244000      1.278375000
H       -3.967581000      5.927530000      1.597997000
H       -0.144417000      7.087016000      0.237216000
H        2.325466000      7.110620000      0.432550000
H        3.587178000      5.017772000      0.370979000
H        3.315489000      1.270365000      2.563891000
H        2.909196000      2.963488000      2.797430000
H        4.334094000      2.281086000      3.597468000
H        6.417703000      2.752672000      2.620598000
H        8.537446000      3.562141000      1.738381000
H        8.783260000      2.421459000      0.414246000
H        8.650543000      4.143975000      0.068833000
H        6.785993000      3.586018000     -1.561395000
H        4.926148000      3.291748000     -3.028633000
H        3.711205000      4.341005000     -2.283429000
H        3.399937000      2.616394000     -2.444853000
H       -3.042867000      3.058320000     -2.544612000
H       -3.401867000      4.780953000     -2.514104000
H       -4.534610000      3.663004000     -3.285063000
H       -6.527689000      3.611330000     -2.029690000
H       -8.577064000      2.972158000     -0.827207000
H       -8.588982000      4.331029000      0.296397000
H       -8.543058000      2.683085000      0.919931000
H       -6.454608000      3.120103000      2.222515000
H       -4.440531000      3.160715000      3.428919000
H       -3.073236000      4.031297000      2.715339000
H       -3.162952000      2.284238000      2.572326000
H       -3.454148000      1.200022000     -0.000890000
