# Supplementary material for: BN/BO Doping of peri‐Acenoacenes: Modulating Excited States in Trapeziumene Congeners
Source: Angew Chem Int Ed Engl. 2025 Sep 16;64(44):e202517114. doi: 10.1002/anie.202517114 (PMC12559455; doi:10.1002/anie.202517114)
Supplement: Supplementary file 2 — Supporting Information [file ANIE-64-e202517114-s002.zip › 1NBOBN_S1.xyz]

141
symmetry c1
C       -1.983026000      4.532940000     -2.299305000
C       -2.126428000      5.170049000     -0.942298000
C       -1.968213000      6.548332000     -0.777278000
C       -2.050528000      7.151170000      0.477263000
C       -1.829530000      8.633027000      0.645457000
C       -2.311845000      6.343139000      1.587028000
C       -2.475213000      4.963705000      1.468049000
C       -2.711274000      4.103221000      2.681636000
C       -2.383619000      4.392731000      0.190948000
N       -2.433363000      2.958249000      0.063003000
C       -3.640019000      2.275202000      0.043568000
C       -4.851761000      2.985304000      0.043120000
C       -6.068903000      2.315458000      0.041397000
C       -6.109249000      0.921265000      0.028326000
C       -4.932670000      0.159330000      0.003581000
B       -4.952288000     -1.376352000     -0.001422000
C       -6.281032000     -2.203142000     -0.119851000
C       -6.666767000     -3.195810000      0.796939000
C       -7.851690000     -3.909549000      0.641670000
C       -8.682882000     -3.659940000     -0.449906000
C       -8.324921000     -2.680721000     -1.374298000
C       -7.146086000     -1.958256000     -1.202005000
C       -3.670854000      0.828973000      0.022841000
C       -2.465292000      0.066969000      0.024343000
C       -2.462752000     -1.372252000      0.039941000
N       -3.678520000     -2.050203000      0.063628000
C       -3.629739000     -3.492755000      0.119016000
C       -3.463033000     -4.119246000      1.360060000
C       -3.296505000     -3.309592000      2.619379000
C       -3.450872000     -5.513524000      1.399334000
C       -3.591459000     -6.282095000      0.241926000
C       -3.614138000     -7.788345000      0.313812000
C       -3.729946000     -5.621656000     -0.979368000
C       -3.747685000     -4.228218000     -1.064333000
C       -3.886975000     -3.537139000     -2.394629000
C       -1.244753000     -2.070851000      0.018201000
C        0.000948000     -1.410053000      0.000139000
C       -0.000035000      0.030429000      0.000169000
C       -1.220448000      0.736987000      0.007146000
B       -1.185285000      2.241754000      0.016296000
O       -0.002027000      2.951624000      0.000295000
B        1.182191000      2.243367000     -0.015883000
C        1.219409000      0.738647000     -0.006813000
C        2.465168000      0.070326000     -0.024141000
C        3.669687000      0.833974000     -0.022770000
C        4.932419000      0.166056000     -0.003703000
B        4.954134000     -1.369595000      0.001282000
C        6.284046000     -2.194554000      0.119395000
C        7.148956000     -1.948711000      1.201435000
C        8.328850000     -2.669549000      1.373313000
C        8.688015000     -3.648026000      0.448604000
C        7.856965000     -3.898539000     -0.642875000
C        6.671003000     -3.186439000     -0.797728000
C        6.107954000      0.929594000     -0.028629000
C        6.065701000      2.323732000     -0.041731000
C        4.847646000      2.991915000     -0.043286000
C        3.636875000      2.280159000     -0.043502000
N        2.429291000      2.961554000     -0.062745000
C        2.377569000      4.395956000     -0.190815000
C        2.468081000      4.966910000     -1.467998000
C        2.705168000      4.106633000     -2.681529000
C        2.302776000      6.346105000     -1.587086000
C        2.040590000      7.153888000     -0.477349000
C        1.817392000      8.635398000     -0.645670000
C        1.959427000      6.551079000      0.777285000
C        2.119596000      5.173037000      0.942413000
C        1.977400000      4.535852000      2.299511000
C        2.464591000     -1.368899000     -0.039766000
N        3.681288000     -2.045188000     -0.063561000
C        3.634506000     -3.487815000     -0.118770000
C        3.753692000     -4.222942000      1.064647000
C        3.892196000     -3.531501000      2.394837000
C        3.737970000     -5.616433000      0.979871000
C        3.600264000     -6.277228000     -0.241300000
C        3.625092000     -7.783448000     -0.313076000
C        3.458374000     -5.509005000     -1.398799000
C        3.468497000     -4.114721000     -1.359714000
C        3.300527000     -3.305482000     -2.619107000
C        1.247555000     -2.069154000     -0.017962000
H       -1.045548000      3.972497000     -2.362706000
H       -1.976268000      5.290942000     -3.083395000
H       -2.795256000      3.831193000     -2.501805000
H       -1.763578000      7.159947000     -1.649729000
H       -2.582475000      9.075300000      1.302569000
H       -1.864395000      9.151467000     -0.314149000
H       -0.850465000      8.828767000      1.093752000
H       -2.374410000      6.794717000      2.571904000
H       -1.938642000      3.334839000      2.774790000
H       -3.671611000      3.583659000      2.622992000
H       -2.704304000      4.706902000      3.589563000
H       -4.822060000      4.066664000      0.048030000
H       -6.990214000      2.886050000      0.050765000
H       -7.067140000      0.417001000      0.040742000
H       -6.035276000     -3.417181000      1.647667000
H       -8.124674000     -4.665244000      1.369798000
H       -9.600972000     -4.222098000     -0.577250000
H       -8.963151000     -2.478294000     -2.227155000
H       -6.883860000     -1.197894000     -1.929773000
H       -2.359669000     -2.745234000      2.600772000
H       -4.101808000     -2.579783000      2.737726000
H       -3.287902000     -3.957461000      3.496293000
H       -3.329681000     -6.009407000      2.356933000
H       -3.253395000     -8.235499000     -0.614666000
H       -4.632986000     -8.153965000      0.480138000
H       -2.996899000     -8.156118000      1.136186000
H       -3.821666000     -6.202625000     -1.891348000
H       -3.784898000     -4.251986000     -3.211969000
H       -3.129755000     -2.759243000     -2.518643000
H       -4.864351000     -3.055182000     -2.484802000
H       -1.259217000     -3.151721000      0.016717000
H        6.885807000     -1.188888000      1.929436000
H        8.966964000     -2.466429000      2.226092000
H        9.606927000     -4.208914000      0.575626000
H        8.130880000     -4.653662000     -1.371247000
H        6.039662000     -3.408464000     -1.648397000
H        7.066528000      0.426631000     -0.041173000
H        6.986228000      2.895586000     -0.051262000
H        4.816468000      4.073234000     -0.048243000
H        2.696736000      4.710134000     -3.589564000
H        1.933908000      3.336823000     -2.774228000
H        3.666476000      3.588827000     -2.623182000
H        2.364493000      6.797668000     -2.572020000
H        1.852989000      9.154197000      0.313718000
H        2.568746000      9.078455000     -1.304064000
H        0.837386000      8.829673000     -1.092544000
H        1.754173000      7.162510000      1.649724000
H        1.969951000      5.293902000      3.083549000
H        2.790551000      3.835117000      2.501811000
H        1.040628000      3.974256000      2.363247000
H        3.134007000     -2.754543000      2.518796000
H        4.868972000     -3.048302000      2.484878000
H        3.791076000     -4.246361000      3.212285000
H        3.830678000     -6.197147000      1.891911000
H        3.005510000     -8.152311000     -1.133210000
H        3.268364000     -8.231049000      0.616725000
H        4.643910000     -8.147465000     -0.483056000
H        3.337756000     -6.005192000     -2.356316000
H        4.104651000     -2.574411000     -2.737656000
H        2.362800000     -2.742605000     -2.600434000
H        3.292822000     -3.953470000     -3.495942000
H        1.263491000     -3.150004000     -0.016495000
