# Supplementary material for: BN/BO Doping of peri‐Acenoacenes: Modulating Excited States in Trapeziumene Congeners
Source: Angew Chem Int Ed Engl. 2025 Sep 16;64(44):e202517114. doi: 10.1002/anie.202517114 (PMC12559455; doi:10.1002/anie.202517114)
Supplement: Supplementary file 2 — Supporting Information [file ANIE-64-e202517114-s002.zip › 1OBNBO_S1.xyz]

112
symmetry c1
C        3.243575000     -2.157453000     -2.674562000
C        3.429192000     -2.977703000     -1.424745000
C        3.412639000     -4.371547000     -1.475276000
C        3.573041000     -5.150236000     -0.327294000
C        3.589994000     -6.655753000     -0.412116000
C        3.737171000     -4.500798000      0.896827000
C        3.760911000     -3.108404000      0.993584000
C        3.927856000     -2.429264000      2.326796000
C        3.621447000     -2.363162000     -0.181388000
N        3.672964000     -0.920492000     -0.114401000
C        2.456180000     -0.246707000     -0.070987000
C        1.239189000     -0.940476000     -0.036534000
C        0.000001000     -0.269653000     -0.000017000
C       -1.239145000     -0.940474000      0.036476000
C       -2.456178000     -0.246696000      0.070943000
N       -3.672917000     -0.920489000      0.114359000
C       -3.621409000     -2.363159000      0.181410000
C       -3.761040000     -3.108448000     -0.993474000
C       -3.928194000     -2.429407000     -2.326710000
C       -3.737308000     -4.500867000     -0.896623000
C       -3.573031000     -5.150213000      0.327492000
C       -3.589929000     -6.655715000      0.412564000
C       -3.412490000     -4.371439000      1.475434000
C       -3.429033000     -2.977629000      1.424816000
C       -3.243286000     -2.157275000      2.674547000
C       -2.454952000      1.192476000      0.049084000
C       -1.217821000      1.882428000      0.025608000
C       -0.000009000      1.175923000     -0.000001000
C        1.217768000      1.882425000     -0.025604000
C        2.454932000      1.192457000     -0.049101000
C        3.664071000      1.942187000     -0.050270000
C        4.931807000      1.287502000     -0.052667000
B        4.952436000     -0.249681000     -0.060843000
C        6.281138000     -1.075145000      0.032989000
C        6.644324000     -2.078916000     -0.881491000
C        7.834702000     -2.787439000     -0.748551000
C        8.692913000     -2.522858000      0.318388000
C        8.357018000     -1.533605000      1.240400000
C        7.173406000     -0.814690000      1.089630000
C        6.092187000      2.071951000     -0.084169000
C        6.028392000      3.466861000     -0.086164000
C        4.795544000      4.116006000     -0.063355000
C        3.619334000      3.371867000     -0.048140000
O        2.452123000      4.061835000     -0.035342000
B        1.224592000      3.395715000     -0.025588000
N       -0.000028000      4.154220000      0.000024000
C       -0.000030000      5.585902000      0.000032000
C       -0.620424000      6.289318000      1.034748000
C       -0.622366000      7.681519000      1.031169000
C       -0.000036000      8.383238000      0.000046000
C        0.622297000      7.681532000     -1.031085000
C        0.620359000      6.289331000     -1.034678000
B       -1.224656000      3.395710000      0.025620000
O       -2.452189000      4.061818000      0.035398000
C       -3.619402000      3.371848000      0.048187000
C       -3.664123000      1.942182000      0.050278000
C       -4.931838000      1.287482000      0.052654000
B       -4.952439000     -0.249689000      0.060763000
C       -6.281086000     -1.075207000     -0.033177000
C       -7.173386000     -0.814618000     -1.089762000
C       -8.356964000     -1.533564000     -1.240628000
C       -8.692790000     -2.522995000     -0.318781000
C       -7.834533000     -2.787735000      0.748082000
C       -6.644184000     -2.079181000      0.881117000
C       -6.092238000      2.071923000      0.084197000
C       -6.028465000      3.466828000      0.086233000
C       -4.795621000      4.115983000      0.063428000
H        3.222246000     -2.798265000     -3.556331000
H        4.046987000     -1.426614000     -2.799279000
H        2.306797000     -1.593901000     -2.638275000
H        3.272480000     -4.858905000     -2.434578000
H        2.968082000     -7.014234000     -1.234958000
H        3.231826000     -7.109540000      0.514139000
H        4.606992000     -7.023093000     -0.585658000
H        3.844624000     -5.089823000      1.801822000
H        4.907224000     -1.948717000      2.401505000
H        3.842211000     -3.151412000      3.139471000
H        3.173791000     -1.652298000      2.473913000
H        1.245241000     -2.021188000     -0.038919000
H       -1.245206000     -2.021186000      0.038823000
H       -3.842544000     -3.151594000     -3.139349000
H       -4.907628000     -1.948979000     -2.401352000
H       -3.174236000     -1.652362000     -2.473950000
H       -3.844895000     -5.089945000     -1.801563000
H       -3.237618000     -7.109702000     -0.515815000
H       -4.605929000     -7.022715000      0.592546000
H       -2.963056000     -7.014305000      1.231610000
H       -3.272230000     -4.858740000      2.434753000
H       -2.306540000     -1.593681000      2.638093000
H       -3.221809000     -2.798023000      3.556358000
H       -4.046719000     -1.426468000      2.799321000
H        5.991689000     -2.312007000     -1.712663000
H        8.090911000     -3.550991000     -1.474433000
H        9.615175000     -3.081697000      0.428682000
H        9.016331000     -1.320450000      2.074265000
H        6.928043000     -0.047158000      1.815516000
H        7.059588000      1.586829000     -0.113858000
H        6.939856000      4.052153000     -0.108507000
H        4.722549000      5.196372000     -0.062774000
H       -1.096501000      5.740960000      1.837692000
H       -1.106909000      8.217543000      1.838941000
H       -0.000038000      9.466724000      0.000052000
H        1.106837000      8.217567000     -1.838852000
H        1.096438000      5.740983000     -1.837628000
H       -6.928070000     -0.046961000     -1.815529000
H       -9.016305000     -1.320295000     -2.074441000
H       -9.615028000     -3.081859000     -0.429150000
H       -8.090679000     -3.551438000      1.473827000
H       -5.991509000     -2.312408000      1.712220000
H       -7.059631000      1.586787000      0.113893000
H       -6.939935000      4.052108000      0.108605000
H       -4.722632000      5.196349000      0.062876000
