# Supplementary material for: BN/BO Doping of peri‐Acenoacenes: Modulating Excited States in Trapeziumene Congeners
Source: Angew Chem Int Ed Engl. 2025 Sep 16;64(44):e202517114. doi: 10.1002/anie.202517114 (PMC12559455; doi:10.1002/anie.202517114)
Supplement: Supplementary file 2 — Supporting Information [file ANIE-64-e202517114-s002.zip › 1OBOBO_S1.xyz]

101
symmetry c1
C        3.290783000     -1.502384000     -2.682931000
C        3.488795000     -2.307724000     -1.425374000
C        3.492805000     -3.702160000     -1.463273000
C        3.662750000     -4.467840000     -0.307886000
C        3.702610000     -5.973756000     -0.378981000
C        3.814998000     -3.804586000      0.910217000
C        3.817179000     -2.410901000      0.993674000
C        3.975279000     -1.717500000      2.320732000
C        3.669503000     -1.677616000     -0.187924000
N        3.697047000     -0.234547000     -0.132318000
C        2.460169000      0.418342000     -0.088644000
C        1.255276000     -0.287484000     -0.060877000
C       -0.002194000      0.372973000     -0.017696000
C       -1.237995000     -0.286228000      0.008430000
C       -2.465896000      0.423252000      0.055162000
N       -3.675612000     -0.236950000      0.103275000
C       -3.642623000     -1.679882000      0.192145000
C       -3.816746000     -2.441187000     -0.968035000
C       -3.991107000     -1.782407000     -2.310222000
C       -3.811946000     -3.831188000     -0.845974000
C       -3.636900000     -4.461219000      0.387107000
C       -3.677149000     -5.964162000      0.498639000
C       -3.443764000     -3.665617000      1.518227000
C       -3.437724000     -2.272925000      1.444009000
C       -3.225565000     -1.434329000      2.677610000
C       -2.461259000      1.860740000      0.044188000
C       -1.229337000      2.529680000      0.022234000
C       -0.008942000      1.814897000     -0.004590000
C        1.192250000      2.527525000     -0.024589000
C        2.440955000      1.851924000     -0.057734000
C        3.625542000      2.633706000     -0.058518000
C        4.907356000      2.002650000     -0.069175000
B        4.954431000      0.461024000     -0.083269000
C        6.304518000     -0.333759000     -0.001654000
C        6.689542000     -1.313233000     -0.932595000
C        7.895418000     -1.997818000     -0.811484000
C        8.748123000     -1.731765000      0.259368000
C        8.390669000     -0.765479000      1.197405000
C        7.190827000     -0.070941000      1.058716000
C        6.049801000      2.809930000     -0.100617000
C        5.952765000      4.201504000     -0.099044000
C        4.704604000      4.828013000     -0.070127000
C        3.546348000      4.065347000     -0.051328000
O        2.358481000      4.741185000     -0.030507000
B        1.159643000      4.040631000     -0.011762000
O       -0.021258000      4.756021000      0.016015000
B       -1.203763000      4.038271000      0.032490000
O       -2.406201000      4.731716000      0.063240000
C       -3.592533000      4.054086000      0.076498000
C       -3.661272000      2.629243000      0.061763000
C       -4.932012000      1.988393000      0.064396000
B       -4.964345000      0.454985000      0.056173000
C       -6.292330000     -0.364213000     -0.045519000
C       -6.649993000     -1.395904000      0.840941000
C       -7.845579000     -2.092949000      0.699128000
C       -8.713939000     -1.790202000     -0.349338000
C       -8.383787000     -0.773504000     -1.243459000
C       -7.195886000     -0.064948000     -1.083266000
C       -6.086163000      2.789135000      0.114195000
C       -6.002226000      4.179083000      0.132065000
C       -4.757950000      4.812330000      0.108370000
H        3.282082000     -2.151171000     -3.559164000
H        4.080752000     -0.758125000     -2.812736000
H        2.344138000     -0.955077000     -2.652900000
H        3.361350000     -4.200499000     -2.418234000
H        3.077885000     -6.349770000     -1.191895000
H        3.361162000     -6.424411000      0.555085000
H        4.723288000     -6.327041000     -0.560024000
H        3.930645000     -4.383527000      1.820759000
H        3.891360000     -2.432010000      3.140423000
H        3.216595000     -0.943242000      2.457415000
H        4.951665000     -1.230501000      2.393538000
H        1.271869000     -1.368264000     -0.073109000
H       -1.260522000     -1.366809000     -0.006604000
H       -3.951355000     -2.522985000     -3.109443000
H       -4.953356000     -1.267140000     -2.372297000
H       -3.212246000     -1.037563000     -2.491696000
H       -3.943113000     -4.434351000     -1.738237000
H       -3.323231000     -6.439749000     -0.418212000
H       -4.700688000     -6.311568000      0.674437000
H       -3.064060000     -6.317234000      1.330181000
H       -3.296328000     -4.138301000      2.483549000
H       -2.279055000     -0.888665000      2.625992000
H       -3.208095000     -2.061059000      3.569277000
H       -4.015571000     -0.688068000      2.797577000
H        6.041235000     -1.547016000     -1.767117000
H        8.167961000     -2.743763000     -1.549683000
H        9.682864000     -2.271382000      0.360155000
H        9.045834000     -0.550855000      2.034214000
H        6.929684000      0.680126000      1.796401000
H        7.027839000      2.346868000     -0.131738000
H        6.850331000      4.808024000     -0.121988000
H        4.615003000      5.907037000     -0.066526000
H       -5.990705000     -1.658014000      1.657759000
H       -8.098135000     -2.877341000      1.403569000
H       -9.640006000     -2.341049000     -0.467107000
H       -9.051056000     -0.531440000     -2.062819000
H       -6.953722000      0.722786000     -1.787925000
H       -7.059351000      2.316071000      0.147873000
H       -6.904050000      4.778123000      0.169124000
H       -4.673216000      5.891847000      0.121070000
