# Supplementary material for: BN/BO Doping of peri‐Acenoacenes: Modulating Excited States in Trapeziumene Congeners
Source: Angew Chem Int Ed Engl. 2025 Sep 16;64(44):e202517114. doi: 10.1002/anie.202517114 (PMC12559455; doi:10.1002/anie.202517114)
Supplement: Supplementary file 2 — Supporting Information [file ANIE-64-e202517114-s002.zip › 1NBNBN_S0.xyz]

152
symmetry c1
C        4.181624000     -3.354404000     -2.233065000
C        4.809445000     -3.127355000     -0.884708000
C        6.174956000     -3.330122000     -0.695464000
C        6.774743000     -3.187799000      0.556272000
C        8.264302000     -3.353476000      0.716392000
C        5.968389000     -2.852043000      1.643743000
C        4.599146000     -2.629516000      1.496854000
C        3.745085000     -2.253618000      2.679045000
C        4.038834000     -2.745801000      0.220338000
N        2.615274000     -2.557023000      0.075847000
C        1.859800000     -3.740880000      0.145799000
C        2.502503000     -4.982581000      0.286153000
C        1.784919000     -6.169076000      0.325463000
C        0.400547000     -6.151392000      0.221415000
C       -0.284062000     -4.937816000      0.103578000
B       -1.823096000     -4.908891000      0.036557000
C       -2.686623000     -6.216762000     -0.086065000
C       -2.466165000     -7.082108000     -1.171197000
C       -3.226082000     -8.236576000     -1.349948000
C       -4.215757000     -8.567947000     -0.426982000
C       -4.439409000     -7.735598000      0.668873000
C       -3.689154000     -6.573458000      0.829171000
C        0.440245000     -3.713820000      0.089628000
C       -0.267131000     -2.452998000      0.049422000
C       -1.707663000     -2.430808000      0.039522000
N       -2.442878000     -3.631316000      0.054037000
C       -3.882485000     -3.521407000      0.055845000
C       -4.577522000     -3.612566000     -1.154211000
C       -3.843763000     -3.793137000     -2.456544000
C       -5.971284000     -3.532496000     -1.124116000
C       -6.671798000     -3.357786000      0.069688000
C       -8.179183000     -3.310482000      0.083305000
C       -5.943022000     -3.247157000      1.255815000
C       -4.550234000     -3.322312000      1.270929000
C       -3.785408000     -3.180541000      2.561024000
C       -2.366847000     -1.221657000      0.002914000
C       -1.668816000      0.000127000      0.003584000
C       -0.246877000      0.000030000      0.020325000
C        0.447355000     -1.241915000      0.034492000
B        1.988577000     -1.257200000     -0.013457000
N        2.713657000     -0.000271000     -0.155121000
C        4.037627000     -0.000753000     -0.735820000
C        4.148263000     -0.001809000     -2.123919000
C        5.402554000     -0.002264000     -2.733147000
C        6.553457000     -0.001685000     -1.954022000
C        6.443459000     -0.000667000     -0.563271000
C        5.196125000     -0.000225000      0.039601000
B        1.988823000      1.256898000     -0.014319000
C        0.447577000      1.241865000      0.034053000
C       -0.266746000      2.453055000      0.048801000
C        0.440803000      3.713808000      0.088127000
C       -0.283345000      4.937904000      0.102064000
B       -1.822428000      4.909150000      0.036372000
C       -2.686003000      6.217108000     -0.084933000
C       -2.467224000      7.082678000     -1.170211000
C       -3.227323000      8.237266000     -1.347437000
C       -4.215452000      8.568510000     -0.422771000
C       -4.437381000      7.735934000      0.673264000
C       -3.686969000      6.573689000      0.832058000
C        0.401502000      6.151468000      0.218636000
C        1.785974000      6.169062000      0.321334000
C        2.503376000      4.982454000      0.282153000
C        1.860397000      3.740728000      0.143259000
N        2.615696000      2.556732000      0.073691000
C        4.039365000      2.745585000      0.217064000
C        4.600463000      2.631050000      1.493373000
C        3.747127000      2.256793000      2.676603000
C        5.969817000      2.853740000      1.639090000
C        6.775486000      3.187950000      0.550653000
C        8.265150000      3.353857000      0.709546000
C        6.174909000      3.328589000     -0.700911000
C        4.809277000      3.125645000     -0.888995000
C        4.180493000      3.350908000     -2.237198000
C       -1.707289000      2.431057000      0.039389000
N       -2.442351000      3.631653000      0.054197000
C       -3.881969000      3.521898000      0.056906000
C       -4.577757000      3.613444000     -1.152700000
C       -3.844831000      3.794322000     -2.455462000
C       -5.971501000      3.533404000     -1.121786000
C       -6.671301000      3.358360000      0.072385000
C       -8.178679000      3.311003000      0.086910000
C       -5.941807000      3.247389000      1.258034000
C       -4.549004000      3.322467000      1.272335000
C       -3.783496000      3.179918000      2.561935000
C       -2.366664000      1.222008000      0.002926000
H        3.402463000     -2.621876000     -2.439969000
H        3.718280000     -4.345660000     -2.279347000
H        4.931366000     -3.292928000     -3.022473000
H        6.786588000     -3.599521000     -1.550454000
H        8.785731000     -2.434367000      0.427523000
H        8.647383000     -4.156523000      0.082474000
H        8.532744000     -3.573594000      1.751447000
H        6.414874000     -2.749466000      2.627588000
H        3.328843000     -1.248811000      2.561410000
H        4.329325000     -2.273100000      3.599744000
H        2.898829000     -2.936409000      2.792141000
H        3.578130000     -5.017957000      0.365225000
H        2.317753000     -7.106533000      0.436257000
H       -0.157496000     -7.078335000      0.245557000
H       -1.692192000     -6.843840000     -1.893074000
H       -3.042682000     -8.877777000     -2.204845000
H       -4.805900000     -9.467721000     -0.558565000
H       -5.203612000     -7.988456000      1.395345000
H       -3.892092000     -5.936906000      1.681042000
H       -4.517263000     -3.643796000     -3.301352000
H       -3.423376000     -4.799839000     -2.531926000
H       -3.013815000     -3.088367000     -2.546190000
H       -6.519865000     -3.603261000     -2.057791000
H       -8.597783000     -4.307337000      0.257801000
H       -8.548837000     -2.657926000      0.877167000
H       -8.573727000     -2.951620000     -0.869384000
H       -6.469901000     -3.098841000      2.192893000
H       -3.084620000     -4.006277000      2.707248000
H       -4.466208000     -3.152140000      3.412244000
H       -3.192710000     -2.261133000      2.566428000
H       -3.447503000     -1.197630000     -0.013288000
H        3.244806000     -0.002253000     -2.722321000
H        5.473536000     -0.003074000     -3.814778000
H        7.530682000     -0.002033000     -2.422782000
H        7.333031000     -0.000220000      0.054089000
H        5.113871000      0.000527000      1.114539000
H       -1.694450000      6.844514000     -1.893408000
H       -3.045264000      8.878657000     -2.202478000
H       -4.805724000      9.468372000     -0.553175000
H       -5.200361000      7.988705000      1.401052000
H       -3.888516000      5.936957000      1.684133000
H       -0.156421000      7.078481000      0.242806000
H        2.319025000      7.106527000      0.431003000
H        3.579079000      5.017764000      0.360209000
H        3.330464000      1.251994000      2.560424000
H        2.901181000      2.940002000      2.789514000
H        4.332025000      2.277147000      3.596866000
H        6.416926000      2.752476000      2.622786000
H        8.534497000      3.572977000      1.744571000
H        8.786553000      2.435208000      0.419184000
H        8.647426000      4.157682000      0.076113000
H        6.786010000      3.596803000     -1.556654000
H        4.929933000      3.289954000     -3.026934000
H        3.715704000      4.341464000     -2.283931000
H        3.402264000      2.617135000     -2.443224000
H       -3.014613000      3.089937000     -2.545588000
H       -3.424963000      4.801220000     -2.531120000
H       -4.518761000      3.644664000     -3.299871000
H       -6.520646000      3.604470000     -2.055107000
H       -8.573787000      2.952816000     -0.865798000
H       -8.597233000      4.307694000      0.262427000
H       -8.547808000      2.657815000      0.880503000
H       -6.468118000      3.098899000      2.195405000
H       -4.463591000      3.155249000      3.413838000
H       -3.079475000      4.003204000      2.706219000
H       -3.194245000      2.258275000      2.568146000
H       -3.447326000      1.198150000     -0.013103000
