# Supplementary material for: BN/BO Doping of peri‐Acenoacenes: Modulating Excited States in Trapeziumene Congeners
Source: Angew Chem Int Ed Engl. 2025 Sep 16;64(44):e202517114. doi: 10.1002/anie.202517114 (PMC12559455; doi:10.1002/anie.202517114)
Supplement: Supplementary file 3 — Supporting Information [file ANIE-64-e202517114-s001.zip]

Archive with 3 entries (3 files):
- 2268752.cif
- 2279843.cif
- 2331294_file001.cif
