# Supplementary material for: BN/BO Doping of peri‐Acenoacenes: Modulating Excited States in Trapeziumene Congeners
Source: Angew Chem Int Ed Engl. 2025 Sep 16;64(44):e202517114. doi: 10.1002/anie.202517114 (PMC12559455; doi:10.1002/anie.202517114)
Supplement: Supplementary file 3 — Supporting Information [file ANIE-64-e202517114-s001.zip › 2268752.cif]

####################################################################### 
# 
# This file contains crystal structure data downloaded from the 
# Cambridge Structural Database (CSD) hosted by the Cambridge 
# Crystallographic Data Centre (CCDC).
# 
# Full information about CCDC data access policies and citation 
# guidelines are available at http://www.ccdc.cam.ac.uk/access/V1 
# 
# Audit and citation data items may have been added by the CCDC. 
# Please retain this information to preserve the provenance of 
# this file and to allow appropriate attribution of the data. 
# 
#######################################################################
data_BDP331
_audit_creation_date               2023-08-03
_audit_creation_method
;
Olex2 1.5
(compiled 2023.03.06 svn.rbb2c1857 for OlexSys, GUI svn.r6748)
;
_shelx_SHELXL_version_number       2018/3
loop_
  _audit_author_name
  _audit_author_address
 'PRADIP KUMAR MONDAL'
;
Elettra Sincrotrone Trieste
Italy
;

_audit_contact_author_address      ?
_audit_contact_author_email        ?
_audit_contact_author_name         ''
_audit_contact_author_phone        ?
_audit_update_record
;
2023-06-08 deposited with the CCDC.	2023-06-14 downloaded from the CCDC.
;
_publ_contact_author_id_orcid      ?
_chemical_name_common              ?
_chemical_name_systematic          ?
_chemical_formula_moiety           'C70 H62 B4 N4 O, C7 H8'
_chemical_formula_sum              'C77 H70 B4 N4 O'
_chemical_formula_weight           1110.61
_chemical_melting_point            ?
loop_
  _atom_type_symbol
  _atom_type_description
  _atom_type_scat_dispersion_real
  _atom_type_scat_dispersion_imag
  _atom_type_scat_source
 C C 0.0033 0.0016 'International Tables Vol C Tables 4.2.6.8 and 6.1.1.4'
 H H 0.0000 0.0000 'International Tables Vol C Tables 4.2.6.8 and 6.1.1.4'
 B B 0.0014 0.0007 'International Tables Vol C Tables 4.2.6.8 and 6.1.1.4'
 N N 0.0064 0.0033 'International Tables Vol C Tables 4.2.6.8 and 6.1.1.4'
 O O 0.0110 0.0060 'International Tables Vol C Tables 4.2.6.8 and 6.1.1.4'

_shelx_space_group_comment
;
The symmetry employed for this shelxl refinement is uniquely defined
by the following loop, which should always be used as a source of
symmetry information in preference to the above space-group names.
They are only intended as comments.
;
_space_group_crystal_system        'triclinic'
_space_group_IT_number             2
_space_group_name_H-M_alt          'P -1'
_space_group_name_Hall             '-P 1'
loop_
  _space_group_symop_operation_xyz
 'x, y, z'
 '-x, -y, -z'

_cell_length_a                     12.156(2)
_cell_length_b                     22.540(5)
_cell_length_c                     23.900(5)
_cell_angle_alpha                  70.80(3)
_cell_angle_beta                   87.70(3)
_cell_angle_gamma                  89.83(3)
_cell_volume                       6179(2)
_cell_formula_units_Z              4
_cell_measurement_reflns_used      1566
_cell_measurement_temperature      100.0
_cell_measurement_theta_max        24.8
_cell_measurement_theta_min        0.9
_shelx_estimated_absorpt_T_max     0.999
_shelx_estimated_absorpt_T_min     0.993
_exptl_absorpt_coefficient_mu      0.066
_exptl_absorpt_correction_T_max    ?
_exptl_absorpt_correction_T_min    ?
_exptl_absorpt_correction_type     ?
_exptl_absorpt_process_details     ?
_exptl_absorpt_special_details     ?
_exptl_crystal_colour              ?
_exptl_crystal_density_diffrn      1.194
_exptl_crystal_density_meas        ?
_exptl_crystal_density_method      ?
_exptl_crystal_description         needle
_exptl_crystal_F_000               2352
_exptl_crystal_size_max            0.1
_exptl_crystal_size_mid            0.05
_exptl_crystal_size_min            0.02
_exptl_transmission_factor_max     ?
_exptl_transmission_factor_min     ?
_diffrn_reflns_av_R_equivalents    ?
_diffrn_reflns_av_unetI/netI       0.0912
_diffrn_reflns_Laue_measured_fraction_full  0.986
_diffrn_reflns_Laue_measured_fraction_max  0.986
_diffrn_reflns_limit_h_max         14
_diffrn_reflns_limit_h_min         -14
_diffrn_reflns_limit_k_max         27
_diffrn_reflns_limit_k_min         -27
_diffrn_reflns_limit_l_max         28
_diffrn_reflns_limit_l_min         -28
_diffrn_reflns_number              22456
_diffrn_reflns_point_group_measured_fraction_full  0.986
_diffrn_reflns_point_group_measured_fraction_max  0.986
_diffrn_reflns_theta_full          24.835
_diffrn_reflns_theta_max           25.000
_diffrn_reflns_theta_min           0.889
_diffrn_ambient_temperature        100.0
_diffrn_detector_area_resol_mean   ?
_diffrn_measured_fraction_theta_full  0.986
_diffrn_measured_fraction_theta_max  0.986
_diffrn_measurement_device_type
;
'Huber Kappa Goniometer, Pilatus 2M detector'
;
_diffrn_measurement_method         'Rotating crystal'
_diffrn_radiation_type             Synchrotron
_diffrn_radiation_wavelength       0.700
_diffrn_source                     'Elettra Synchrotron - XRD1 BL'
_reflns_Friedel_coverage           0.000
_reflns_Friedel_fraction_full      .
_reflns_Friedel_fraction_max       .
_reflns_number_gt                  11868
_reflns_number_total               22456
_reflns_special_details
;
 Structure factors included contributions from the .fab file.
 
 _reflns_Friedel_fraction is defined as the number of unique
 Friedel pairs measured divided by the number that would be
 possible theoretically, ignoring centric projections and
 systematic absences. Completness statistics refer to single and
 composite reflections containing twin component 1 only.
;
_reflns_threshold_expression       'I > 2\s(I)'
_computing_cell_refinement         'XDS (Kabsch, 2010)'
_computing_data_collection         ?
_computing_data_reduction          'XDS (Kabsch, 2010)'
_computing_molecular_graphics      'Olex2 1.5 (Dolomanov et al., 2009)'
_computing_publication_material    'Olex2 1.5 (Dolomanov et al., 2009)'
_computing_structure_refinement    'SHELXL 2018/3 (Sheldrick, 2015)'
_computing_structure_solution      ?
_refine_diff_density_max           0.888
_refine_diff_density_min           -0.619
_refine_diff_density_rms           0.094
_refine_ls_extinction_coef         .
_refine_ls_extinction_method       none
_refine_ls_goodness_of_fit_ref     1.023
_refine_ls_hydrogen_treatment      constr
_refine_ls_matrix_type             full
_refine_ls_number_parameters       1087
_refine_ls_number_reflns           22456
_refine_ls_number_restraints       192
_refine_ls_R_factor_all            0.1856
_refine_ls_R_factor_gt             0.1151
_refine_ls_restrained_S_all        1.024
_refine_ls_shift/su_max            0.002
_refine_ls_shift/su_mean           0.000
_refine_ls_structure_factor_coef   Fsqd
_refine_ls_weighting_details      
 'w=1/[\s^2^(Fo^2^)+(0.1931P)^2^+9.3664P] where P=(Fo^2^+2Fc^2^)/3'
_refine_ls_weighting_scheme        calc
_refine_ls_wR_factor_gt            0.3173
_refine_ls_wR_factor_ref           0.3726
_refine_special_details
;
 Refined as a 2-component twin.
;
_olex2_refinement_description
;
1. Others
 Fixed Uiso: H00H(0.038) H00P(0.038) H00U(0.038) H00W(0.038) H012(0.037)
 H014(0.037) H017(0.04) H018(0.046) H01D(0.036) H01L(0.044) H01M(0.038)
 H01E(0.058) H01F(0.058) H01G(0.058) H01A(0.063) H01B(0.063) H01C(0.063)
 H01T(0.044) H01W(0.044) H01X(0.043) H020(0.039) H022(0.047) H023(0.045)
 H02A(0.055) H02B(0.055) H02C(0.055) H02D(0.056) H02E(0.056) H02F(0.056)
 H02I(0.061) H02J(0.061) H02K(0.061) H029(0.051) H02G(0.042) H02H(0.043)
 H02M(0.048) H02N(0.054) H02O(0.05) H02L(0.048) H02R(0.049) H02P(0.049)
 H02Q(0.049) H02S(0.065) H02V(0.065) H02X(0.065) H02Y(0.066) H(0.066) HA(0.066)
 H02T(0.054) H02U(0.049) H02W(0.05) H02Z(0.067) HB(0.067) HC(0.067) H02(0.047)
 H03A(0.069) H03B(0.069) H03C(0.069) H03D(0.067) H03E(0.067) H03F(0.067)
 H033(0.051) H035(0.057) H036(0.057) H03G(0.07) H03H(0.07) H03I(0.07)
 H038(0.052) H03(0.073) HD(0.073) HE(0.073) H1(0.051) H2(0.061) H3(0.077)
 HF(0.077) HG(0.077) H03J(0.072) H03K(0.072) H03L(0.072) H4(0.067) H03M(0.057)
 H03N(0.071) H03O(0.071) H03P(0.071) H5(0.067) H03Q(0.054) H03R(0.059)
 H6(0.074) HH(0.074) HI(0.074) H03S(0.074) H03T(0.074) H03U(0.074) H03V(0.054)
 H03W(0.073) H03X(0.073) H03Y(0.073) H7(0.08) HJ(0.08) HK(0.08) H03Z(0.067)
 H8(0.06) H9(0.083) HL(0.083) HM(0.083) H040(0.066) H041(0.072) H04A(0.091)
 H04B(0.091) H04C(0.091) H044(0.067) H048(0.075) H049(0.074) H04D(0.099)
 H04E(0.099) H04F(0.099) H04O(0.092) H04G(0.147) H04H(0.147) H04I(0.147)
 H04J(0.093) H04K(0.152) H04L(0.152) H04M(0.152) H04P(0.105) H04Q(0.109)
 H04R(0.117) H04N(0.104) H04S(0.12) H04T(0.173) H04U(0.173) H04V(0.173)
 H1A(0.122) H2A(0.133) H4A(0.147) H6A(0.162) H5A(0.168) H7A(0.258) H7B(0.258)
 H7C(0.258)
 Fixed X: H00H(0.567123) H00P(0.600973) H00U(0.57242) H00W(0.915689)
 H012(0.593664) H014(0.908802) H017(0.917302) H018(0.715433) H01D(0.895709)
 H01L(0.459704) H01M(0.633827) H01E(0.709081) H01F(0.638133) H01G(0.714008)
 H01A(0.357441) H01B(0.410233) H01C(0.422032) H01T(1.04708) H01W(0.715431)
 H01X(0.708918) H020(0.884248) H022(0.787901) H023(0.938747) H02A(0.811504)
 H02B(0.742921) H02C(0.72832) H02D(0.759845) H02E(0.812166) H02F(0.767085)
 H02I(1.089784) H02J(1.147284) H02K(1.084667) H029(0.63063) H02G(0.809769)
 H02H(0.741814) H02M(1.043703) H02N(0.882668) H02O(0.652897) H02L(0.422609)
 H02R(0.943518) H02P(0.87883) H02Q(0.581413) H02S(0.722979) H02V(0.708784)
 H02X(0.662868) H02Y(1.127728) H(1.124881) HA(1.169676) H02T(0.642449)
 H02U(0.683834) H02W(0.798866) H02Z(0.613753) HB(0.6802) HC(0.65276)
 H02(0.952299) H03A(0.336526) H03B(0.290763) H03C(0.312133) H03D(0.850501)
 H03E(0.821249) H03F(0.889753) H033(0.368484) H035(0.791248) H036(0.307104)
 H03G(0.705367) H03H(0.741732) H03I(0.676078) H038(0.739254) H03(0.780055)
 HD(0.874714) HE(0.904461) H1(0.944828) H2(1.098106) H3(1.110452) HF(1.11134)
 HG(1.183656) H03J(0.685068) H03K(0.55792) H03L(0.601764) H4(1.103109)
 H03M(0.429419) H03N(0.353402) H03O(0.287294) H03P(0.364666) H5(0.776113)
 H03Q(0.391072) H03R(0.607018) H6(0.900399) HH(0.814976) HI(0.944515)
 H03S(0.623174) H03T(0.687502) H03U(0.555784) H03V(0.413904) H03W(0.25872)
 H03X(0.219508) H03Y(0.293647) H7(1.130592) HJ(1.200866) HK(1.154868)
 H03Z(0.570448) H8(0.790526) H9(0.667164) HL(0.723138) HM(0.726117)
 H040(0.386491) H041(0.794079) H04A(0.533655) H04B(0.425029) H04C(0.541629)
 H044(0.285851) H048(0.246784) H049(1.086658) H04D(0.393718) H04E(0.525256)
 H04F(0.457359) H04O(0.439193) H04G(0.916125) H04H(0.902948) H04I(1.023004)
 H04J(0.952095) H04K(0.927147) H04L(1.045708) H04M(0.93983) H04P(0.18009)
 H04Q(0.274557) H04R(0.5286) H04N(1.095009) H04S(0.455094) H04T(0.292487)
 H04U(0.206977) H04V(0.181262) H1A(1.24569) H2A(1.091503) H4A(1.330958)
 H6A(1.132637) H5A(1.288609) H7A(0.993484) H7B(0.996577) H7C(0.934834)
 Fixed Y: H00H(0.832324) H00P(0.830583) H00U(0.506416) H00W(0.055988)
 H012(0.559275) H014(0.332875) H017(0.003144) H018(0.469729) H01D(0.330123)
 H01L(0.971188) H01M(0.667035) H01E(0.306704) H01F(0.359716) H01G(0.314172)
 H01A(0.877123) H01B(0.816787) H01C(0.826871) H01T(0.470195) H01W(0.463254)
 H01X(0.219673) H020(0.1645) H022(0.972968) H023(0.358641) H02A(0.854432)
 H02B(0.803199) H02C(0.807549) H02D(0.474786) H02E(0.44005) H02F(0.510083)
 H02I(0.316551) H02J(0.376154) H02K(0.324688) H029(0.364925) H02G(0.72304)
 H02H(0.957078) H02M(0.492651) H02N(0.402073) H02O(0.263839) H02L(0.992436)
 H02R(0.01388) H02P(0.768761) H02Q(0.860954) H02S(-0.026232) H02V(0.007438)
 H02X(-0.062563) H02Y(0.366695) H(0.336111) HA(0.406471) H02T(0.902722)
 H02U(0.35192) H02W(0.858568) H02Z(0.374405) HB(0.311965) HC(0.328802)
 H02(0.181099) H03A(0.847651) H03B(0.912153) H03C(0.853919) H03D(0.827272)
 H03E(0.819839) H03F(0.879884) H033(0.375056) H035(-0.149406) H036(0.371497)
 H03G(0.513793) H03H(0.456677) H03I(0.514487) H038(0.353515) H03(0.566381)
 HD(0.57531) HE(0.579447) H1(0.071065) H2(-0.126067) H3(0.004437) HF(0.036709)
 HG(-0.024399) H03J(1.063948) H03K(1.077633) H03L(1.073568) H4(-0.130271)
 H03M(0.514416) H03N(0.502425) H03O(0.478295) H03P(0.539456) H5(-0.135223)
 H03Q(0.570009) H03R(0.829522) H6(0.568236) HH(0.568172) HI(0.566792)
 H03S(1.068688) H03T(1.072344) H03U(1.069801) H03V(0.678749) H03W(0.518694)
 H03X(0.466211) H03Y(0.524385) H7(0.021503) HJ(-0.034396) HK(0.020048)
 H03Z(0.880932) H8(0.277867) H9(-0.04121) HL(0.023045) HM(0.004689)
 H040(0.887329) H041(0.334536) H04A(0.266155) H04B(0.273139) H04C(0.262408)
 H044(0.784242) H048(0.842633) H049(0.344755) H04D(0.273689) H04E(0.27026)
 H04F(0.268538) H04O(1.185191) H04G(-0.231898) H04H(-0.230391) H04I(-0.228001)
 H04J(0.395774) H04K(-0.240953) H04L(-0.228991) H04M(-0.238041) H04P(1.108171)
 H04Q(1.01193) H04R(1.086035) H04N(0.401934) H04S(1.002262) H04T(1.252605)
 H04U(1.230828) H04V(1.216505) H1A(0.471726) H2A(0.494435) H4A(0.371233)
 H6A(0.339516) H5A(0.316683) H7A(0.482045) H7B(0.415934) H7C(0.421621)
 Fixed Z: H00H(0.690632) H00P(0.587785) H00U(0.53894) H00W(0.439221)
 H012(0.437147) H014(0.688373) H017(0.541325) H018(0.458073) H01D(0.58545)
 H01L(0.434328) H01M(0.402169) H01E(0.777699) H01F(0.792994) H01G(0.841866)
 H01A(0.463629) H01B(0.510329) H01C(0.440869) H01T(0.434797) H01W(0.756482)
 H01X(0.398437) H020(0.403414) H022(0.456538) H023(0.368275) H02A(0.796707)
 H02B(0.779053) H02C(0.844431) H02D(0.571414) H02E(0.63405) H02F(0.619346)
 H02I(0.509317) H02J(0.46058) H02K(0.440385) H029(0.911906) H02G(0.396845)
 H02H(0.763546) H02M(0.719434) H02N(0.269993) H02O(0.301585) H02L(0.728472)
 H02R(0.946276) H02P(0.29895) H02Q(0.367646) H02S(0.576175) H02V(0.625415)
 H02X(0.638919) H02Y(0.715275) H(0.785977) HA(0.754907) H02T(0.268771)
 H02U(0.653522) H02W(0.235078) H02Z(0.502325) HB(0.534821) HC(0.466443)
 H02(0.975941) H03A(0.7388) H03B(0.744497) H03C(0.802907) H03D(0.469595)
 H03E(0.537466) H03F(0.49618) H033(0.704817) H035(0.655773) H036(0.875742)
 H03G(0.831841) H03H(0.887979) H03I(0.897504) H038(0.235743) H03(0.720926)
 HD(0.67024) HE(0.733485) H1(1.012526) H2(0.704512) H3(0.711765) HF(0.64126)
 HG(0.670028) H03J(0.730805) H03K(0.741096) H03L(0.678435) H4(0.878115)
 H03M(0.937862) H03N(0.714645) H03O(0.669548) H03P(0.644902) H5(0.924598)
 H03Q(1.003623) H03R(0.912029) H6(0.452167) HH(0.402952) HI(0.388638)
 H03S(0.373445) H03T(0.429363) H03U(0.432) H03V(0.970898) H03W(0.858033)
 H03X(0.831274) H03Y(0.791174) H7(0.793243) HJ(0.83543) HK(0.858996)
 H03Z(0.981683) H8(0.947539) H9(0.887124) HL(0.845201) HM(0.915745)
 H040(1.014255) H041(1.014622) H04A(0.670626) H04B(0.707959) H04C(0.738376)
 H044(0.915154) H048(0.979424) H049(0.877219) H04D(0.950178) H04E(0.947506)
 H04F(0.892053) H04O(0.830319) H04G(0.901589) H04H(0.968) H04I(0.937252)
 H04J(1.012827) H04K(0.743414) H04L(0.709831) H04M(0.675651) H04P(0.943236)
 H04Q(0.972317) H04R(0.859648) H04N(0.94479) H04S(0.940213) H04T(0.83384)
 H04U(0.88964) H04V(0.830159) H1A(0.9758) H2A(1.028893) H4A(1.020763)
 H6A(1.173244) H5A(1.120611) H7A(1.122937) H7B(1.175194) H7C(1.115786)
;
_atom_sites_solution_hydrogens     geom
_atom_sites_solution_primary       ?
_atom_sites_solution_secondary     ?
loop_
  _atom_site_label
  _atom_site_type_symbol
  _atom_site_fract_x
  _atom_site_fract_y
  _atom_site_fract_z
  _atom_site_U_iso_or_equiv
  _atom_site_adp_type
  _atom_site_occupancy
  _atom_site_site_symmetry_order
  _atom_site_calc_flag
  _atom_site_refinement_flags_posn
  _atom_site_refinement_flags_adp
  _atom_site_refinement_flags_occupancy
  _atom_site_disorder_assembly
  _atom_site_disorder_group
 O001 O 0.54504(4) 0.55127(2) 0.72836(2) 0.0340(8) Uani 1 1 d G . . . .
 O002 O 0.91246(6) 0.05015(2) 0.73038(3) 0.0346(9) Uani 1 1 d G . . . .
 N003 N 0.57286(4) 0.54997(2) 0.62686(2) 0.0299(10) Uani 1 1 d G . . . .
 N004 N 0.87676(6) 0.28268(3) 0.50135(2) 0.0299(10) Uani 1 1 d G . . . .
 N005 N 0.90595(6) 0.04857(2) 0.62926(3) 0.0302(10) Uani 1 1 d G . . . .
 N006 N 0.51644(6) 0.79036(3) 0.80455(3) 0.0320(10) Uani 1 1 d G . . . .
 N007 N 0.62364(6) 0.78478(2) 0.50087(3) 0.0292(9) Uani 1 1 d G . . . .
 N008 N 0.92741(5) 0.29209(2) 0.80321(2) 0.0331(10) Uani 1 1 d G . . . .
 N009 N 0.49179(5) 0.55491(2) 0.82599(2) 0.0350(10) Uani 1 1 d G . . . .
 N00A N 0.93210(7) 0.05475(2) 0.83100(3) 0.0344(10) Uani 1 1 d G . . . .
 C00B C 0.87820(6) 0.35111(3) 0.48178(2) 0.0321(12) Uani 1 1 d G . . . .
 C00C C 0.58722(5) 0.58243(2) 0.56635(2) 0.0302(11) Uani 1 1 d G . . . .
 C00D C 0.88672(6) 0.14754(3) 0.54531(3) 0.0282(11) Uani 1 1 d G . . . .
 C00E C 0.89827(5) 0.15373(2) 0.64587(3) 0.0279(11) Uani 1 1 d G . . . .
 C00F C 0.60502(5) 0.64939(2) 0.54390(2) 0.0299(11) Uani 1 1 d G . . . .
 C00G C 0.90070(6) 0.08042(3) 0.56774(3) 0.0289(11) Uani 1 1 d G . . . .
 C00H C 0.55895(6) 0.78789(2) 0.70426(3) 0.0318(12) Uani 1 1 d G . . . .
 H00H H 0.567123 0.832324 0.690632 0.038 Uiso 1 1 calc R U . . .
 C00I C 0.62395(6) 0.68035(2) 0.48291(2) 0.0280(11) Uani 1 1 d G . . . .
 C00J C 0.90270(5) 0.18874(2) 0.68485(3) 0.0303(11) Uani 1 1 d G . . . .
 C00K C 0.62459(7) 0.85273(2) 0.48156(3) 0.0308(11) Uani 1 1 d G . . . .
 C00L C 0.88976(5) 0.18405(2) 0.58466(3) 0.0282(11) Uani 1 1 d G . . . .
 C00M C 0.59829(5) 0.68564(2) 0.58404(2) 0.0281(11) Uani 1 1 d G . . . .
 C00N C 0.57377(5) 0.75638(2) 0.66318(3) 0.0296(11) Uani 1 1 d G . . . .
 C00O C 0.91221(5) 0.35960(2) 0.77825(2) 0.0338(12) Uani 1 1 d G . . . .
 C00P C 0.59415(6) 0.78609(2) 0.60249(3) 0.0319(12) Uani 1 1 d G . . . .
 H00P H 0.600973 0.830583 0.587785 0.038 Uiso 1 1 calc R U . . .
 C00Q C 0.72239(7) 0.88557(2) 0.47897(3) 0.0338(12) Uani 1 1 d G . . . .
 C00R C 0.90120(5) 0.25554(2) 0.66244(2) 0.0315(12) Uani 1 1 d G . . . .
 C00S C 0.87776(7) 0.17797(3) 0.48366(3) 0.0310(11) Uani 1 1 d G . . . .
 C00T C 0.91944(5) 0.25784(2) 0.76364(2) 0.0301(11) Uani 1 1 d G . . . .
 C00U C 0.58445(5) 0.55059(2) 0.52513(2) 0.0314(12) Uani 1 1 d G . . . .
 H00U H 0.572420 0.506416 0.538940 0.038 Uiso 1 1 calc R U . . .
 C00V C 0.56637(5) 0.68949(2) 0.68497(3) 0.0312(12) Uani 1 1 d G . . . .
 C00W C 0.90606(8) 0.07872(3) 0.46619(3) 0.0318(12) Uani 1 1 d G . . . .
 H00W H 0.915689 0.055988 0.439221 0.038 Uiso 1 1 calc R U . . .
 C00X C 0.57750(5) 0.65514(2) 0.64510(2) 0.0276(11) Uani 1 1 d G . . . .
 C00Y C 0.54080(7) 0.85759(3) 0.78240(3) 0.0338(12) Uani 1 1 d G . . . .
 C00Z C 0.52501(7) 0.88415(2) 0.46647(3) 0.0332(12) Uani 1 1 d G . . . .
 C010 C 0.51884(6) 0.69019(2) 0.78525(3) 0.0316(12) Uani 1 1 d G . . . .
 C011 C 0.77968(6) 0.38266(2) 0.47945(2) 0.0315(12) Uani 1 1 d G . . . .
 C012 C 0.59885(6) 0.58183(2) 0.46426(2) 0.0308(11) Uani 1 1 d G . . . .
 H012 H 0.593664 0.559275 0.437147 0.037 Uiso 1 1 calc R U . . .
 C013 C 0.88686(5) 0.25241(2) 0.56229(3) 0.0289(11) Uani 1 1 d G . . . .
 C014 C 0.90970(4) 0.28826(2) 0.70287(2) 0.0309(12) Uani 1 1 d G . . . .
 H014 H 0.908802 0.332875 0.688373 0.037 Uiso 1 1 calc R U . . .
 C015 C 0.60494(5) 0.75261(2) 0.56236(3) 0.0318(12) Uani 1 1 d G . . . .
 C016 C 0.97910(6) 0.38310(3) 0.46598(3) 0.0335(12) Uani 1 1 d G . . . .
 C017 C 0.90923(7) 0.04748(3) 0.52710(3) 0.0334(12) Uani 1 1 d G . . . .
 H017 H 0.917302 0.003144 0.541325 0.040 Uiso 1 1 calc R U . . .
 C018 C 0.78237(6) 0.44743(2) 0.45992(2) 0.0385(13) Uani 1 1 d G . . . .
 H018 H 0.715433 0.469729 0.458073 0.046 Uiso 1 1 calc R U . . .
 C019 C 0.55693(4) 0.48201(2) 0.64593(2) 0.0322(12) Uani 1 1 d G . . . .
 C01A C 0.53269(6) 0.75757(2) 0.76447(3) 0.0310(12) Uani 1 1 d G . . . .
 C01B C 0.89466(5) 0.28552(2) 0.60075(2) 0.0299(11) Uani 1 1 d G . . . .
 H01D H 0.895709 0.330123 0.585450 0.036 Uiso 1 1 calc R U . . .
 C01C C 0.53830(5) 0.65771(2) 0.74459(3) 0.0314(12) Uani 1 1 d G . . . .
 C01D C 0.82955(7) 0.28441(3) 0.39377(3) 0.0330(12) Uani 1 1 d G . . . .
 C01E C 0.92188(6) 0.19070(2) 0.78587(3) 0.0324(12) Uani 1 1 d G . . . .
 C01F C 0.64250(4) 0.44342(2) 0.63975(2) 0.0330(12) Uani 1 1 d G . . . .
 C01G C 0.45679(7) 0.89954(3) 0.76203(3) 0.0357(12) Uani 1 1 d G . . . .
 C01H C 0.57491(6) 0.45386(2) 0.87295(2) 0.0367(13) Uani 1 1 d G . . . .
 C01I C 0.91849(7) -0.01970(2) 0.64924(3) 0.0340(12) Uani 1 1 d G . . . .
 C01J C 0.93200(6) 0.15593(2) 0.84862(3) 0.0352(12) Uani 1 1 d G . . . .
 C01K C 0.80343(5) 0.38296(2) 0.77728(2) 0.0352(12) Uani 1 1 d G . . . .
 C01L C 0.52626(8) 0.94913(2) 0.44577(3) 0.0363(13) Uani 1 1 d G . . . .
 H01L H 0.459704 0.971188 0.434328 0.044 Uiso 1 1 calc R U . . .
 C01M C 0.62083(6) 0.64614(2) 0.44345(2) 0.0317(11) Uani 1 1 d G . . . .
 H01M H 0.633827 0.667035 0.402169 0.038 Uiso 1 1 calc R U . . .
 C01N C 0.68622(7) 0.78726(2) 0.39402(2) 0.0343(12) Uani 1 1 d G . . . .
 C01O C 0.64756(7) 0.87909(3) 0.78174(3) 0.0349(12) Uani 1 1 d G . . . .
 C01P C 0.48294(5) 0.48764(3) 0.84961(2) 0.0348(12) Uani 1 1 d G . . . .
 C01Q C 0.91485(5) 0.15744(2) 0.74633(3) 0.0321(12) Uani 1 1 d G . . . .
 C01R C 0.70764(5) 0.33678(2) 0.79943(2) 0.0387(13) Uani 1 1 d G . . . .
 H01E H 0.709081 0.306704 0.777699 0.058 Uiso 1 1 calc R U . . .
 H01F H 0.638133 0.359716 0.792994 0.058 Uiso 1 1 calc R U . . .
 H01G H 0.714008 0.314172 0.841866 0.058 Uiso 1 1 calc R U . . .
 C01S C 0.41951(7) 0.84810(3) 0.47069(3) 0.0420(14) Uani 1 1 d G . . . .
 H01A H 0.357441 0.877123 0.463629 0.063 Uiso 1 1 calc R U . . .
 H01B H 0.410233 0.816787 0.510329 0.063 Uiso 1 1 calc R U . . .
 H01C H 0.422032 0.826871 0.440869 0.063 Uiso 1 1 calc R U . . .
 C01T C 0.97911(6) 0.44797(3) 0.44620(2) 0.0366(13) Uani 1 1 d G . . . .
 H01T H 1.047080 0.470195 0.434797 0.044 Uiso 1 1 calc R U . . .
 C01U C 1.00136(4) 0.39947(2) 0.75613(3) 0.0329(12) Uani 1 1 d G . . . .
 C01V C 0.47250(6) 0.58980(3) 0.86535(3) 0.0352(12) Uani 1 1 d G . . . .
 C01W C 0.78758(4) 0.44693(2) 0.75653(2) 0.0370(13) Uani 1 1 d G . . . .
 H01W H 0.715431 0.463254 0.756482 0.044 Uiso 1 1 calc R U . . .
 C01X C 0.74446(8) 0.25670(3) 0.37284(3) 0.0356(12) Uani 1 1 d G . . . .
 H01X H 0.708918 0.219673 0.398437 0.043 Uiso 1 1 calc R U . . .
 C01Y C 0.93301(8) -0.01259(2) 0.85634(3) 0.0360(13) Uani 1 1 d G . . . .
 C01Z C 0.93515(7) 0.09015(2) 0.87055(3) 0.0371(13) Uani 1 1 d G . . . .
 C020 C 0.88866(7) 0.14365(3) 0.44485(3) 0.0326(12) Uani 1 1 d G . . . .
 H020 H 0.884248 0.164500 0.403414 0.039 Uiso 1 1 calc R U . . .
 C021 C 0.83283(7) -0.05896(2) 0.64367(4) 0.0368(13) Uani 1 1 d G . . . .
 C022 C 0.72118(8) 0.95034(2) 0.45869(3) 0.0390(13) Uani 1 1 d G . . . .
 H022 H 0.787901 0.972968 0.456538 0.047 Uiso 1 1 calc R U . . .
 C023 C 0.88102(8) 0.33910(3) 0.35484(2) 0.0376(13) Uani 1 1 d G . . . .
 H023 H 0.938747 0.358641 0.368275 0.045 Uiso 1 1 calc R U . . .
 C024 C 0.74105(7) 0.83178(3) 0.80235(3) 0.0367(13) Uani 1 1 d G . . . .
 H02A H 0.811504 0.854432 0.796707 0.055 Uiso 1 1 calc R U . . .
 H02B H 0.742921 0.803199 0.779053 0.055 Uiso 1 1 calc R U . . .
 H02C H 0.728320 0.807549 0.844431 0.055 Uiso 1 1 calc R U . . .
 C025 C 0.58492(8) 0.98651(3) 0.74307(4) 0.0388(13) Uani 1 1 d G . . . .
 C026 C 0.75542(4) 0.46939(2) 0.61384(2) 0.0375(13) Uani 1 1 d G . . . .
 H02D H 0.759845 0.474786 0.571414 0.056 Uiso 1 1 calc R U . . .
 H02E H 0.812166 0.440050 0.634050 0.056 Uiso 1 1 calc R U . . .
 H02F H 0.767085 0.510083 0.619346 0.056 Uiso 1 1 calc R U . . .
 C027 C 1.08440(6) 0.34697(3) 0.46936(3) 0.0409(14) Uani 1 1 d G . . . .
 H02I H 1.089784 0.316551 0.509317 0.061 Uiso 1 1 calc R U . . .
 H02J H 1.147284 0.376154 0.460580 0.061 Uiso 1 1 calc R U . . .
 H02K H 1.084667 0.324688 0.440385 0.061 Uiso 1 1 calc R U . . .
 C028 C 0.48446(6) 0.65616(3) 0.84547(3) 0.0337(12) Uani 1 1 d G . . . .
 C029 C 0.56728(6) 0.38865(2) 0.89677(2) 0.0428(14) Uani 1 1 d G . . . .
 H029 H 0.630630 0.364925 0.911906 0.051 Uiso 1 1 calc R U . . .
 C02A C 0.77678(8) 0.75994(2) 0.37169(2) 0.0353(12) Uani 1 1 d G . . . .
 H02G H 0.809769 0.723040 0.396845 0.042 Uiso 1 1 calc R U . . .
 C02B C 0.66870(7) 0.94257(3) 0.76300(4) 0.0355(12) Uani 1 1 d G . . . .
 H02H H 0.741814 0.957078 0.763546 0.043 Uiso 1 1 calc R U . . .
 C02C C 0.98319(4) 0.46462(2) 0.73462(3) 0.0400(13) Uani 1 1 d G . . . .
 H02M H 1.043703 0.492651 0.719434 0.048 Uiso 1 1 calc R U . . .
 C02D C 0.84744(9) 0.36513(3) 0.29594(2) 0.0454(15) Uani 1 1 d G . . . .
 H02N H 0.882668 0.402073 0.269993 0.054 Uiso 1 1 calc R U . . .
 C02E C 0.87838(4) 0.48829(2) 0.73533(2) 0.0386(13) Uani 1 1 d G . . . .
 C02F C 0.71151(9) 0.28308(3) 0.31467(3) 0.0415(14) Uani 1 1 d G . . . .
 H02O H 0.652897 0.263839 0.301585 0.050 Uiso 1 1 calc R U . . .
 C02G C 1.03556(8) -0.04321(2) 0.85714(3) 0.0443(15) Uani 1 1 d G . . . .
 C02H C 1.01808(7) -0.04489(3) 0.67090(4) 0.0374(13) Uani 1 1 d G . . . .
 C02I C 0.93888(7) 0.19007(3) 0.88913(3) 0.0377(13) Uani 1 1 d G . . . .
 C02J C 0.45358(8) 0.80119(3) 0.90653(3) 0.0382(13) Uani 1 1 d G . . . .
 C02K C 0.62560(8) 0.98299(2) 0.44149(3) 0.0372(13) Uani 1 1 d G . . . .
 C02L C 0.48046(7) 0.96361(3) 0.74256(4) 0.0403(13) Uani 1 1 d G . . . .
 H02L H 0.422609 0.992436 0.728472 0.048 Uiso 1 1 calc R U . . .
 C02M C 0.45293(4) 0.45688(2) 0.66977(3) 0.0387(13) Uani 1 1 d G . . . .
 C02N C 0.94130(8) 0.05847(3) 0.93168(3) 0.0407(14) Uani 1 1 d G . . . .
 H02R H 0.943518 0.013880 0.946276 0.049 Uiso 1 1 calc R U . . .
 C02O C 0.88257(6) 0.48133(3) 0.44260(2) 0.0383(13) Uani 1 1 d G . . . .
 C02P C 0.81765(9) 0.78714(3) 0.31278(3) 0.0406(13) Uani 1 1 d G . . . .
 H02P H 0.878830 0.768761 0.298950 0.049 Uiso 1 1 calc R U . . .
 C02Q C 0.64078(8) 0.84124(3) 0.35384(3) 0.0409(14) Uani 1 1 d G . . . .
 H02Q H 0.581413 0.860954 0.367646 0.049 Uiso 1 1 calc R U . . .
 C02R C 0.72185(7) -0.03271(2) 0.61880(4) 0.0433(14) Uani 1 1 d G . . . .
 H02S H 0.722979 -0.026232 0.576175 0.065 Uiso 1 1 calc R U . . .
 H02V H 0.708784 0.007438 0.625415 0.065 Uiso 1 1 calc R U . . .
 H02X H 0.662868 -0.062563 0.638919 0.065 Uiso 1 1 calc R U . . .
 C02S C 1.11589(5) 0.37506(3) 0.75278(3) 0.0439(14) Uani 1 1 d G . . . .
 H02Y H 1.127728 0.366695 0.715275 0.066 Uiso 1 1 calc R U . . .
 H H 1.124881 0.336111 0.785977 0.066 Uiso 1 1 calc R U . . .
 HA H 1.169676 0.406471 0.754907 0.066 Uiso 1 1 calc R U . . .
 C02T C 0.67808(9) 0.86742(3) 0.29484(3) 0.0448(15) Uani 1 1 d G . . . .
 H02T H 0.642449 0.902722 0.268771 0.054 Uiso 1 1 calc R U . . .
 C02U C 0.62536(4) 0.37837(2) 0.65777(2) 0.0405(14) Uani 1 1 d G . . . .
 H02U H 0.683834 0.351920 0.653522 0.049 Uiso 1 1 calc R U . . .
 C02V C 0.46247(7) 0.68976(3) 0.88499(3) 0.0366(13) Uani 1 1 d G . . . .
 C02W C 0.76995(9) 0.84040(3) 0.27458(3) 0.0417(14) Uani 1 1 d G . . . .
 H02W H 0.798866 0.858568 0.235078 0.050 Uiso 1 1 calc R U . . .
 C02X C 0.67209(6) 0.34624(3) 0.49734(2) 0.0445(14) Uani 1 1 d G . . . .
 H02Z H 0.613753 0.374405 0.502325 0.067 Uiso 1 1 calc R U . . .
 HB H 0.680200 0.311965 0.534821 0.067 Uiso 1 1 calc R U . . .
 HC H 0.652760 0.328802 0.466443 0.067 Uiso 1 1 calc R U . . .
 C02Y C 0.93850(7) 0.30340(3) 0.90740(2) 0.0419(14) Uani 1 1 d G . . . .
 C02Z C 0.94604(8) 0.15813(3) 0.94924(3) 0.0388(13) Uani 1 1 d G . . . .
 H02 H 0.952299 0.181099 0.975941 0.047 Uiso 1 1 calc R U . . .
 C030 C 0.33836(7) 0.87621(3) 0.76206(4) 0.0457(15) Uani 1 1 d G . . . .
 H03A H 0.336526 0.847651 0.738800 0.069 Uiso 1 1 calc R U . . .
 H03B H 0.290763 0.912153 0.744497 0.069 Uiso 1 1 calc R U . . .
 H03C H 0.312133 0.853919 0.802907 0.069 Uiso 1 1 calc R U . . .
 C031 C 0.83089(7) 0.84988(2) 0.49722(3) 0.0449(15) Uani 1 1 d G . . . .
 H03D H 0.850501 0.827272 0.469595 0.067 Uiso 1 1 calc R U . . .
 H03E H 0.821249 0.819839 0.537466 0.067 Uiso 1 1 calc R U . . .
 H03F H 0.889753 0.879884 0.496180 0.067 Uiso 1 1 calc R U . . .
 C032 C 0.38170(5) 0.45828(3) 0.85254(3) 0.0412(14) Uani 1 1 d G . . . .
 C033 C 0.43805(4) 0.39244(2) 0.68789(3) 0.0424(14) Uani 1 1 d G . . . .
 H033 H 0.368484 0.375056 0.704817 0.051 Uiso 1 1 calc R U . . .
 C034 C 0.83836(8) -0.04613(2) 0.88178(3) 0.0429(14) Uani 1 1 d G . . . .
 C035 C 0.84827(8) -0.12302(2) 0.66066(4) 0.0473(16) Uani 1 1 d G . . . .
 H035 H 0.791248 -0.149406 0.655773 0.057 Uiso 1 1 calc R U . . .
 C036 C 0.37482(6) 0.39245(3) 0.87569(3) 0.0472(15) Uani 1 1 d G . . . .
 H036 H 0.307104 0.371497 0.875742 0.057 Uiso 1 1 calc R U . . .
 C037 C 0.68442(6) 0.48777(2) 0.87253(2) 0.0468(15) Uani 1 1 d G . . . .
 H03G H 0.705367 0.513793 0.831841 0.070 Uiso 1 1 calc R U . . .
 H03H H 0.741732 0.456677 0.887979 0.070 Uiso 1 1 calc R U . . .
 H03I H 0.676078 0.514487 0.897504 0.070 Uiso 1 1 calc R U . . .
 C038 C 0.76182(9) 0.33655(4) 0.27542(3) 0.0435(14) Uani 1 1 d G . . . .
 H038 H 0.739254 0.353515 0.235743 0.052 Uiso 1 1 calc R U . . .
 C039 C 0.46729(6) 0.35809(3) 0.89850(3) 0.0467(15) Uani 1 1 d G . . . .
 B1 B 0.56615(4) 0.58287(2) 0.66816(2) 0.0289(13) Uani 1 1 d G . . . .
 C03B C 0.85755(4) 0.55861(2) 0.71301(2) 0.0484(16) Uani 1 1 d G . . . .
 H03 H 0.780055 0.566381 0.720926 0.073 Uiso 1 1 calc R U . . .
 HD H 0.874714 0.575310 0.670240 0.073 Uiso 1 1 calc R U . . .
 HE H 0.904461 0.579447 0.733485 0.073 Uiso 1 1 calc R U . . .
 C03C C 0.94416(8) 0.09250(3) 0.97103(3) 0.0426(14) Uani 1 1 d G . . . .
 H1 H 0.944828 0.071065 1.012526 0.051 Uiso 1 1 calc R U . . .
 C03D C 1.03007(8) -0.10885(3) 0.68882(4) 0.0505(16) Uani 1 1 d G . . . .
 H2 H 1.098106 -0.126067 0.704512 0.061 Uiso 1 1 calc R U . . .
 C03E C 1.11443(7) -0.00335(3) 0.67374(4) 0.0511(16) Uani 1 1 d G . . . .
 H3 H 1.110452 0.004437 0.711765 0.077 Uiso 1 1 calc R U . . .
 HF H 1.111340 0.036709 0.641260 0.077 Uiso 1 1 calc R U . . .
 HG H 1.183656 -0.024399 0.670028 0.077 Uiso 1 1 calc R U . . .
 C03F C 0.60961(8) 1.05664(3) 0.72143(4) 0.0477(15) Uani 1 1 d G . . . .
 H03J H 0.685068 1.063948 0.730805 0.072 Uiso 1 1 calc R U . . .
 H03K H 0.557920 1.077633 0.741096 0.072 Uiso 1 1 calc R U . . .
 H03L H 0.601764 1.073568 0.678435 0.072 Uiso 1 1 calc R U . . .
 C03G C 0.52250(4) 0.35170(2) 0.68211(3) 0.0435(15) Uani 1 1 d G . . . .
 B3 B 0.90585(6) 0.08074(2) 0.67043(3) 0.0307(13) Uani 1 1 d G . . . .
 C03I C 1.03682(9) -0.10856(2) 0.88029(4) 0.0558(19) Uani 1 1 d G . . . .
 H4 H 1.103109 -0.130271 0.878115 0.067 Uiso 1 1 calc R U . . .
 C03J C 0.43778(7) 0.55884(3) 0.92434(3) 0.0474(16) Uani 1 1 d G . . . .
 H03M H 0.429419 0.514416 0.937862 0.057 Uiso 1 1 calc R U . . .
 C03K C 0.35591(4) 0.49793(3) 0.67520(3) 0.0471(15) Uani 1 1 d G . . . .
 H03N H 0.353402 0.502425 0.714645 0.071 Uiso 1 1 calc R U . . .
 H03O H 0.287294 0.478295 0.669548 0.071 Uiso 1 1 calc R U . . .
 H03P H 0.364666 0.539456 0.644902 0.071 Uiso 1 1 calc R U . . .
 C03L C 0.84099(9) -0.11191(2) 0.90729(3) 0.0557(19) Uani 1 1 d G . . . .
 H5 H 0.776113 -0.135223 0.924598 0.067 Uiso 1 1 calc R U . . .
 C03M C 0.41513(8) 0.59171(3) 0.96381(3) 0.0448(15) Uani 1 1 d G . . . .
 H03Q H 0.391072 0.570009 1.003623 0.054 Uiso 1 1 calc R U . . .
 C03N C 0.53336(8) 0.83056(3) 0.92652(3) 0.0489(16) Uani 1 1 d G . . . .
 H03R H 0.607018 0.829522 0.912029 0.059 Uiso 1 1 calc R U . . .
 C03O C 0.88591(6) 0.55239(3) 0.41956(2) 0.0493(16) Uani 1 1 d G . . . .
 H6 H 0.900399 0.568236 0.452167 0.074 Uiso 1 1 calc R U . . .
 HH H 0.814976 0.568172 0.402952 0.074 Uiso 1 1 calc R U . . .
 HI H 0.944515 0.566792 0.388638 0.074 Uiso 1 1 calc R U . . .
 C03P C 0.62276(9) 1.05495(2) 0.41685(4) 0.0491(16) Uani 1 1 d G . . . .
 H03S H 0.623174 1.068688 0.373445 0.074 Uiso 1 1 calc R U . . .
 H03T H 0.687502 1.072344 0.429363 0.074 Uiso 1 1 calc R U . . .
 H03U H 0.555784 1.069801 0.432000 0.074 Uiso 1 1 calc R U . . .
 C03Q C 0.42828(7) 0.65633(3) 0.94402(3) 0.0454(15) Uani 1 1 d G . . . .
 H03V H 0.413904 0.678749 0.970898 0.054 Uiso 1 1 calc R U . . .
 C03R C 0.27952(5) 0.49509(3) 0.83142(3) 0.0487(15) Uani 1 1 d G . . . .
 H03W H 0.258720 0.518694 0.858033 0.073 Uiso 1 1 calc R U . . .
 H03X H 0.219508 0.466211 0.831274 0.073 Uiso 1 1 calc R U . . .
 H03Y H 0.293647 0.524385 0.791174 0.073 Uiso 1 1 calc R U . . .
 C03S C 1.13950(7) -0.00576(3) 0.83421(4) 0.0534(17) Uani 1 1 d G . . . .
 H7 H 1.130592 0.021503 0.793243 0.080 Uiso 1 1 calc R U . . .
 HJ H 1.200866 -0.034396 0.835430 0.080 Uiso 1 1 calc R U . . .
 HK H 1.154868 0.020048 0.858996 0.080 Uiso 1 1 calc R U . . .
 B2 B 0.52348(5) 0.58538(2) 0.76622(2) 0.0321(13) Uani 1 1 d G . . . .
 C03U C 0.51228(9) 0.86238(3) 0.96756(4) 0.0556(18) Uani 1 1 d G . . . .
 H03Z H 0.570448 0.880932 0.981683 0.067 Uiso 1 1 calc R U . . .
 B03V B 0.93483(6) 0.26264(2) 0.86502(2) 0.0341(14) Uani 1 1 d G . . . .
 B03W B 0.64260(6) 0.75255(2) 0.45922(2) 0.0328(14) Uani 1 1 d G . . . .
 C03X C 0.85380(7) 0.30268(3) 0.94709(2) 0.0503(16) Uani 1 1 d G . . . .
 H8 H 0.790526 0.277867 0.947539 0.060 Uiso 1 1 calc R U . . .
 C03Y C 0.72870(8) -0.01177(2) 0.88253(3) 0.0551(17) Uani 1 1 d G . . . .
 H9 H 0.667164 -0.041210 0.887124 0.083 Uiso 1 1 calc R U . . .
 HL H 0.723138 0.023045 0.845201 0.083 Uiso 1 1 calc R U . . .
 HM H 0.726117 0.004689 0.915745 0.083 Uiso 1 1 calc R U . . .
 C03Z C 0.94732(8) -0.14968(2) 0.68510(4) 0.0575(19) Uani 1 1 d G . . . .
 C040 C 0.40313(9) 0.86581(4) 0.98686(4) 0.0547(18) Uani 1 1 d G . . . .
 H040 H 0.386491 0.887329 1.014255 0.066 Uiso 1 1 calc R U . . .
 C041 C 0.85447(8) 0.33657(3) 0.98754(2) 0.0598(19) Uani 1 1 d G . . . .
 H041 H 0.794079 0.334536 1.014622 0.072 Uiso 1 1 calc R U . . .
 B B 0.91973(6) 0.08503(2) 0.76897(3) 0.0332(14) Uani 1 1 d G . . . .
 C043 C 0.50413(4) 0.28242(2) 0.70142(3) 0.060(2) Uani 1 1 d G . . . .
 H04A H 0.533655 0.266155 0.670626 0.091 Uiso 1 1 calc R U . . .
 H04B H 0.425029 0.273139 0.707959 0.091 Uiso 1 1 calc R U . . .
 H04C H 0.541629 0.262408 0.738376 0.091 Uiso 1 1 calc R U . . .
 C044 C 0.34378(8) 0.80467(3) 0.92748(3) 0.0555(17) Uani 1 1 d G . . . .
 H044 H 0.285851 0.784242 0.915154 0.067 Uiso 1 1 calc R U . . .
 B045 B 0.86523(6) 0.25028(3) 0.45987(3) 0.0314(13) Uani 1 1 d G . . . .
 B046 B 0.47760(7) 0.76128(3) 0.86315(3) 0.0360(14) Uani 1 1 d G . . . .
 C047 C 0.94194(9) -0.14238(2) 0.90658(4) 0.061(2) Uani 1 1 d G . . . .
 C048 C 0.32080(9) 0.83873(4) 0.96687(4) 0.0624(19) Uani 1 1 d G . . . .
 H048 H 0.246784 0.842633 0.979424 0.075 Uiso 1 1 calc R U . . .
 C049 C 1.02778(6) 0.34151(3) 0.90547(3) 0.062(2) Uani 1 1 d G . . . .
 H049 H 1.086658 0.344755 0.877219 0.074 Uiso 1 1 calc R U . . .
 C04A C 0.46027(7) 0.28614(3) 0.92440(3) 0.066(2) Uani 1 1 d G . . . .
 H04D H 0.393718 0.273689 0.950178 0.099 Uiso 1 1 calc R U . . .
 H04E H 0.525256 0.270260 0.947506 0.099 Uiso 1 1 calc R U . . .
 H04F H 0.457359 0.268538 0.892053 0.099 Uiso 1 1 calc R U . . .
 C04B C 0.30056(11) 1.15467(4) 0.88030(5) 0.068(2) Uani 1 1 d G . . . .
 C04C C 0.40396(10) 1.14967(3) 0.85851(5) 0.077(2) Uani 1 1 d G . . . .
 H04O H 0.439193 1.185191 0.830319 0.092 Uiso 1 1 calc R U . . .
 C04D C 0.94641(10) -0.21477(2) 0.93054(4) 0.098(4) Uani 1 1 d G . . . .
 H04G H 0.916125 -0.231898 0.901589 0.147 Uiso 1 1 calc R U . . .
 H04H H 0.902948 -0.230391 0.968000 0.147 Uiso 1 1 calc R U . . .
 H04I H 1.023004 -0.228001 0.937252 0.147 Uiso 1 1 calc R U . . .
 C04E C 0.94765(8) 0.37302(3) 0.98584(3) 0.077(3) Uani 1 1 d G . . . .
 H04J H 0.952095 0.395774 1.012827 0.093 Uiso 1 1 calc R U . . .
 C04F C 0.96676(9) -0.22086(2) 0.70533(4) 0.101(4) Uani 1 1 d G . . . .
 H04K H 0.927147 -0.240953 0.743414 0.152 Uiso 1 1 calc R U . . .
 H04L H 1.045708 -0.228991 0.709831 0.152 Uiso 1 1 calc R U . . .
 H04M H 0.939830 -0.238041 0.675651 0.152 Uiso 1 1 calc R U . . .
 C04G C 0.25017(11) 1.10426(4) 0.92579(5) 0.088(3) Uani 1 1 d G . . . .
 H04P H 0.180090 1.108171 0.943236 0.105 Uiso 1 1 calc R U . . .
 C04H C 0.30969(10) 1.04746(4) 0.94408(5) 0.091(3) Uani 1 1 d G . . . .
 H04Q H 0.274557 1.011930 0.972317 0.109 Uiso 1 1 calc R U . . .
 C04I C 0.45995(10) 1.09050(3) 0.87821(5) 0.098(3) Uani 1 1 d G . . . .
 H04R H 0.528600 1.086035 0.859648 0.117 Uiso 1 1 calc R U . . .
 C04J C 1.03242(7) 0.37637(3) 0.94590(3) 0.086(3) Uani 1 1 d G . . . .
 H04N H 1.095009 0.401934 0.944790 0.104 Uiso 1 1 calc R U . . .
 C04L C 0.41538(10) 1.03996(4) 0.92379(4) 0.100(3) Uani 1 1 d G . . . .
 H04S H 0.455094 1.002262 0.940213 0.120 Uiso 1 1 calc R U . . .
 C04M C 0.23949(11) 1.21988(4) 0.85618(5) 0.116(4) Uani 1 1 d G . . . .
 H04T H 0.292487 1.252605 0.833840 0.173 Uiso 1 1 calc R U . . .
 H04U H 0.206977 1.230828 0.889640 0.173 Uiso 1 1 calc R U . . .
 H04V H 0.181262 1.216505 0.830159 0.173 Uiso 1 1 calc R U . . .
 C1 C 1.2228(8) 0.4441(5) 1.0139(5) 0.101(3) Uani 1 1 d D U . . .
 H1A H 1.245690 0.471726 0.975800 0.122 Uiso 1 1 calc R U . . .
 C2 C 1.1317(9) 0.4576(6) 1.0479(5) 0.111(3) Uani 1 1 d D U . . .
 H2A H 1.091503 0.494435 1.028893 0.133 Uiso 1 1 calc R U . . .
 C3 C 1.0943(10) 0.4219(6) 1.1073(5) 0.123(3) Uani 1 1 d D U . . .
 C4 C 1.2758(10) 0.3864(6) 1.0417(6) 0.122(3) Uani 1 1 d D U . . .
 H4A H 1.330958 0.371233 1.020763 0.147 Uiso 1 1 calc R U . . .
 C6 C 1.1530(10) 0.3665(6) 1.1344(6) 0.135(3) Uani 1 1 d D U . . .
 H6A H 1.132637 0.339516 1.173244 0.162 Uiso 1 1 calc R U . . .
 C5 C 1.2453(11) 0.3520(7) 1.1010(6) 0.140(4) Uani 1 1 d D U . . .
 H5A H 1.288609 0.316683 1.120611 0.168 Uiso 1 1 calc R U . . .
 C7 C 0.9978(15) 0.4364(8) 1.1321(7) 0.172(5) Uani 1 1 d . U . . .
 H7A H 0.993484 0.482045 1.122937 0.258 Uiso 1 1 calc R U . . .
 H7B H 0.996577 0.415934 1.175194 0.258 Uiso 1 1 calc R U . . .
 H7C H 0.934834 0.421621 1.115786 0.258 Uiso 1 1 calc R U . . .

loop_
  _atom_site_aniso_label
  _atom_site_aniso_U_11
  _atom_site_aniso_U_22
  _atom_site_aniso_U_33
  _atom_site_aniso_U_23
  _atom_site_aniso_U_13
  _atom_site_aniso_U_12
 O001 0.041(2) 0.0240(17) 0.041(2) -0.0154(16) -0.0028(17) 0.0041(15)
 O002 0.041(2) 0.0231(17) 0.042(2) -0.0134(16) -0.0044(17) 0.0010(15)
 N003 0.029(2) 0.021(2) 0.041(3) -0.0121(19) -0.0050(19) -0.0022(17)
 N004 0.027(2) 0.019(2) 0.046(3) -0.0137(19) -0.0030(19) 0.0042(17)
 N005 0.038(2) 0.0155(19) 0.038(3) -0.0097(18) -0.0032(19) 0.0022(17)
 N006 0.034(2) 0.024(2) 0.043(3) -0.0172(19) -0.002(2) 0.0031(18)
 N007 0.029(2) 0.020(2) 0.039(3) -0.0100(18) 0.0009(19) -0.0024(17)
 N008 0.036(3) 0.021(2) 0.047(3) -0.0169(19) -0.003(2) -0.0005(18)
 N009 0.045(3) 0.023(2) 0.039(3) -0.0131(19) -0.003(2) -0.0007(19)
 N00A 0.047(3) 0.021(2) 0.038(3) -0.0131(19) -0.004(2) 0.0029(19)
 C00B 0.037(3) 0.025(3) 0.039(3) -0.016(2) -0.007(2) -0.003(2)
 C00C 0.024(3) 0.029(3) 0.041(3) -0.017(2) -0.004(2) 0.001(2)
 C00D 0.024(3) 0.025(2) 0.041(3) -0.018(2) -0.001(2) -0.0007(19)
 C00E 0.027(3) 0.019(2) 0.039(3) -0.012(2) -0.001(2) 0.0038(19)
 C00F 0.026(3) 0.023(2) 0.045(3) -0.015(2) -0.010(2) 0.005(2)
 C00G 0.026(3) 0.024(2) 0.040(3) -0.014(2) -0.002(2) 0.001(2)
 C00H 0.037(3) 0.019(2) 0.042(3) -0.013(2) -0.006(2) -0.001(2)
 C00I 0.020(2) 0.024(2) 0.044(3) -0.017(2) -0.007(2) 0.0045(19)
 C00J 0.030(3) 0.023(2) 0.041(3) -0.014(2) 0.000(2) -0.003(2)
 C00K 0.039(3) 0.023(2) 0.033(3) -0.013(2) -0.003(2) 0.003(2)
 C00L 0.023(3) 0.022(2) 0.042(3) -0.014(2) -0.001(2) 0.0009(19)
 C00M 0.027(3) 0.023(2) 0.039(3) -0.016(2) -0.005(2) 0.002(2)
 C00N 0.028(3) 0.020(2) 0.041(3) -0.010(2) -0.004(2) 0.000(2)
 C00O 0.045(3) 0.025(3) 0.036(3) -0.016(2) -0.005(2) 0.006(2)
 C00P 0.029(3) 0.022(2) 0.046(3) -0.014(2) -0.006(2) 0.002(2)
 C00Q 0.036(3) 0.029(3) 0.038(3) -0.013(2) 0.002(2) -0.004(2)
 C00R 0.030(3) 0.019(2) 0.049(3) -0.017(2) -0.003(2) 0.000(2)
 C00S 0.026(3) 0.028(3) 0.043(3) -0.018(2) -0.003(2) 0.000(2)
 C00T 0.029(3) 0.022(2) 0.043(3) -0.017(2) 0.002(2) 0.000(2)
 C00U 0.026(3) 0.025(2) 0.047(3) -0.017(2) -0.003(2) -0.001(2)
 C00V 0.028(3) 0.025(3) 0.042(3) -0.013(2) -0.001(2) 0.001(2)
 C00W 0.032(3) 0.025(3) 0.042(3) -0.016(2) 0.000(2) -0.002(2)
 C00X 0.024(3) 0.022(2) 0.040(3) -0.014(2) -0.004(2) 0.0009(19)
 C00Y 0.042(3) 0.024(3) 0.040(3) -0.016(2) -0.004(2) 0.001(2)
 C00Z 0.039(3) 0.026(3) 0.036(3) -0.011(2) -0.004(2) 0.003(2)
 C010 0.031(3) 0.023(2) 0.042(3) -0.013(2) -0.004(2) 0.000(2)
 C011 0.030(3) 0.027(3) 0.039(3) -0.014(2) -0.003(2) 0.000(2)
 C012 0.033(3) 0.025(2) 0.038(3) -0.014(2) -0.004(2) 0.004(2)
 C013 0.030(3) 0.027(3) 0.032(3) -0.013(2) -0.002(2) 0.000(2)
 C014 0.030(3) 0.019(2) 0.048(3) -0.016(2) -0.001(2) 0.004(2)
 C015 0.027(3) 0.026(3) 0.044(3) -0.014(2) -0.004(2) 0.002(2)
 C016 0.037(3) 0.026(3) 0.039(3) -0.011(2) -0.005(2) 0.002(2)
 C017 0.033(3) 0.020(2) 0.050(3) -0.016(2) -0.007(2) 0.001(2)
 C018 0.038(3) 0.032(3) 0.047(3) -0.015(3) -0.006(3) 0.008(2)
 C019 0.037(3) 0.023(2) 0.042(3) -0.017(2) -0.004(2) 0.001(2)
 C01A 0.032(3) 0.024(2) 0.041(3) -0.016(2) -0.007(2) 0.006(2)
 C01B 0.027(3) 0.021(2) 0.043(3) -0.012(2) -0.002(2) 0.000(2)
 C01C 0.032(3) 0.023(2) 0.043(3) -0.015(2) -0.005(2) 0.002(2)
 C01D 0.037(3) 0.023(2) 0.043(3) -0.016(2) -0.001(2) 0.008(2)
 C01E 0.035(3) 0.026(3) 0.039(3) -0.014(2) 0.000(2) -0.002(2)
 C01F 0.039(3) 0.022(2) 0.042(3) -0.016(2) -0.006(2) 0.001(2)
 C01G 0.041(3) 0.028(3) 0.042(3) -0.017(2) -0.004(3) 0.001(2)
 C01H 0.045(3) 0.033(3) 0.034(3) -0.014(2) 0.002(2) 0.005(2)
 C01I 0.048(3) 0.018(2) 0.038(3) -0.011(2) 0.000(2) 0.009(2)
 C01J 0.043(3) 0.026(3) 0.039(3) -0.014(2) -0.002(2) -0.003(2)
 C01K 0.047(3) 0.030(3) 0.033(3) -0.016(2) -0.007(2) 0.005(2)
 C01L 0.037(3) 0.030(3) 0.043(3) -0.014(2) 0.000(2) 0.003(2)
 C01M 0.026(3) 0.030(3) 0.039(3) -0.012(2) -0.002(2) 0.001(2)
 C01N 0.038(3) 0.024(3) 0.043(3) -0.013(2) -0.007(2) -0.001(2)
 C01O 0.039(3) 0.029(3) 0.042(3) -0.019(2) 0.001(2) 0.002(2)
 C01P 0.051(3) 0.020(2) 0.035(3) -0.011(2) 0.001(3) 0.002(2)
 C01Q 0.036(3) 0.025(3) 0.040(3) -0.016(2) -0.003(2) 0.000(2)
 C01R 0.040(3) 0.037(3) 0.044(3) -0.020(3) -0.004(3) 0.000(2)
 C01S 0.029(3) 0.038(3) 0.059(4) -0.015(3) -0.002(3) -0.001(2)
 C01T 0.043(3) 0.028(3) 0.041(3) -0.013(2) -0.003(3) -0.001(2)
 C01U 0.037(3) 0.025(3) 0.040(3) -0.016(2) 0.000(2) 0.002(2)
 C01V 0.042(3) 0.028(3) 0.038(3) -0.015(2) 0.003(2) 0.003(2)
 C01W 0.040(3) 0.029(3) 0.045(3) -0.017(2) -0.005(3) 0.006(2)
 C01X 0.036(3) 0.026(3) 0.046(3) -0.013(2) -0.003(2) 0.002(2)
 C01Y 0.055(4) 0.024(3) 0.032(3) -0.012(2) -0.010(3) -0.003(2)
 C01Z 0.049(3) 0.031(3) 0.035(3) -0.017(2) -0.004(3) -0.004(2)
 C020 0.033(3) 0.029(3) 0.036(3) -0.011(2) -0.003(2) -0.002(2)
 C021 0.047(3) 0.026(3) 0.040(3) -0.014(2) -0.001(3) 0.001(2)
 C022 0.043(3) 0.028(3) 0.047(3) -0.014(2) 0.001(3) -0.005(2)
 C023 0.039(3) 0.026(3) 0.046(3) -0.010(2) -0.002(3) -0.001(2)
 C024 0.036(3) 0.032(3) 0.045(3) -0.017(2) -0.003(2) 0.000(2)
 C025 0.048(4) 0.027(3) 0.044(3) -0.016(2) -0.003(3) 0.005(2)
 C026 0.033(3) 0.037(3) 0.048(3) -0.021(3) -0.004(2) 0.007(2)
 C027 0.035(3) 0.034(3) 0.055(4) -0.016(3) -0.005(3) 0.003(2)
 C028 0.038(3) 0.030(3) 0.035(3) -0.013(2) -0.002(2) 0.000(2)
 C029 0.056(4) 0.032(3) 0.043(3) -0.016(3) -0.001(3) 0.006(3)
 C02A 0.034(3) 0.030(3) 0.045(3) -0.017(2) -0.005(2) 0.002(2)
 C02B 0.039(3) 0.033(3) 0.040(3) -0.018(2) 0.000(2) -0.002(2)
 C02C 0.047(3) 0.026(3) 0.048(4) -0.014(2) -0.005(3) -0.004(2)
 C02D 0.060(4) 0.029(3) 0.047(4) -0.011(3) -0.005(3) -0.008(3)
 C02E 0.044(3) 0.027(3) 0.049(4) -0.017(2) -0.009(3) 0.003(2)
 C02F 0.038(3) 0.040(3) 0.049(4) -0.018(3) -0.010(3) 0.003(3)
 C02G 0.066(4) 0.033(3) 0.041(3) -0.020(3) -0.016(3) 0.014(3)
 C02H 0.040(3) 0.035(3) 0.040(3) -0.016(2) 0.000(2) 0.009(2)
 C02I 0.047(3) 0.035(3) 0.038(3) -0.022(3) -0.002(3) -0.007(2)
 C02J 0.053(4) 0.023(3) 0.039(3) -0.011(2) -0.003(3) 0.008(2)
 C02K 0.040(3) 0.027(3) 0.047(3) -0.017(2) 0.002(3) -0.002(2)
 C02L 0.045(3) 0.030(3) 0.047(4) -0.013(3) -0.002(3) 0.004(2)
 C02M 0.044(3) 0.038(3) 0.036(3) -0.015(2) 0.000(3) -0.013(3)
 C02N 0.060(4) 0.025(3) 0.038(3) -0.012(2) -0.005(3) -0.002(3)
 C02O 0.047(3) 0.028(3) 0.043(3) -0.016(2) -0.007(3) 0.003(2)
 C02P 0.037(3) 0.038(3) 0.049(4) -0.017(3) -0.006(3) 0.001(2)
 C02Q 0.047(4) 0.030(3) 0.047(4) -0.015(3) -0.001(3) 0.002(2)
 C02R 0.051(4) 0.035(3) 0.048(4) -0.020(3) -0.003(3) -0.006(3)
 C02S 0.040(3) 0.032(3) 0.059(4) -0.015(3) -0.001(3) 0.004(2)
 C02T 0.060(4) 0.031(3) 0.042(3) -0.010(3) -0.002(3) 0.002(3)
 C02U 0.051(4) 0.027(3) 0.043(3) -0.011(2) -0.014(3) 0.002(2)
 C02V 0.046(3) 0.029(3) 0.037(3) -0.014(2) -0.004(3) 0.004(2)
 C02W 0.048(4) 0.029(3) 0.047(4) -0.012(3) 0.003(3) -0.004(3)
 C02X 0.037(3) 0.039(3) 0.061(4) -0.022(3) -0.002(3) 0.002(3)
 C02Y 0.070(4) 0.025(3) 0.033(3) -0.012(2) -0.002(3) -0.002(3)
 C02Z 0.048(3) 0.036(3) 0.038(3) -0.019(3) -0.006(3) 0.001(3)
 C030 0.036(3) 0.038(3) 0.063(4) -0.016(3) -0.007(3) 0.003(3)
 C031 0.033(3) 0.036(3) 0.070(4) -0.023(3) -0.007(3) 0.001(2)
 C032 0.052(4) 0.035(3) 0.037(3) -0.013(3) 0.002(3) -0.009(3)
 C033 0.049(4) 0.036(3) 0.042(3) -0.011(3) -0.004(3) -0.011(3)
 C034 0.061(4) 0.029(3) 0.041(3) -0.013(2) -0.010(3) -0.006(3)
 C035 0.054(4) 0.030(3) 0.063(4) -0.023(3) 0.013(3) -0.009(3)
 C036 0.057(4) 0.037(3) 0.049(4) -0.017(3) 0.000(3) -0.004(3)
 C037 0.050(4) 0.036(3) 0.052(4) -0.010(3) 0.002(3) 0.007(3)
 C038 0.052(4) 0.034(3) 0.043(3) -0.011(3) -0.008(3) 0.008(3)
 C039 0.071(5) 0.031(3) 0.041(3) -0.015(3) -0.005(3) 0.002(3)
 B1 0.026(3) 0.024(3) 0.040(3) -0.014(3) -0.004(2) 0.003(2)
 C03B 0.048(4) 0.032(3) 0.070(4) -0.021(3) -0.012(3) 0.003(3)
 C03C 0.065(4) 0.028(3) 0.037(3) -0.013(2) -0.006(3) 0.004(3)
 C03D 0.055(4) 0.041(3) 0.047(4) -0.004(3) 0.008(3) 0.018(3)
 C03E 0.045(4) 0.056(4) 0.057(4) -0.023(3) -0.010(3) 0.012(3)
 C03F 0.052(4) 0.030(3) 0.061(4) -0.016(3) 0.002(3) -0.004(3)
 C03G 0.056(4) 0.027(3) 0.046(4) -0.009(3) -0.011(3) -0.007(3)
 B3 0.031(3) 0.023(3) 0.037(3) -0.007(2) -0.001(3) -0.001(2)
 C03I 0.087(5) 0.035(3) 0.052(4) -0.021(3) -0.027(4) 0.018(3)
 C03J 0.073(5) 0.027(3) 0.042(4) -0.011(3) 0.003(3) 0.002(3)
 C03K 0.043(4) 0.047(3) 0.057(4) -0.024(3) -0.002(3) -0.004(3)
 C03L 0.083(5) 0.035(3) 0.046(4) -0.006(3) -0.021(4) -0.014(3)
 C03M 0.068(4) 0.032(3) 0.033(3) -0.011(2) 0.007(3) 0.001(3)
 C03N 0.061(4) 0.046(3) 0.045(4) -0.024(3) 0.006(3) -0.006(3)
 C03O 0.066(4) 0.025(3) 0.061(4) -0.016(3) -0.014(3) 0.001(3)
 C03P 0.054(4) 0.026(3) 0.064(4) -0.012(3) 0.003(3) 0.002(3)
 C03Q 0.063(4) 0.036(3) 0.039(3) -0.015(3) 0.001(3) 0.000(3)
 C03R 0.052(4) 0.042(3) 0.053(4) -0.018(3) -0.006(3) -0.001(3)
 C03S 0.050(4) 0.053(4) 0.061(4) -0.023(3) -0.008(3) 0.015(3)
 B2 0.038(3) 0.026(3) 0.035(3) -0.014(3) -0.005(3) 0.003(2)
 C03U 0.081(5) 0.039(3) 0.051(4) -0.020(3) 0.001(4) -0.016(3)
 B03V 0.035(3) 0.027(3) 0.042(4) -0.014(3) -0.001(3) -0.004(2)
 B03W 0.031(3) 0.023(3) 0.046(4) -0.013(3) -0.006(3) 0.003(2)
 C03X 0.053(4) 0.051(4) 0.056(4) -0.029(3) -0.011(3) 0.009(3)
 C03Y 0.064(5) 0.052(4) 0.050(4) -0.017(3) -0.004(3) -0.005(3)
 C03Z 0.073(5) 0.026(3) 0.070(5) -0.014(3) 0.024(4) 0.013(3)
 C040 0.081(5) 0.029(3) 0.060(4) -0.023(3) 0.009(4) 0.000(3)
 C041 0.075(5) 0.056(4) 0.057(4) -0.029(3) -0.018(4) 0.021(4)
 B 0.032(3) 0.026(3) 0.045(4) -0.017(3) 0.000(3) -0.002(2)
 C043 0.069(5) 0.034(3) 0.070(5) -0.003(3) -0.029(4) -0.006(3)
 C044 0.056(4) 0.054(4) 0.069(5) -0.038(4) -0.006(3) 0.009(3)
 B045 0.028(3) 0.028(3) 0.039(4) -0.014(3) 0.005(3) -0.002(2)
 B046 0.039(4) 0.031(3) 0.041(4) -0.016(3) -0.008(3) 0.003(3)
 C047 0.102(6) 0.029(3) 0.057(4) -0.016(3) -0.040(4) 0.004(4)
 C048 0.068(5) 0.058(4) 0.070(5) -0.036(4) 0.008(4) 0.011(4)
 C049 0.085(6) 0.056(4) 0.055(4) -0.033(3) 0.005(4) -0.020(4)
 C04A 0.097(6) 0.032(3) 0.067(5) -0.014(3) -0.013(4) 0.000(4)
 C04B 0.072(5) 0.065(5) 0.077(5) -0.037(4) -0.017(4) 0.001(4)
 C04C 0.078(6) 0.065(5) 0.076(6) -0.010(4) 0.006(4) 0.004(4)
 C04D 0.164(10) 0.027(3) 0.107(7) -0.020(4) -0.071(7) -0.001(5)
 C04E 0.126(8) 0.054(4) 0.066(5) -0.039(4) -0.010(5) 0.000(5)
 C04F 0.107(7) 0.025(3) 0.148(9) -0.004(4) 0.055(7) 0.008(4)
 C04G 0.068(6) 0.127(8) 0.088(7) -0.062(6) 0.001(5) -0.020(6)
 C04H 0.112(8) 0.083(6) 0.068(6) -0.009(5) -0.014(5) -0.034(6)
 C04I 0.093(7) 0.110(8) 0.087(7) -0.028(6) -0.009(6) 0.038(6)
 C04J 0.117(8) 0.072(5) 0.087(6) -0.048(5) -0.006(6) -0.037(5)
 C04L 0.149(11) 0.062(5) 0.091(7) -0.024(5) -0.025(7) 0.003(6)
 C04M 0.096(8) 0.107(8) 0.182(12) -0.097(8) -0.041(8) 0.031(6)
 C1 0.069(5) 0.142(6) 0.114(6) -0.067(5) -0.016(4) -0.036(4)
 C2 0.094(6) 0.116(6) 0.130(6) -0.046(5) -0.028(5) -0.002(5)
 C3 0.084(6) 0.147(7) 0.136(7) -0.042(6) -0.024(5) -0.009(5)
 C4 0.075(6) 0.156(7) 0.157(7) -0.079(6) -0.017(5) -0.007(5)
 C6 0.105(6) 0.136(7) 0.148(7) -0.020(6) -0.037(5) -0.019(5)
 C5 0.109(7) 0.130(7) 0.179(8) -0.042(6) -0.037(6) -0.005(6)
 C7 0.172(11) 0.197(11) 0.151(10) -0.068(9) 0.034(8) 0.018(9)

_geom_special_details
;
 All esds (except the esd in the dihedral angle between two l.s. planes)
 are estimated using the full covariance matrix.  The cell esds are taken
 into account individually in the estimation of esds in distances, angles
 and torsion angles; correlations between esds in cell parameters are only
 used when they are defined by crystal symmetry.  An approximate (isotropic)
 treatment of cell esds is used for estimating esds involving l.s. planes.
;
loop_
  _geom_bond_atom_site_label_1
  _geom_bond_atom_site_label_2
  _geom_bond_distance
  _geom_bond_site_symmetry_2
  _geom_bond_publ_flag
 O001 B1 1.3931 . ?
 O001 B2 1.3842 . ?
 O002 B3 1.3762 . ?
 O002 B 1.4002 . ?
 N003 C00C 1.3935 . ?
 N003 C019 1.4585 . ?
 N003 B1 1.4162 . ?
 N004 C00B 1.4571 . ?
 N004 C013 1.4008 . ?
 N004 B045 1.4226 . ?
 N005 C00G 1.4122 . ?
 N005 C01I 1.4630 . ?
 N005 B3 1.4011 . ?
 N006 C00Y 1.4583 . ?
 N006 C01A 1.3973 . ?
 N006 B046 1.3996 . ?
 N007 C00K 1.4469 . ?
 N007 C015 1.4179 . ?
 N007 B03W 1.4241 . ?
 N008 C00O 1.4545 . ?
 N008 C00T 1.4099 . ?
 N008 B03V 1.4129 . ?
 N009 C01P 1.4361 . ?
 N009 C01V 1.4234 . ?
 N009 B2 1.4045 . ?
 N00A C01Y 1.4375 . ?
 N00A C01Z 1.4250 . ?
 N00A B 1.4276 . ?
 C00B C011 1.3847 . ?
 C00B C016 1.3985 . ?
 C00C C00F 1.4396 . ?
 C00C C00U 1.3981 . ?
 C00D C00G 1.4413 . ?
 C00D C00L 1.4405 . ?
 C00D C00S 1.4146 . ?
 C00E C00J 1.4076 . ?
 C00E C00L 1.4043 . ?
 C00E B3 1.5582 . ?
 C00F C00I 1.4034 . ?
 C00F C00M 1.4504 . ?
 C00G C017 1.4040 . ?
 C00H H00H 0.9500 . ?
 C00H C00N 1.3945 . ?
 C00H C01A 1.3990 . ?
 C00I C01M 1.4024 . ?
 C00I B03W 1.5512 . ?
 C00J C00R 1.4228 . ?
 C00J C01Q 1.4190 . ?
 C00K C00Q 1.3908 . ?
 C00K C00Z 1.3996 . ?
 C00L C013 1.4562 . ?
 C00M C00X 1.4063 . ?
 C00M C015 1.4271 . ?
 C00N C00P 1.3953 . ?
 C00N C00V 1.4258 . ?
 C00O C01K 1.4201 . ?
 C00O C01U 1.3816 . ?
 C00P H00P 0.9500 . ?
 C00P C015 1.4043 . ?
 C00Q C022 1.3789 . ?
 C00Q C031 1.5447 . ?
 C00R C014 1.4020 . ?
 C00R C01B 1.4109 . ?
 C00S C020 1.3921 . ?
 C00S B045 1.5488 . ?
 C00T C014 1.3971 . ?
 C00T C01E 1.4302 . ?
 C00U H00U 0.9500 . ?
 C00U C012 1.3962 . ?
 C00V C00X 1.4142 . ?
 C00V C01C 1.3968 . ?
 C00W H00W 0.9500 . ?
 C00W C017 1.3952 . ?
 C00W C020 1.4009 . ?
 C00X B1 1.5431 . ?
 C00Y C01G 1.3804 . ?
 C00Y C01O 1.3843 . ?
 C00Z C01L 1.3832 . ?
 C00Z C01S 1.5023 . ?
 C010 C01A 1.4423 . ?
 C010 C01C 1.4088 . ?
 C010 C028 1.4359 . ?
 C011 C018 1.3788 . ?
 C011 C02X 1.5158 . ?
 C012 H012 0.9500 . ?
 C012 C01M 1.3919 . ?
 C013 C01B 1.3673 . ?
 C014 H014 0.9500 . ?
 C016 C01T 1.3809 . ?
 C016 C027 1.5057 . ?
 C017 H017 0.9500 . ?
 C018 H018 0.9500 . ?
 C018 C02O 1.4127 . ?
 C019 C01F 1.3882 . ?
 C019 C02M 1.4064 . ?
 C01B H01D 0.9500 . ?
 C01C B2 1.5484 . ?
 C01D C01X 1.4004 . ?
 C01D C023 1.4072 . ?
 C01D B045 1.5904 . ?
 C01E C01J 1.4559 . ?
 C01E C01Q 1.3911 . ?
 C01F C026 1.5193 . ?
 C01F C02U 1.3993 . ?
 C01G C02L 1.3909 . ?
 C01G C030 1.5340 . ?
 C01H C01P 1.3807 . ?
 C01H C029 1.3926 . ?
 C01H C037 1.5350 . ?
 C01I C021 1.4068 . ?
 C01I C02H 1.3816 . ?
 C01J C01Z 1.4017 . ?
 C01J C02I 1.4260 . ?
 C01K C01R 1.5215 . ?
 C01K C01W 1.3776 . ?
 C01L H01L 0.9500 . ?
 C01L C02K 1.4126 . ?
 C01M H01M 0.9500 . ?
 C01N C02A 1.4286 . ?
 C01N C02Q 1.4063 . ?
 C01N B03W 1.5671 . ?
 C01O C024 1.5374 . ?
 C01O C02B 1.3731 . ?
 C01P C032 1.3874 . ?
 C01Q B 1.5431 . ?
 C01R H01E 0.9800 . ?
 C01R H01F 0.9800 . ?
 C01R H01G 0.9800 . ?
 C01S H01A 0.9800 . ?
 C01S H01B 0.9800 . ?
 C01S H01C 0.9800 . ?
 C01T H01T 0.9500 . ?
 C01T C02O 1.3821 . ?
 C01U C02C 1.4072 . ?
 C01U C02S 1.5043 . ?
 C01V C028 1.4186 . ?
 C01V C03J 1.3999 . ?
 C01W H01W 0.9500 . ?
 C01W C02E 1.4123 . ?
 C01X H01X 0.9500 . ?
 C01X C02F 1.3951 . ?
 C01Y C02G 1.4209 . ?
 C01Y C034 1.3826 . ?
 C01Z C02N 1.4044 . ?
 C020 H020 0.9500 . ?
 C021 C02R 1.5335 . ?
 C021 C035 1.3798 . ?
 C022 H022 0.9500 . ?
 C022 C02K 1.3765 . ?
 C023 H023 0.9500 . ?
 C023 C02D 1.4121 . ?
 C024 H02A 0.9800 . ?
 C024 H02B 0.9800 . ?
 C024 H02C 0.9800 . ?
 C025 C02B 1.4027 . ?
 C025 C02L 1.3741 . ?
 C025 C03F 1.5195 . ?
 C026 H02D 0.9800 . ?
 C026 H02E 0.9800 . ?
 C026 H02F 0.9800 . ?
 C027 H02I 0.9800 . ?
 C027 H02J 0.9800 . ?
 C027 H02K 0.9800 . ?
 C028 C02V 1.4093 . ?
 C029 H029 0.9500 . ?
 C029 C039 1.3913 . ?
 C02A H02G 0.9500 . ?
 C02A C02P 1.4081 . ?
 C02B H02H 0.9500 . ?
 C02C H02M 0.9500 . ?
 C02C C02E 1.3814 . ?
 C02D H02N 0.9500 . ?
 C02D C038 1.4112 . ?
 C02E C03B 1.5209 . ?
 C02F H02O 0.9500 . ?
 C02F C038 1.3861 . ?
 C02G C03I 1.3930 . ?
 C02G C03S 1.5019 . ?
 C02H C03D 1.3714 . ?
 C02H C03E 1.5191 . ?
 C02I C02Z 1.3853 . ?
 C02I B03V 1.5466 . ?
 C02J C03N 1.3624 . ?
 C02J C044 1.4177 . ?
 C02J B046 1.5991 . ?
 C02K C03P 1.5336 . ?
 C02L H02L 0.9500 . ?
 C02M C033 1.3826 . ?
 C02M C03K 1.5245 . ?
 C02N H02R 0.9500 . ?
 C02N C03C 1.3969 . ?
 C02O C03O 1.5129 . ?
 C02P H02P 0.9500 . ?
 C02P C02W 1.3887 . ?
 C02Q H02Q 0.9500 . ?
 C02Q C02T 1.3947 . ?
 C02R H02S 0.9800 . ?
 C02R H02V 0.9800 . ?
 C02R H02X 0.9800 . ?
 C02S H02Y 0.9800 . ?
 C02S H 0.9800 . ?
 C02S HA 0.9800 . ?
 C02T H02T 0.9500 . ?
 C02T C02W 1.4139 . ?
 C02U H02U 0.9500 . ?
 C02U C03G 1.4068 . ?
 C02V C03Q 1.4094 . ?
 C02V B046 1.5315 . ?
 C02W H02W 0.9500 . ?
 C02X H02Z 0.9800 . ?
 C02X HB 0.9800 . ?
 C02X HC 0.9800 . ?
 C02Y B03V 1.5773 . ?
 C02Y C03X 1.3681 . ?
 C02Y C049 1.3760 . ?
 C02Z H02 0.9500 . ?
 C02Z C03C 1.3973 . ?
 C030 H03A 0.9800 . ?
 C030 H03B 0.9800 . ?
 C030 H03C 0.9800 . ?
 C031 H03D 0.9800 . ?
 C031 H03E 0.9800 . ?
 C031 H03F 0.9800 . ?
 C032 C036 1.4042 . ?
 C032 C03R 1.5016 . ?
 C033 H033 0.9500 . ?
 C033 C03G 1.4081 . ?
 C034 C03L 1.4063 . ?
 C034 C03Y 1.5421 . ?
 C035 H035 0.9500 . ?
 C035 C03Z 1.4048 . ?
 C036 H036 0.9500 . ?
 C036 C039 1.3881 . ?
 C037 H03G 0.9800 . ?
 C037 H03H 0.9800 . ?
 C037 H03I 0.9800 . ?
 C038 H038 0.9500 . ?
 C039 C04A 1.5352 . ?
 C03B H03 0.9800 . ?
 C03B HD 0.9800 . ?
 C03B HE 0.9800 . ?
 C03C H1 0.9500 . ?
 C03D H2 0.9500 . ?
 C03D C03Z 1.3904 . ?
 C03E H3 0.9800 . ?
 C03E HF 0.9800 . ?
 C03E HG 0.9800 . ?
 C03F H03J 0.9800 . ?
 C03F H03K 0.9800 . ?
 C03F H03L 0.9800 . ?
 C03G C043 1.4903 . ?
 C03I H4 0.9500 . ?
 C03I C047 1.3922 . ?
 C03J H03M 0.9500 . ?
 C03J C03M 1.3972 . ?
 C03K H03N 0.9800 . ?
 C03K H03O 0.9800 . ?
 C03K H03P 0.9800 . ?
 C03L H5 0.9500 . ?
 C03L C047 1.4067 . ?
 C03M H03Q 0.9500 . ?
 C03M C03Q 1.3831 . ?
 C03N H03R 0.9500 . ?
 C03N C03U 1.4084 . ?
 C03O H6 0.9800 . ?
 C03O HH 0.9800 . ?
 C03O HI 0.9800 . ?
 C03P H03S 0.9800 . ?
 C03P H03T 0.9800 . ?
 C03P H03U 0.9800 . ?
 C03Q H03V 0.9500 . ?
 C03R H03W 0.9800 . ?
 C03R H03X 0.9800 . ?
 C03R H03Y 0.9800 . ?
 C03S H7 0.9800 . ?
 C03S HJ 0.9800 . ?
 C03S HK 0.9800 . ?
 C03U H03Z 0.9500 . ?
 C03U C040 1.3975 . ?
 C03X H8 0.9500 . ?
 C03X C041 1.4158 . ?
 C03Y H9 0.9800 . ?
 C03Y HL 0.9800 . ?
 C03Y HM 0.9800 . ?
 C03Z C04F 1.5364 . ?
 C040 H040 0.9500 . ?
 C040 C048 1.3551 . ?
 C041 H041 0.9500 . ?
 C041 C04E 1.3927 . ?
 C043 H04A 0.9800 . ?
 C043 H04B 0.9800 . ?
 C043 H04C 0.9800 . ?
 C044 H044 0.9500 . ?
 C044 C048 1.4166 . ?
 C047 C04D 1.5429 . ?
 C048 H048 0.9500 . ?
 C049 H049 0.9500 . ?
 C049 C04J 1.4347 . ?
 C04A H04D 0.9800 . ?
 C04A H04E 0.9800 . ?
 C04A H04F 0.9800 . ?
 C04B C04C 1.3598 . ?
 C04B C04G 1.4094 . ?
 C04B C04M 1.5857 . ?
 C04C H04O 0.9500 . ?
 C04C C04I 1.4391 . ?
 C04D H04G 0.9800 . ?
 C04D H04H 0.9800 . ?
 C04D H04I 0.9800 . ?
 C04E H04J 0.9500 . ?
 C04E C04J 1.3612 . ?
 C04F H04K 0.9800 . ?
 C04F H04L 0.9800 . ?
 C04F H04M 0.9800 . ?
 C04G H04P 0.9500 . ?
 C04G C04H 1.4162 . ?
 C04H H04Q 0.9500 . ?
 C04H C04L 1.3845 . ?
 C04I H04R 0.9500 . ?
 C04I C04L 1.3849 . ?
 C04J H04N 0.9500 . ?
 C04L H04S 0.9500 . ?
 C04M H04T 0.9800 . ?
 C04M H04U 0.9800 . ?
 C04M H04V 0.9800 . ?
 C1 H1A 0.9500 . ?
 C1 C2 1.437(10) . ?
 C1 C4 1.418(10) . ?
 C2 H2A 0.9500 . ?
 C2 C3 1.438(10) . ?
 C3 C6 1.411(10) . ?
 C3 C7 1.380(18) . ?
 C4 H4A 0.9500 . ?
 C4 C5 1.408(10) . ?
 C6 H6A 0.9500 . ?
 C6 C5 1.449(10) . ?
 C5 H5A 0.9500 . ?
 C7 H7A 0.9800 . ?
 C7 H7B 0.9800 . ?
 C7 H7C 0.9800 . ?

loop_
  _geom_angle_atom_site_label_1
  _geom_angle_atom_site_label_2
  _geom_angle_atom_site_label_3
  _geom_angle
  _geom_angle_site_symmetry_1
  _geom_angle_site_symmetry_3
  _geom_angle_publ_flag
 B2 O001 B1 119.5 . . ?
 B3 O002 B 119.7 . . ?
 C00C N003 C019 118.3 . . ?
 C00C N003 B1 120.5 . . ?
 B1 N003 C019 121.1 . . ?
 C013 N004 C00B 115.8 . . ?
 C013 N004 B045 123.6 . . ?
 B045 N004 C00B 120.6 . . ?
 C00G N005 C01I 118.0 . . ?
 B3 N005 C00G 121.9 . . ?
 B3 N005 C01I 120.0 . . ?
 C01A N006 C00Y 116.8 . . ?
 C01A N006 B046 122.6 . . ?
 B046 N006 C00Y 120.6 . . ?
 C015 N007 C00K 117.2 . . ?
 C015 N007 B03W 122.3 . . ?
 B03W N007 C00K 120.5 . . ?
 C00T N008 C00O 116.2 . . ?
 C00T N008 B03V 122.5 . . ?
 B03V N008 C00O 120.8 . . ?
 C01V N009 C01P 118.3 . . ?
 B2 N009 C01P 120.9 . . ?
 B2 N009 C01V 120.8 . . ?
 C01Z N00A C01Y 117.6 . . ?
 C01Z N00A B 121.0 . . ?
 B N00A C01Y 121.2 . . ?
 C011 C00B N004 119.1 . . ?
 C011 C00B C016 121.8 . . ?
 C016 C00B N004 119.1 . . ?
 N003 C00C C00F 121.8 . . ?
 N003 C00C C00U 120.6 . . ?
 C00U C00C C00F 117.6 . . ?
 C00L C00D C00G 120.4 . . ?
 C00S C00D C00G 119.5 . . ?
 C00S C00D C00L 120.0 . . ?
 C00J C00E B3 119.9 . . ?
 C00L C00E C00J 120.6 . . ?
 C00L C00E B3 119.5 . . ?
 C00C C00F C00M 120.0 . . ?
 C00I C00F C00C 120.4 . . ?
 C00I C00F C00M 119.6 . . ?
 N005 C00G C00D 120.7 . . ?
 C017 C00G N005 120.8 . . ?
 C017 C00G C00D 118.6 . . ?
 C00N C00H H00H 118.2 . . ?
 C00N C00H C01A 123.5 . . ?
 C01A C00H H00H 118.2 . . ?
 C00F C00I B03W 119.9 . . ?
 C01M C00I C00F 119.7 . . ?
 C01M C00I B03W 120.3 . . ?
 C00E C00J C00R 120.2 . . ?
 C00E C00J C01Q 119.9 . . ?
 C01Q C00J C00R 119.8 . . ?
 C00Q C00K N007 120.3 . . ?
 C00Q C00K C00Z 121.2 . . ?
 C00Z C00K N007 118.5 . . ?
 C00D C00L C013 121.4 . . ?
 C00E C00L C00D 119.9 . . ?
 C00E C00L C013 118.7 . . ?
 C00X C00M C00F 120.0 . . ?
 C00X C00M C015 118.7 . . ?
 C015 C00M C00F 121.2 . . ?
 C00H C00N C00P 124.3 . . ?
 C00H C00N C00V 117.4 . . ?
 C00P C00N C00V 118.3 . . ?
 C01K C00O N008 118.0 . . ?
 C01U C00O N008 120.6 . . ?
 C01U C00O C01K 121.4 . . ?
 C00N C00P H00P 118.8 . . ?
 C00N C00P C015 122.4 . . ?
 C015 C00P H00P 118.8 . . ?
 C00K C00Q C031 120.4 . . ?
 C022 C00Q C00K 118.9 . . ?
 C022 C00Q C031 120.7 . . ?
 C014 C00R C00J 118.0 . . ?
 C014 C00R C01B 123.3 . . ?
 C01B C00R C00J 118.6 . . ?
 C00D C00S B045 119.1 . . ?
 C020 C00S C00D 120.0 . . ?
 C020 C00S B045 120.8 . . ?
 N008 C00T C01E 119.6 . . ?
 C014 C00T N008 121.2 . . ?
 C014 C00T C01E 119.2 . . ?
 C00C C00U H00U 119.0 . . ?
 C012 C00U C00C 121.9 . . ?
 C012 C00U H00U 119.0 . . ?
 C00X C00V C00N 119.9 . . ?
 C01C C00V C00N 120.6 . . ?
 C01C C00V C00X 119.3 . . ?
 C017 C00W H00W 120.0 . . ?
 C017 C00W C020 119.9 . . ?
 C020 C00W H00W 120.0 . . ?
 C00M C00X C00V 121.2 . . ?
 C00M C00X B1 118.6 . . ?
 C00V C00X B1 120.1 . . ?
 C01G C00Y N006 119.6 . . ?
 C01G C00Y C01O 120.3 . . ?
 C01O C00Y N006 120.1 . . ?
 C00K C00Z C01S 120.7 . . ?
 C01L C00Z C00K 118.6 . . ?
 C01L C00Z C01S 120.6 . . ?
 C01C C010 C01A 118.4 . . ?
 C01C C010 C028 119.9 . . ?
 C028 C010 C01A 121.8 . . ?
 C00B C011 C02X 120.2 . . ?
 C018 C011 C00B 118.3 . . ?
 C018 C011 C02X 121.4 . . ?
 C00U C012 H012 120.1 . . ?
 C01M C012 C00U 119.8 . . ?
 C01M C012 H012 120.1 . . ?
 N004 C013 C00L 118.7 . . ?
 C01B C013 N004 121.6 . . ?
 C01B C013 C00L 119.7 . . ?
 C00R C014 H014 118.7 . . ?
 C00T C014 C00R 122.6 . . ?
 C00T C014 H014 118.7 . . ?
 N007 C015 C00M 120.0 . . ?
 C00P C015 N007 120.5 . . ?
 C00P C015 C00M 119.4 . . ?
 C00B C016 C027 120.1 . . ?
 C01T C016 C00B 118.5 . . ?
 C01T C016 C027 121.4 . . ?
 C00G C017 H017 119.4 . . ?
 C00W C017 C00G 121.2 . . ?
 C00W C017 H017 119.4 . . ?
 C011 C018 H018 119.3 . . ?
 C011 C018 C02O 121.4 . . ?
 C02O C018 H018 119.3 . . ?
 C01F C019 N003 120.4 . . ?
 C01F C019 C02M 121.1 . . ?
 C02M C019 N003 118.5 . . ?
 N006 C01A C00H 122.4 . . ?
 N006 C01A C010 119.1 . . ?
 C00H C01A C010 118.5 . . ?
 C00R C01B H01D 119.0 . . ?
 C013 C01B C00R 122.1 . . ?
 C013 C01B H01D 119.0 . . ?
 C00V C01C C010 121.5 . . ?
 C00V C01C B2 119.5 . . ?
 C010 C01C B2 119.0 . . ?
 C01X C01D C023 118.6 . . ?
 C01X C01D B045 117.5 . . ?
 C023 C01D B045 123.9 . . ?
 C00T C01E C01J 122.1 . . ?
 C01Q C01E C00T 119.1 . . ?
 C01Q C01E C01J 118.8 . . ?
 C019 C01F C026 122.2 . . ?
 C019 C01F C02U 119.6 . . ?
 C02U C01F C026 118.3 . . ?
 C00Y C01G C02L 119.0 . . ?
 C00Y C01G C030 120.8 . . ?
 C02L C01G C030 120.2 . . ?
 C01P C01H C029 119.3 . . ?
 C01P C01H C037 120.4 . . ?
 C029 C01H C037 120.4 . . ?
 C021 C01I N005 120.7 . . ?
 C02H C01I N005 118.8 . . ?
 C02H C01I C021 120.4 . . ?
 C01Z C01J C01E 122.3 . . ?
 C01Z C01J C02I 118.9 . . ?
 C02I C01J C01E 118.8 . . ?
 C00O C01K C01R 119.2 . . ?
 C01W C01K C00O 119.0 . . ?
 C01W C01K C01R 121.8 . . ?
 C00Z C01L H01L 119.7 . . ?
 C00Z C01L C02K 120.6 . . ?
 C02K C01L H01L 119.7 . . ?
 C00I C01M H01M 119.7 . . ?
 C012 C01M C00I 120.6 . . ?
 C012 C01M H01M 119.7 . . ?
 C02A C01N B03W 117.5 . . ?
 C02Q C01N C02A 116.3 . . ?
 C02Q C01N B03W 126.1 . . ?
 C00Y C01O C024 119.8 . . ?
 C02B C01O C00Y 119.6 . . ?
 C02B C01O C024 120.7 . . ?
 C01H C01P N009 118.6 . . ?
 C01H C01P C032 121.3 . . ?
 C032 C01P N009 120.0 . . ?
 C00J C01Q B 118.6 . . ?
 C01E C01Q C00J 121.3 . . ?
 C01E C01Q B 120.1 . . ?
 C01K C01R H01E 109.5 . . ?
 C01K C01R H01F 109.5 . . ?
 C01K C01R H01G 109.5 . . ?
 H01E C01R H01F 109.5 . . ?
 H01E C01R H01G 109.5 . . ?
 H01F C01R H01G 109.5 . . ?
 C00Z C01S H01A 109.5 . . ?
 C00Z C01S H01B 109.5 . . ?
 C00Z C01S H01C 109.5 . . ?
 H01A C01S H01B 109.5 . . ?
 H01A C01S H01C 109.5 . . ?
 H01B C01S H01C 109.5 . . ?
 C016 C01T H01T 119.2 . . ?
 C016 C01T C02O 121.6 . . ?
 C02O C01T H01T 119.2 . . ?
 C00O C01U C02C 118.6 . . ?
 C00O C01U C02S 121.9 . . ?
 C02C C01U C02S 119.5 . . ?
 C028 C01V N009 121.1 . . ?
 C03J C01V N009 120.0 . . ?
 C03J C01V C028 118.9 . . ?
 C01K C01W H01W 119.9 . . ?
 C01K C01W C02E 120.1 . . ?
 C02E C01W H01W 119.9 . . ?
 C01D C01X H01X 119.8 . . ?
 C02F C01X C01D 120.5 . . ?
 C02F C01X H01X 119.8 . . ?
 C02G C01Y N00A 117.7 . . ?
 C034 C01Y N00A 121.1 . . ?
 C034 C01Y C02G 121.1 . . ?
 C01J C01Z N00A 120.3 . . ?
 C01J C01Z C02N 120.4 . . ?
 C02N C01Z N00A 119.3 . . ?
 C00S C020 C00W 120.8 . . ?
 C00S C020 H020 119.6 . . ?
 C00W C020 H020 119.6 . . ?
 C01I C021 C02R 121.9 . . ?
 C035 C021 C01I 119.6 . . ?
 C035 C021 C02R 118.4 . . ?
 C00Q C022 H022 119.2 . . ?
 C02K C022 C00Q 121.6 . . ?
 C02K C022 H022 119.2 . . ?
 C01D C023 H023 119.8 . . ?
 C01D C023 C02D 120.4 . . ?
 C02D C023 H023 119.8 . . ?
 C01O C024 H02A 109.5 . . ?
 C01O C024 H02B 109.5 . . ?
 C01O C024 H02C 109.5 . . ?
 H02A C024 H02B 109.5 . . ?
 H02A C024 H02C 109.5 . . ?
 H02B C024 H02C 109.5 . . ?
 C02B C025 C03F 121.1 . . ?
 C02L C025 C02B 117.4 . . ?
 C02L C025 C03F 121.5 . . ?
 C01F C026 H02D 109.5 . . ?
 C01F C026 H02E 109.5 . . ?
 C01F C026 H02F 109.5 . . ?
 H02D C026 H02E 109.5 . . ?
 H02D C026 H02F 109.5 . . ?
 H02E C026 H02F 109.5 . . ?
 C016 C027 H02I 109.5 . . ?
 C016 C027 H02J 109.5 . . ?
 C016 C027 H02K 109.5 . . ?
 H02I C027 H02J 109.5 . . ?
 H02I C027 H02K 109.5 . . ?
 H02J C027 H02K 109.5 . . ?
 C01V C028 C010 121.0 . . ?
 C02V C028 C010 118.9 . . ?
 C02V C028 C01V 120.1 . . ?
 C01H C029 H029 119.9 . . ?
 C039 C029 C01H 120.3 . . ?
 C039 C029 H029 119.9 . . ?
 C01N C02A H02G 119.7 . . ?
 C02P C02A C01N 120.7 . . ?
 C02P C02A H02G 119.7 . . ?
 C01O C02B C025 121.6 . . ?
 C01O C02B H02H 119.2 . . ?
 C025 C02B H02H 119.2 . . ?
 C01U C02C H02M 119.6 . . ?
 C02E C02C C01U 120.8 . . ?
 C02E C02C H02M 119.6 . . ?
 C023 C02D H02N 119.8 . . ?
 C038 C02D C023 120.3 . . ?
 C038 C02D H02N 119.8 . . ?
 C01W C02E C03B 118.6 . . ?
 C02C C02E C01W 120.0 . . ?
 C02C C02E C03B 121.4 . . ?
 C01X C02F H02O 119.0 . . ?
 C038 C02F C01X 121.9 . . ?
 C038 C02F H02O 119.0 . . ?
 C01Y C02G C03S 120.6 . . ?
 C03I C02G C01Y 118.1 . . ?
 C03I C02G C03S 121.3 . . ?
 C01I C02H C03E 121.5 . . ?
 C03D C02H C01I 118.7 . . ?
 C03D C02H C03E 119.8 . . ?
 C01J C02I B03V 119.0 . . ?
 C02Z C02I C01J 120.0 . . ?
 C02Z C02I B03V 121.0 . . ?
 C03N C02J C044 117.5 . . ?
 C03N C02J B046 123.8 . . ?
 C044 C02J B046 118.7 . . ?
 C01L C02K C03P 118.4 . . ?
 C022 C02K C01L 119.0 . . ?
 C022 C02K C03P 122.6 . . ?
 C01G C02L H02L 119.0 . . ?
 C025 C02L C01G 122.0 . . ?
 C025 C02L H02L 119.0 . . ?
 C019 C02M C03K 122.6 . . ?
 C033 C02M C019 118.4 . . ?
 C033 C02M C03K 119.0 . . ?
 C01Z C02N H02R 120.0 . . ?
 C03C C02N C01Z 120.0 . . ?
 C03C C02N H02R 120.0 . . ?
 C018 C02O C03O 121.7 . . ?
 C01T C02O C018 118.4 . . ?
 C01T C02O C03O 119.9 . . ?
 C02A C02P H02P 119.5 . . ?
 C02W C02P C02A 121.1 . . ?
 C02W C02P H02P 119.5 . . ?
 C01N C02Q H02Q 118.2 . . ?
 C02T C02Q C01N 123.6 . . ?
 C02T C02Q H02Q 118.2 . . ?
 C021 C02R H02S 109.5 . . ?
 C021 C02R H02V 109.5 . . ?
 C021 C02R H02X 109.5 . . ?
 H02S C02R H02V 109.5 . . ?
 H02S C02R H02X 109.5 . . ?
 H02V C02R H02X 109.5 . . ?
 C01U C02S H02Y 109.5 . . ?
 C01U C02S H 109.5 . . ?
 C01U C02S HA 109.5 . . ?
 H02Y C02S H 109.5 . . ?
 H02Y C02S HA 109.5 . . ?
 H C02S HA 109.5 . . ?
 C02Q C02T H02T 120.6 . . ?
 C02Q C02T C02W 118.7 . . ?
 C02W C02T H02T 120.6 . . ?
 C01F C02U H02U 119.6 . . ?
 C01F C02U C03G 120.7 . . ?
 C03G C02U H02U 119.6 . . ?
 C028 C02V C03Q 118.9 . . ?
 C028 C02V B046 119.4 . . ?
 C03Q C02V B046 121.7 . . ?
 C02P C02W C02T 119.6 . . ?
 C02P C02W H02W 120.2 . . ?
 C02T C02W H02W 120.2 . . ?
 C011 C02X H02Z 109.5 . . ?
 C011 C02X HB 109.5 . . ?
 C011 C02X HC 109.5 . . ?
 H02Z C02X HB 109.5 . . ?
 H02Z C02X HC 109.5 . . ?
 HB C02X HC 109.5 . . ?
 C03X C02Y B03V 121.8 . . ?
 C03X C02Y C049 117.4 . . ?
 C049 C02Y B03V 120.8 . . ?
 C02I C02Z H02 119.6 . . ?
 C02I C02Z C03C 120.7 . . ?
 C03C C02Z H02 119.6 . . ?
 C01G C030 H03A 109.5 . . ?
 C01G C030 H03B 109.5 . . ?
 C01G C030 H03C 109.5 . . ?
 H03A C030 H03B 109.5 . . ?
 H03A C030 H03C 109.5 . . ?
 H03B C030 H03C 109.5 . . ?
 C00Q C031 H03D 109.5 . . ?
 C00Q C031 H03E 109.5 . . ?
 C00Q C031 H03F 109.5 . . ?
 H03D C031 H03E 109.5 . . ?
 H03D C031 H03F 109.5 . . ?
 H03E C031 H03F 109.5 . . ?
 C01P C032 C036 119.1 . . ?
 C01P C032 C03R 121.7 . . ?
 C036 C032 C03R 119.2 . . ?
 C02M C033 H033 118.9 . . ?
 C02M C033 C03G 122.2 . . ?
 C03G C033 H033 118.9 . . ?
 C01Y C034 C03L 120.4 . . ?
 C01Y C034 C03Y 120.3 . . ?
 C03L C034 C03Y 119.3 . . ?
 C021 C035 H035 119.6 . . ?
 C021 C035 C03Z 120.8 . . ?
 C03Z C035 H035 119.6 . . ?
 C032 C036 H036 120.1 . . ?
 C039 C036 C032 119.8 . . ?
 C039 C036 H036 120.1 . . ?
 C01H C037 H03G 109.5 . . ?
 C01H C037 H03H 109.5 . . ?
 C01H C037 H03I 109.5 . . ?
 H03G C037 H03H 109.5 . . ?
 H03G C037 H03I 109.5 . . ?
 H03H C037 H03I 109.5 . . ?
 C02D C038 H038 120.9 . . ?
 C02F C038 C02D 118.3 . . ?
 C02F C038 H038 120.9 . . ?
 C029 C039 C04A 119.7 . . ?
 C036 C039 C029 120.1 . . ?
 C036 C039 C04A 120.1 . . ?
 O001 B1 N003 121.0 . . ?
 O001 B1 C00X 120.1 . . ?
 N003 B1 C00X 118.8 . . ?
 C02E C03B H03 109.5 . . ?
 C02E C03B HD 109.5 . . ?
 C02E C03B HE 109.5 . . ?
 H03 C03B HD 109.5 . . ?
 H03 C03B HE 109.5 . . ?
 HD C03B HE 109.5 . . ?
 C02N C03C C02Z 119.9 . . ?
 C02N C03C H1 120.1 . . ?
 C02Z C03C H1 120.1 . . ?
 C02H C03D H2 118.5 . . ?
 C02H C03D C03Z 123.1 . . ?
 C03Z C03D H2 118.5 . . ?
 C02H C03E H3 109.5 . . ?
 C02H C03E HF 109.5 . . ?
 C02H C03E HG 109.5 . . ?
 H3 C03E HF 109.5 . . ?
 H3 C03E HG 109.5 . . ?
 HF C03E HG 109.5 . . ?
 C025 C03F H03J 109.5 . . ?
 C025 C03F H03K 109.5 . . ?
 C025 C03F H03L 109.5 . . ?
 H03J C03F H03K 109.5 . . ?
 H03J C03F H03L 109.5 . . ?
 H03K C03F H03L 109.5 . . ?
 C02U C03G C033 117.9 . . ?
 C02U C03G C043 120.8 . . ?
 C033 C03G C043 121.3 . . ?
 O002 B3 N005 122.3 . . ?
 O002 B3 C00E 120.3 . . ?
 N005 B3 C00E 117.4 . . ?
 C02G C03I H4 119.7 . . ?
 C047 C03I C02G 120.7 . . ?
 C047 C03I H4 119.7 . . ?
 C01V C03J H03M 119.2 . . ?
 C03M C03J C01V 121.6 . . ?
 C03M C03J H03M 119.2 . . ?
 C02M C03K H03N 109.5 . . ?
 C02M C03K H03O 109.5 . . ?
 C02M C03K H03P 109.5 . . ?
 H03N C03K H03O 109.5 . . ?
 H03N C03K H03P 109.5 . . ?
 H03O C03K H03P 109.5 . . ?
 C034 C03L H5 120.8 . . ?
 C034 C03L C047 118.4 . . ?
 C047 C03L H5 120.8 . . ?
 C03J C03M H03Q 120.5 . . ?
 C03Q C03M C03J 119.0 . . ?
 C03Q C03M H03Q 120.5 . . ?
 C02J C03N H03R 118.3 . . ?
 C02J C03N C03U 123.4 . . ?
 C03U C03N H03R 118.3 . . ?
 C02O C03O H6 109.5 . . ?
 C02O C03O HH 109.5 . . ?
 C02O C03O HI 109.5 . . ?
 H6 C03O HH 109.5 . . ?
 H6 C03O HI 109.5 . . ?
 HH C03O HI 109.5 . . ?
 C02K C03P H03S 109.5 . . ?
 C02K C03P H03T 109.5 . . ?
 C02K C03P H03U 109.5 . . ?
 H03S C03P H03T 109.5 . . ?
 H03S C03P H03U 109.5 . . ?
 H03T C03P H03U 109.5 . . ?
 C02V C03Q H03V 119.2 . . ?
 C03M C03Q C02V 121.7 . . ?
 C03M C03Q H03V 119.2 . . ?
 C032 C03R H03W 109.5 . . ?
 C032 C03R H03X 109.5 . . ?
 C032 C03R H03Y 109.5 . . ?
 H03W C03R H03X 109.5 . . ?
 H03W C03R H03Y 109.5 . . ?
 H03X C03R H03Y 109.5 . . ?
 C02G C03S H7 109.5 . . ?
 C02G C03S HJ 109.5 . . ?
 C02G C03S HK 109.5 . . ?
 H7 C03S HJ 109.5 . . ?
 H7 C03S HK 109.5 . . ?
 HJ C03S HK 109.5 . . ?
 O001 B2 N009 120.7 . . ?
 O001 B2 C01C 121.0 . . ?
 N009 B2 C01C 118.2 . . ?
 C03N C03U H03Z 121.0 . . ?
 C040 C03U C03N 117.9 . . ?
 C040 C03U H03Z 121.0 . . ?
 N008 B03V C02I 118.0 . . ?
 N008 B03V C02Y 120.2 . . ?
 C02I B03V C02Y 121.8 . . ?
 N007 B03W C00I 116.3 . . ?
 N007 B03W C01N 122.1 . . ?
 C00I B03W C01N 121.6 . . ?
 C02Y C03X H8 117.9 . . ?
 C02Y C03X C041 124.2 . . ?
 C041 C03X H8 117.9 . . ?
 C034 C03Y H9 109.5 . . ?
 C034 C03Y HL 109.5 . . ?
 C034 C03Y HM 109.5 . . ?
 H9 C03Y HL 109.5 . . ?
 H9 C03Y HM 109.5 . . ?
 HL C03Y HM 109.5 . . ?
 C035 C03Z C04F 122.2 . . ?
 C03D C03Z C035 117.4 . . ?
 C03D C03Z C04F 120.4 . . ?
 C03U C040 H040 119.7 . . ?
 C048 C040 C03U 120.6 . . ?
 C048 C040 H040 119.7 . . ?
 C03X C041 H041 121.5 . . ?
 C04E C041 C03X 117.0 . . ?
 C04E C041 H041 121.5 . . ?
 O002 B N00A 121.1 . . ?
 O002 B C01Q 121.5 . . ?
 N00A B C01Q 117.4 . . ?
 C03G C043 H04A 109.5 . . ?
 C03G C043 H04B 109.5 . . ?
 C03G C043 H04C 109.5 . . ?
 H04A C043 H04B 109.5 . . ?
 H04A C043 H04C 109.5 . . ?
 H04B C043 H04C 109.5 . . ?
 C02J C044 H044 120.1 . . ?
 C048 C044 C02J 119.7 . . ?
 C048 C044 H044 120.1 . . ?
 N004 B045 C00S 116.7 . . ?
 N004 B045 C01D 122.6 . . ?
 C00S B045 C01D 120.3 . . ?
 N006 B046 C02J 121.0 . . ?
 N006 B046 C02V 117.9 . . ?
 C02V B046 C02J 121.1 . . ?
 C03I C047 C03L 121.0 . . ?
 C03I C047 C04D 119.0 . . ?
 C03L C047 C04D 119.8 . . ?
 C040 C048 C044 120.8 . . ?
 C040 C048 H048 119.6 . . ?
 C044 C048 H048 119.6 . . ?
 C02Y C049 H049 119.8 . . ?
 C02Y C049 C04J 120.3 . . ?
 C04J C049 H049 119.8 . . ?
 C039 C04A H04D 109.5 . . ?
 C039 C04A H04E 109.5 . . ?
 C039 C04A H04F 109.5 . . ?
 H04D C04A H04E 109.5 . . ?
 H04D C04A H04F 109.5 . . ?
 H04E C04A H04F 109.5 . . ?
 C04C C04B C04G 121.1 . . ?
 C04C C04B C04M 118.7 . . ?
 C04G C04B C04M 120.1 . . ?
 C04B C04C H04O 120.0 . . ?
 C04B C04C C04I 119.9 . . ?
 C04I C04C H04O 120.0 . . ?
 C047 C04D H04G 109.5 . . ?
 C047 C04D H04H 109.5 . . ?
 C047 C04D H04I 109.5 . . ?
 H04G C04D H04H 109.5 . . ?
 H04G C04D H04I 109.5 . . ?
 H04H C04D H04I 109.5 . . ?
 C041 C04E H04J 119.7 . . ?
 C04J C04E C041 120.7 . . ?
 C04J C04E H04J 119.7 . . ?
 C03Z C04F H04K 109.5 . . ?
 C03Z C04F H04L 109.5 . . ?
 C03Z C04F H04M 109.5 . . ?
 H04K C04F H04L 109.5 . . ?
 H04K C04F H04M 109.5 . . ?
 H04L C04F H04M 109.5 . . ?
 C04B C04G H04P 121.8 . . ?
 C04B C04G C04H 116.4 . . ?
 C04H C04G H04P 121.8 . . ?
 C04G C04H H04Q 117.6 . . ?
 C04L C04H C04G 124.7 . . ?
 C04L C04H H04Q 117.6 . . ?
 C04C C04I H04R 119.5 . . ?
 C04L C04I C04C 121.1 . . ?
 C04L C04I H04R 119.5 . . ?
 C049 C04J H04N 119.8 . . ?
 C04E C04J C049 120.4 . . ?
 C04E C04J H04N 119.8 . . ?
 C04H C04L C04I 116.2 . . ?
 C04H C04L H04S 121.9 . . ?
 C04I C04L H04S 121.9 . . ?
 C04B C04M H04T 109.5 . . ?
 C04B C04M H04U 109.5 . . ?
 C04B C04M H04V 109.5 . . ?
 H04T C04M H04U 109.5 . . ?
 H04T C04M H04V 109.5 . . ?
 H04U C04M H04V 109.5 . . ?
 C2 C1 H1A 122.6 . . ?
 C4 C1 H1A 122.6 . . ?
 C4 C1 C2 114.8(11) . . ?
 C1 C2 H2A 116.2 . . ?
 C1 C2 C3 127.7(12) . . ?
 C3 C2 H2A 116.2 . . ?
 C6 C3 C2 115.6(12) . . ?
 C7 C3 C2 121.4(12) . . ?
 C7 C3 C6 122.4(13) . . ?
 C1 C4 H4A 120.6 . . ?
 C5 C4 C1 118.8(12) . . ?
 C5 C4 H4A 120.6 . . ?
 C3 C6 H6A 121.2 . . ?
 C3 C6 C5 117.7(13) . . ?
 C5 C6 H6A 121.2 . . ?
 C4 C5 C6 125.0(13) . . ?
 C4 C5 H5A 117.5 . . ?
 C6 C5 H5A 117.5 . . ?
 C3 C7 H7A 109.5 . . ?
 C3 C7 H7B 109.5 . . ?
 C3 C7 H7C 109.5 . . ?
 H7A C7 H7B 109.5 . . ?
 H7A C7 H7C 109.5 . . ?
 H7B C7 H7C 109.5 . . ?

loop_
  _geom_torsion_atom_site_label_1
  _geom_torsion_atom_site_label_2
  _geom_torsion_atom_site_label_3
  _geom_torsion_atom_site_label_4
  _geom_torsion
  _geom_torsion_site_symmetry_1
  _geom_torsion_site_symmetry_2
  _geom_torsion_site_symmetry_3
  _geom_torsion_site_symmetry_4
  _geom_torsion_publ_flag
 N003 C00C C00F C00I 177.2 . . . . ?
 N003 C00C C00F C00M -5.7 . . . . ?
 N003 C00C C00U C012 -179.8 . . . . ?
 N003 C019 C01F C026 0.6 . . . . ?
 N003 C019 C01F C02U -179.4 . . . . ?
 N003 C019 C02M C033 -179.9 . . . . ?
 N003 C019 C02M C03K 1.3 . . . . ?
 N004 C00B C011 C018 -179.0 . . . . ?
 N004 C00B C011 C02X 0.3 . . . . ?
 N004 C00B C016 C01T 178.5 . . . . ?
 N004 C00B C016 C027 -0.1 . . . . ?
 N004 C013 C01B C00R 177.9 . . . . ?
 N005 C00G C017 C00W -178.9 . . . . ?
 N005 C01I C021 C02R -2.3 . . . . ?
 N005 C01I C021 C035 177.4 . . . . ?
 N005 C01I C02H C03D -179.1 . . . . ?
 N005 C01I C02H C03E -0.6 . . . . ?
 N006 C00Y C01G C02L 178.2 . . . . ?
 N006 C00Y C01G C030 -0.4 . . . . ?
 N006 C00Y C01O C024 2.2 . . . . ?
 N006 C00Y C01O C02B -177.4 . . . . ?
 N007 C00K C00Q C022 178.1 . . . . ?
 N007 C00K C00Q C031 -0.6 . . . . ?
 N007 C00K C00Z C01L -177.5 . . . . ?
 N007 C00K C00Z C01S 0.5 . . . . ?
 N008 C00O C01K C01R -2.8 . . . . ?
 N008 C00O C01K C01W 176.9 . . . . ?
 N008 C00O C01U C02C -177.5 . . . . ?
 N008 C00O C01U C02S 4.4 . . . . ?
 N008 C00T C014 C00R -179.8 . . . . ?
 N008 C00T C01E C01J 0.2 . . . . ?
 N008 C00T C01E C01Q -179.5 . . . . ?
 N009 C01P C032 C036 179.9 . . . . ?
 N009 C01P C032 C03R 0.1 . . . . ?
 N009 C01V C028 C010 -1.4 . . . . ?
 N009 C01V C028 C02V 178.6 . . . . ?
 N009 C01V C03J C03M -178.2 . . . . ?
 N00A C01Y C02G C03I -178.5 . . . . ?
 N00A C01Y C02G C03S 2.2 . . . . ?
 N00A C01Y C034 C03L -178.9 . . . . ?
 N00A C01Y C034 C03Y 1.0 . . . . ?
 N00A C01Z C02N C03C -179.9 . . . . ?
 C00B N004 C013 C00L -178.0 . . . . ?
 C00B N004 C013 C01B 1.6 . . . . ?
 C00B N004 B045 C00S 173.3 . . . . ?
 C00B N004 B045 C01D -12.6 . . . . ?
 C00B C011 C018 C02O 0.0 . . . . ?
 C00B C016 C01T C02O 0.9 . . . . ?
 C00C N003 C019 C01F 68.4 . . . . ?
 C00C N003 C019 C02M -110.7 . . . . ?
 C00C N003 B1 O001 176.0 . . . . ?
 C00C N003 B1 C00X -1.3 . . . . ?
 C00C C00F C00I C01M 2.7 . . . . ?
 C00C C00F C00I B03W 179.8 . . . . ?
 C00C C00F C00M C00X 1.8 . . . . ?
 C00C C00F C00M C015 -173.9 . . . . ?
 C00C C00U C012 C01M 2.5 . . . . ?
 C00D C00G C017 C00W 1.0 . . . . ?
 C00D C00L C013 N004 2.4 . . . . ?
 C00D C00L C013 C01B -177.2 . . . . ?
 C00D C00S C020 C00W 1.4 . . . . ?
 C00D C00S B045 N004 7.3 . . . . ?
 C00D C00S B045 C01D -166.9 . . . . ?
 C00E C00J C00R C014 -177.8 . . . . ?
 C00E C00J C00R C01B 0.3 . . . . ?
 C00E C00J C01Q C01E 178.6 . . . . ?
 C00E C00J C01Q B -1.6 . . . . ?
 C00E C00L C013 N004 -179.1 . . . . ?
 C00E C00L C013 C01B 1.3 . . . . ?
 C00F C00C C00U C012 0.3 . . . . ?
 C00F C00I C01M C012 0.2 . . . . ?
 C00F C00I B03W N007 -8.7 . . . . ?
 C00F C00I B03W C01N 168.0 . . . . ?
 C00F C00M C00X C00V -177.6 . . . . ?
 C00F C00M C00X B1 2.0 . . . . ?
 C00F C00M C015 N007 -3.0 . . . . ?
 C00F C00M C015 C00P 177.7 . . . . ?
 C00G N005 C01I C021 -68.2 . . . . ?
 C00G N005 C01I C02H 108.5 . . . . ?
 C00G N005 B3 O002 -179.1 . . . . ?
 C00G N005 B3 C00E 0.7 . . . . ?
 C00G C00D C00L C00E -4.7 . . . . ?
 C00G C00D C00L C013 173.8 . . . . ?
 C00G C00D C00S C020 -3.6 . . . . ?
 C00G C00D C00S B045 -178.7 . . . . ?
 C00H C00N C00P C015 -177.8 . . . . ?
 C00H C00N C00V C00X 178.2 . . . . ?
 C00H C00N C00V C01C 4.0 . . . . ?
 C00I C00F C00M C00X 178.9 . . . . ?
 C00I C00F C00M C015 3.2 . . . . ?
 C00J C00E C00L C00D 179.2 . . . . ?
 C00J C00E C00L C013 0.7 . . . . ?
 C00J C00E B3 O002 2.6 . . . . ?
 C00J C00E B3 N005 -177.2 . . . . ?
 C00J C00R C014 C00T 0.0 . . . . ?
 C00J C00R C01B C013 1.7 . . . . ?
 C00J C01Q B O002 0.0 . . . . ?
 C00J C01Q B N00A 179.9 . . . . ?
 C00K N007 C015 C00M 177.3 . . . . ?
 C00K N007 C015 C00P -3.5 . . . . ?
 C00K N007 B03W C00I -171.8 . . . . ?
 C00K N007 B03W C01N 11.5 . . . . ?
 C00K C00Q C022 C02K 0.5 . . . . ?
 C00K C00Z C01L C02K -1.7 . . . . ?
 C00L C00D C00G N005 6.7 . . . . ?
 C00L C00D C00G C017 -173.1 . . . . ?
 C00L C00D C00S C020 172.0 . . . . ?
 C00L C00D C00S B045 -3.2 . . . . ?
 C00L C00E C00J C00R -1.5 . . . . ?
 C00L C00E C00J C01Q -178.0 . . . . ?
 C00L C00E B3 O002 -179.0 . . . . ?
 C00L C00E B3 N005 1.2 . . . . ?
 C00L C013 C01B C00R -2.6 . . . . ?
 C00M C00F C00I C01M -174.4 . . . . ?
 C00M C00F C00I B03W 2.7 . . . . ?
 C00M C00X B1 O001 -179.7 . . . . ?
 C00M C00X B1 N003 -2.4 . . . . ?
 C00N C00H C01A N006 -178.9 . . . . ?
 C00N C00H C01A C010 -0.8 . . . . ?
 C00N C00P C015 N007 178.8 . . . . ?
 C00N C00P C015 C00M -1.9 . . . . ?
 C00N C00V C00X C00M 1.4 . . . . ?
 C00N C00V C00X B1 -178.2 . . . . ?
 C00N C00V C01C C010 -1.4 . . . . ?
 C00N C00V C01C B2 176.1 . . . . ?
 C00O N008 C00T C014 6.8 . . . . ?
 C00O N008 C00T C01E -173.5 . . . . ?
 C00O N008 B03V C02I 173.8 . . . . ?
 C00O N008 B03V C02Y -6.1 . . . . ?
 C00O C01K C01W C02E 1.5 . . . . ?
 C00O C01U C02C C02E -0.3 . . . . ?
 C00P C00N C00V C00X -1.2 . . . . ?
 C00P C00N C00V C01C -175.4 . . . . ?
 C00Q C00K C00Z C01L 3.4 . . . . ?
 C00Q C00K C00Z C01S -178.7 . . . . ?
 C00Q C022 C02K C01L 1.1 . . . . ?
 C00Q C022 C02K C03P -177.9 . . . . ?
 C00R C00J C01Q C01E 2.1 . . . . ?
 C00R C00J C01Q B -178.2 . . . . ?
 C00S C00D C00G N005 -177.7 . . . . ?
 C00S C00D C00G C017 2.4 . . . . ?
 C00S C00D C00L C00E 179.8 . . . . ?
 C00S C00D C00L C013 -1.7 . . . . ?
 C00T N008 C00O C01K 88.1 . . . . ?
 C00T N008 C00O C01U -91.8 . . . . ?
 C00T N008 B03V C02I 2.5 . . . . ?
 C00T N008 B03V C02Y -177.4 . . . . ?
 C00T C01E C01J C01Z -179.6 . . . . ?
 C00T C01E C01J C02I 0.5 . . . . ?
 C00T C01E C01Q C00J -1.5 . . . . ?
 C00T C01E C01Q B 178.7 . . . . ?
 C00U C00C C00F C00I -2.9 . . . . ?
 C00U C00C C00F C00M 174.2 . . . . ?
 C00U C012 C01M C00I -2.8 . . . . ?
 C00V C00N C00P C015 1.5 . . . . ?
 C00V C00X B1 O001 -0.1 . . . . ?
 C00V C00X B1 N003 177.2 . . . . ?
 C00V C01C B2 O001 4.5 . . . . ?
 C00V C01C B2 N009 -178.0 . . . . ?
 C00X C00M C015 N007 -178.8 . . . . ?
 C00X C00M C015 C00P 2.0 . . . . ?
 C00X C00V C01C C010 -175.6 . . . . ?
 C00X C00V C01C B2 1.9 . . . . ?
 C00Y N006 C01A C00H -7.1 . . . . ?
 C00Y N006 C01A C010 174.8 . . . . ?
 C00Y N006 B046 C02J 2.8 . . . . ?
 C00Y N006 B046 C02V -175.2 . . . . ?
 C00Y C01G C02L C025 -0.1 . . . . ?
 C00Y C01O C02B C025 -1.5 . . . . ?
 C00Z C00K C00Q C022 -2.8 . . . . ?
 C00Z C00K C00Q C031 178.6 . . . . ?
 C00Z C01L C02K C022 -0.5 . . . . ?
 C00Z C01L C02K C03P 178.6 . . . . ?
 C010 C01C B2 O001 -177.9 . . . . ?
 C010 C01C B2 N009 -0.4 . . . . ?
 C010 C028 C02V C03Q 179.7 . . . . ?
 C010 C028 C02V B046 -1.0 . . . . ?
 C011 C00B C016 C01T -1.6 . . . . ?
 C011 C00B C016 C027 179.8 . . . . ?
 C011 C018 C02O C01T -0.6 . . . . ?
 C011 C018 C02O C03O 178.3 . . . . ?
 C013 N004 C00B C011 -90.6 . . . . ?
 C013 N004 C00B C016 89.2 . . . . ?
 C013 N004 B045 C00S -6.9 . . . . ?
 C013 N004 B045 C01D 167.1 . . . . ?
 C014 C00R C01B C013 179.7 . . . . ?
 C014 C00T C01E C01J 179.9 . . . . ?
 C014 C00T C01E C01Q 0.2 . . . . ?
 C015 N007 C00K C00Q 90.1 . . . . ?
 C015 N007 C00K C00Z -89.0 . . . . ?
 C015 N007 B03W C00I 9.2 . . . . ?
 C015 N007 B03W C01N -167.5 . . . . ?
 C015 C00M C00X C00V -1.8 . . . . ?
 C015 C00M C00X B1 177.8 . . . . ?
 C016 C00B C011 C018 1.2 . . . . ?
 C016 C00B C011 C02X -179.6 . . . . ?
 C016 C01T C02O C018 0.2 . . . . ?
 C016 C01T C02O C03O -178.8 . . . . ?
 C017 C00W C020 C00S 2.0 . . . . ?
 C019 N003 C00C C00F -179.1 . . . . ?
 C019 N003 C00C C00U 1.1 . . . . ?
 C019 N003 B1 O001 0.5 . . . . ?
 C019 N003 B1 C00X -176.8 . . . . ?
 C019 C01F C02U C03G -0.1 . . . . ?
 C019 C02M C033 C03G -1.3 . . . . ?
 C01A N006 C00Y C01G 95.6 . . . . ?
 C01A N006 C00Y C01O -84.3 . . . . ?
 C01A N006 B046 C02J -176.5 . . . . ?
 C01A N006 B046 C02V 5.5 . . . . ?
 C01A C00H C00N C00P 176.4 . . . . ?
 C01A C00H C00N C00V -2.9 . . . . ?
 C01A C010 C01C C00V -2.4 . . . . ?
 C01A C010 C01C B2 -179.8 . . . . ?
 C01A C010 C028 C01V -179.2 . . . . ?
 C01A C010 C028 C02V 0.8 . . . . ?
 C01B C00R C014 C00T -178.0 . . . . ?
 C01C C00V C00X C00M 175.6 . . . . ?
 C01C C00V C00X B1 -4.0 . . . . ?
 C01C C010 C01A N006 -178.4 . . . . ?
 C01C C010 C01A C00H 3.4 . . . . ?
 C01C C010 C028 C01V 1.7 . . . . ?
 C01C C010 C028 C02V -178.2 . . . . ?
 C01D C01X C02F C038 0.9 . . . . ?
 C01D C023 C02D C038 0.0 . . . . ?
 C01E C00T C014 C00R 0.6 . . . . ?
 C01E C01J C01Z N00A 2.1 . . . . ?
 C01E C01J C01Z C02N -177.9 . . . . ?
 C01E C01J C02I C02Z 178.5 . . . . ?
 C01E C01J C02I B03V 0.3 . . . . ?
 C01E C01Q B O002 179.8 . . . . ?
 C01E C01Q B N00A -0.3 . . . . ?
 C01F C019 C02M C033 1.0 . . . . ?
 C01F C019 C02M C03K -177.8 . . . . ?
 C01F C02U C03G C033 -0.2 . . . . ?
 C01F C02U C03G C043 -179.9 . . . . ?
 C01G C00Y C01O C024 -177.7 . . . . ?
 C01G C00Y C01O C02B 2.7 . . . . ?
 C01H C01P C032 C036 -4.9 . . . . ?
 C01H C01P C032 C03R 175.3 . . . . ?
 C01H C029 C039 C036 0.9 . . . . ?
 C01H C029 C039 C04A 179.5 . . . . ?
 C01I N005 C00G C00D 179.1 . . . . ?
 C01I N005 C00G C017 -1.1 . . . . ?
 C01I N005 B3 O002 -2.9 . . . . ?
 C01I N005 B3 C00E 176.9 . . . . ?
 C01I C021 C035 C03Z 1.9 . . . . ?
 C01I C02H C03D C03Z 1.4 . . . . ?
 C01J C01E C01Q C00J 178.7 . . . . ?
 C01J C01E C01Q B -1.0 . . . . ?
 C01J C01Z C02N C03C 0.1 . . . . ?
 C01J C02I C02Z C03C -1.4 . . . . ?
 C01J C02I B03V N008 -1.7 . . . . ?
 C01J C02I B03V C02Y 178.2 . . . . ?
 C01K C00O C01U C02C 2.7 . . . . ?
 C01K C00O C01U C02S -175.4 . . . . ?
 C01K C01W C02E C02C 0.9 . . . . ?
 C01K C01W C02E C03B -179.8 . . . . ?
 C01M C00I B03W N007 168.4 . . . . ?
 C01M C00I B03W C01N -14.9 . . . . ?
 C01N C02A C02P C02W -1.2 . . . . ?
 C01N C02Q C02T C02W -3.2 . . . . ?
 C01O C00Y C01G C02L -1.9 . . . . ?
 C01O C00Y C01G C030 179.5 . . . . ?
 C01P N009 C01V C028 177.3 . . . . ?
 C01P N009 C01V C03J -4.7 . . . . ?
 C01P N009 B2 O001 1.2 . . . . ?
 C01P N009 B2 C01C -176.3 . . . . ?
 C01P C01H C029 C039 -1.8 . . . . ?
 C01P C032 C036 C039 3.9 . . . . ?
 C01Q C00J C00R C014 -1.3 . . . . ?
 C01Q C00J C00R C01B 176.8 . . . . ?
 C01Q C01E C01J C01Z 0.1 . . . . ?
 C01Q C01E C01J C02I -179.8 . . . . ?
 C01R C01K C01W C02E -178.9 . . . . ?
 C01S C00Z C01L C02K -179.6 . . . . ?
 C01U C00O C01K C01R 177.0 . . . . ?
 C01U C00O C01K C01W -3.3 . . . . ?
 C01U C02C C02E C01W -1.5 . . . . ?
 C01U C02C C02E C03B 179.2 . . . . ?
 C01V N009 C01P C01H -87.8 . . . . ?
 C01V N009 C01P C032 87.5 . . . . ?
 C01V N009 B2 O001 178.3 . . . . ?
 C01V N009 B2 C01C 0.8 . . . . ?
 C01V C028 C02V C03Q -0.2 . . . . ?
 C01V C028 C02V B046 179.0 . . . . ?
 C01V C03J C03M C03Q -0.5 . . . . ?
 C01X C01D C023 C02D -0.2 . . . . ?
 C01X C01D B045 N004 -130.7 . . . . ?
 C01X C01D B045 C00S 43.1 . . . . ?
 C01X C02F C038 C02D -1.1 . . . . ?
 C01Y N00A C01Z C01J -178.6 . . . . ?
 C01Y N00A C01Z C02N 1.4 . . . . ?
 C01Y N00A B O002 -2.6 . . . . ?
 C01Y N00A B C01Q 177.5 . . . . ?
 C01Y C02G C03I C047 -5.5 . . . . ?
 C01Y C034 C03L C047 0.4 . . . . ?
 C01Z N00A C01Y C02G -97.6 . . . . ?
 C01Z N00A C01Y C034 79.2 . . . . ?
 C01Z N00A B O002 -177.5 . . . . ?
 C01Z N00A B C01Q 2.5 . . . . ?
 C01Z C01J C02I C02Z -1.4 . . . . ?
 C01Z C01J C02I B03V -179.7 . . . . ?
 C01Z C02N C03C C02Z -3.0 . . . . ?
 C020 C00S B045 N004 -167.8 . . . . ?
 C020 C00S B045 C01D 18.0 . . . . ?
 C020 C00W C017 C00G -3.2 . . . . ?
 C021 C01I C02H C03D -2.4 . . . . ?
 C021 C01I C02H C03E 176.1 . . . . ?
 C021 C035 C03Z C03D -2.9 . . . . ?
 C021 C035 C03Z C04F 179.1 . . . . ?
 C023 C01D C01X C02F -0.2 . . . . ?
 C023 C01D B045 N004 51.7 . . . . ?
 C023 C01D B045 C00S -134.5 . . . . ?
 C023 C02D C038 C02F 0.7 . . . . ?
 C024 C01O C02B C025 178.9 . . . . ?
 C026 C01F C02U C03G 180.0 . . . . ?
 C027 C016 C01T C02O 179.5 . . . . ?
 C028 C010 C01A N006 2.6 . . . . ?
 C028 C010 C01A C00H -175.6 . . . . ?
 C028 C010 C01C C00V 176.7 . . . . ?
 C028 C010 C01C B2 -0.8 . . . . ?
 C028 C01V C03J C03M -0.2 . . . . ?
 C028 C02V C03Q C03M -0.5 . . . . ?
 C028 C02V B046 N006 -2.0 . . . . ?
 C028 C02V B046 C02J -180.0 . . . . ?
 C029 C01H C01P N009 179.1 . . . . ?
 C029 C01H C01P C032 3.8 . . . . ?
 C02A C01N C02Q C02T 1.3 . . . . ?
 C02A C01N B03W N007 131.4 . . . . ?
 C02A C01N B03W C00I -45.1 . . . . ?
 C02A C02P C02W C02T -0.7 . . . . ?
 C02B C025 C02L C01G 1.3 . . . . ?
 C02G C01Y C034 C03L -2.2 . . . . ?
 C02G C01Y C034 C03Y 177.7 . . . . ?
 C02G C03I C047 C03L 3.9 . . . . ?
 C02G C03I C047 C04D 178.8 . . . . ?
 C02H C01I C021 C02R -178.9 . . . . ?
 C02H C01I C021 C035 0.8 . . . . ?
 C02H C03D C03Z C035 1.2 . . . . ?
 C02H C03D C03Z C04F 179.3 . . . . ?
 C02I C01J C01Z N00A -177.9 . . . . ?
 C02I C01J C01Z C02N 2.1 . . . . ?
 C02I C02Z C03C C02N 3.6 . . . . ?
 C02J C03N C03U C040 -2.5 . . . . ?
 C02J C044 C048 C040 -2.9 . . . . ?
 C02L C025 C02B C01O -0.5 . . . . ?
 C02M C019 C01F C026 179.7 . . . . ?
 C02M C019 C01F C02U -0.3 . . . . ?
 C02M C033 C03G C02U 1.0 . . . . ?
 C02M C033 C03G C043 -179.4 . . . . ?
 C02Q C01N C02A C02P 1.0 . . . . ?
 C02Q C01N B03W N007 -52.4 . . . . ?
 C02Q C01N B03W C00I 131.1 . . . . ?
 C02Q C02T C02W C02P 2.8 . . . . ?
 C02R C021 C035 C03Z -178.4 . . . . ?
 C02S C01U C02C C02E 177.9 . . . . ?
 C02X C011 C018 C02O -179.2 . . . . ?
 C02Y C03X C041 C04E 0.5 . . . . ?
 C02Y C049 C04J C04E -1.2 . . . . ?
 C02Z C02I B03V N008 -179.9 . . . . ?
 C02Z C02I B03V C02Y -0.1 . . . . ?
 C030 C01G C02L C025 178.5 . . . . ?
 C031 C00Q C022 C02K 179.1 . . . . ?
 C032 C036 C039 C029 -2.0 . . . . ?
 C032 C036 C039 C04A 179.5 . . . . ?
 C034 C01Y C02G C03I 4.8 . . . . ?
 C034 C01Y C02G C03S -174.6 . . . . ?
 C034 C03L C047 C03I -1.2 . . . . ?
 C034 C03L C047 C04D -176.1 . . . . ?
 C037 C01H C01P N009 -1.0 . . . . ?
 C037 C01H C01P C032 -176.3 . . . . ?
 C037 C01H C029 C039 178.4 . . . . ?
 B1 O001 B2 N009 174.0 . . . . ?
 B1 O001 B2 C01C -8.6 . . . . ?
 B1 N003 C00C C00F 5.3 . . . . ?
 B1 N003 C00C C00U -174.5 . . . . ?
 B1 N003 C019 C01F -116.0 . . . . ?
 B1 N003 C019 C02M 64.9 . . . . ?
 C03E C02H C03D C03Z -177.1 . . . . ?
 C03F C025 C02B C01O -178.9 . . . . ?
 C03F C025 C02L C01G 179.8 . . . . ?
 B3 O002 B N00A -176.9 . . . . ?
 B3 O002 B C01Q 3.0 . . . . ?
 B3 N005 C00G C00D -4.7 . . . . ?
 B3 N005 C00G C017 175.2 . . . . ?
 B3 N005 C01I C021 115.4 . . . . ?
 B3 N005 C01I C02H -67.9 . . . . ?
 B3 C00E C00J C00R 177.0 . . . . ?
 B3 C00E C00J C01Q 0.5 . . . . ?
 B3 C00E C00L C00D 0.8 . . . . ?
 B3 C00E C00L C013 -177.8 . . . . ?
 C03J C01V C028 C010 -179.4 . . . . ?
 C03J C01V C028 C02V 0.6 . . . . ?
 C03J C03M C03Q C02V 0.8 . . . . ?
 C03K C02M C033 C03G 177.5 . . . . ?
 C03N C02J C044 C048 1.1 . . . . ?
 C03N C02J B046 N006 -67.3 . . . . ?
 C03N C02J B046 C02V 110.7 . . . . ?
 C03N C03U C040 C048 0.6 . . . . ?
 C03Q C02V B046 N006 177.2 . . . . ?
 C03Q C02V B046 C02J -0.8 . . . . ?
 C03R C032 C036 C039 -176.3 . . . . ?
 C03S C02G C03I C047 173.8 . . . . ?
 B2 O001 B1 N003 -170.8 . . . . ?
 B2 O001 B1 C00X 6.4 . . . . ?
 B2 N009 C01P C01H 89.3 . . . . ?
 B2 N009 C01P C032 -95.3 . . . . ?
 B2 N009 C01V C028 0.1 . . . . ?
 B2 N009 C01V C03J 178.1 . . . . ?
 C03U C040 C048 C044 2.0 . . . . ?
 B03V N008 C00O C01K -83.8 . . . . ?
 B03V N008 C00O C01U 96.3 . . . . ?
 B03V N008 C00T C014 178.5 . . . . ?
 B03V N008 C00T C01E -1.8 . . . . ?
 B03V C02I C02Z C03C 176.8 . . . . ?
 B03V C02Y C03X C041 177.7 . . . . ?
 B03V C02Y C049 C04J -177.4 . . . . ?
 B03W N007 C00K C00Q -88.9 . . . . ?
 B03W N007 C00K C00Z 91.9 . . . . ?
 B03W N007 C015 C00M -3.6 . . . . ?
 B03W N007 C015 C00P 175.6 . . . . ?
 B03W C00I C01M C012 -176.9 . . . . ?
 B03W C01N C02A C02P 177.5 . . . . ?
 B03W C01N C02Q C02T -175.0 . . . . ?
 C03X C02Y B03V N008 112.2 . . . . ?
 C03X C02Y B03V C02I -67.7 . . . . ?
 C03X C02Y C049 C04J 2.9 . . . . ?
 C03X C041 C04E C04J 1.4 . . . . ?
 C03Y C034 C03L C047 -179.5 . . . . ?
 C041 C04E C04J C049 -1.0 . . . . ?
 B O002 B3 N005 175.6 . . . . ?
 B O002 B3 C00E -4.2 . . . . ?
 B N00A C01Y C02G 87.3 . . . . ?
 B N00A C01Y C034 -95.9 . . . . ?
 B N00A C01Z C01J -3.5 . . . . ?
 B N00A C01Z C02N 176.5 . . . . ?
 C044 C02J C03N C03U 1.6 . . . . ?
 C044 C02J B046 N006 115.2 . . . . ?
 C044 C02J B046 C02V -66.9 . . . . ?
 B045 N004 C00B C011 89.1 . . . . ?
 B045 N004 C00B C016 -91.0 . . . . ?
 B045 N004 C013 C00L 2.3 . . . . ?
 B045 N004 C013 C01B -178.1 . . . . ?
 B045 C00S C020 C00W 176.5 . . . . ?
 B045 C01D C01X C02F -177.9 . . . . ?
 B045 C01D C023 C02D 177.4 . . . . ?
 B046 N006 C00Y C01G -83.7 . . . . ?
 B046 N006 C00Y C01O 96.4 . . . . ?
 B046 N006 C01A C00H 172.3 . . . . ?
 B046 N006 C01A C010 -5.9 . . . . ?
 B046 C02J C03N C03U -176.0 . . . . ?
 B046 C02J C044 C048 178.8 . . . . ?
 B046 C02V C03Q C03M -179.7 . . . . ?
 C049 C02Y B03V N008 -67.5 . . . . ?
 C049 C02Y B03V C02I 112.6 . . . . ?
 C049 C02Y C03X C041 -2.6 . . . . ?
 C04B C04C C04I C04L -7.0 . . . . ?
 C04B C04G C04H C04L 5.1 . . . . ?
 C04C C04B C04G C04H -4.4 . . . . ?
 C04C C04I C04L C04H 7.2 . . . . ?
 C04G C04B C04C C04I 5.5 . . . . ?
 C04G C04H C04L C04I -6.6 . . . . ?
 C04M C04B C04C C04I -178.0 . . . . ?
 C04M C04B C04G C04H 179.1 . . . . ?
 C1 C2 C3 C6 -1.6(18) . . . . ?
 C1 C2 C3 C7 -172.5(13) . . . . ?
 C1 C4 C5 C6 8.6(19) . . . . ?
 C2 C1 C4 C5 -7.6(15) . . . . ?
 C2 C3 C6 C5 1.6(17) . . . . ?
 C3 C6 C5 C4 -5(2) . . . . ?
 C4 C1 C2 C3 4.6(16) . . . . ?
 C7 C3 C6 C5 172.3(14) . . . . ?

_smtbx_masks_special_details       ?
loop_
  _smtbx_masks_void_nr
  _smtbx_masks_void_average_x
  _smtbx_masks_void_average_y
  _smtbx_masks_void_average_z
  _smtbx_masks_void_volume
  _smtbx_masks_void_count_electrons
  _smtbx_masks_void_content
 1 -0.148 0.274 0.161 66.3 7.7 ?
 2 0.148 0.726 0.839 66.3 7.7 ?
 3 0.195 0.303 0.323 22.4 0.6 ?
 4 0.281 0.258 0.033 7.3 0.0 ?
 5 0.334 0.820 0.210 64.6 1.0 '1 CH3C6H5'
 6 0.666 0.180 0.790 64.6 1.0 '1 CH3C6H5'
 7 0.719 0.742 0.967 7.3 0.0 ?
 8 0.805 0.697 0.677 22.4 0.6 ?

_smtbx_masks_void_probe_radius     1.2
_smtbx_masks_void_truncation_radius  1.2
_shelx_res_file
;
TITL X4ESxT-07May175432_a.res in P-1
    platon_tw.res
    created by SHELXL-2018/3 at 10:56:40 on 11-May-2023
CELL 0.7 12.156 22.54 23.9 70.799 87.698 89.83
ZERR 4 0.0024 0.0045 0.0048 0.03 0.03 0.03
LATT 1
SFAC C H B N O
DISP B 0.0014 0.0007 6.3513
DISP C 0.0033 0.0016 10.9795
DISP H -0 0 0.6661
DISP N 0.0064 0.0033 18.7053
DISP O 0.011 0.006 30.8165
UNIT 308 280 16 16 4
SADI C6 C3 C3 C2 C2 C1 C4 C1 C5 C4 C6 C5
RIGU C3 C2 C1 C4 C5 C6 C7
SIMU 0.02 0.04 5 C3 C2 C1 C4 C5 C6 C7
DFIX 1.38 C3 C2 C2 C1 C4 C1 C5 C4 C6 C5 C6 C3

L.S. 10
PLAN  12
SIZE 0.1 0.05 0.02
TEMP -173.15
CONF
LIST 4
WPDB -2
MORE -1
BOND $H
ABIN
fmap 2
acta
MERG 0
OMIT -2 50
OMIT -7 4 5
OMIT -5 3 1
OMIT -7 17 12
OMIT -2 18 8
OMIT 1 11 2
OMIT 1 3 0
OMIT -7 -12 6
OMIT -10 1 0
REM <olex2.extras>
REM <HklSrc "%.\\platon_tw.hkl">
REM </olex2.extras>

WGHT    0.193100    9.366400
BASF   0.21761
FVAR       3.52196
AFIX   6
O001  5    0.545040    0.551269    0.728361    11.00000    0.04109    0.02396 =
         0.04051   -0.01538   -0.00281    0.00412
O002  5    0.912461    0.050149    0.730381    11.00000    0.04129    0.02310 =
         0.04170   -0.01343   -0.00444    0.00096
N003  4    0.572860    0.549969    0.626861    11.00000    0.02884    0.02128 =
         0.04114   -0.01213   -0.00501   -0.00221
N004  4    0.876760    0.282679    0.501351    11.00000    0.02744    0.01897 =
         0.04559   -0.01375   -0.00295    0.00422
N005  4    0.905951    0.048569    0.629261    11.00000    0.03754    0.01553 =
         0.03833   -0.00967   -0.00324    0.00221
N006  4    0.516440    0.790359    0.804551    11.00000    0.03361    0.02389 =
         0.04308   -0.01725   -0.00221    0.00308
N007  4    0.623639    0.784779    0.500871    11.00000    0.02859    0.02003 =
         0.03903   -0.00999    0.00087   -0.00239
N008  4    0.927411    0.292090    0.803211    11.00000    0.03588    0.02120 =
         0.04651   -0.01687   -0.00310   -0.00052
N009  4    0.491791    0.554909    0.825991    11.00000    0.04472    0.02348 =
         0.03895   -0.01313   -0.00301   -0.00070
N00A  4    0.932102    0.054750    0.831001    11.00000    0.04672    0.02075 =
         0.03834   -0.01313   -0.00446    0.00290
C00B  1    0.878200    0.351110    0.481781    11.00000    0.03724    0.02486 =
         0.03901   -0.01618   -0.00697   -0.00326
C00C  1    0.587220    0.582429    0.566351    11.00000    0.02430    0.02902 =
         0.04115   -0.01657   -0.00380    0.00130
C00D  1    0.886720    0.147540    0.545311    11.00000    0.02385    0.02463 =
         0.04137   -0.01785   -0.00149   -0.00068
C00E  1    0.898271    0.153729    0.645871    11.00000    0.02745    0.01894 =
         0.03883   -0.01181   -0.00121    0.00380
C00F  1    0.605019    0.649389    0.543901    11.00000    0.02562    0.02299 =
         0.04485   -0.01531   -0.01017    0.00494
C00G  1    0.900700    0.080419    0.567741    11.00000    0.02561    0.02413 =
         0.03983   -0.01418   -0.00182    0.00057
C00H  1    0.558950    0.787889    0.704261    11.00000    0.03662    0.01913 =
         0.04238   -0.01326   -0.00567   -0.00114
AFIX  43
H00H  2    0.567123    0.832324    0.690632    11.00000   -1.20000
AFIX   5
C00I  1    0.623949    0.680349    0.482911    11.00000    0.02018    0.02367 =
         0.04443   -0.01653   -0.00729    0.00454
C00J  1    0.902701    0.188740    0.684851    11.00000    0.03017    0.02273 =
         0.04055   -0.01396   -0.00046   -0.00326
C00K  1    0.624589    0.852729    0.481561    11.00000    0.03936    0.02328 =
         0.03284   -0.01317   -0.00282    0.00343
C00L  1    0.889760    0.184050    0.584661    11.00000    0.02293    0.02176 =
         0.04223   -0.01368   -0.00128    0.00090
C00M  1    0.598289    0.685639    0.584041    11.00000    0.02693    0.02290 =
         0.03908   -0.01591   -0.00488    0.00222
C00N  1    0.573770    0.756379    0.663181    11.00000    0.02815    0.02043 =
         0.04077   -0.01041   -0.00367   -0.00006
C00O  1    0.912211    0.359600    0.778251    11.00000    0.04512    0.02538 =
         0.03564   -0.01626   -0.00471    0.00561
C00P  1    0.594149    0.786089    0.602491    11.00000    0.02918    0.02224 =
         0.04648   -0.01370   -0.00643    0.00206
AFIX  43
H00P  2    0.600973    0.830583    0.587785    11.00000   -1.20000
AFIX   5
C00Q  1    0.722389    0.885569    0.478971    11.00000    0.03613    0.02877 =
         0.03771   -0.01300    0.00166   -0.00381
C00R  1    0.901200    0.255540    0.662441    11.00000    0.03041    0.01903 =
         0.04940   -0.01701   -0.00280   -0.00037
C00S  1    0.877760    0.177970    0.483661    11.00000    0.02586    0.02842 =
         0.04346   -0.01817   -0.00324   -0.00025
C00T  1    0.919441    0.257840    0.763641    11.00000    0.02917    0.02229 =
         0.04304   -0.01679    0.00211   -0.00041
C00U  1    0.584449    0.550589    0.525131    11.00000    0.02556    0.02501 =
         0.04722   -0.01654   -0.00344   -0.00050
AFIX  43
H00U  2    0.572420    0.506416    0.538940    11.00000   -1.20000
AFIX   5
C00V  1    0.566370    0.689489    0.684971    11.00000    0.02810    0.02485 =
         0.04224   -0.01335   -0.00136    0.00113
C00W  1    0.906060    0.078720    0.466191    11.00000    0.03167    0.02513 =
         0.04233   -0.01619    0.00027   -0.00193
AFIX  43
H00W  2    0.915689    0.055988    0.439221    11.00000   -1.20000
AFIX   5
C00X  1    0.577500    0.655139    0.645101    11.00000    0.02393    0.02174 =
         0.03995   -0.01379   -0.00374    0.00095
C00Y  1    0.540800    0.857589    0.782401    11.00000    0.04174    0.02420 =
         0.04009   -0.01635   -0.00422    0.00085
C00Z  1    0.525009    0.884149    0.466471    11.00000    0.03850    0.02639 =
         0.03588   -0.01146   -0.00418    0.00280
C010  1    0.518840    0.690189    0.785251    11.00000    0.03144    0.02321 =
         0.04204   -0.01286   -0.00379   -0.00023
C011  1    0.779679    0.382659    0.479451    11.00000    0.03023    0.02722 =
         0.03930   -0.01361   -0.00343    0.00041
C012  1    0.598849    0.581829    0.464261    11.00000    0.03255    0.02486 =
         0.03800   -0.01409   -0.00426    0.00378
AFIX  43
H012  2    0.593664    0.559275    0.437147    11.00000   -1.20000
AFIX   5
C013  1    0.886860    0.252410    0.562291    11.00000    0.03030    0.02747 =
         0.03173   -0.01339   -0.00249    0.00039
C014  1    0.909701    0.288260    0.702871    11.00000    0.03010    0.01877 =
         0.04769   -0.01647   -0.00067    0.00419
AFIX  43
H014  2    0.908802    0.332875    0.688373    11.00000   -1.20000
AFIX   5
C015  1    0.604939    0.752609    0.562361    11.00000    0.02715    0.02614 =
         0.04420   -0.01406   -0.00382    0.00246
C016  1    0.979100    0.383100    0.465981    11.00000    0.03679    0.02558 =
         0.03874   -0.01094   -0.00477    0.00187
C017  1    0.909230    0.047480    0.527101    11.00000    0.03311    0.02038 =
         0.05033   -0.01605   -0.00667    0.00146
AFIX  43
H017  2    0.917302    0.003144    0.541325    11.00000   -1.20000
AFIX   5
C018  1    0.782369    0.447429    0.459921    11.00000    0.03812    0.03191 =
         0.04750   -0.01533   -0.00640    0.00805
AFIX  43
H018  2    0.715433    0.469729    0.458073    11.00000   -1.20000
AFIX   5
C019  1    0.556930    0.482009    0.645931    11.00000    0.03663    0.02293 =
         0.04178   -0.01696   -0.00370    0.00057
C01A  1    0.532690    0.757569    0.764471    11.00000    0.03222    0.02409 =
         0.04139   -0.01642   -0.00721    0.00618
C01B  1    0.894660    0.285520    0.600751    11.00000    0.02670    0.02073 =
         0.04343   -0.01204   -0.00197    0.00026
AFIX  43
H01D  2    0.895709    0.330123    0.585450    11.00000   -1.20000
AFIX   5
C01C  1    0.538300    0.657709    0.744591    11.00000    0.03179    0.02345 =
         0.04260   -0.01527   -0.00526    0.00200
C01D  1    0.829549    0.284410    0.393771    11.00000    0.03742    0.02288 =
         0.04285   -0.01644   -0.00061    0.00797
C01E  1    0.921881    0.190700    0.785871    11.00000    0.03481    0.02577 =
         0.03900   -0.01402   -0.00016   -0.00240
C01F  1    0.642500    0.443419    0.639751    11.00000    0.03924    0.02226 =
         0.04193   -0.01605   -0.00556    0.00089
C01G  1    0.456790    0.899539    0.762031    11.00000    0.04135    0.02764 =
         0.04203   -0.01665   -0.00359    0.00146
C01H  1    0.574911    0.453859    0.872951    11.00000    0.04503    0.03317 =
         0.03363   -0.01371    0.00173    0.00549
C01I  1    0.918491   -0.019700    0.649241    11.00000    0.04772    0.01829 =
         0.03751   -0.01143    0.00049    0.00880
C01J  1    0.932002    0.155930    0.848621    11.00000    0.04307    0.02610 =
         0.03890   -0.01378   -0.00226   -0.00337
C01K  1    0.803431    0.382959    0.777281    11.00000    0.04704    0.02971 =
         0.03329   -0.01593   -0.00690    0.00453
C01L  1    0.526258    0.949129    0.445771    11.00000    0.03703    0.02979 =
         0.04327   -0.01391   -0.00001    0.00278
AFIX  43
H01L  2    0.459704    0.971188    0.434328    11.00000   -1.20000
AFIX   5
C01M  1    0.620829    0.646139    0.443451    11.00000    0.02619    0.03005 =
         0.03915   -0.01173   -0.00159    0.00136
AFIX  43
H01M  2    0.633827    0.667035    0.402169    11.00000   -1.20000
AFIX   5
C01N  1    0.686219    0.787259    0.394021    11.00000    0.03816    0.02396 =
         0.04322   -0.01349   -0.00737   -0.00139
C01O  1    0.647560    0.879089    0.781741    11.00000    0.03896    0.02936 =
         0.04177   -0.01915    0.00055    0.00165
C01P  1    0.482941    0.487639    0.849611    11.00000    0.05075    0.01976 =
         0.03507   -0.01089    0.00058    0.00203
C01Q  1    0.914851    0.157440    0.746331    11.00000    0.03591    0.02477 =
         0.03957   -0.01593   -0.00304   -0.00034
C01R  1    0.707641    0.336779    0.799431    11.00000    0.04049    0.03662 =
         0.04414   -0.01994   -0.00413   -0.00043
AFIX 137
H01E  2    0.709081    0.306704    0.777699    11.00000   -1.50000
H01F  2    0.638133    0.359716    0.792994    11.00000   -1.50000
H01G  2    0.714008    0.314172    0.841866    11.00000   -1.50000
AFIX   5
C01S  1    0.419509    0.848099    0.470691    11.00000    0.02858    0.03757 =
         0.05921   -0.01486   -0.00168   -0.00082
AFIX 137
H01A  2    0.357441    0.877123    0.463629    11.00000   -1.50000
H01B  2    0.410233    0.816787    0.510329    11.00000   -1.50000
H01C  2    0.422032    0.826871    0.440869    11.00000   -1.50000
AFIX   5
C01T  1    0.979109    0.447970    0.446201    11.00000    0.04258    0.02764 =
         0.04121   -0.01337   -0.00324   -0.00101
AFIX  43
H01T  2    1.047080    0.470195    0.434797    11.00000   -1.20000
AFIX   5
C01U  1    1.001361    0.399470    0.756131    11.00000    0.03696    0.02514 =
         0.04027   -0.01594    0.00039    0.00238
C01V  1    0.472501    0.589799    0.865351    11.00000    0.04228    0.02805 =
         0.03770   -0.01469    0.00307    0.00264
C01W  1    0.787581    0.446929    0.756531    11.00000    0.04033    0.02944 =
         0.04478   -0.01674   -0.00536    0.00574
AFIX  43
H01W  2    0.715431    0.463254    0.756482    11.00000   -1.20000
AFIX   5
C01X  1    0.744459    0.256699    0.372841    11.00000    0.03633    0.02576 =
         0.04579   -0.01314   -0.00289    0.00236
AFIX  43
H01X  2    0.708918    0.219673    0.398437    11.00000   -1.20000
AFIX   5
C01Y  1    0.933012   -0.012590    0.856341    11.00000    0.05519    0.02373 =
         0.03205   -0.01234   -0.00999   -0.00327
C01Z  1    0.935152    0.090150    0.870551    11.00000    0.04929    0.03126 =
         0.03511   -0.01671   -0.00357   -0.00384
C020  1    0.888660    0.143649    0.444851    11.00000    0.03303    0.02875 =
         0.03624   -0.01070   -0.00342   -0.00223
AFIX  43
H020  2    0.884248    0.164500    0.403414    11.00000   -1.20000
AFIX   5
C021  1    0.832831   -0.058961    0.643671    11.00000    0.04654    0.02577 =
         0.04011   -0.01364   -0.00051    0.00093
C022  1    0.721179    0.950339    0.458691    11.00000    0.04345    0.02800 =
         0.04691   -0.01447    0.00104   -0.00533
AFIX  43
H022  2    0.787901    0.972968    0.456538    11.00000   -1.20000
AFIX   5
C023  1    0.881019    0.339100    0.354841    11.00000    0.03908    0.02608 =
         0.04647   -0.01028   -0.00194   -0.00133
AFIX  43
H023  2    0.938747    0.358641    0.368275    11.00000   -1.20000
AFIX   5
C024  1    0.741050    0.831779    0.802351    11.00000    0.03620    0.03180 =
         0.04513   -0.01674   -0.00332   -0.00039
AFIX 137
H02A  2    0.811504    0.854432    0.796707    11.00000   -1.50000
H02B  2    0.742921    0.803199    0.779053    11.00000   -1.50000
H02C  2    0.728320    0.807549    0.844431    11.00000   -1.50000
AFIX   5
C025  1    0.584920    0.986509    0.743071    11.00000    0.04844    0.02692 =
         0.04399   -0.01556   -0.00273    0.00495
C026  1    0.755420    0.469389    0.613841    11.00000    0.03280    0.03677 =
         0.04813   -0.02071   -0.00436    0.00673
AFIX 137
H02D  2    0.759845    0.474786    0.571414    11.00000   -1.50000
H02E  2    0.812166    0.440050    0.634050    11.00000   -1.50000
H02F  2    0.767085    0.510083    0.619346    11.00000   -1.50000
AFIX   5
C027  1    1.084400    0.346970    0.469360    11.00000    0.03497    0.03410 =
         0.05512   -0.01641   -0.00526    0.00330
AFIX 137
H02I  2    1.089784    0.316551    0.509317    11.00000   -1.50000
H02J  2    1.147284    0.376154    0.460580    11.00000   -1.50000
H02K  2    1.084667    0.324688    0.440385    11.00000   -1.50000
AFIX   5
C028  1    0.484461    0.656159    0.845471    11.00000    0.03763    0.02977 =
         0.03515   -0.01265   -0.00243    0.00004
C029  1    0.567281    0.388649    0.896771    11.00000    0.05582    0.03176 =
         0.04349   -0.01597   -0.00138    0.00635
AFIX  43
H029  2    0.630630    0.364925    0.911906    11.00000   -1.20000
AFIX   5
C02A  1    0.776778    0.759939    0.371691    11.00000    0.03449    0.03019 =
         0.04468   -0.01661   -0.00522    0.00247
AFIX  43
H02G  2    0.809769    0.723040    0.396845    11.00000   -1.20000
AFIX   5
C02B  1    0.668700    0.942569    0.763001    11.00000    0.03863    0.03252 =
         0.03987   -0.01828   -0.00043   -0.00157
AFIX  43
H02H  2    0.741814    0.957078    0.763546    11.00000   -1.20000
AFIX   5
C02C  1    0.983191    0.464620    0.734621    11.00000    0.04690    0.02595 =
         0.04830   -0.01351   -0.00479   -0.00427
AFIX  43
H02M  2    1.043703    0.492651    0.719434    11.00000   -1.20000
AFIX   5
C02D  1    0.847439    0.365130    0.295941    11.00000    0.05986    0.02889 =
         0.04655   -0.01079   -0.00519   -0.00848
AFIX  43
H02N  2    0.882668    0.402073    0.269993    11.00000   -1.20000
AFIX   5
C02E  1    0.878380    0.488290    0.735331    11.00000    0.04407    0.02699 =
         0.04850   -0.01691   -0.00884    0.00319
C02F  1    0.711509    0.283079    0.314671    11.00000    0.03836    0.03969 =
         0.04936   -0.01784   -0.01012    0.00308
AFIX  43
H02O  2    0.652897    0.263839    0.301585    11.00000   -1.20000
AFIX   5
C02G  1    1.035562   -0.043210    0.857141    11.00000    0.06596    0.03274 =
         0.04082   -0.01958   -0.01566    0.01360
C02H  1    1.018081   -0.044890    0.670900    11.00000    0.03990    0.03508 =
         0.03967   -0.01563   -0.00039    0.00875
C02I  1    0.938882    0.190070    0.889131    11.00000    0.04691    0.03545 =
         0.03797   -0.02199   -0.00178   -0.00702
C02J  1    0.453581    0.801189    0.906531    11.00000    0.05341    0.02276 =
         0.03937   -0.01120   -0.00350    0.00846
C02K  1    0.625598    0.982989    0.441491    11.00000    0.03994    0.02733 =
         0.04710   -0.01655    0.00151   -0.00246
C02L  1    0.480460    0.963609    0.742561    11.00000    0.04479    0.02952 =
         0.04692   -0.01309   -0.00162    0.00431
AFIX  43
H02L  2    0.422609    0.992436    0.728472    11.00000   -1.20000
AFIX   5
C02M  1    0.452930    0.456879    0.669771    11.00000    0.04435    0.03812 =
         0.03556   -0.01474    0.00001   -0.01258
C02N  1    0.941302    0.058469    0.931681    11.00000    0.05998    0.02536 =
         0.03817   -0.01208   -0.00526   -0.00153
AFIX  43
H02R  2    0.943518    0.013880    0.946276    11.00000   -1.20000
AFIX   5
C02O  1    0.882569    0.481330    0.442601    11.00000    0.04738    0.02793 =
         0.04318   -0.01588   -0.00717    0.00348
C02P  1    0.817648    0.787139    0.312781    11.00000    0.03672    0.03826 =
         0.04911   -0.01702   -0.00648    0.00066
AFIX  43
H02P  2    0.878830    0.768761    0.298950    11.00000   -1.20000
AFIX   5
C02Q  1    0.640778    0.841239    0.353841    11.00000    0.04725    0.03034 =
         0.04681   -0.01522   -0.00110    0.00241
AFIX  43
H02Q  2    0.581413    0.860954    0.367646    11.00000   -1.20000
AFIX   5
C02R  1    0.721851   -0.032711    0.618801    11.00000    0.05126    0.03525 =
         0.04820   -0.02020   -0.00314   -0.00631
AFIX 137
H02S  2    0.722979   -0.026232    0.576175    11.00000   -1.50000
H02V  2    0.708784    0.007438    0.625415    11.00000   -1.50000
H02X  2    0.662868   -0.062563    0.638919    11.00000   -1.50000
AFIX   5
C02S  1    1.115891    0.375060    0.752780    11.00000    0.04017    0.03199 =
         0.05932   -0.01488   -0.00089    0.00355
AFIX 137
H02Y  2    1.127728    0.366695    0.715275    11.00000   -1.50000
H     2    1.124881    0.336111    0.785977    11.00000   -1.50000
HA    2    1.169676    0.406471    0.754907    11.00000   -1.50000
AFIX   5
C02T  1    0.678078    0.867419    0.294841    11.00000    0.05967    0.03140 =
         0.04156   -0.00968   -0.00220    0.00220
AFIX  43
H02T  2    0.642449    0.902722    0.268771    11.00000   -1.20000
AFIX   5
C02U  1    0.625360    0.378369    0.657771    11.00000    0.05142    0.02707 =
         0.04336   -0.01065   -0.01409    0.00189
AFIX  43
H02U  2    0.683834    0.351920    0.653522    11.00000   -1.20000
AFIX   5
C02V  1    0.462471    0.689759    0.884991    11.00000    0.04580    0.02921 =
         0.03717   -0.01369   -0.00431    0.00351
C02W  1    0.769948    0.840400    0.274581    11.00000    0.04823    0.02923 =
         0.04712   -0.01238    0.00300   -0.00415
AFIX  43
H02W  2    0.798866    0.858568    0.235078    11.00000   -1.20000
AFIX   5
C02X  1    0.672090    0.346239    0.497341    11.00000    0.03720    0.03856 =
         0.06150   -0.02163   -0.00227    0.00231
AFIX 137
H02Z  2    0.613753    0.374405    0.502325    11.00000   -1.50000
HB    2    0.680200    0.311965    0.534821    11.00000   -1.50000
HC    2    0.652760    0.328802    0.466443    11.00000   -1.50000
AFIX   5
C02Y  1    0.938501    0.303400    0.907401    11.00000    0.07006    0.02515 =
         0.03255   -0.01234   -0.00206   -0.00220
C02Z  1    0.946042    0.158130    0.949241    11.00000    0.04832    0.03620 =
         0.03762   -0.01927   -0.00577    0.00093
AFIX  43
H02   2    0.952299    0.181099    0.975941    11.00000   -1.20000
AFIX   5
C030  1    0.338360    0.876209    0.762061    11.00000    0.03629    0.03769 =
         0.06294   -0.01568   -0.00678    0.00328
AFIX 137
H03A  2    0.336526    0.847651    0.738800    11.00000   -1.50000
H03B  2    0.290763    0.912153    0.744497    11.00000   -1.50000
H03C  2    0.312133    0.853919    0.802907    11.00000   -1.50000
AFIX   5
C031  1    0.830889    0.849879    0.497221    11.00000    0.03264    0.03641 =
         0.07000   -0.02304   -0.00678    0.00118
AFIX 137
H03D  2    0.850501    0.827272    0.469595    11.00000   -1.50000
H03E  2    0.821249    0.819839    0.537466    11.00000   -1.50000
H03F  2    0.889753    0.879884    0.496180    11.00000   -1.50000
AFIX   5
C032  1    0.381701    0.458279    0.852541    11.00000    0.05214    0.03512 =
         0.03707   -0.01339    0.00228   -0.00858
C033  1    0.438050    0.392439    0.687891    11.00000    0.04871    0.03606 =
         0.04163   -0.01126   -0.00364   -0.01090
AFIX  43
H033  2    0.368484    0.375056    0.704817    11.00000   -1.20000
AFIX   5
C034  1    0.838362   -0.046131    0.881781    11.00000    0.06086    0.02884 =
         0.04109   -0.01342   -0.00985   -0.00602
C035  1    0.848271   -0.123020    0.660661    11.00000    0.05378    0.02982 =
         0.06277   -0.02308    0.01330   -0.00898
AFIX  43
H035  2    0.791248   -0.149406    0.655773    11.00000   -1.20000
AFIX   5
C036  1    0.374821    0.392449    0.875691    11.00000    0.05737    0.03747 =
         0.04853   -0.01680    0.00045   -0.00366
AFIX  43
H036  2    0.307104    0.371497    0.875742    11.00000   -1.20000
AFIX   5
C037  1    0.684421    0.487769    0.872531    11.00000    0.04954    0.03552 =
         0.05186   -0.01036    0.00176    0.00664
AFIX 137
H03G  2    0.705367    0.513793    0.831841    11.00000   -1.50000
H03H  2    0.741732    0.456677    0.887979    11.00000   -1.50000
H03I  2    0.676078    0.514487    0.897504    11.00000   -1.50000
AFIX   5
C038  1    0.761819    0.336549    0.275421    11.00000    0.05197    0.03417 =
         0.04328   -0.01061   -0.00823    0.00776
AFIX  43
H038  2    0.739254    0.353515    0.235743    11.00000   -1.20000
AFIX   5
C039  1    0.467291    0.358089    0.898501    11.00000    0.07087    0.03101 =
         0.04079   -0.01480   -0.00494    0.00190
B1    3    0.566150    0.582869    0.668161    11.00000    0.02551    0.02441 =
         0.03964   -0.01414   -0.00381    0.00322
C03B  1    0.857550    0.558609    0.713011    11.00000    0.04808    0.03190 =
         0.06952   -0.02134   -0.01166    0.00277
AFIX 137
H03   2    0.780055    0.566381    0.720926    11.00000   -1.50000
HD    2    0.874714    0.575310    0.670240    11.00000   -1.50000
HE    2    0.904461    0.579447    0.733485    11.00000   -1.50000
AFIX   5
C03C  1    0.944162    0.092499    0.971031    11.00000    0.06526    0.02843 =
         0.03657   -0.01340   -0.00645    0.00356
AFIX  43
H1    2    0.944828    0.071065    1.012526    11.00000   -1.20000
AFIX   5
C03D  1    1.030071   -0.108850    0.688821    11.00000    0.05513    0.04083 =
         0.04701   -0.00435    0.00809    0.01829
AFIX  43
H2    2    1.098106   -0.126067    0.704512    11.00000   -1.20000
AFIX   5
C03E  1    1.114431   -0.003350    0.673740    11.00000    0.04476    0.05553 =
         0.05726   -0.02339   -0.01036    0.01247
AFIX 137
H3    2    1.110452    0.004437    0.711765    11.00000   -1.50000
HF    2    1.111340    0.036709    0.641260    11.00000   -1.50000
HG    2    1.183656   -0.024399    0.670028    11.00000   -1.50000
AFIX   5
C03F  1    0.609609    1.056639    0.721431    11.00000    0.05211    0.02989 =
         0.06124   -0.01563    0.00228   -0.00395
AFIX 137
H03J  2    0.685068    1.063948    0.730805    11.00000   -1.50000
H03K  2    0.557920    1.077633    0.741096    11.00000   -1.50000
H03L  2    0.601764    1.073568    0.678435    11.00000   -1.50000
AFIX   5
C03G  1    0.522500    0.351699    0.682111    11.00000    0.05573    0.02662 =
         0.04636   -0.00855   -0.01122   -0.00735
B3    3    0.905851    0.080740    0.670431    11.00000    0.03079    0.02254 =
         0.03690   -0.00739   -0.00115   -0.00070
C03I  1    1.036822   -0.108560    0.880290    11.00000    0.08681    0.03543 =
         0.05188   -0.02085   -0.02691    0.01781
AFIX  43
H4    2    1.103109   -0.130271    0.878115    11.00000   -1.20000
AFIX   5
C03J  1    0.437781    0.558839    0.924341    11.00000    0.07335    0.02652 =
         0.04155   -0.01057    0.00259    0.00239
AFIX  43
H03M  2    0.429419    0.514416    0.937862    11.00000   -1.20000
AFIX   5
C03K  1    0.355910    0.497929    0.675201    11.00000    0.04268    0.04694 =
         0.05655   -0.02381   -0.00174   -0.00425
AFIX 137
H03N  2    0.353402    0.502425    0.714645    11.00000   -1.50000
H03O  2    0.287294    0.478295    0.669548    11.00000   -1.50000
H03P  2    0.364666    0.539456    0.644902    11.00000   -1.50000
AFIX   5
C03L  1    0.840992   -0.111910    0.907291    11.00000    0.08259    0.03457 =
         0.04631   -0.00617   -0.02131   -0.01383
AFIX  43
H5    2    0.776113   -0.135223    0.924598    11.00000   -1.20000
AFIX   5
C03M  1    0.415131    0.591709    0.963811    11.00000    0.06821    0.03245 =
         0.03287   -0.01077    0.00714    0.00131
AFIX  43
H03Q  2    0.391072    0.570009    1.003623    11.00000   -1.20000
AFIX   5
C03N  1    0.533361    0.830559    0.926521    11.00000    0.06103    0.04640 =
         0.04491   -0.02371    0.00645   -0.00632
AFIX  43
H03R  2    0.607018    0.829522    0.912029    11.00000   -1.20000
AFIX   5
C03O  1    0.885909    0.552389    0.419561    11.00000    0.06554    0.02456 =
         0.06052   -0.01639   -0.01371    0.00066
AFIX 137
H6    2    0.900399    0.568236    0.452167    11.00000   -1.50000
HH    2    0.814976    0.568172    0.402952    11.00000   -1.50000
HI    2    0.944515    0.566792    0.388638    11.00000   -1.50000
AFIX   5
C03P  1    0.622758    1.054949    0.416851    11.00000    0.05448    0.02596 =
         0.06409   -0.01184    0.00258    0.00220
AFIX 137
H03S  2    0.623174    1.068688    0.373445    11.00000   -1.50000
H03T  2    0.687502    1.072344    0.429363    11.00000   -1.50000
H03U  2    0.555784    1.069801    0.432000    11.00000   -1.50000
AFIX   5
C03Q  1    0.428281    0.656329    0.944021    11.00000    0.06319    0.03609 =
         0.03891   -0.01543    0.00084    0.00008
AFIX  43
H03V  2    0.413904    0.678749    0.970898    11.00000   -1.20000
AFIX   5
C03R  1    0.279521    0.495089    0.831422    11.00000    0.05245    0.04219 =
         0.05340   -0.01772   -0.00618   -0.00083
AFIX 137
H03W  2    0.258720    0.518694    0.858033    11.00000   -1.50000
H03X  2    0.219508    0.466211    0.831274    11.00000   -1.50000
H03Y  2    0.293647    0.524385    0.791174    11.00000   -1.50000
AFIX   5
C03S  1    1.139502   -0.005760    0.834210    11.00000    0.04986    0.05311 =
         0.06090   -0.02340   -0.00774    0.01531
AFIX 137
H7    2    1.130592    0.021503    0.793243    11.00000   -1.50000
HJ    2    1.200866   -0.034396    0.835430    11.00000   -1.50000
HK    2    1.154868    0.020048    0.858996    11.00000   -1.50000
AFIX   5
B2    3    0.523480    0.585379    0.766221    11.00000    0.03797    0.02636 =
         0.03533   -0.01435   -0.00507    0.00304
C03U  1    0.512281    0.862379    0.967561    11.00000    0.08104    0.03886 =
         0.05073   -0.02007    0.00084   -0.01600
AFIX  43
H03Z  2    0.570448    0.880932    0.981683    11.00000   -1.20000
AFIX   5
B03V  3    0.934831    0.262640    0.865021    11.00000    0.03544    0.02680 =
         0.04222   -0.01437   -0.00067   -0.00406
B03W  3    0.642599    0.752549    0.459221    11.00000    0.03121    0.02279 =
         0.04588   -0.01294   -0.00628    0.00324
C03X  1    0.853802    0.302679    0.947091    11.00000    0.05281    0.05114 =
         0.05607   -0.02913   -0.01077    0.00888
AFIX  43
H8    2    0.790526    0.277867    0.947539    11.00000   -1.20000
AFIX   5
C03Y  1    0.728702   -0.011771    0.882531    11.00000    0.06403    0.05240 =
         0.04955   -0.01732   -0.00420   -0.00477
AFIX 137
H9    2    0.667164   -0.041210    0.887124    11.00000   -1.50000
HL    2    0.723138    0.023045    0.845201    11.00000   -1.50000
HM    2    0.726117    0.004689    0.915745    11.00000   -1.50000
AFIX   5
C03Z  1    0.947321   -0.149680    0.685101    11.00000    0.07286    0.02569 =
         0.07038   -0.01433    0.02359    0.01307
C040  1    0.403131    0.865809    0.986861    11.00000    0.08061    0.02887 =
         0.05974   -0.02284    0.00938   -0.00022
AFIX  43
H040  2    0.386491    0.887329    1.014255    11.00000   -1.20000
AFIX   5
C041  1    0.854472    0.336569    0.987541    11.00000    0.07487    0.05578 =
         0.05745   -0.02890   -0.01755    0.02140
AFIX  43
H041  2    0.794079    0.334536    1.014622    11.00000   -1.20000
AFIX   5
B     3    0.919731    0.085030    0.768971    11.00000    0.03244    0.02576 =
         0.04522   -0.01701   -0.00030   -0.00247
C043  1    0.504131    0.282419    0.701421    11.00000    0.06900    0.03411 =
         0.07009   -0.00286   -0.02947   -0.00635
AFIX 137
H04A  2    0.533655    0.266155    0.670626    11.00000   -1.50000
H04B  2    0.425029    0.273139    0.707959    11.00000   -1.50000
H04C  2    0.541629    0.262408    0.738376    11.00000   -1.50000
AFIX   5
C044  1    0.343781    0.804669    0.927482    11.00000    0.05642    0.05441 =
         0.06862   -0.03768   -0.00582    0.00924
AFIX  43
H044  2    0.285851    0.784242    0.915154    11.00000   -1.20000
AFIX   5
B045  3    0.865230    0.250279    0.459871    11.00000    0.02840    0.02801 =
         0.03930   -0.01398    0.00456   -0.00232
B046  3    0.477600    0.761279    0.863151    11.00000    0.03871    0.03135 =
         0.04145   -0.01621   -0.00770    0.00331
C047  1    0.941942   -0.142380    0.906581    11.00000    0.10207    0.02911 =
         0.05690   -0.01629   -0.03973    0.00388
C048  1    0.320801    0.838729    0.966872    11.00000    0.06814    0.05839 =
         0.07041   -0.03577    0.00845    0.01075
AFIX  43
H048  2    0.246784    0.842633    0.979424    11.00000   -1.20000
AFIX   5
C049  1    1.027781    0.341510    0.905470    11.00000    0.08525    0.05590 =
         0.05466   -0.03260    0.00535   -0.01956
AFIX  43
H049  2    1.086658    0.344755    0.877219    11.00000   -1.20000
AFIX   5
C04A  1    0.460272    0.286139    0.924401    11.00000    0.09727    0.03249 =
         0.06747   -0.01440   -0.01341    0.00049
AFIX 137
H04D  2    0.393718    0.273689    0.950178    11.00000   -1.50000
H04E  2    0.525256    0.270260    0.947506    11.00000   -1.50000
H04F  2    0.457359    0.268538    0.892053    11.00000   -1.50000
AFIX   5
C04B  1    0.300560    1.154669    0.880302    11.00000    0.07233    0.06489 =
         0.07692   -0.03724   -0.01683    0.00110
C04C  1    0.403960    1.149669    0.858512    11.00000    0.07764    0.06509 =
         0.07612   -0.00988    0.00645    0.00410
AFIX  43
H04O  2    0.439193    1.185191    0.830319    11.00000   -1.20000
AFIX   5
C04D  1    0.946413   -0.214771    0.930541    11.00000    0.16374    0.02733 =
         0.10658   -0.02022   -0.07052   -0.00068
AFIX 137
H04G  2    0.916125   -0.231898    0.901589    11.00000   -1.50000
H04H  2    0.902948   -0.230391    0.968000    11.00000   -1.50000
H04I  2    1.023004   -0.228001    0.937252    11.00000   -1.50000
AFIX   5
C04E  1    0.947652    0.373020    0.985841    11.00000    0.12645    0.05426 =
         0.06586   -0.03899   -0.00988    0.00046
AFIX  43
H04J  2    0.952095    0.395774    1.012827    11.00000   -1.20000
AFIX   5
C04F  1    0.966762   -0.220860    0.705330    11.00000    0.10712    0.02509 =
         0.14787   -0.00377    0.05473    0.00790
AFIX 137
H04K  2    0.927147   -0.240953    0.743414    11.00000   -1.50000
H04L  2    1.045708   -0.228991    0.709831    11.00000   -1.50000
H04M  2    0.939830   -0.238041    0.675651    11.00000   -1.50000
AFIX   5
C04G  1    0.250170    1.104259    0.925792    11.00000    0.06837    0.12683 =
         0.08814   -0.06224    0.00115   -0.02005
AFIX  43
H04P  2    0.180090    1.108171    0.943236    11.00000   -1.20000
AFIX   5
C04H  1    0.309690    1.047459    0.944082    11.00000    0.11171    0.08324 =
         0.06752   -0.00932   -0.01352   -0.03350
AFIX  43
H04Q  2    0.274557    1.011930    0.972317    11.00000   -1.20000
AFIX   5
C04I  1    0.459950    1.090499    0.878211    11.00000    0.09328    0.10952 =
         0.08731   -0.02777   -0.00928    0.03774
AFIX  43
H04R  2    0.528600    1.086035    0.859648    11.00000   -1.20000
AFIX   5
C04J  1    1.032421    0.376370    0.945900    11.00000    0.11664    0.07156 =
         0.08709   -0.04772   -0.00637   -0.03669
AFIX  43
H04N  2    1.095009    0.401934    0.944790    11.00000   -1.20000
AFIX   5
C04L  1    0.415380    1.039959    0.923791    11.00000    0.14887    0.06156 =
         0.09058   -0.02376   -0.02458    0.00289
AFIX  43
H04S  2    0.455094    1.002262    0.940213    11.00000   -1.20000
AFIX   5
C04M  1    0.239490    1.219879    0.856182    11.00000    0.09624    0.10743 =
         0.18226   -0.09678   -0.04069    0.03140
AFIX 137
H04T  2    0.292487    1.252605    0.833840    11.00000   -1.50000
H04U  2    0.206977    1.230828    0.889640    11.00000   -1.50000
H04V  2    0.181262    1.216505    0.830159    11.00000   -1.50000
AFIX   0

C1    1    1.222809    0.444123    1.013924    11.00000    0.06918    0.14166 =
         0.11364   -0.06743   -0.01583   -0.03623
AFIX  43
H1A   2    1.245690    0.471726    0.975800    11.00000   -1.20000
AFIX   0
C2    1    1.131733    0.457592    1.047907    11.00000    0.09351    0.11634 =
         0.12954   -0.04620   -0.02783   -0.00168
AFIX  43
H2A   2    1.091503    0.494435    1.028893    11.00000   -1.20000
AFIX   0
C3    1    1.094316    0.421902    1.107271    11.00000    0.08448    0.14655 =
         0.13587   -0.04176   -0.02373   -0.00886
C4    1    1.275826    0.386427    1.041744    11.00000    0.07542    0.15552 =
         0.15732   -0.07861   -0.01737   -0.00727
AFIX  43
H4A   2    1.330958    0.371233    1.020763    11.00000   -1.20000
AFIX   0
C6    1    1.152971    0.366455    1.134425    11.00000    0.10486    0.13558 =
         0.14797   -0.02046   -0.03697   -0.01888
AFIX  43
H6A   2    1.132637    0.339516    1.173244    11.00000   -1.20000
AFIX   0
C5    1    1.245341    0.352030    1.101024    11.00000    0.10858    0.12968 =
         0.17878   -0.04229   -0.03692   -0.00514
AFIX  43
H5A   2    1.288609    0.316683    1.120611    11.00000   -1.20000
AFIX   0
C7    1    0.997805    0.436429    1.132097    11.00000    0.17182    0.19730 =
         0.15123   -0.06831    0.03383    0.01834
AFIX 137
H7A   2    0.993484    0.482045    1.122937    11.00000   -1.50000
H7B   2    0.996577    0.415934    1.175194    11.00000   -1.50000
H7C   2    0.934834    0.421621    1.115786    11.00000   -1.50000
AFIX   0
HKLF 5


REM  X4ESxT-07May175432_a.res in P-1
REM wR2 = 0.3726, GooF = S = 1.023, Restrained GooF = 1.024 for all data
REM R1 = 0.1151 for 11868 Fo > 4sig(Fo) and 0.1856 for all 22456 data
REM 1087 parameters refined using 192 restraints

END

WGHT      0.1931      9.3597

REM Highest difference peak  0.888,  deepest hole -0.619,  1-sigma level  0.094
Q1    1   0.8895  0.3836  1.1277  11.00000  0.05    0.89
Q2    1   1.0563  0.3260  1.1640  11.00000  0.05    0.65
Q3    1   1.1959  0.4909  0.9884  11.00000  0.05    0.63
Q4    1   1.0988  0.3729  1.1574  11.00000  0.05    0.62
Q5    1   0.6959  0.5500  0.7259  11.00000  0.05    0.47
Q6    1   0.4995  0.5732  0.9122  11.00000  0.05    0.46
Q7    1   0.9370  0.1654  0.8357  11.00000  0.05    0.45
Q8    1   0.7697  1.0522  0.7221  11.00000  0.05    0.44
Q9    1   0.8900  0.2193  0.6242  11.00000  0.05    0.43
Q10   1   1.2501  0.4253  1.0165  11.00000  0.05    0.43
Q11   1   0.6143  0.6170  0.5022  11.00000  0.05    0.43
Q12   1   0.9012  0.1754  0.4911  11.00000  0.05    0.43
;
_shelx_res_checksum                14623
_shelx_hkl_file
;
   1   0   0    1850     150   1
   2   0   0 1420915   42609   1
   3   0   0   83860    2152   1
   4   0   0  227855    8107   1
   5   0   0  246717    6658   1
   6   0   1  215304    9967  -2
   6   0   0  215304    9967   1
   7   0   0    3186     322   1
   8   0   0    6059     673   1
   9   0   0    8153     602   1
  10   0   0    6822     878   1
  11   0   0    6566     645   1
  12   0   2     393     514  -2
  12   0   0     393     514   1
  13   0   0    1150    1188   1
  14   0   0    -380     536   1
  15   0   0    -229     582   1
 -15   1   0    1463     780   1
 -14   1   0    1418     582   1
 -13   1   0    -905     986   1
 -12  -1  -2     520    1013  -2
 -12   1   0     520    1013   1
 -11   1   0    6064    1201   1
 -10   1   0   19342     990   1
  -9   1   0    2250     794   1
  -8   1   0    5687     699   1
  -7   1   0   13002     500   1
  -6  -1  -1   15584     912  -2
  -6   1   0   15584     912   1
  -5   1   0   97231    3286   1
  -4   1   0  519414   13931   1
  -3   1   0   14104     497   1
  -2   1   0 1219872   34102   1
  -1   1   0  192147    5172   1
   0  -1   0    3639     124  -2
   0   1   0    3639     124   1
   1   1   0  278331    7450   1
   2   1   0  768185   20542   1
   3   1   0  267007    6210   1
   4   1   0  139019    3260   1
   5   1   0  131592    4379   1
   6  -1   1   47578    2270  -2
   6   1   0   47578    2270   1
   7   1   0   83066    4056   1
   8   1   0   49972    2561   1
   9   1   0   49379    4780   1
  10   1   0    5242     645   1
  11   1   0   14042     814   1
  12  -1   2    6585     666  -2
  12   1   0    6585     666   1
  13   1   0     786     798   1
  14   1   0    1676     946   1
  15   1   0     847     789   1
 -15   2   0     372     617   1
 -14   2   0    1333     575   1
 -13   2   0    2975    1093   1
 -12  -2  -2    1676     545  -2
 -12   2   0    1676     545   1
 -11   2   0     740     528   1
 -10   2   0    2287     596   1
  -9   2   0   21794     652   1
  -8   2   0    1867     578   1
  -7   2   0   85196    2400   1
  -5   2   0    1133     336   1
  -4   2   0   26432     730   1
  -3   2   0  273219    7359   1
  -2   2   0   35697    1042   1
  -1   2   0   68006    1872   1
   0  -2   0   32000    1218  -2
   0   2   0   32000    1218   1
   1   2   0   76493    2682   1
   2   2   0   16197     430   1
   3   2   0  737685   17094   1
   4   2   0  121176    2849   1
   5   2   0   93788    3134   1
   6  -2   1     959     466  -2
   6   2   0     959     466   1
   7   2   0   14389     951   1
   8   2   0    3308     610   1
   9   2   0   10057     694   1
  10   2   0     555     456   1
  11   2   0     900     495   1
  12  -2   2    2896     540  -2
  12   2   0    2896     540   1
  13   2   0    2022     563   1
  14   2   0    1579     563   1
  15   2   0     729     610   1
 -15   3   0    -103     780   1
 -14   3   0     405     580   1
 -13   3   0     584     570   1
 -12  -3  -2    2289     568  -2
 -12   3   0    2289     568   1
 -11   3   0    -500     500   1
 -10   3   0     293     224   1
  -9   3   0    3771     558   1
  -8   3   0   13954     895   1
  -6  -3  -1  162322    3866  -2
  -6   3   0  162322    3866   1
  -5   3   0   74175    2406   1
  -4   3   0   32371     872   1
  -3   3   0   68140    1676   1
  -2   3   0   27473     749   1
  -1   3   0   85377    2035   1
   0  -3   0    1389     185  -2
   0   3   0    1389     185   1
   1   3   0   12258    1130   1
   2   3   0     308     181   1
   3   3   0    5181     318   1
   4   3   0     396     319   1
   5   3   0   19487     753   1
   6  -3   1   85153    4137  -2
   6   3   0   85153    4137   1
   7   3   0    5693     637   1
   8   3   0    1650     542   1
   9   3   0   19102     951   1
  10   3   0    9745     720   1
  11   3   0    3192     959   1
  12  -3   2     -73     462  -2
  12   3   0     -73     462   1
  13   3   0    2953     564   1
  14   3   0    1930     573   1
  15   3   0     337     615   1
 -15   4   0   -1178    1178   1
 -14   4   0     324     565   1
 -13   4   0    -100    1201   1
 -12  -4  -2     778     533  -2
 -12   4   0     778     533   1
 -11   4   0     726     501   1
 -10   4   0    4244     368   1
  -9   4   0    2692     345   1
  -8   4   0    1329     271   1
  -7   4   0    3494     319   1
  -6  -4  -1    4568     787  -2
  -6   4   0    4568     787   1
  -5   4   0   68062    2756   1
  -4   4   0     177     291   1
  -3   4   0  164667    3911   1
  -2   4   0  181553    4287   1
  -1   4   0   93504    3157   1
   0  -4   0  162957    3822  -2
   0   4   0  162957    3822   1
   1   4   0  101533    2403   1
   2   4   0   13258     443   1
   3   4   0   57225    1591   1
   4   4   0   14629     830   1
   5   4   0    -181     569   1
   6  -4   1    7724     700  -2
   6   4   0    7724     700   1
   7   4   0    1218     520   1
   8   4   0    -342     402   1
   9   4   0     852     533   1
  10   4   0    1789     511   1
  11   4   0      18     887   1
  12  -4   2    -215     484  -2
  12   4   0    -215     484   1
  13   4   0     396     748   1
  14   4   0    1322     572   1
 -14   5   0    1796     641   1
 -13   5   0     350    1004   1
 -12  -5  -2     783    1264  -2
 -12   5   0     783    1264   1
 -11   5   0    2387     270   1
 -10   5   0   20148     968   1
  -9   5   0    1043     293   1
  -8   5   0    2508     532   1
  -7   5   0    3277     322   1
  -6  -5  -1   63969    1973  -2
  -6   5   0   63969    1973   1
  -5   5   0   23829    1254   1
  -4   5   0   24282     975   1
  -3   5   0     182     289   1
  -2   5   0   11130     436   1
  -1   5   0    1597     303   1
   0  -5   0    6859     336  -2
   0   5   0    6859     336   1
   1   5   0    5881     437   1
   2   5   0   25178     664   1
   3   5   0    7232     339   1
   4   5   0   17652     572   1
   5   5   0  136694    3718   1
   6  -5   1   12945     563  -2
   6   5   0   12945     563   1
   7   5   0    -636     636   1
   8   5   0     117     385   1
   9   5   0    2701     493   1
  10   5   0    1244     510   1
  11   5   0     874     544   1
  12  -5   2     284     534  -2
  12   5   0     284     534   1
  13   5   0     822     545   1
  14   5   0    2697    1335   1
 -14   6   0     815     609   1
 -13   6   0     439     793   1
 -12  -6  -2    -355     677  -2
 -12   6   0    -355     677   1
 -11   6   0     853     600   1
 -10   6   0    1650     454   1
  -9   6   0     491     419   1
  -8   6   0   15940     660   1
  -7   6   0     438     471   1
  -6  -6  -1    3527     402  -2
  -6   6   0    3527     402   1
  -5   6   0   32768    2305   1
  -4   6   0    1025     306   1
  -3   6   0    9356     429   1
  -2   6   0   27266     787   1
  -1   6   0   27922    1089   1
   0  -6   0  131229    3113  -2
   0   6   0  131229    3113   1
   1   6   0   44777    1143   1
   2   6   0   21327     593   1
   3   6   0   25802     684   1
   4   6   0   34918    1129   1
   5   6   0   26775     837   1
   6  -6   1     629     236  -2
   6   6   0     629     236   1
   7   6   0     968     690   1
   8   6   0    -198     374   1
   9   6   0     219     427   1
  10   6   0     405     468   1
  11   6   0     143     829   1
  12  -6   2    3098     726  -2
  12   6   0    3098     726   1
  13   6   0     -72     959   1
  14   6   0     274     560   1
 -14   7   0    1381     622   1
 -13   7   0    1396     601   1
 -12  -7  -2    -598     598  -2
 -12   7   0    -598     598   1
 -11   7   0    3614     405   1
 -10   7   0    1676     514   1
  -9   7   0    1004     456   1
  -8   7   0    3206     522   1
  -7   7   0    8589     444   1
  -6  -7  -1     710     320  -2
  -6   7   0     710     320   1
  -5   7   0   11593     808   1
  -4   7   0   26946     815   1
  -3   7   0   24665     744   1
  -2   7   0   13017     535   1
  -1   7   0   15434     513   1
   0  -7   0     555     238  -2
   0   7   0     555     238   1
   1   7   0    3739     426   1
   2   7   0   31895     837   1
   3   7   0    5193     272   1
   4   7   0    6152     296   1
   5   7   0     585     231   1
   6  -7   1    4624     293  -2
   6   7   0    4624     293   1
   7   7   0    1183     222   1
   8   7   0    2564     438   1
   9   7   0     -26     398   1
  10   7   0    1218     538   1
  11   7   0     571     493   1
  12  -7   2     423     521  -2
  12   7   0     423     521   1
  13   7   0    -126    1084   1
  14   7   0    1114    1013   1
 -14   8   0      99     770   1
 -13   8   0    2749     514   1
 -12  -8  -2    3144     420  -2
 -12   8   0    3144     420   1
 -11   8   0    1729     716   1
 -10   8   0    -221     480   1
  -9   8   0    1790     363   1
  -8   8   0   14396     847   1
  -7   8   0    8536     946   1
  -6  -8  -1    7504     451  -2
  -6   8   0    7504     451   1
  -5   8   0     -42     312   1
  -4   8   0    -565     565   1
  -3   8   0   21879     690   1
  -2   8   0   99689    2436   1
  -1   8   0     820     267   1
   0  -8   0    3381     291  -2
   0   8   0    3381     291   1
   1   8   0     635     291   1
   2   8   0    1589     533   1
   3   8   0   54332    1354   1
   4   8   0    -218     218   1
   5   8   0     479     254   1
   6  -8   1   11443     516  -2
   6   8   0   11443     516   1
   7   8   0      53     234   1
   8   8   0    5064     506   1
   9   8   0    2615     423   1
  10   8   0     778     798   1
  11   8   0    -403     436   1
  12  -8   2    1772     538  -2
  12   8   0    1772     538   1
  13   8   0     201     515   1
  14   8   0    -234     483   1
 -14   9   0    3074    1218   1
 -13   9   0    2443     395   1
 -12  -9  -2    1554     368  -2
 -12   9   0    1554     368   1
 -11   9   0   12109    1090   1
 -10   9   0   22288    1550   1
  -9   9   0      -9     346   1
  -8   9   0    -151     359   1
  -7   9   0   13795     878   1
  -6  -9  -1    8320     478  -2
  -6   9   0    8320     478   1
  -5   9   0   49414    1344   1
  -4   9   0   29973     903   1
  -3   9   0     491     425   1
  -2   9   0    -273     297   1
  -1   9   0  120456    3356   1
   0  -9   0      -9     281  -2
   0   9   0      -9     281   1
   1   9   0  156344    3719   1
   2   9   0    6872     339   1
   3   9   0   27318     757   1
   4   9   0    1643     286   1
   5   9   0   12557     543   1
   6  -9   1      15     258  -2
   6   9   0      15     258   1
   7   9   0    1720     284   1
   8   9   0     704     412   1
   9   9   0     148    1376   1
  10   9   0     421     417   1
  11   9   0     887     591   1
  12  -9   2    -225     861  -2
  12   9   0    -225     861   1
  13   9   0    1412     542   1
  14   9   0     987    1393   1
 -14  10   0     844     294   1
 -13  10   0     657     430   1
 -12 -10  -2      53     401  -2
 -12  10   0      53     401   1
 -11  10   0     865     395   1
 -10  10   0    2678     397   1
  -9  10   0   15332     647   1
  -8  10   0    4355     423   1
  -7  10   0    3188     383   1
  -6 -10  -1    8339     618  -2
  -6  10   0    8339     618   1
  -5  10   0    9469     574   1
  -4  10   0   44332    1238   1
  -3  10   0  131809    3720   1
  -2  10   0   20174     863   1
  -1  10   0  226099    5991   1
   0 -10   0  418625    9795  -2
   0  10   0  418625    9795   1
   1  10   0  193427    5293   1
   2  10   0   35236    1095   1
   3  10   0   71267    2031   1
   4  10   0     422     232   1
   5  10   0    4475     305   1
   6 -10   1    3390     296  -2
   6  10   0    3390     296   1
   7  10   0   15015     508   1
   8  10   0      33     417   1
   9  10   0    2720     472   1
  10  10   0     -91     420   1
  11  10   0     225     459   1
  12 -10   2     171    1021  -2
  12  10   0     171    1021   1
  13  10   0     785     526   1
  14  10   0    -136     566   1
 -13  11   0     328     378   1
 -12 -11  -2    -404     486  -2
 -12  11   0    -404     486   1
 -11  11   0     810     383   1
 -10  11   0    2886     511   1
  -9  11   0     131     351   1
  -8  11   0     143     358   1
  -7  11   0    5041     431   1
  -6 -11  -1   29371     933  -2
  -6  11   0   29371     933   1
  -5  11   0    5110     691   1
  -4  11   0    8803     875   1
  -3  11   0    7171     520   1
  -2  11   0    5066     479   1
  -1  11   0   58055    2300   1
   0 -11   0    1496     341  -2
   0  11   0    1496     341   1
   1  11   0   34017    1342   1
   2  11   0    6788     354   1
   3  11   0   25161     731   1
   4  11   0   14902     507   1
   5  11   0    2637     345   1
   6 -11   1     172     256  -2
   6  11   0     172     256   1
   7  11   0    3226     296   1
   8  11   0    1920     259   1
   9  11   0    5110     571   1
  10  11   0     556    1353   1
  11  11   0      16     713   1
  12 -11   2    -547     547  -2
  12  11   0    -547     547   1
  13  11   0     282     937   1
 -13  12   0     474     386   1
 -12 -12  -2     843     396  -2
 -12  12   0     843     396   1
 -11  12   0     691     383   1
 -10  12   0     -89     356   1
  -9  12   0     622     400   1
  -8  12   0    1704     440   1
  -7  12   0   16551     749   1
  -6 -12  -1   26421     976  -2
  -6  12   0   26421     976   1
  -5  12   0    3544     412   1
  -4  12   0    5378     548   1
  -3  12   0     438     310   1
  -2  12   0      66     290   1
  -1  12   0    5681     433   1
   0 -12   0   48258    1280  -2
   0  12   0   48258    1280   1
   1  12   0    4503     340   1
   2  12   0    4860     329   1
   3  12   0     539     441   1
   4  12   0    2555     278   1
   5  12   0    9422     491   1
   6 -12   1    9992     449  -2
   6  12   0    9992     449   1
   7  12   0    9908     500   1
   8  12   0     698     310   1
   9  12   0    2034     507   1
  10  12   0    -156     455   1
  11  12   0    2142    1138   1
  12 -12   2    -491     491  -2
  12  12   0    -491     491   1
  13  12   0     -41     506   1
 -13  13   0     453     402   1
 -12 -13  -2    -118     652  -2
 -12  13   0    -118     652   1
 -11  13   0     495     403   1
 -10  13   0    1647     409   1
  -9  13   0     860     442   1
  -8  13   0    1961     421   1
  -7  13   0    7616     664   1
  -6 -13  -1    7285     576  -2
  -6  13   0    7285     576   1
  -5  13   0   17497     813   1
  -4  13   0     638     373   1
  -3  13   0     806     387   1
  -2  13   0    1089     331   1
  -1  13   0    1796     336   1
   0 -13   0     295     319  -2
   0  13   0     295     319   1
   1  13   0    5491     364   1
   2  13   0    4959     497   1
   3  13   0     976     332   1
   4  13   0     866     396   1
   6 -13   1   45990    1437  -2
   6  13   0   45990    1437   1
   7  13   0    4278     398   1
   8  13   0     381     464   1
   9  13   0    2413     505   1
  10  13   0     906     556   1
  11  13   0     -44     508   1
  12 -13   2    2199     561  -2
  12  13   0    2199     561   1
  13  13   0    -610     610   1
 -13  14   0     197     735   1
 -12 -14  -2     155     525  -2
 -12  14   0     155     525   1
 -11  14   0     708     411   1
 -10  14   0    3425     776   1
  -9  14   0    -373     373   1
  -8  14   0    3186     498   1
  -7  14   0   18178     741   1
  -6 -14  -1    3532     562  -2
  -6  14   0    3532     562   1
  -5  14   0    5367     681   1
  -4  14   0    8687     498   1
  -3  14   0    1888     432   1
  -2  14   0     225     497   1
  -1  14   0    8331    1243   1
   0 -14   0   17235     727  -2
   0  14   0   17235     727   1
   1  14   0    8017     490   1
   2  14   0     903     305   1
   3  14   0   18531     625   1
   4  14   0   11924     504   1
   5  14   0   11519     574   1
   6 -14   1    3290     368  -2
   6  14   0    3290     368   1
   7  14   0    1304     312   1
   8  14   0      34     318   1
   9  14   0    1582     515   1
  10  14   0     -38     543   1
  11  14   0    1017     545   1
  12 -14   2    -553     553  -2
  12  14   0    -553     553   1
 -12 -15  -2     154     456  -2
 -12  15   0     154     456   1
 -11  15   0     249     505   1
 -10  15   0     322     413   1
  -9  15   0     872     498   1
  -8  15   0    1706     523   1
  -7  15   0    3436     650   1
  -6 -15  -1   52615    1677  -2
  -6  15   0   52615    1677   1
  -5  15   0   13045     628   1
  -4  15   0     199     340   1
  -3  15   0    4559     417   1
  -2  15   0    1481     436   1
  -1  15   0     867     338   1
   0 -15   0     -96     368  -2
   0  15   0     -96     368   1
   1  15   0    2254     347   1
   2  15   0     664     331   1
   3  15   0    -318     318   1
   4  15   0    5550     371   1
   5  15   0    6463     396   1
   6 -15   1   56423    1503  -2
   6  15   0   56423    1503   1
   7  15   0    -171     317   1
   8  15   0     704     292   1
   9  15   0    1153     291   1
  10  15   0    2770    1129   1
  11  15   0     384     654   1
  12  15   0     560    1340   1
 -12 -16  -2     255     614  -2
 -12  16   0     255     614   1
 -11  16   0      44     417   1
 -10  16   0     550     405   1
  -9  16   0      38     389   1
  -8  16   0    2286     405   1
  -7  16   0     551     447   1
  -6 -16  -1    1528     408  -2
  -6  16   0    1528     408   1
  -5  16   0     185     357   1
  -4  16   0    -355     355   1
  -3  16   0   16539     697   1
  -2  16   0     493     348   1
  -1  16   0     266     319   1
   0 -16   0    1969     494  -2
   0  16   0    1969     494   1
   1  16   0    1134     368   1
   2  16   0    4271     486   1
   3  16   0   18126     644   1
   4  16   0   17772     721   1
   5  16   0     532     288   1
   6 -16   1    1059     324  -2
   6  16   0    1059     324   1
   7  16   0    2770     475   1
   8  16   0     411     512   1
   9  16   0    -320     320   1
  10  16   0     923    1093   1
  11  16   0    -622     824   1
  12  16   0    -216     829   1
 -11  17   0    -105     436   1
 -10  17   0    -300     488   1
  -9  17   0     874     409   1
  -8  17   0    2144     430   1
  -7  17   0    2282     430   1
  -6 -17  -1    6871     992  -2
  -6  17   0    6871     992   1
  -5  17   0     368     372   1
  -4  17   0     398     365   1
  -3  17   0     371     358   1
  -2  17   0     713     358   1
  -1  17   0    1136     346   1
   0 -17   0     175     671  -2
   0  17   0     175     671   1
   1  17   0     154     319   1
   2  17   0     -31     305   1
   3  17   0     429     430   1
   4  17   0    1344     498   1
   5  17   0    5092     397   1
   6 -17   1     949     428  -2
   6  17   0     949     428   1
   7  17   0     345     675   1
   8  17   0     -42     333   1
   9  17   0      94     255   1
  10  17   0     -80    1112   1
  11  17   0    -308    1071   1
 -11  18   0     691     511   1
 -10  18   0    -432     432   1
  -9  18   0     449     406   1
  -8  18   0    -264     413   1
  -7  18   0     811     621   1
  -6 -18  -1    6092     841  -2
  -6  18   0    6092     841   1
  -5  18   0   11927     656   1
  -4  18   0    3698     527   1
  -3  18   0    6754     477   1
  -2  18   0    3756     594   1
  -1  18   0     196     347   1
   0 -18   0   15672     655  -2
   0  18   0   15672     655   1
   1  18   0     341     335   1
   2  18   0    3038     542   1
   3  18   0    1181     377   1
   4  18   0     971     350   1
   5  18   0      67     406   1
   6 -18   1    2028     567  -2
   6  18   0    2028     567   1
   7  18   0     847     383   1
   8  18   0     462     358   1
   9  18   0    1126     390   1
  11  18   0     627     762   1
 -10  19   0    3196     696   1
  -9  19   0    5380     521   1
  -8  19   0    2974     571   1
  -7  19   0     721     421   1
  -6 -19  -1    1782     445  -2
  -6  19   0    1782     445   1
  -5  19   0    3287     495   1
  -4  19   0    6783     595   1
  -3  19   0    6819     719   1
  -2  19   0    7770     500   1
  -1  19   0    2210     383   1
   0 -19   0     -40     328  -2
   0  19   0     -40     328   1
   1  19   0    1697     354   1
   2  19   0   10923     529   1
   3  19   0     322     402   1
   4  19   0    4854     525   1
   5  19   0     272     316   1
   6 -19   1     357     648  -2
   6  19   0     357     648   1
   7  19   0     404     359   1
   8  19   0    -338     338   1
   9  19   0    5338     656   1
  10  19   0    -896    1129   1
 -10  20   0     448     437   1
  -9  20   0    -446     446   1
  -8  20   0    2141     528   1
  -7  20   0    1054     491   1
  -6 -20  -1    4080     490  -2
  -6  20   0    4080     490   1
  -5  20   0     729     530   1
  -4  20   0    1808     437   1
  -3  20   0    1336     398   1
  -2  20   0   10553     631   1
  -1  20   0   12075     815   1
   0 -20   0   77608    2325  -2
   0  20   0   77608    2325   1
   1  20   0   19637     822   1
   2  20   0    8833     612   1
   3  20   0    6752     560   1
   4  20   0     680     321   1
   5  20   0    -209     379   1
   6 -20   1     704     360  -2
   6  20   0     704     360   1
   7  20   0     958     609   1
   8  20   0     698     406   1
   9  20   0     471     397   1
  -9  21   0     329     727   1
  -8  21   0     641     443   1
  -7  21   0    -472     472   1
  -6 -21  -1     104     483  -2
  -6  21   0     104     483   1
  -5  21   0    2611     616   1
  -4  21   0    1191     544   1
  -3  21   0    2204     748   1
  -2  21   0    -189     377   1
  -1  21   0    8145     553   1
   0 -21   0      94     452  -2
   0  21   0      94     452   1
   1  21   0   11500     685   1
   2  21   0     256     397   1
   3  21   0    -247     362   1
   4  21   0     -25     374   1
   5  21   0    1849     652   1
   6 -21   1    1187     388  -2
   6  21   0    1187     388   1
   7  21   0     200     621   1
   8  21   0     -47     362   1
   9  21   0     225     486   1
  -8  22   0     545     548   1
  -7  22   0       9     451   1
  -6 -22  -1     112     444  -2
  -6  22   0     112     444   1
  -5  22   0     144     407   1
  -4  22   0    -109     402   1
  -3  22   0     156     726   1
  -2  22   0     695    1093   1
  -1  22   0     954     496   1
   0 -22   0     365     483  -2
   0  22   0     365     483   1
   1  22   0     529     475   1
   2  22   0    1623     481   1
   3  22   0     366     425   1
   4  22   0    -400     419   1
   5  22   0     807     380   1
   6  22   0     375     435   1
   7  22   0     474     456   1
   8  22   0      -2     420   1
  -7  23   0      41     432   1
  -6  23   0    -233     658   1
  -5  23   0     213     416   1
  -4  23   0    -144     422   1
  -3  23   0     -12     446   1
  -2  23   0     417     421   1
  -1  23   0     636     536   1
   0  23   0     860     373   1
   1  23   0     176     421   1
   2  23   0    -252     370   1
   3  23   0     360     363   1
   4  23   0     179     376   1
   5  23   0    1336     494   1
   6  23   0     146     430   1
   7  23   0    -209     443   1
  -6  24   0     580     441   1
  -5  24   0    1262     421   1
  -4  24   0     -53     453   1
  -3  24   0     103     730   1
  -2  24   0    1163     427   1
  -1  24   0     625     410   1
   0  24   0    2812     494   1
   1  24   0     212     441   1
   2  24   0    -361     433   1
   3  24   0    -116     372   1
   4  24   0    -275     383   1
   5  24   0     648     381   1
   6  24   0    -443     443   1
  -5  25   0     117     524   1
  -4  25   0     394     440   1
  -3  25   0     782     425   1
  -2  25   0    1343     502   1
  -1  25   0     119     408   1
   0  25   0     210     456   1
   1  25   0    -414     461   1
   2  25   0    1603     425   1
   3  25   0     466     407   1
   4  25   0    2085     592   1
   5  25   0    2442     520   1
  -3  26   0      27     439   1
  -2  26   0    -423     423   1
  -1  26   0    1238     546   1
   0  26   0     861     569   1
   1  26   0     230     430   1
   2  26   0     853     423   1
   3  26   0     659     583   1
  -2 -26   1     383     539   1
  -1 -26   1     189     443   1
   0 -26   1     361     445   1
   1 -26   1     208     408   1
   2 -26   1    4774     606   1
  -4 -25   1      57     398   1
  -3 -25   1     992     495   1
  -2 -25   1     304     468   1
  -1 -25   1    5292     528   1
   0 -25   1      44     412   1
   1 -25   1    2732     458   1
   2 -25   1     825     423   1
   3 -25   1     463     410   1
   4 -25   1    1135     433   1
  -5 -24   1     207     490   1
  -4 -24   1    1915     447   1
  -3 -24   1    -339     513   1
  -2 -24   1    -110     437   1
  -1 -24   1    1851     397   1
   0 -24   1     202     421   1
   1 -24   1    1206     415   1
   2 -24   1     114     399   1
   3 -24   1    1085     420   1
   4 -24   1    -610     610   1
   5 -24   1     171     511   1
   6 -24   1      29     568   1
  -7 -23   1    -406     406   1
  -6 -23   1     -70     401   1
  -5 -23   1    3013     609   1
  -4 -23   1     453     383   1
  -3 -23   1    -370     370   1
  -2 -23   1      39     380   1
  -1 -23   1     644     414   1
   0 -23   1      -3     434   1
   1 -23   1     235     391   1
   2 -23   1     397     400   1
   3 -23   1    1562     516   1
   4 -23   1    -217     418   1
   5 -23   1    1101     439   1
   6 -23   1    -169     436   1
   7 -23   1      16     911   1
  -8 -22   1     893     594   1
  -7 -22   1     780     397   1
  -6 -22   1    3471     514   1
  -5 -22   1     442     376   1
  -4 -22   1    -313     542   1
  -3 -22   1    1536     425   1
  -2 -22   1     465     370   1
  -1 -22   1    1024     376   1
   0 -22   1     -56     360   1
   1 -22   1     275     555   1
   2 -22   1      51     588   1
   3 -22   1    1950     432   1
   4 -22   1     678     413   1
   5 -22   1    -248     413   1
   6 -22   1     498     447   1
   7 -22   1    -377     768   1
   8 -22   1     603     497   1
  -8 -21   1    3192     648   1
  -7 -21   1    1386     485   1
  -6  21  -2     817     585  -2
  -6 -21   1     817     585   1
  -5 -21   1     149     439   1
  -4 -21   1    2443     648   1
  -3 -21   1     941     493   1
  -2 -21   1    3137     463   1
  -1 -21   1    2587     379   1
   0  21  -1       6     352  -2
   0 -21   1       6     352   1
   1 -21   1    4046     435   1
   2 -21   1     138     524   1
   3 -21   1       1     455   1
   4 -21   1    -795    1268   1
   5 -21   1    2726    1116   1
   6  21   0     950     904  -2
   6 -21   1     950     904   1
   7 -21   1     620     450   1
   8 -21   1    -457     501   1
   9 -21   1    -393     421   1
  -9 -20   1    3258     400   1
  -8 -20   1    4672     450   1
  -7 -20   1     479     367   1
  -6  20  -2     379     709  -2
  -6 -20   1     379     709   1
  -5 -20   1     837     389   1
  -4 -20   1     -87     352   1
  -3 -20   1    8351     494   1
  -2 -20   1    5261     423   1
  -1 -20   1    2751     423   1
   0  20  -1    4035     446  -2
   0 -20   1    4035     446   1
   1 -20   1    4100     476   1
   2 -20   1     628     377   1
   3 -20   1   13280     772   1
   4 -20   1    -373     373   1
   5 -20   1     681     514   1
   6  20   0     903     417  -2
   6 -20   1     903     417   1
   7 -20   1    1070     440   1
   8 -20   1     887    1217   1
   9 -20   1     939     439   1
 -10 -19   1     137     261   1
  -9 -19   1    1552     348   1
  -8 -19   1     642     384   1
  -7 -19   1    2060     395   1
  -6  19  -2    2730     419  -2
  -6 -19   1    2730     419   1
  -5 -19   1    7635     539   1
  -4 -19   1     352     325   1
  -3 -19   1    1400     384   1
  -2 -19   1     283     370   1
  -1 -19   1   43486    1542   1
   0  19  -1    2042     373  -2
   0 -19   1    2042     373   1
   1 -19   1   50949    1427   1
   2 -19   1    2493     390   1
   3 -19   1    2246     489   1
   4 -19   1    7060     579   1
   5 -19   1    1977     403   1
   6  19   0     210     548  -2
   6 -19   1     210     548   1
   7 -19   1     191     510   1
   8 -19   1      66     415   1
   9 -19   1    1685     453   1
  10 -19   1     109     597   1
 -10 -18   1     534     316   1
  -9 -18   1     305     316   1
  -8 -18   1     672     342   1
  -7 -18   1      87     351   1
  -6  18  -2    3815     411  -2
  -6 -18   1    3815     411   1
  -5 -18   1    3160     447   1
  -4 -18   1   28199    1519   1
  -3 -18   1     -62     313   1
  -2 -18   1    8225     465   1
  -1 -18   1    -276     351   1
   0  18  -1    1931     346  -2
   0 -18   1    1931     346   1
   1 -18   1     753     350   1
   2 -18   1    -135     343   1
   3 -18   1    -146     493   1
   4 -18   1    -392     392   1
   5 -18   1      37     407   1
   6  18   0    2831     418  -2
   6 -18   1    2831     418   1
   8 -18   1     580     923   1
   9 -18   1    1540     443   1
  10 -18   1     276     514   1
  11 -18   1     692     506   1
 -11 -17   1    -233     708   1
 -10 -17   1    -372     372   1
  -9 -17   1    1030     370   1
  -8 -17   1    1099     641   1
  -7 -17   1     950     369   1
  -6  17  -2    1174     672  -2
  -6 -17   1    1174     672   1
  -5 -17   1      25     345   1
  -4 -17   1     362     600   1
  -3 -17   1     -32     295   1
  -2 -17   1    3404     358   1
  -1 -17   1    1877     351   1
   0  17  -1     636     337  -2
   0 -17   1     636     337   1
   1 -17   1    3389     385   1
   2 -17   1    -159     349   1
   3 -17   1    -333     347   1
   4 -17   1    1158     494   1
   5 -17   1   10278     585   1
   6  17   0    1739     459  -2
   6 -17   1    1739     459   1
   7 -17   1     452     457   1
   8 -17   1    -210     514   1
   9 -17   1     755     432   1
  10 -17   1    -129     424   1
  11 -17   1    1600     527   1
 -11 -16   1    1231     621   1
 -10 -16   1       4     686   1
  -9 -16   1     -56     580   1
  -8 -16   1     194     383   1
  -7 -16   1     639     410   1
  -6  16  -2    7960     475  -2
  -6 -16   1    7960     475   1
  -5 -16   1   31349     948   1
  -4 -16   1   11904     777   1
  -3 -16   1     236     390   1
  -2 -16   1    -340     340   1
  -1 -16   1    3103     358   1
   0  16  -1     369     316  -2
   0 -16   1     369     316   1
   1 -16   1    2082     351   1
   2 -16   1    3744     392   1
   3 -16   1    6650     465   1
   4 -16   1    7538     502   1
   5 -16   1     764     469   1
   6  16   0    1998     385  -2
   6 -16   1    1998     385   1
   7 -16   1    1992     460   1
   8 -16   1      19     393   1
   9 -16   1    -377     592   1
  10 -16   1     736     417   1
  11 -16   1     242     427   1
  12 -16   1     132     431   1
 -12 -15   1    1977     708   1
 -11 -15   1    1029     565   1
 -10 -15   1    -521     521   1
  -9 -15   1     438     338   1
  -8 -15   1     596     377   1
  -7 -15   1     420     437   1
  -6  15  -2    2589     353  -2
  -6 -15   1    2589     353   1
  -5 -15   1    -216     289   1
  -4 -15   1     537     287   1
  -3 -15   1    -205     313   1
  -2 -15   1    1833     368   1
  -1 -15   1      19     401   1
   0  15  -1    1453     393  -2
   0 -15   1    1453     393   1
   1 -15   1     180     308   1
   2 -15   1    3843     387   1
   3 -15   1    1492     342   1
   4 -15   1    4807     427   1
   5 -15   1    6347     799   1
   6  15   0   65447    1792  -2
   6 -15   1   65447    1792   1
   7 -15   1    1297     393   1
   8 -15   1    2637     422   1
   9 -15   1     415     393   1
  10 -15   1    1579     440   1
  11 -15   1     337     572   1
  12  15   1     158     555  -2
  12 -15   1     158     555   1
 -12 -14   1    -236     592   1
 -11 -14   1     225     547   1
 -10 -14   1    -455     623   1
  -9 -14   1   -1013    1013   1
  -8 -14   1    5126     376   1
  -7 -14   1    1230     363   1
  -6  14  -2    1904     329  -2
  -6 -14   1    1904     329   1
  -5 -14   1    2619     567   1
  -4 -14   1   41110    1127   1
  -3 -14   1    8898     433   1
  -2 -14   1   23992     760   1
  -1 -14   1    1196     342   1
   0  14  -1     667     320  -2
   0 -14   1     667     320   1
   1 -14   1     -44     492   1
   2 -14   1    2270     658   1
   3 -14   1   22283     775   1
   4 -14   1   12458     734   1
   5 -14   1   16837     988   1
   6  14   0    7172     769  -2
   6 -14   1    7172     769   1
   7 -14   1     499     615   1
   8 -14   1    1105     729   1
   9 -14   1    2778     452   1
  10 -14   1    1069     444   1
  11 -14   1    -183     505   1
  12  14   1     483     594  -2
  12 -14   1     483     594   1
 -13 -13   1     440     577   1
 -12  13  -3    -417     548  -2
 -12 -13   1    -417     548   1
 -11 -13   1     796     627   1
 -10 -13   1     188    1084   1
  -9 -13   1     918     254   1
  -8 -13   1     360     326   1
  -7 -13   1    1469     343   1
  -6  13  -2      63     369  -2
  -6 -13   1      63     369   1
  -5 -13   1     622     305   1
  -4 -13   1     552     312   1
  -3 -13   1      33     477   1
  -2 -13   1    1686     356   1
  -1 -13   1     327     475   1
   0  13  -1     121     329  -2
   0 -13   1     121     329   1
   1 -13   1     595     381   1
   2 -13   1    2297     543   1
   3 -13   1    2178     581   1
   4 -13   1    1833     406   1
   5 -13   1   38972    1349   1
   6  13   0   53959    2042  -2
   6 -13   1   53959    2042   1
   7 -13   1    9046     679   1
   8 -13   1     219     388   1
   9 -13   1    2977     423   1
  10 -13   1    1395     415   1
  11 -13   1    -269     393   1
  12  13   1     247     409  -2
  12 -13   1     247     409   1
  13 -13   1     572     418   1
 -13 -12   1    2080     553   1
 -12  12  -3     497     496  -2
 -12 -12   1     497     496   1
 -11 -12   1     145     509   1
 -10 -12   1     722     503   1
  -9 -12   1    8837     566   1
  -8 -12   1     397     499   1
  -7 -12   1    4943     614   1
  -6  12  -2    1659     583  -2
  -6 -12   1    1659     583   1
  -5 -12   1    2925     384   1
  -4 -12   1   33143    1097   1
  -3 -12   1    9203     421   1
  -2 -12   1   11760     464   1
  -1 -12   1    4609     393   1
   0  12  -1   30799    1028  -2
   0 -12   1   30799    1028   1
   1 -12   1    5321     422   1
   2 -12   1    2486     327   1
   3 -12   1    3709     718   1
   4 -12   1    4170     409   1
   5 -12   1    5502     572   1
   6  12   0    6872     487  -2
   6 -12   1    6872     487   1
   7 -12   1    9813     600   1
   8 -12   1     313     499   1
   9 -12   1    3217     473   1
  10 -12   1     292     363   1
  11 -12   1    -147     383   1
  12  12   1     220     396  -2
  12 -12   1     220     396   1
  13 -12   1     612     402   1
 -13 -11   1     746     533   1
 -12  11  -3     359     573  -2
 -12 -11   1     359     573   1
 -11 -11   1    2160    1049   1
 -10 -11   1    -398     438   1
  -9 -11   1    6893     830   1
  -8 -11   1   12243     490   1
  -7 -11   1   14614     543   1
  -6  11  -2    5452     490  -2
  -6 -11   1    5452     490   1
  -5 -11   1    1084     333   1
  -4 -11   1    5218     333   1
  -3 -11   1    8638     466   1
  -2 -11   1    -194     247   1
  -1 -11   1    3883     322   1
   0  11  -1     918     294  -2
   0 -11   1     918     294   1
   1 -11   1    2025     402   1
   2 -11   1    1218     385   1
   3 -11   1   34312    1113   1
   4 -11   1   25376    1853   1
   5 -11   1     782     331   1
   6  11   0      96     371  -2
   6 -11   1      96     371   1
   7 -11   1    1753     370   1
   8 -11   1    2438     385   1
   9 -11   1    2239     550   1
  10 -11   1      12     472   1
  11 -11   1     987     498   1
  12  11   1     238     376  -2
  12 -11   1     238     376   1
  13 -11   1     635     430   1
 -13 -10   1       8    1277   1
 -12  10  -3     587     905  -2
 -12 -10   1     587     905   1
 -11 -10   1   13842    1414   1
 -10 -10   1    -355     436   1
  -9 -10   1    5920     798   1
  -8 -10   1    5686     414   1
  -7 -10   1   52806    1629   1
  -6  10  -2   38584    1060  -2
  -6 -10   1   38584    1060   1
  -5 -10   1   18632     661   1
  -4 -10   1   37044     997   1
  -3 -10   1    1578     265   1
  -2 -10   1   60104    1780   1
  -1 -10   1   28439     940   1
   0  10  -1 1054300   40560  -2
   0 -10   1 1054300   40560   1
   1 -10   1   24579     867   1
   2 -10   1  207518    5704   1
   3 -10   1   22176     735   1
   4 -10   1    -290     299   1
   5 -10   1    5370     485   1
   6  10   0   10857     579  -2
   6 -10   1   10857     579   1
   7 -10   1    8514     485   1
   8 -10   1     650     348   1
   9 -10   1     692     335   1
  10 -10   1    1238     491   1
  11 -10   1    2128     420   1
  12  10   1     535     391  -2
  12 -10   1     535     391   1
  13 -10   1     -80     408   1
  14 -10   1     610    1030   1
 -14  -9   1    -361     544   1
 -13  -9   1    1470     571   1
 -12   9  -3    2384    1246  -2
 -12  -9   1    2384    1246   1
 -11  -9   1    2411     627   1
 -10  -9   1     434     437   1
  -9  -9   1     406     412   1
  -8  -9   1   14529     597   1
  -7  -9   1    1161     244   1
  -6   9  -2     271     240  -2
  -6  -9   1     271     240   1
  -5  -9   1    7829     384   1
  -4  -9   1   17020     971   1
  -3  -9   1   89382    2510   1
  -2  -9   1   98034    2378   1
  -1  -9   1   89727    3110   1
   0   9  -1    1425     345  -2
   0  -9   1    1425     345   1
   1  -9   1  206105    4884   1
   2  -9   1   76463    1905   1
   3  -9   1    -525     525   1
   4  -9   1    9451     676   1
   5  -9   1    1256     523   1
   6   9   0     315     407  -2
   6  -9   1     315     407   1
   7  -9   1     702     329   1
   8  -9   1     376     321   1
   9  -9   1     669     391   1
  10  -9   1    -475     477   1
  11  -9   1     -31     573   1
  12   9   1     326     453  -2
  12  -9   1     326     453   1
  13  -9   1     134     538   1
  14  -9   1     290     640   1
 -14  -8   1     894     533   1
 -13  -8   1    1924     807   1
 -12   8  -3     832    1411  -2
 -12  -8   1     832    1411   1
 -11  -8   1    -896     986   1
 -10  -8   1    1285     748   1
  -9  -8   1    -437     668   1
  -8  -8   1     756     525   1
  -7  -8   1   15276     507   1
  -6   8  -2   11948     447  -2
  -6  -8   1   11948     447   1
  -5  -8   1     -14     294   1
  -4  -8   1    -167     292   1
  -3  -8   1   30928     829   1
  -2  -8   1   24051     688   1
  -1  -8   1   65896    1633   1
   0   8  -1    5782     332  -2
   0  -8   1    5782     332   1
   1  -8   1   67982    2775   1
   2  -8   1   18434     631   1
   3  -8   1   79758    2851   1
   4  -8   1   13608     627   1
   5  -8   1    -290     290   1
   6   8   0    8629     628  -2
   6  -8   1    8629     628   1
   7  -8   1    -151     500   1
   8  -8   1    1743     450   1
   9  -8   1    5607     495   1
  10  -8   1    3147     391   1
  11  -8   1    1697     402   1
  12   8   1     488     386  -2
  12  -8   1     488     386   1
  13  -8   1    1106     626   1
  14  -8   1     852     762   1
 -14  -7   1     -96     514   1
 -13  -7   1     567     548   1
 -12   7  -3     742     528  -2
 -12  -7   1     742     528   1
 -11  -7   1     422     986   1
 -10  -7   1     314     511   1
  -9  -7   1    1498     426   1
  -8  -7   1    2480     202   1
  -7  -7   1     169     205   1
  -6   7  -2     691     229  -2
  -6  -7   1     691     229   1
  -5  -7   1    8381     503   1
  -4  -7   1    1797     358   1
  -3  -7   1     699     220   1
  -2  -7   1   10237     383   1
  -1  -7   1   54067    1631   1
   0   7  -1     807     254  -2
   0  -7   1     807     254   1
   1  -7   1   82010    3487   1
   2  -7   1     283     266   1
   3  -7   1    1802     295   1
   4  -7   1    6076     379   1
   5  -7   1    2513     321   1
   6   7   0    2524     329  -2
   6  -7   1    2524     329   1
   7  -7   1    2072     472   1
   8  -7   1     434     325   1
   9  -7   1     694     450   1
  10  -7   1    2734     387   1
  11  -7   1    1413     385   1
  12   7   1    -437     437  -2
  12  -7   1    -437     437   1
  13  -7   1    5931    1035   1
  14  -7   1     135     789   1
 -14  -6   1     542     771   1
 -13  -6   1      45     654   1
 -12   6  -3    1265     594  -2
 -12  -6   1    1265     594   1
 -11  -6   1     188     967   1
 -10  -6   1    -407     467   1
  -9  -6   1     785     434   1
  -8  -6   1    -381     381   1
  -7  -6   1    3824     325   1
  -6   6  -2    1623     285  -2
  -6  -6   1    1623     285   1
  -5  -6   1    9611     368   1
  -4  -6   1   42884    1185   1
  -3  -6   1   10936     380   1
  -2  -6   1    5813     288   1
  -1  -6   1    6871     445   1
   0   6  -1   16727     522  -2
   0  -6   1   16727     522   1
   1  -6   1    5404     353   1
   2  -6   1    1549     331   1
   3  -6   1   18770     601   1
   4  -6   1   37864    1035   1
   5  -6   1   29419    1787   1
   6   6   0    2617     307  -2
   6  -6   1    2617     307   1
   7  -6   1     623     278   1
   8  -6   1     532     300   1
   9  -6   1    1476     317   1
  10  -6   1     432     285   1
  11  -6   1    3132     387   1
  12   6   1     296    1013  -2
  12  -6   1     296    1013   1
  13  -6   1    1237    1021   1
  14  -6   1     803     594   1
 -14  -5   1    4049    1098   1
 -13  -5   1    -215     977   1
 -12   5  -3     830     562  -2
 -12  -5   1     830     562   1
 -11  -5   1    1063     550   1
 -10  -5   1    -412     473   1
  -9  -5   1      25     440   1
  -8  -5   1    3815    1031   1
  -7  -5   1   22357     765   1
  -6   5  -2    1263     308  -2
  -6  -5   1    1263     308   1
  -5  -5   1   21020     613   1
  -4  -5   1    -168     254   1
  -3  -5   1     -96     297   1
  -2  -5   1   40154    1008   1
  -1  -5   1   29382     829   1
   0   5  -1    5589     293  -2
   0  -5   1    5589     293   1
   1  -5   1   11454    1148   1
   2  -5   1   83728    2038   1
   3  -5   1    4606     328   1
   4  -5   1   14989     557   1
   5  -5   1  151973    4460   1
   6   5   0   22972     816  -2
   6  -5   1   22972     816   1
   7  -5   1    -197     442   1
   8  -5   1     298     279   1
   9  -5   1     485     279   1
  10  -5   1    1358     322   1
  11  -5   1    1586     575   1
  12   5   1      51     999  -2
  12  -5   1      51     999   1
  13  -5   1     630     676   1
  14  -5   1    3668     669   1
 -14  -4   1    1080     565   1
 -13  -4   1     376     995   1
 -12   4  -3      78     528  -2
 -12  -4   1      78     528   1
 -11  -4   1    -521     521   1
 -10  -4   1     905     533   1
  -9  -4   1    4646     547   1
  -8  -4   1     811     422   1
  -6   4  -2   28474     869  -2
  -6  -4   1   28474     869   1
  -5  -4   1  132829    3156   1
  -4  -4   1    9525     359   1
  -3  -4   1    2684     226   1
  -2  -4   1   39520     983   1
  -1  -4   1    1290     200   1
   0   4  -1   86399    2796  -2
   0  -4   1   86399    2796   1
   1  -4   1    4330     276   1
   2  -4   1  235103    5519   1
   3  -4   1     916     338   1
   4  -4   1   29535    1172   1
   5  -4   1    1155     269   1
   6   4   0   13759     500  -2
   6  -4   1   13759     500   1
   7  -4   1    4823     326   1
   8  -4   1     299     260   1
   9  -4   1    -350     473   1
  10  -4   1    1684     333   1
  11  -4   1    2865     590   1
  12   4   1    1423     614  -2
  12  -4   1    1423     614   1
  13  -4   1      33     557   1
  14  -4   1    1089     573   1
  15  -4   1    -391     673   1
 -15  -3   1    -653     653   1
 -14  -3   1    2825     610   1
 -13  -3   1    1936     968   1
 -12   3  -3     277     775  -2
 -12  -3   1     277     775   1
 -11  -3   1    4789     592   1
 -10  -3   1   14166    1248   1
  -9  -3   1    4467     537   1
  -8  -3   1    1175     587   1
  -7  -3   1   14696    1038   1
  -6   3  -2    1531     214  -2
  -6  -3   1    1531     214   1
  -5  -3   1    4093     288   1
  -4  -3   1     -69     225   1
  -3  -3   1   59789    1672   1
  -2  -3   1   63530    1759   1
  -1  -3   1   85932    2029   1
   0   3  -1     548     179  -2
   0  -3   1     548     179   1
   1  -3   1  132741    5180   1
   2  -3   1   53479    1603   1
   3  -3   1   65810    1620   1
   4  -3   1     557     273   1
   5  -3   1   18766     873   1
   6   3   0   99629    2421  -2
   6  -3   1   99629    2421   1
   7  -3   1    6968     383   1
   8  -3   1    8151     466   1
   9  -3   1   23770     688   1
  10  -3   1    2055     564   1
  11  -3   1     650     816   1
  12   3   1    1945    1021  -2
  12  -3   1    1945    1021   1
  13  -3   1    5109    1156   1
  14  -3   1    4449     657   1
  15  -3   1    2088     641   1
 -15  -2   1    1306     652   1
 -14  -2   1    -536     536   1
 -13  -2   1    9102    1193   1
 -12   2  -3    8532     736  -2
 -12  -2   1    8532     736   1
 -11  -2   1    6198     663   1
 -10  -2   1    1129     587   1
  -9  -2   1    6245     615   1
  -8  -2   1   13374     997   1
  -7  -2   1   59653    2080   1
  -6   2  -2  160220    6538  -2
  -6  -2   1  160220    6538   1
  -5  -2   1     355     246   1
  -4  -2   1    2119     323   1
  -3  -2   1  224588    6061   1
  -2  -2   1   12484     448   1
  -1  -2   1   44060    2213   1
   0   2  -1   10928     363  -2
   0  -2   1   10928     363   1
   1  -2   1   49233    1723   1
   2  -2   1   52406    1479   1
   3  -2   1 1020206   28934   1
   4  -2   1  129457    3525   1
   5  -2   1  118590    3369   1
   6   2   0     551     216  -2
   6  -2   1     551     216   1
   7  -2   1   18646     788   1
   8  -2   1    3547     307   1
  10  -2   1    -482     482   1
  11  -2   1    2135     551   1
  12   2   1     833     986  -2
  12  -2   1     833     986   1
  13  -2   1    1344    1040   1
  14  -2   1    2221     578   1
  15  -2   1     375     597   1
 -15  -1   1    6148     786   1
 -14  -1   1     -93     551   1
 -13  -1   1    5037    1166   1
 -12   1  -3   11461    1210  -2
 -12  -1   1   11461    1210   1
 -11  -1   1   73498    2692   1
 -10  -1   1  187738   13985   1
  -9  -1   1   19091    1068   1
  -8  -1   1    6687     869   1
  -7  -1   1   61308    2167   1
  -6   1  -2  238737    5605  -2
  -6  -1   1  238737    5605   1
  -5  -1   1  254800   10994   1
  -4  -1   1  120188    3285   1
  -3  -1   1   93842    2579   1
  -2  -1   1   19082     765   1
  -1  -1   1  286448    9423   1
   0   1  -1     907     279  -2
   0  -1   1     907     279   1
   1  -1   1  270893    7264   1
   2  -1   1  159195    3719   1
   3  -1   1  175994    4111   1
   4  -1   1   38807    1107   1
   5  -1   1  111883    3744   1
   6   1   0   38037    2545  -2
   6  -1   1   38037    2545   1
   7  -1   1   60398    2164   1
   8  -1   1   19754    1266   1
   9  -1   1   10825    1063   1
  10  -1   1    3800     654   1
  11  -1   1    2827     546   1
  12   1   1    5121     653  -2
  12  -1   1    5121     653   1
  13  -1   1     148     496   1
  14  -1   1     758     531   1
  15  -1   1     424    1080   1
 -15   0   1    9206     867   1
 -14   0   1    3375     644   1
 -13   0   1    3765    1201   1
 -12   0  -3    1058     941  -2
 -12   0   1    1058     941   1
 -11   0   1   29502    1545   1
 -10   0   1   71554    2588   1
  -8   0   1  102981    3736   1
  -7   0   1   23296     769   1
  -6   0  -2   58601    1613  -2
  -6   0   1   58601    1613   1
  -5   0   1  102666    2894   1
  -4   0   1  776693   25491   1
  -3   0   1  550530   14762   1
  -2   0   1  476606   12776   1
   0   0  -1  168367    4509  -2
   0   0   1  168367    4509   1
   1   0   1   71052    3635   1
   2   0   1   34152     938   1
   3   0   1  404672   13289   1
   4   0   1  224134    6032   1
   5   0   1  240133    6478   1
   6   0   0  174303    8236  -2
   6   0   1  174303    8236   1
   7   0   1    1425     484   1
   9   0   1    7532     555   1
  10   0   1    7090     623   1
  11   0   1    2861     951   1
  12   0   1     266     538  -2
  12   0   1     266     538   1
  13   0   1     667     641   1
  14   0   1    1209     570   1
  15   0   1     295     590   1
 -15   1   1     294     609   1
 -14   1   1    1760     668   1
 -13   1   1    9227    1435   1
 -12  -1  -3    9810     769  -2
 -12   1   1    9810     769   1
 -11   1   1    1959     490   1
  -9   1   1    1552     462   1
  -8   1   1   41636    1098   1
  -7   1   1  147458    4040   1
  -6  -1  -2  205343    4832  -2
  -6   1   1  205343    4832   1
  -5   1   1    4004     421   1
  -4   1   1   13855     785   1
  -3   1   1   37632    1472   1
  -2   1   1  434573   11671   1
  -1   1   1  258874   15318   1
   0  -1  -1    2015     199  -2
   0   1   1    2015     199   1
   3   1   1  138032    9867   1
   5   1   1   56849    4831   1
   9   1   1    2892     515   1
  10   1   1    4733     533   1
  11   1   1    4627     888   1
  12  -1   1    3517     564  -2
  12   1   1    3517     564   1
  13   1   1     461     520   1
  14   1   1    1653     586   1
  15   1   1     545     936   1
 -15   2   1     452     620   1
 -14   2   1     984     596   1
 -13   2   1    1464     563   1
 -12  -2  -3    2557     567  -2
 -12   2   1    2557     567   1
 -11   2   1   19332    2104   1
 -10   2   1   25082     739   1
  -9   2   1   21666     781   1
  -8   2   1    2527     261   1
  -7   2   1   31949    1004   1
  -6  -2  -2   89904    2184  -2
  -6   2   1   89904    2184   1
  -5   2   1   27550     773   1
  -4   2   1  321749    7528   1
  -3   2   1   15952     562   1
  -2   2   1   85424    2363   1
  -1   2   1   32656     953   1
   0  -2  -1   10522     430  -2
   0   2   1   10522     430   1
   1   2   1    9699     359   1
   3   2   1   54775    1837   1
   4   2   1    8678     434   1
   5   2   1     932     279   1
   6  -2   0    3180     363  -2
   6   2   1    3180     363   1
   9   2   1   17178    1105   1
  10   2   1     -33     415   1
  11   2   1     350     699   1
  12  -2   1     756     487  -2
  12   2   1     756     487   1
  13   2   1     573     523   1
  14   2   1     487     977   1
  15   2   1    1267     618   1
 -15   3   1     749     642   1
 -14   3   1    2702     699   1
 -13   3   1     533     520   1
 -12  -3  -3    -105     605  -2
 -12   3   1    -105     605   1
 -11   3   1    1510     527   1
 -10   3   1    3463     340   1
  -9   3   1    2511     507   1
  -8   3   1   10198     504   1
  -7   3   1    5574     410   1
  -6  -3  -2   23077     733  -2
  -6   3   1   23077     733   1
  -5   3   1    4668     389   1
  -4   3   1   24538     712   1
  -3   3   1   99121    2393   1
  -2   3   1   74270    1959   1
  -1   3   1   35562    1267   1
   0  -3  -1    1482     202  -2
   0   3   1    1482     202   1
   1   3   1   57389    1362   1
   2   3   1   78761    2114   1
   3   3   1   61427    2063   1
   4   3   1   49136    1689   1
   5   3   1   80837    2748   1
   6  -3   0  144515    4829  -2
   6   3   1  144515    4829   1
   7   3   1   19304    1410   1
   9   3   1   10405     862   1
  10   3   1    2812     502   1
  11   3   1    -680     780   1
  12  -3   1    1399     482  -2
  12   3   1    1399     482   1
  13   3   1    3782    1067   1
  14   3   1    2242     575   1
  15   3   1    1701     618   1
 -15   4   1    -518     611   1
 -14   4   1    -346     977   1
 -13   4   1    1892    1041   1
 -12  -4  -3     817     563  -2
 -12   4   1     817     563   1
 -11   4   1    2720     285   1
 -10   4   1   21152    1264   1
  -9   4   1   14853     911   1
  -8   4   1     325     274   1
  -7   4   1    4937     358   1
  -6  -4  -2   30588    1316  -2
  -6   4   1   30588    1316   1
  -5   4   1   55032    1692   1
  -4   4   1     810     280   1
  -3   4   1   53142    1364   1
  -2   4   1    1406     484   1
  -1   4   1    5171     427   1
   0  -4  -1  165513    3879  -2
   0   4   1  165513    3879   1
   1   4   1   12849     488   1
   2   4   1  222702    5983   1
   3   4   1  155990    3643   1
   4   4   1     852     254   1
   5   4   1   69662    2396   1
   6  -4   0    2397     374  -2
   6   4   1    2397     374   1
   7   4   1    4527     430   1
   9   4   1    4707     610   1
  10   4   1    2835     512   1
  11   4   1    3540     535   1
  12  -4   1     615     464  -2
  12   4   1     615     464   1
  13   4   1    1007     546   1
  14   4   1      93     530   1
  15   4   1    1026     612   1
 -14   5   1    1139     677   1
 -13   5   1    -444     540   1
 -12  -5  -3    1496     271  -2
 -12   5   1    1496     271   1
 -11   5   1    3061     590   1
 -10   5   1   12011    1003   1
  -9   5   1    5475     391   1
  -8   5   1     861     352   1
  -7   5   1   13747     550   1
  -6  -5  -2     872     568  -2
  -6   5   1     872     568   1
  -5   5   1   19283     949   1
  -4   5   1     947     300   1
  -3   5   1   25979     777   1
  -2   5   1   17850     604   1
  -1   5   1   50146    1275   1
   0  -5  -1    2238     244  -2
   0   5   1    2238     244   1
   1   5   1   16063     672   1
   2   5   1     191     202   1
   3   5   1     367     185   1
   4   5   1   18768     844   1
   5   5   1   24915     970   1
   6  -5   0   54790    2733  -2
   6   5   1   54790    2733   1
   7   5   1    1103     475   1
   8   5   1     439     502   1
   9   5   1     735     547   1
  10   5   1    4242     543   1
  11   5   1    2383     552   1
  12  -5   1     -51     495  -2
  12   5   1     -51     495   1
  13   5   1     735     557   1
  14   5   1    3476     717   1
 -14   6   1     590     811   1
 -13   6   1     521     816   1
 -12  -6  -3     576     463  -2
 -12   6   1     576     463   1
 -11   6   1    1311     420   1
 -10   6   1     436     827   1
  -9   6   1     138     461   1
  -8   6   1     221     314   1
  -7   6   1    6927     460   1
  -5   6   1   32451    1733   1
  -4   6   1    5185     443   1
  -3   6   1     845     305   1
  -2   6   1    9728     469   1
  -1   6   1    5740     346   1
   0  -6  -1   18333     717  -2
   0   6   1   18333     717   1
   1   6   1    4673     299   1
   2   6   1     884     259   1
   3   6   1    -175     175   1
   4   6   1     -49     194   1
   5   6   1   44567    1531   1
   6  -6   0    4044     457  -2
   6   6   1    4044     457   1
   8   6   1   14766     979   1
   9   6   1     194     466   1
  10   6   1    -395     453   1
  11   6   1    1467     517   1
  12  -6   1    -176     507  -2
  12   6   1    -176     507   1
  13   6   1    1739     548   1
  14   6   1    -472     523   1
 -14   7   1     923     744   1
 -13   7   1    2681     437   1
 -12  -7  -3    -179     360  -2
 -12   7   1    -179     360   1
 -11   7   1     568     330   1
 -10   7   1    1247     830   1
  -9   7   1     764     343   1
  -8   7   1    2360     538   1
  -7   7   1   15861    1168   1
  -6  -7  -2    4872     459  -2
  -6   7   1    4872     459   1
  -5   7   1    3863     541   1
  -4   7   1   25384     812   1
  -3   7   1   17499     611   1
  -2   7   1    7160     612   1
  -1   7   1    1513     410   1
   0  -7  -1     218     254  -2
   0   7   1     218     254   1
   1   7   1    4275     293   1
   2   7   1   14608     462   1
   3   7   1   19186     538   1
   4   7   1    9433     494   1
   5   7   1   18256     513   1
   6  -7   0    1514     326  -2
   6   7   1    1514     326   1
   8   7   1    2099     475   1
   9   7   1    1419     405   1
  10   7   1     654     547   1
  11   7   1    -172     448   1
  12  -7   1     579     498  -2
  12   7   1     579     498   1
  13   7   1    3820     794   1
  14   7   1     715     509   1
 -14   8   1    -905    1174   1
 -13   8   1     863     321   1
 -12  -8  -3    3381     388  -2
 -12   8   1    3381     388   1
 -11   8   1    3800     619   1
 -10   8   1    5418     431   1
  -9   8   1    1454     710   1
  -8   8   1    1407     449   1
  -7   8   1    8346     912   1
  -6  -8  -2   20021     715  -2
  -6   8   1   20021     715   1
  -5   8   1     273     321   1
  -4   8   1   47404    1507   1
  -3   8   1    1537     323   1
  -2   8   1    6941     514   1
  -1   8   1   46883    1405   1
   0  -8  -1   16798     537  -2
   0   8   1   16798     537   1
   1   8   1   35748    1339   1
   2   8   1  104047    2491   1
   3   8   1    6621     312   1
   4   8   1     370     202   1
   5   8   1     536     191   1
   6  -8   0    4471     360  -2
   6   8   1    4471     360   1
   7   8   1    4000     400   1
   8   8   1    3722     446   1
   9   8   1    3339     579   1
  10   8   1    4205     852   1
  11   8   1    2040     465   1
  12  -8   1     757     470  -2
  12   8   1     757     470   1
  13   8   1      99    1013   1
  14   8   1     544    1371   1
 -14   9   1    2332     427   1
 -13   9   1    4415     656   1
 -12  -9  -3     816     376  -2
 -12   9   1     816     376   1
 -11   9   1    1124     662   1
 -10   9   1    8577     584   1
  -9   9   1   19260     748   1
  -8   9   1   39952    1310   1
  -7   9   1   10923    1130   1
  -6  -9  -2    2306     572  -2
  -6   9   1    2306     572   1
  -5   9   1    1851     459   1
  -4   9   1   20773     716   1
  -3   9   1   30274    1361   1
  -2   9   1   55292    2885   1
  -1   9   1    4028     400   1
   0  -9  -1    -253     256  -2
   0   9   1    -253     256   1
   1   9   1    9575     421   1
   2   9   1   52632    1324   1
   3   9   1   27978     762   1
   4   9   1   35385    1065   1
   5   9   1   13754     653   1
   6  -9   0    5600     335  -2
   6   9   1    5600     335   1
   7   9   1    6831     509   1
   8   9   1    -284     367   1
   9   9   1     310     407   1
  10   9   1    2670     861   1
  11   9   1    1158     609   1
  12  -9   1    -493     493  -2
  12   9   1    -493     493   1
  13   9   1    -353     563   1
  14   9   1     193     762   1
 -14  10   1    1960     349   1
 -13  10   1     204     394   1
 -12 -10  -3    4220     500  -2
 -12  10   1    4220     500   1
 -11  10   1    2655     439   1
 -10  10   1    -366     366   1
  -9  10   1    1072     376   1
  -8  10   1    3095     417   1
  -7  10   1   24241     939   1
  -6 -10  -2   43932    1501  -2
  -6  10   1   43932    1501   1
  -5  10   1    1944     353   1
  -4  10   1    6411     570   1
  -3  10   1   49581    1953   1
  -2  10   1  104464    4820   1
  -1  10   1  149316    3579   1
   0 -10  -1  114515    2769  -2
   0  10   1  114515    2769   1
   1  10   1  171454    4078   1
   2  10   1  206063    5619   1
   3  10   1   98158    2741   1
   4  10   1   48214    1229   1
   5  10   1    8563     363   1
   6 -10   0    5814     306  -2
   6  10   1    5814     306   1
   7  10   1     871     234   1
   8  10   1    2984     455   1
   9  10   1     525     440   1
  10  10   1    1237     896   1
  11  10   1    2834     499   1
  12 -10   1    1001     503  -2
  12  10   1    1001     503   1
  13  10   1     460     704   1
  14  10   1     454     569   1
 -13  11   1    1658     412   1
 -12 -11  -3     528     430  -2
 -12  11   1     528     430   1
 -11  11   1      23     565   1
 -10  11   1    6224    1368   1
  -9  11   1    1899     481   1
  -8  11   1     137     425   1
  -7  11   1    2183     389   1
  -6 -11  -2   24460     825  -2
  -6  11   1   24460     825   1
  -5  11   1   20666    1111   1
  -4  11   1    2600     356   1
  -3  11   1    3050     373   1
  -2  11   1    1626     405   1
  -1  11   1   39246    2110   1
   0 -11  -1    2641     341  -2
   0  11   1    2641     341   1
   1  11   1   53296    1585   1
   2  11   1    3242     289   1
   3  11   1    -230     230   1
   4  11   1    4472     292   1
   5  11   1     643     289   1
   6 -11   0   23998    1086  -2
   6  11   1   23998    1086   1
   7  11   1    2741     330   1
   8  11   1      -1     411   1
   9  11   1    -463     646   1
  10  11   1     143    1021   1
  11  11   1     689     461   1
  12 -11   1     986     959  -2
  12  11   1     986     959   1
  13  11   1     184     492   1
 -13  12   1    1790     409   1
 -12 -12  -3     998     532  -2
 -12  12   1     998     532   1
 -11  12   1     648     419   1
 -10  12   1     640     361   1
  -9  12   1    1799     614   1
  -8  12   1      -8     474   1
  -7  12   1    1666     420   1
  -6 -12  -2    1033     562  -2
  -6  12   1    1033     562   1
  -5  12   1    6984     514   1
  -4  12   1   19998    2319   1
  -3  12   1     732     343   1
  -2  12   1     493     318   1
  -1  12   1    -151     320   1
   0 -12  -1   31195    1078  -2
   0  12   1   31195    1078   1
   1  12   1      29     306   1
   2  12   1     537     263   1
   3  12   1    1704     257   1
   4  12   1   14694     504   1
   5  12   1    4341     304   1
   6 -12   0   14765    1067  -2
   6  12   1   14765    1067   1
   7  12   1   17593     582   1
   8  12   1    2628     461   1
   9  12   1    1286     883   1
  10  12   1   -1058    1058   1
  11  12   1     773     726   1
  12 -12   1    -308     636  -2
  12  12   1    -308     636   1
  13  12   1    -111     529   1
 -13  13   1     308     573   1
 -12 -13  -3     -70     406  -2
 -12  13   1     -70     406   1
 -11  13   1    -108     372   1
 -10  13   1     586     381   1
  -9  13   1     362     468   1
  -8  13   1    3447     618   1
  -7  13   1   21633     941   1
  -6 -13  -2    6619     572  -2
  -6  13   1    6619     572   1
  -5  13   1    8036     667   1
  -4  13   1      20     317   1
  -3  13   1     353     379   1
  -2  13   1     266     305   1
  -1  13   1     969     306   1
   0 -13  -1     320     296  -2
   0  13   1     320     296   1
   1  13   1    1836     302   1
   2  13   1    1792     282   1
   3  13   1      38     245   1
   4  13   1    1854     304   1
   5  13   1   24223     830   1
   6 -13   0   11627     663  -2
   6  13   1   11627     663   1
   7  13   1    2149     294   1
   8  13   1    2480     291   1
   9  13   1    2000     555   1
  10  13   1    1047     536   1
  11  13   1     368    1021   1
  12 -13   1     659     540  -2
  12  13   1     659     540   1
  13  13   1     538     591   1
 -13  14   1     994     501   1
 -12 -14  -3    1296     791  -2
 -12  14   1    1296     791   1
 -11  14   1     492     393   1
 -10  14   1    3130     479   1
  -9  14   1    3297     622   1
  -8  14   1    1584     386   1
  -7  14   1     632     460   1
  -6 -14  -2    5823     708  -2
  -6  14   1    5823     708   1
  -5  14   1   30832    1792   1
  -4  14   1    5418     517   1
  -3  14   1    1773     409   1
  -2  14   1   13236     854   1
  -1  14   1    3572     563   1
   0 -14  -1    1276     456  -2
   0  14   1    1276     456   1
   1  14   1    2321     401   1
   2  14   1    1907     363   1
   3  14   1     101     328   1
   4  14   1    7578     653   1
   5  14   1    6055     794   1
   6 -14   0     872     361  -2
   6  14   1     872     361   1
   7  14   1   12976     621   1
   8  14   1    2675     271   1
   9  14   1     569     469   1
  10  14   1     350     986   1
  11  14   1     365     690   1
  12 -14   1      79     519  -2
  12  14   1      79     519   1
 -12 -15  -3     316     436  -2
 -12  15   1     316     436   1
 -11  15   1    -131     432   1
 -10  15   1     757     502   1
  -9  15   1     256     431   1
  -8  15   1    -281     406   1
  -7  15   1    8469     537   1
  -6 -15  -2    1629     426  -2
  -6  15   1    1629     426   1
  -5  15   1   26827     934   1
  -4  15   1     488     364   1
  -3  15   1     918     351   1
  -2  15   1     695     334   1
  -1  15   1   11783     664   1
   0 -15  -1    -319     319  -2
   0  15   1    -319     319   1
   1  15   1    8067     540   1
   2  15   1     916     297   1
   3  15   1     259     456   1
   4  15   1    1280     287   1
   5  15   1    6724     449   1
   6 -15   0   58210    1526  -2
   6  15   1   58210    1526   1
   7  15   1    3603     454   1
   8  15   1    3542     557   1
   9  15   1    -941     941   1
  10  15   1     256     650   1
  11  15   1     630     573   1
  12 -15   1    -381     637  -2
  12  15   1    -381     637   1
 -12 -16  -3    -288     545  -2
 -12  16   1    -288     545   1
 -11  16   1    2668     671   1
 -10  16   1     294     420   1
  -9  16   1    -233     408   1
  -8  16   1     873     388   1
  -7  16   1    1366     671   1
  -6 -16  -2   15985     755  -2
  -6  16   1   15985     755   1
  -5  16   1    3211     516   1
  -4  16   1     112     374   1
  -3  16   1     -54     464   1
  -2  16   1    1552     381   1
  -1  16   1    5030     409   1
   0 -16  -1     297     365  -2
   0  16   1     297     365   1
   1  16   1    2267     385   1
   2  16   1    1176     393   1
   3  16   1    4650     371   1
   4  16   1    2168     355   1
   5  16   1    2431     313   1
   6 -16   0     765     307  -2
   6  16   1     765     307   1
   7  16   1    2865     413   1
   8  16   1     575     636   1
   9  16   1      31     515   1
  10  16   1    -597     597   1
  11  16   1      71     586   1
  12  16   1     606     802   1
 -11  17   1     556     427   1
 -10  17   1      41     414   1
  -9  17   1     335     403   1
  -8  17   1    -565     565   1
  -7  17   1    1131     396   1
  -6 -17  -2     573     545  -2
  -6  17   1     573     545   1
  -5  17   1    2654     421   1
  -4  17   1    1137     397   1
  -3  17   1    -164     367   1
  -2  17   1    -329     348   1
  -1  17   1    1742     367   1
   0 -17  -1    2032     367  -2
   0  17   1    2032     367   1
   1  17   1    1819     347   1
   2  17   1     321     357   1
   3  17   1     909     375   1
   4  17   1     229     292   1
   5  17   1     588     286   1
   6 -17   0    7937     451  -2
   6  17   1    7937     451   1
   7  17   1    1038     640   1
   8  17   1     730     299   1
   9  17   1     329     529   1
  10  17   1     640     592   1
  11  17   1     701     608   1
 -11  18   1     260     597   1
 -10  18   1    -218     417   1
  -9  18   1    -341     420   1
  -8  18   1     804     538   1
  -7  18   1    6345     538   1
  -6 -18  -2    -180     431  -2
  -6  18   1    -180     431   1
  -5  18   1    2567     425   1
  -4  18   1    3014     479   1
  -3  18   1     556     374   1
  -2  18   1     406     358   1
  -1  18   1     351     364   1
   0 -18  -1    4800     414  -2
   0  18   1    4800     414   1
   1  18   1     135     488   1
   2  18   1     551     380   1
   3  18   1    4386     523   1
   4  18   1     352     344   1
   5  18   1   14951     677   1
   6 -18   0    1544     578  -2
   6  18   1    1544     578   1
   7  18   1      12     334   1
   8  18   1      37     477   1
   9  18   1     328     245   1
  10  18   1     555     575   1
  11  18   1    -509     829   1
 -10  19   1    1616     523   1
  -9  19   1     760     422   1
  -8  19   1     447     420   1
  -7  19   1     172     716   1
  -6 -19  -2   11966     636  -2
  -6  19   1   11966     636   1
  -5  19   1     713     448   1
  -4  19   1     926     390   1
  -3  19   1     418     363   1
  -2  19   1     911     390   1
  -1  19   1     882     353   1
   0 -19  -1     208     340  -2
   0  19   1     208     340   1
   1  19   1     242     331   1
   2  19   1    2678     365   1
   3  19   1    8356     484   1
   4  19   1    1293     422   1
   5  19   1    5252     403   1
   6 -19   0    1214     352  -2
   6  19   1    1214     352   1
   7  19   1     394     373   1
   8  19   1    1908     362   1
   9  19   1    1340     287   1
  10  19   1     861     735   1
 -10  20   1     451     437   1
  -9  20   1    6352     826   1
  -8  20   1     141     479   1
  -7  20   1     600     422   1
  -6 -20  -2     486     497  -2
  -6  20   1     486     497   1
  -5  20   1    1280     413   1
  -4  20   1    5574    1282   1
  -3  20   1     -95     538   1
  -2  20   1    1122     583   1
  -1  20   1    1801     393   1
   0 -20  -1    6711     463  -2
   0  20   1    6711     463   1
   1  20   1    2890     424   1
   2  20   1    2626     429   1
   3  20   1     194     322   1
   4  20   1    1851     392   1
   5  20   1      -3     330   1
   6 -20   0    1610     373  -2
   6  20   1    1610     373   1
   7  20   1    1172     514   1
   8  20   1     989     338   1
   9  20   1     132     289   1
  10  20   1     223     610   1
  -9  21   1    2456     529   1
  -8  21   1    1640     593   1
  -7  21   1     834     816   1
  -6 -21  -2    -227     481  -2
  -6  21   1    -227     481   1
  -5  21   1    -169     412   1
  -4  21   1     452     448   1
  -3  21   1     554     411   1
  -2  21   1    -319     376   1
  -1  21   1    1341     424   1
   0 -21  -1     755     427  -2
   0  21   1     755     427   1
   1  21   1    -305     448   1
   2  21   1     424     352   1
   3  21   1    8078     489   1
   4  21   1    1815     368   1
   5  21   1    1878     419   1
   6 -21   0     113     363  -2
   6  21   1     113     363   1
   7  21   1      21     358   1
   8  21   1     704     341   1
   9  21   1     757     305   1
  -8  22   1    3842     532   1
  -7  22   1    3887    1045   1
  -6 -22  -2     890     425  -2
  -6  22   1     890     425   1
  -5  22   1     -81     497   1
  -4  22   1    -338     406   1
  -3  22   1    -740     740   1
  -2  22   1     551    1093   1
  -1  22   1    -250     524   1
   0 -22  -1    1248     508  -2
   0  22   1    1248     508   1
   1  22   1      96     604   1
   2  22   1     -38     473   1
   3  22   1      69     419   1
   4  22   1     432     425   1
   5  22   1     560     847   1
   6 -22   0     559     455  -2
   6  22   1     559     455   1
   7  22   1     604     375   1
   8  22   1     773     367   1
  -8  23   1     740     458   1
  -7  23   1    -471     502   1
  -6 -23  -2     624     480  -2
  -6  23   1     624     480   1
  -5  23   1     323     411   1
  -4  23   1    -669     854   1
  -3  23   1    1111     683   1
  -2  23   1     701     838   1
  -1  23   1    1211     400   1
   0 -23  -1      -9     388  -2
   0  23   1      -9     388   1
   1  23   1    2018     458   1
   2  23   1    -177     361   1
   3  23   1     144     369   1
   4  23   1     650     369   1
   5  23   1     482     367   1
   6  23   1     964     558   1
   7  23   1     576     400   1
  -7  24   1      -7     673   1
  -6  24   1     723     429   1
  -5  24   1     953     548   1
  -4  24   1     560     444   1
  -3  24   1     104     401   1
  -2  24   1    1244     418   1
  -1  24   1    -476     524   1
   0  24   1    -237     514   1
   1  24   1      63     406   1
   2  24   1     340     378   1
   3  24   1     542     698   1
   4  24   1     456     371   1
   5  24   1     107     364   1
   6  24   1    2002    1197   1
  -5  25   1     748     445   1
  -4  25   1    -502     502   1
  -3  25   1    -269     634   1
  -2  25   1    1456     439   1
  -1  25   1     590     423   1
   0  25   1      57     521   1
   1  25   1     154     390   1
   2  25   1    1928     428   1
   3  25   1     564     447   1
   4  25   1     102     381   1
   5  25   1    -370     370   1
  -4  26   1     448     540   1
  -3  26   1    -143     417   1
  -2  26   1     883     435   1
  -1  26   1      77     417   1
   0  26   1     893     416   1
   1  26   1      63     428   1
   2  26   1    -422     422   1
   3  26   1     -53     380   1
  -3 -25   2     308     411   1
  -2 -25   2    -515     515   1
  -1 -25   2    -225     410   1
   0 -25   2    -399     399   1
   1 -25   2     -28     417   1
   2 -25   2     419     450   1
   3 -25   2    2668     633   1
   4 -25   2    -127     425   1
  -5 -24   2     413     613   1
  -4 -24   2     197     395   1
  -3 -24   2    -705     726   1
  -2 -24   2     187     405   1
  -1 -24   2     230     435   1
   0 -24   2     769     415   1
   1 -24   2     585     439   1
   2 -24   2     415     401   1
   3 -24   2    -391     391   1
   4 -24   2    2055     509   1
   5 -24   2     111     588   1
  -6 -23   2    1452     495   1
  -5 -23   2    -488     488   1
  -4 -23   2     917     449   1
  -3 -23   2     592     388   1
  -2 -23   2     -54     426   1
  -1 -23   2    1163     434   1
   0 -23   2     -20     427   1
   1 -23   2     483     506   1
   2 -23   2     704     394   1
   3 -23   2     426     472   1
   4 -23   2     840     445   1
   5 -23   2    1572     580   1
   6 -23   2    -424     424   1
   7 -23   2     601     509   1
  -7 -22   2    -241     474   1
  -6 -22   2    3751     463   1
  -5 -22   2     311     369   1
  -4 -22   2      31     364   1
  -3 -22   2     215     373   1
  -2 -22   2     -74     374   1
  -1 -22   2     570     371   1
   0 -22   2     191     358   1
   1 -22   2    -106     485   1
   2 -22   2    -429     429   1
   3 -22   2     792     415   1
   4 -22   2     654     395   1
   5 -22   2     -87     515   1
   6 -22   2    4718     511   1
   7 -22   2    -255     430   1
   8 -22   2    1782     686   1
  -8 -21   2    4647     552   1
  -7 -21   2    2079     429   1
  -6 -21   2     307     404   1
  -5 -21   2     459     378   1
  -4 -21   2     783     601   1
  -3 -21   2     657     453   1
  -2 -21   2    1203     595   1
  -1 -21   2    1081     471   1
   0 -21   2     172     695   1
   1 -21   2      26     449   1
   2 -21   2    1213     643   1
   3 -21   2     552     711   1
   4 -21   2    3459     869   1
   5 -21   2    -190     528   1
   6  21  -1    1983     499  -2
   6 -21   2    1983     499   1
   7 -21   2    1823     470   1
   8 -21   2     952     662   1
  -9 -20   2    -368     368   1
  -8 -20   2     -82     371   1
  -7 -20   2    2643     436   1
  -6  20  -3    6640    1811  -2
  -6 -20   2    6640    1811   1
  -5 -20   2     281     361   1
  -4 -20   2     -98     677   1
  -3 -20   2     372     347   1
  -2 -20   2     -13     350   1
  -1 -20   2    -215     337   1
   0  20  -2     330     680  -2
   0 -20   2     330     680   1
   1 -20   2     286     517   1
   2 -20   2   10681     582   1
   3 -20   2    6402     575   1
   4 -20   2    1544     521   1
   5 -20   2     718     412   1
   6  20  -1     358     534  -2
   6 -20   2     358     534   1
   7 -20   2      87     667   1
   8 -20   2    2652     552   1
   9 -20   2    1075     501   1
 -10 -19   2    1862     417   1
  -9 -19   2    2192     380   1
  -8 -19   2    -353     353   1
  -7 -19   2    -367     367   1
  -6  19  -3     129     374  -2
  -6 -19   2     129     374   1
  -5 -19   2     176     354   1
  -4 -19   2    3273     395   1
  -3 -19   2   11780     641   1
  -2 -19   2    -208     376   1
  -1 -19   2    2773     447   1
   0  19  -2     361     360  -2
   0 -19   2     361     360   1
   1 -19   2    7919     491   1
   2 -19   2    1007     363   1
   3 -19   2    -127     369   1
   4 -19   2    1400     457   1
   5 -19   2    1203     428   1
   6  19  -1    3596     588  -2
   6 -19   2    3596     588   1
   7 -19   2     152     421   1
   8 -19   2    1250     447   1
   9 -19   2    3360     573   1
  10 -19   2     657     605   1
 -10 -18   2    -101     555   1
  -9 -18   2     756     344   1
  -8 -18   2     111     344   1
  -7 -18   2     272     365   1
  -6  18  -3    1456     386  -2
  -6 -18   2    1456     386   1
  -5 -18   2    1518     425   1
  -4 -18   2    3107     732   1
  -3 -18   2     927     523   1
  -2 -18   2      95     336   1
  -1 -18   2    2757     401   1
   0  18  -2    2257     356  -2
   0 -18   2    2257     356   1
   1 -18   2    3624     392   1
   2 -18   2    3496     589   1
   3 -18   2    2119     388   1
   4 -18   2   22152    1369   1
   5 -18   2    2820     459   1
   6  18  -1    3231     437  -2
   6 -18   2    3231     437   1
   7 -18   2     789     505   1
   8 -18   2     -19     410   1
   9 -18   2     -71     459   1
  10 -18   2    -359     423   1
 -11 -17   2    1122     900   1
 -10 -17   2     404     296   1
  -9 -17   2    -315     315   1
  -8 -17   2     -19     338   1
  -7 -17   2     452     355   1
  -6  17  -3    5733     449  -2
  -6 -17   2    5733     449   1
  -5 -17   2    -373     373   1
  -4 -17   2     370     329   1
  -3 -17   2     -89     303   1
  -2 -17   2     276     314   1
  -1 -17   2    1350     337   1
   0  17  -2     522     393  -2
   0 -17   2     522     393   1
   1 -17   2    8153     483   1
   2 -17   2     -74     345   1
   3 -17   2    1668     380   1
   4 -17   2    1796     379   1
   5 -17   2    -183     357   1
   6  17  -1     667     375  -2
   6 -17   2     667     375   1
   7 -17   2    1681     407   1
   8 -17   2     628     538   1
   9 -17   2      54     437   1
  10 -17   2     562     435   1
  11 -17   2     572     495   1
 -11 -16   2     206     708   1
 -10 -16   2      39     397   1
  -9 -16   2     121     326   1
  -8 -16   2    -168     343   1
  -7 -16   2    2159     690   1
  -6  16  -3    -354     354  -2
  -6 -16   2    -354     354   1
  -5 -16   2   12343     888   1
  -4 -16   2    9546     637   1
  -3 -16   2    6259     434   1
  -2 -16   2     807     320   1
  -1 -16   2     543     313   1
   0  16  -2     587     418  -2
   0 -16   2     587     418   1
   1 -16   2    1109     460   1
   2 -16   2    7653     474   1
   3 -16   2    3652     463   1
   4 -16   2   14353     633   1
   5 -16   2   27437    1008   1
   6  16  -1    3862     440  -2
   6 -16   2    3862     440   1
   7 -16   2     910     571   1
   8 -16   2     635     402   1
   9 -16   2    -376     712   1
  10 -16   2      51     414   1
  11 -16   2    -161     710   1
 -12 -15   2    -157     583   1
 -11 -15   2     270    1300   1
 -10 -15   2     172     258   1
  -9 -15   2    2952     507   1
  -8 -15   2     972     405   1
  -7 -15   2     251     436   1
  -6  15  -3   10685     814  -2
  -6 -15   2   10685     814   1
  -5 -15   2   12015     550   1
  -4 -15   2    -157     301   1
  -3 -15   2     701     345   1
  -2 -15   2     728     338   1
  -1 -15   2    -111     348   1
   0  15  -2    -278     307  -2
   0 -15   2    -278     307   1
   1 -15   2    2093     353   1
   2 -15   2     149     325   1
   3 -15   2    1532     351   1
   4 -15   2    1789     375   1
   5 -15   2      93     388   1
   6  15  -1     795     363  -2
   6 -15   2     795     363   1
   7 -15   2    1496     547   1
   8 -15   2    1241     410   1
   9 -15   2     345     402   1
  10 -15   2    -174    1062   1
  11 -15   2     804     422   1
  12 -15   2     571     435   1
 -12 -14   2     819    1053   1
 -11 -14   2     302     603   1
 -10 -14   2    -119     301   1
  -9 -14   2     107     275   1
  -8 -14   2    4286     410   1
  -7 -14   2    3523     382   1
  -6  14  -3    1358     330  -2
  -6 -14   2    1358     330   1
  -5 -14   2    6332     423   1
  -4 -14   2    6259     398   1
  -3 -14   2    2485     375   1
  -2 -14   2    1812     424   1
  -1 -14   2    5945     396   1
   0  14  -2    -367     367  -2
   0 -14   2    -367     367   1
   1 -14   2    4233     379   1
   2 -14   2    2511     353   1
   3 -14   2    -320     320   1
   4 -14   2   20443     740   1
   5 -14   2    1203     351   1
   6  14  -1    1087     381  -2
   6 -14   2    1087     381   1
   7 -14   2    1028     365   1
   8 -14   2    2735     742   1
   9 -14   2     575     428   1
  10 -14   2      36     402   1
  11 -14   2     350     396   1
  12  14   0    -226     515  -2
  12 -14   2    -226     515   1
 -12 -13   2    -246     549   1
 -11 -13   2    -448    1049   1
 -10 -13   2     620     515   1
  -9 -13   2     930     430   1
  -8 -13   2     286     317   1
  -7 -13   2     853     313   1
  -6  13  -3     907     317  -2
  -6 -13   2     907     317   1
  -5 -13   2   19223     821   1
  -4 -13   2     579     320   1
  -3 -13   2    2965     322   1
  -2 -13   2     599     330   1
  -1 -13   2    5963     542   1
   0  13  -2     116     361  -2
   0 -13   2     116     361   1
   1 -13   2    3372     526   1
   2 -13   2    1067     491   1
   3 -13   2    1934     583   1
   4 -13   2      10     368   1
   5 -13   2    2847     439   1
   6  13  -1    1635     706  -2
   6 -13   2    1635     706   1
   7 -13   2     586     658   1
   8 -13   2     477     411   1
   9 -13   2    -149     541   1
  10 -13   2      41     486   1
  11 -13   2     628     401   1
  12  13   0    -317     542  -2
  12 -13   2    -317     542   1
  13 -13   2      53     423   1
 -13 -12   2    3492    1537   1
 -12  12  -4     758     538  -2
 -12 -12   2     758     538   1
 -11 -12   2     117    1004   1
 -10 -12   2    -152     977   1
  -9 -12   2    -334     471   1
  -8 -12   2     626     335   1
  -7 -12   2   14502     700   1
  -6  12  -3   24971     794  -2
  -6 -12   2   24971     794   1
  -5 -12   2    3565     359   1
  -4 -12   2    4609     440   1
  -3 -12   2     206     461   1
  -2 -12   2    -341     341   1
  -1 -12   2    2860     321   1
   0  12  -2    4530     407  -2
   0 -12   2    4530     407   1
   1 -12   2    1870     310   1
   2 -12   2    4083     357   1
   3 -12   2    8063     528   1
   4 -12   2   44584    1400   1
   5 -12   2   14956     789   1
   6  12  -1     105     353  -2
   6 -12   2     105     353   1
   7 -12   2    3804     490   1
   8 -12   2     -75     409   1
   9 -12   2    5375     785   1
  10 -12   2    -191     474   1
  11 -12   2    -378     378   1
  12  12   0     132     408  -2
  12 -12   2     132     408   1
  13 -12   2     464     400   1
 -13 -11   2     -52    1004   1
 -12  11  -4    1326     627  -2
 -12 -11   2    1326     627   1
 -11 -11   2    2483    1093   1
 -10 -11   2    7510     793   1
  -9 -11   2    -127     327   1
  -8 -11   2     565     359   1
  -7 -11   2     478     601   1
  -6  11  -3   14611     728  -2
  -6 -11   2   14611     728   1
  -5 -11   2    4460     517   1
  -4 -11   2     375     332   1
  -3 -11   2    6900     517   1
  -2 -11   2    1635     283   1
  -1 -11   2    9767     438   1
   0  11  -2     446     285  -2
   0 -11   2     446     285   1
   2 -11   2     516     332   1
   3 -11   2    2520     341   1
   4 -11   2    7569     975   1
   5 -11   2    2502     373   1
   6  11  -1    2629     357  -2
   6 -11   2    2629     357   1
   7 -11   2   16963     669   1
   8 -11   2   13103     671   1
   9 -11   2    9130     566   1
  10 -11   2    -355     573   1
  11 -11   2      83     418   1
  12  11   0    -372     372  -2
  12 -11   2    -372     372   1
  13 -11   2     834     507   1
 -13 -10   2    6655     705   1
 -12  10  -4    -212     762  -2
 -12 -10   2    -212     762   1
 -11 -10   2    -627     995   1
 -10 -10   2    6240     609   1
  -9 -10   2   28486     994   1
  -8 -10   2    2098     514   1
  -7 -10   2    2373     344   1
  -6  10  -3    3727     593  -2
  -6 -10   2    3727     593   1
  -5 -10   2    -269     269   1
  -4 -10   2   14507     526   1
  -3 -10   2   12133     616   1
  -2 -10   2    1959     282   1
  -1 -10   2    3564     366   1
   0  10  -2    3193     390  -2
   0 -10   2    3193     390   1
   1 -10   2    2361     311   1
   2 -10   2    2255     345   1
   3 -10   2   12964     516   1
   4 -10   2   25803     815   1
   5 -10   2    3761     455   1
   6  10  -1   29399    1425  -2
   6 -10   2   29399    1425   1
   7 -10   2   61058    2264   1
   8 -10   2   11182     729   1
   9 -10   2    3025     385   1
  10 -10   2     380     403   1
  11 -10   2     454     515   1
  12  10   0    -202     406  -2
  12 -10   2    -202     406   1
  13 -10   2    1082     420   1
 -14  -9   2     101     914   1
 -13  -9   2      57    1035   1
 -12   9  -4    2912     613  -2
 -12  -9   2    2912     613   1
 -11  -9   2    5138     825   1
 -10  -9   2    2961     490   1
  -9  -9   2    6777     578   1
  -8  -9   2     384     295   1
  -7  -9   2   45812    1225   1
  -6   9  -3   29046    1076  -2
  -6  -9   2   29046    1076   1
  -5  -9   2     563     255   1
  -4  -9   2      49     255   1
  -3  -9   2     954     436   1
  -2  -9   2      65     284   1
  -1  -9   2    3669     508   1
   0   9  -2     375     271  -2
   0  -9   2     375     271   1
   1  -9   2   12233     475   1
   2  -9   2   26358     785   1
   3  -9   2   21209     790   1
   4  -9   2   27343    1101   1
   5  -9   2   11985     596   1
   6   9  -1     785     385  -2
   6  -9   2     785     385   1
   7  -9   2    1712     327   1
   8  -9   2    8298     932   1
   9  -9   2     152     327   1
  10  -9   2    3996     492   1
  11  -9   2    3130     412   1
  12   9   0     387     454  -2
  12  -9   2     387     454   1
  13  -9   2     671     353   1
  14  -9   2    1024     941   1
 -14  -8   2     632    1107   1
 -13  -8   2    -515     515   1
 -12   8  -4    2733    1166  -2
 -12  -8   2    2733    1166   1
 -11  -8   2     -29     816   1
 -10  -8   2    9131     875   1
  -9  -8   2     408     212   1
  -8  -8   2    1646     296   1
  -7  -8   2   18764     904   1
  -6   8  -3    4141     405  -2
  -6  -8   2    4141     405   1
  -5  -8   2     808     350   1
  -4  -8   2    -310     310   1
  -3  -8   2    -274     274   1
  -2  -8   2      -4     326   1
  -1  -8   2   20526     620   1
   0   8  -2     348     249  -2
   0  -8   2     348     249   1
   1  -8   2   27201     781   1
   2  -8   2   30503     858   1
   3  -8   2    2117     482   1
   4  -8   2    9604     507   1
   5  -8   2    -282     282   1
   6   8  -1    7318     415  -2
   6  -8   2    7318     415   1
   7  -8   2   11229    1178   1
   8  -8   2    4560     487   1
   9  -8   2    -115     323   1
  10  -8   2    2072     363   1
  11  -8   2    -282     402   1
  12   8   0    1622     577  -2
  12  -8   2    1622     577   1
  13  -8   2    -400     598   1
  14  -8   2    1147     661   1
 -14  -7   2    1954     595   1
 -13  -7   2    -210     932   1
 -12   7  -4     977    1049  -2
 -12  -7   2     977    1049   1
 -11  -7   2     -77     490   1
 -10  -7   2    1790     479   1
  -9  -7   2    2190     220   1
  -8  -7   2    2244     259   1
  -7  -7   2    5302     324   1
  -6   7  -3     845     244  -2
  -6  -7   2     845     244   1
  -5  -7   2   15355     630   1
  -4  -7   2     300     250   1
  -3  -7   2   40549    1060   1
  -2  -7   2    4115     346   1
  -1  -7   2   10193     401   1
   0   7  -2    3945     365  -2
   0  -7   2    3945     365   1
   1  -7   2   17582     559   1
   2  -7   2    1084     261   1
   3  -7   2   16333     564   1
   4  -7   2   11229     548   1
   5  -7   2    5539     527   1
   6   7  -1    2870     307  -2
   6  -7   2    2870     307   1
   7  -7   2     332     306   1
   8  -7   2    4080     356   1
   9  -7   2     428     420   1
  10  -7   2    -267     870   1
  11  -7   2    2295     592   1
  12   7   0    -502     582  -2
  12  -7   2    -502     582   1
  13  -7   2    1309    1093   1
  14  -7   2     181     582   1
 -14  -6   2    1150     842   1
 -13  -6   2     925     597   1
 -12   6  -4     103     878  -2
 -12  -6   2     103     878   1
 -11  -6   2    -203     517   1
 -10  -6   2      11     456   1
  -9  -6   2    -511     511   1
  -8  -6   2    7921     442   1
  -7  -6   2     278     221   1
  -6   6  -3   10950     414  -2
  -6  -6   2   10950     414   1
  -5  -6   2     167     292   1
  -4  -6   2    2201     263   1
  -3  -6   2    1943     243   1
  -2  -6   2    1363     228   1
  -1  -6   2    1888     281   1
   0   6  -2    4033     282  -2
   0  -6   2    4033     282   1
   1  -6   2    5619     311   1
   2  -6   2     297     453   1
   3  -6   2    2926     306   1
   4  -6   2   25399     753   1
   5  -6   2    2715     600   1
   6   6  -1    7874     500  -2
   6  -6   2    7874     500   1
   7  -6   2    1751     348   1
   8  -6   2     377     295   1
   9  -6   2    1564     319   1
  10  -6   2     528     513   1
  11  -6   2     252     276   1
  12   6   0    3289    1084  -2
  12  -6   2    3289    1084   1
  13  -6   2    1103     654   1
  14  -6   2     986     735   1
 -14  -5   2    3805     646   1
 -13  -5   2     721     585   1
 -12   5  -4    -220     695  -2
 -12  -5   2    -220     695   1
 -11  -5   2     951     551   1
 -10  -5   2    2860     530   1
  -9  -5   2    3343    1036   1
  -8  -5   2    1605     311   1
  -7  -5   2    3410     337   1
  -6   5  -3     570     397  -2
  -6  -5   2     570     397   1
  -5  -5   2    -231     231   1
  -4  -5   2    8472     365   1
  -3  -5   2    3182     295   1
  -2  -5   2   30732     812   1
  -1  -5   2    4198     433   1
   0   5  -2      -2     236  -2
   0  -5   2      -2     236   1
   1  -5   2   55764    1380   1
   2  -5   2    7096     336   1
   3  -5   2   61390    1536   1
   4  -5   2   11249     585   1
   5  -5   2   35559     981   1
   6   5  -1    4398     379  -2
   6  -5   2    4398     379   1
   7  -5   2   13676     649   1
   8  -5   2    1293     277   1
   9  -5   2      98     377   1
  10  -5   2    5941     443   1
  11  -5   2     409     546   1
  12   5   0     434     581  -2
  12  -5   2     434     581   1
  13  -5   2     645     574   1
  14  -5   2    3465     661   1
 -14  -4   2     614     584   1
 -13  -4   2    -571     571   1
 -12   4  -4    1179     575  -2
 -12  -4   2    1179     575   1
 -11  -4   2     728     570   1
 -10  -4   2     836     569   1
  -9  -4   2    -462     641   1
  -8  -4   2     615     310   1
  -7  -4   2     329     338   1
  -6   4  -3   23318     766  -2
  -6  -4   2   23318     766   1
  -5  -4   2   25154     718   1
  -4  -4   2    -232     232   1
  -3  -4   2    3504     257   1
  -2  -4   2   13115     429   1
  -1  -4   2   32446     906   1
   0   4  -2  638653   14815  -2
   0  -4   2  638653   14815   1
   1  -4   2   28131    1751   1
   2  -4   2   63407    1552   1
   3  -4   2    3053     278   1
   4  -4   2   21923     706   1
   5  -4   2  146565    3503   1
   6   4  -1   20229     711  -2
   6  -4   2   20229     711   1
   7  -4   2     121     242   1
   8  -4   2     513     417   1
   9  -4   2   10240     510   1
  10  -4   2    1738     528   1
  11  -4   2     577    1259   1
  12   4   0    1218    1040  -2
  12  -4   2    1218    1040   1
  13  -4   2     291     623   1
  14  -4   2    1320    1067   1
 -14  -3   2    1522     739   1
 -13  -3   2     431     900   1
 -12   3  -4     340     905  -2
 -12  -3   2     340     905   1
 -11  -3   2     601     509   1
 -10  -3   2     766     583   1
  -9  -3   2    1938     726   1
  -8  -3   2     652     340   1
  -7  -3   2   25513     783   1
  -6   3  -3    5344     393  -2
  -6  -3   2    5344     393   1
  -5  -3   2    4457     492   1
  -4  -3   2   10171     454   1
  -3  -3   2   20210     596   1
  -2  -3   2    7055     314   1
  -1  -3   2     715     198   1
   0   3  -2     490     210  -2
   0  -3   2     490     210   1
   1  -3   2     152     199   1
   2  -3   2    8730     655   1
   3  -3   2   33912     890   1
   4  -3   2    2728     264   1
   5  -3   2    5821     581   1
   6   3  -1    3109     261  -2
   6  -3   2    3109     261   1
   7  -3   2   13422     743   1
   8  -3   2     831     286   1
   9  -3   2     215    1008   1
  10  -3   2    7645    1054   1
  11  -3   2    8411     740   1
  12   3   0     107     554  -2
  12  -3   2     107     554   1
  13  -3   2    4079    1138   1
  14  -3   2    2404    1371   1
  15  -3   2    2086    1045   1
 -15  -2   2    1847     701   1
 -14  -2   2     522     563   1
 -13  -2   2     197     615   1
 -12   2  -4    5272    1093  -2
 -12  -2   2    5272    1093   1
 -11  -2   2    7800     960   1
 -10  -2   2   14233    1386   1
  -9  -2   2     665     216   1
  -8  -2   2   12626     614   1
  -7  -2   2   41501    1247   1
  -5  -2   2   19444    1052   1
  -4  -2   2   53322    1333   1
  -3  -2   2   15873     519   1
  -2  -2   2   26954     751   1
  -1  -2   2    1792     200   1
   0   2  -2    3729     289  -2
   0  -2   2    3729     289   1
   1  -2   2    1532     189   1
   2  -2   2    3121     269   1
   3  -2   2   31890     948   1
   4  -2   2    4462     274   1
   5  -2   2    2443     249   1
   6   2  -1  146887    3601  -2
   6  -2   2  146887    3601   1
   7  -2   2   49192    1743   1
   8  -2   2   10278     853   1
   9  -2   2   12310     763   1
  10  -2   2     498     497   1
  11  -2   2    1130     518   1
  12   2   0    1056     524  -2
  12  -2   2    1056     524   1
  13  -2   2    2951     585   1
  14  -2   2    1001     663   1
  15  -2   2    -132     566   1
 -15  -1   2    4646    1089   1
 -14  -1   2   11582     905   1
 -13  -1   2    2972    1295   1
 -12   1  -4    5554     637  -2
 -12  -1   2    5554     637   1
 -11  -1   2   13971    1484   1
 -10  -1   2   21747    1076   1
  -9  -1   2   41194    3855   1
  -8  -1   2   14656     703   1
  -7  -1   2    2786     320   1
  -6   1  -3   23771     707  -2
  -6  -1   2   23771     707   1
  -5  -1   2   37819    1000   1
  -4  -1   2   16053     516   1
  -3  -1   2   19963     591   1
  -2  -1   2   21755     662   1
  -1  -1   2  105460    3044   1
   0   1  -2     506     202  -2
   0  -1   2     506     202   1
   1  -1   2   71497    1958   1
   2  -1   2   33754     840   1
   3  -1   2  231015    5382   1
   4  -1   2  167651    3926   1
   5  -1   2  339820   13796   1
   6   1  -1  233166   10950  -2
   6  -1   2  233166   10950   1
   7  -1   2   82101    4028   1
   9  -1   2    6405     603   1
  10  -1   2    4715     856   1
  11  -1   2   29395    3279   1
  12   1   0    6323     655  -2
  12  -1   2    6323     655   1
  13  -1   2     179     512   1
  14  -1   2    2126     566   1
  15  -1   2     201     581   1
 -15   0   2     992     762   1
 -14   0   2     918     589   1
 -13   0   2   11756    1669   1
 -12   0  -4    8322     737  -2
 -12   0   2    8322     737   1
 -11   0   2   20084    1005   1
 -10   0   2    1543     324   1
  -9   0   2    1230     977   1
  -8   0   2   27504    1478   1
  -7   0   2   68307    3217   1
  -6   0  -3   11775     457  -2
  -6   0   2   11775     457   1
  -5   0   2   40005    2011   1
  -4   0   2     567     256   1
  -3   0   2   23294    1044   1
  -2   0   2   43618    1248   1
  -1   0   2   11775     409   1
   0   0  -2    3533     207  -2
   0   0   2    3533     207   1
   1   0   2     884     173   1
   2   0   2  424095   13908   1
   3   0   2  301647    9902   1
   4   0   2  629291   20632   1
   5   0   2  134588    4481   1
   6   0  -1   89665    3925  -2
   6   0   2   89665    3925   1
   9   0   2   24598    1472   1
  10   0   2   11695     751   1
  11   0   2    6122    1084   1
  12   0   0     788     493  -2
  12   0   2     788     493   1
  13   0   2    1681     504   1
  14   0   2      93     524   1
  15   0   2    1195     593   1
 -15   1   2    3818    1201   1
 -14   1   2    5660     812   1
 -13   1   2      70     551   1
 -12  -1  -4    6541     696  -2
 -12   1   2    6541     696   1
 -11   1   2     351     482   1
 -10   1   2   97643    2395   1
  -9   1   2   26296     771   1
  -8   1   2    8822     395   1
  -7   1   2   44094    2167   1
  -6  -1  -3   59938    1508  -2
  -6   1   2   59938    1508   1
  -5   1   2   99443    2791   1
  -4   1   2   47449    1903   1
  -3   1   2   12360     570   1
  -2   1   2  102804    2454   1
  -1   1   2     345     213   1
   0  -1  -2      71     144  -2
   0   1   2      71     144   1
   4   1   2    1282     484   1
   5   1   2    7131     565   1
   6  -1  -1  180493    6007  -2
   6   1   2  180493    6007   1
   7   1   2   85185    2924   1
   9   1   2   13388     933   1
  10   1   2   40119    2176   1
  11   1   2    4200     544   1
  12  -1   0    1852     614  -2
  12   1   2    1852     614   1
  13   1   2     398     508   1
  14   1   2     140     560   1
  15   1   2    1069     577   1
 -15   2   2     651     620   1
 -14   2   2     110     612   1
 -13   2   2    2266     932   1
 -12  -2  -4    4377     633  -2
 -12   2   2    4377     633   1
 -11   2   2    8186     429   1
 -10   2   2    2788     358   1
  -9   2   2    4494     347   1
  -8   2   2   16983     701   1
  -7   2   2    1537     273   1
  -6  -2  -3   78779    1939  -2
  -6   2   2   78779    1939   1
  -5   2   2    3965     324   1
  -4   2   2   57260    1445   1
  -3   2   2   44395    1148   1
  -2   2   2    1654     270   1
  -1   2   2   43094    1744   1
   0  -2  -2  112288    3740  -2
   0   2   2  112288    3740   1
   1   2   2   52648    1425   1
   4   2   2  303337   14555   1
   5   2   2   21118    1302   1
   7   2   2   44024    1599   1
   8   2   2    1084     422   1
   9   2   2   22524    1329   1
  10   2   2    2985     582   1
  11   2   2    1695     428   1
  12  -2   0     906     466  -2
  12   2   2     906     466   1
  13   2   2    1580     519   1
  14   2   2     448    1004   1
  15   2   2      98     789   1
 -15   3   2     -78    1233   1
 -14   3   2    -137     572   1
 -13   3   2    -591     995   1
 -12  -3  -4     -16     531  -2
 -12   3   2     -16     531   1
 -11   3   2    2152     277   1
 -10   3   2    2357     324   1
  -9   3   2    7092     405   1
  -8   3   2    5577     398   1
  -7   3   2   12947     496   1
  -6  -3  -3    7176     600  -2
  -6   3   2    7176     600   1
  -5   3   2   11555     738   1
  -4   3   2   18691     612   1
  -3   3   2    6655     372   1
  -2   3   2    1712     333   1
  -1   3   2   71537    2031   1
   0  -3  -2     564     254  -2
   0   3   2     564     254   1
   1   3   2   28927     710   1
   2   3   2   15779    1373   1
   4   3   2   37344    1260   1
   5   3   2    6591     400   1
   6  -3  -1   33337    1195  -2
   6   3   2   33337    1195   1
   7   3   2    3016     342   1
   8   3   2   18257     813   1
   9   3   2    1176     388   1
  10   3   2      63     493   1
  11   3   2     197     538   1
  12  -3   0    1614     470  -2
  12   3   2    1614     470   1
  13   3   2     792     501   1
  14   3   2    2294     977   1
  15   3   2     527     566   1
 -15   4   2    -530     681   1
 -14   4   2    -571     571   1
 -13   4   2     470     538   1
 -12  -4  -4    2606     267  -2
 -12   4   2    2606     267   1
 -11   4   2    7418     812   1
 -10   4   2   14284     572   1
  -9   4   2    9917    1099   1
  -8   4   2     748     345   1
  -7   4   2    1985     309   1
  -6  -4  -3   19816     764  -2
  -6   4   2   19816     764   1
  -5   4   2   10964     500   1
  -4   4   2     933     429   1
  -3   4   2    1173     324   1
  -2   4   2  170731    4061   1
  -1   4   2   49013    1794   1
   0  -4  -2    4451     282  -2
   0   4   2    4451     282   1
   1   4   2   26684     783   1
   2   4   2    1296     148   1
   3   4   2    7051     311   1
   4   4   2    6584     321   1
   5   4   2   58098    1984   1
   6  -4  -1   23922    1551  -2
   6   4   2   23922    1551   1
   7   4   2    8375     477   1
   8   4   2     639     368   1
   9   4   2     580     713   1
  11   4   2    -225     502   1
  12  -4   0    -145     918  -2
  12   4   2    -145     918   1
  13   4   2    1318     533   1
  14   4   2    1363     905   1
  15   4   2      10     586   1
 -14   5   2     219     583   1
 -13   5   2    -106     535   1
 -12  -5  -4     319     520  -2
 -12   5   2     319     520   1
 -11   5   2     623     489   1
 -10   5   2    1469     557   1
  -9   5   2    3854     498   1
  -8   5   2    4602     401   1
  -7   5   2    3491     352   1
  -6  -5  -3    5593     447  -2
  -6   5   2    5593     447   1
  -5   5   2  129948    3447   1
  -4   5   2     826     343   1
  -3   5   2  120913    2930   1
  -2   5   2   19129     637   1
  -1   5   2  202609    6757   1
   0  -5  -2    1708     366  -2
   0   5   2    1708     366   1
   1   5   2  311810    7264   1
   2   5   2    6126     277   1
   3   5   2  110482    2591   1
   4   5   2    4557     269   1
   6  -5  -1     -51     421  -2
   6   5   2     -51     421   1
   7   5   2    5778     450   1
   8   5   2     601     528   1
   9   5   2     410     627   1
  11   5   2    1783     591   1
  12  -5   0     242     547  -2
  12   5   2     242     547   1
  13   5   2    -404     515   1
  14   5   2    3836     986   1
 -14   6   2      96     721   1
 -13   6   2     552     502   1
 -12  -6  -4     445     293  -2
 -12   6   2     445     293   1
 -11   6   2    7773     628   1
 -10   6   2    3820     534   1
  -9   6   2    8335     658   1
  -8   6   2    -106     320   1
  -7   6   2   14044     573   1
  -6  -6  -3   10733     480  -2
  -6   6   2   10733     480   1
  -5   6   2   16177     960   1
  -4   6   2    2675     355   1
  -3   6   2   22245     768   1
  -2   6   2   15445     756   1
  -1   6   2    9515     427   1
   0  -6  -2     288     361  -2
   0   6   2     288     361   1
   1   6   2    7178     310   1
   2   6   2   72555    1744   1
   3   6   2    1240     196   1
   4   6   2    6981     290   1
   5   6   2   41807    1455   1
   6  -6  -1    7721     443  -2
   6   6   2    7721     443   1
   7   6   2    3055     767   1
   8   6   2    -422     708   1
   9   6   2     385     484   1
  11   6   2    -225     565   1
  12  -6   0     225     547  -2
  12   6   2     225     547   1
  13   6   2     575    1394   1
  14   6   2    1694    1067   1
 -13   7   2     -56     308   1
 -12  -7  -4     417     314  -2
 -12   7   2     417     314   1
 -11   7   2     805     340   1
 -10   7   2     867     374   1
  -9   7   2     956     508   1
  -8   7   2    1744     635   1
  -7   7   2    2134     332   1
  -6  -7  -3    6310     407  -2
  -6   7   2    6310     407   1
  -5   7   2   48329    1936   1
  -4   7   2   11656     672   1
  -3   7   2    1779     342   1
  -2   7   2    3956     526   1
  -1   7   2    1053     297   1
   0  -7  -2     -56     335  -2
   0   7   2     -56     335   1
   1   7   2     603     237   1
   2   7   2    4957     364   1
   3   7   2   17119     489   1
   4   7   2   16854    1023   1
   5   7   2    2053     350   1
   6  -7  -1    5876     476  -2
   6   7   2    5876     476   1
   8   7   2    1156     403   1
   9   7   2     896     457   1
  10   7   2    5140     646   1
  11   7   2    6250     744   1
  12  -7   0     684     466  -2
  12   7   2     684     466   1
  13   7   2    1049     540   1
  14   7   2    -134     950   1
 -14   8   2    1178     639   1
 -13   8   2    2567     454   1
 -12  -8  -4    3413     586  -2
 -12   8   2    3413     586   1
 -11   8   2     514     399   1
 -10   8   2    1436     670   1
  -9   8   2   10971     676   1
  -8   8   2    7242     463   1
  -7   8   2    1045     443   1
  -6  -8  -3    2433     570  -2
  -6   8   2    2433     570   1
  -5   8   2    1611     342   1
  -4   8   2   31041    1104   1
  -3   8   2     119     318   1
  -2   8   2   22620     719   1
  -1   8   2    1126     294   1
   0  -8  -2   28186     786  -2
   0   8   2   28186     786   1
   1   8   2    1934     258   1
   2   8   2    4311     268   1
   3   8   2     471     263   1
   4   8   2   83089    2430   1
   5   8   2    1099     210   1
   6  -8  -1   15341     926  -2
   6   8   2   15341     926   1
   8   8   2     582     422   1
   9   8   2    1443     430   1
  10   8   2     323     448   1
  11   8   2    1880     448   1
  12  -8   0    1599     467  -2
  12   8   2    1599     467   1
  13   8   2     620     488   1
  14   8   2     304     811   1
 -14   9   2     750     329   1
 -13   9   2    1720     420   1
 -12  -9  -4    6842     513  -2
 -12   9   2    6842     513   1
 -11   9   2   11507     758   1
 -10   9   2    3710     492   1
  -9   9   2    3624     423   1
  -8   9   2    5843     563   1
  -7   9   2   13000     754   1
  -6  -9  -3    9739     862  -2
  -6   9   2    9739     862   1
  -5   9   2   29969    1361   1
  -4   9   2     617     397   1
  -3   9   2    5213     506   1
  -2   9   2   16828     827   1
  -1   9   2    5437     360   1
   0  -9  -2     107     256  -2
   0   9   2     107     256   1
   1   9   2    1388     267   1
   2   9   2   34709     916   1
   3   9   2   51193    1766   1
   4   9   2   30346     804   1
   5   9   2    8823     383   1
   6  -9  -1    1147     466  -2
   6   9   2    1147     466   1
   7   9   2    2892     366   1
   8   9   2   12165    1103   1
   9   9   2    1861     686   1
  10   9   2   13819     804   1
  11   9   2    3591     493   1
  12  -9   0     263     463  -2
  12   9   2     263     463   1
  13   9   2    1631    1093   1
  14   9   2     932     505   1
 -14  10   2    2104     443   1
 -13  10   2    2686     413   1
 -12 -10  -4     459     370  -2
 -12  10   2     459     370   1
 -11  10   2    3040     454   1
 -10  10   2     564     394   1
  -9  10   2    1094     385   1
  -8  10   2    6998     489   1
  -7  10   2    7850    1138   1
  -6 -10  -3   12773    1309  -2
  -6  10   2   12773    1309   1
  -5  10   2    1450     362   1
  -4  10   2   22336     758   1
  -3  10   2     474     391   1
  -2  10   2   16840     607   1
  -1  10   2    8305     643   1
   0 -10  -2   67313    3031  -2
   0  10   2   67313    3031   1
   1  10   2   11903     605   1
   2  10   2    3624     656   1
   3  10   2    2924     643   1
   4  10   2    8075     572   1
   5  10   2    3056     251   1
   6 -10  -1   29094    1086  -2
   6  10   2   29094    1086   1
   7  10   2   18107    1113   1
   8  10   2    -393     470   1
   9  10   2    7936     613   1
  10  10   2    1167     432   1
  11  10   2     706     425   1
  12 -10   0       5     462  -2
  12  10   2       5     462   1
  13  10   2     394    1129   1
  14  10   2    1387     515   1
 -13  11   2    1516     414   1
 -12 -11  -4    -297     359  -2
 -12  11   2    -297     359   1
 -11  11   2     962     405   1
  -9  11   2    5554     872   1
  -8  11   2    8614     541   1
  -7  11   2     783     403   1
  -6 -11  -3    1685     420  -2
  -6  11   2    1685     420   1
  -5  11   2    2937     707   1
  -4  11   2    5131     421   1
  -3  11   2     165     351   1
  -2  11   2    5568    1022   1
  -1  11   2   19277     729   1
   0 -11  -2    -144     462  -2
   0  11   2    -144     462   1
   1  11   2    6338     621   1
   2  11   2    1975     317   1
   3  11   2    -220     220   1
   4  11   2    5918     301   1
   5  11   2   14399     564   1
   6 -11  -1   23531     861  -2
   6  11   2   23531     861   1
   7  11   2    3734     440   1
   8  11   2     272     507   1
   9  11   2    5105     564   1
  10  11   2     538     820   1
  11  11   2     102     427   1
  12 -11   0    -467     467  -2
  12  11   2    -467     467   1
  13  11   2     245    1165   1
 -13  12   2    -119     489   1
 -12 -12  -4     550     653  -2
 -12  12   2     550     653   1
 -11  12   2    -387     387   1
 -10  12   2     -43     384   1
  -9  12   2    3560     439   1
  -8  12   2   11264     754   1
  -7  12   2    3020     537   1
  -6 -12  -3    6718     519  -2
  -6  12   2    6718     519   1
  -5  12   2    6850     508   1
  -4  12   2     978     466   1
  -3  12   2     369     326   1
  -2  12   2    1701     416   1
  -1  12   2    7745     460   1
   0 -12  -2     -30     280  -2
   0  12   2     -30     280   1
   1  12   2    6927     501   1
   2  12   2    7210     428   1
   3  12   2      68     229   1
   4  12   2    9585     500   1
   5  12   2    6535     343   1
   6 -12  -1     662     301  -2
   6  12   2     662     301   1
   7  12   2    2293     292   1
   8  12   2    -317     392   1
   9  12   2     475     565   1
  10  12   2    -303    1080   1
  11  12   2     692     476   1
  12 -12   0     -72     986  -2
  12  12   2     -72     986   1
  13  12   2    -239     483   1
 -13  13   2     418     539   1
 -12 -13  -4    1796     526  -2
 -12  13   2    1796     526   1
 -11  13   2    -171     377   1
 -10  13   2    3178     467   1
  -9  13   2     230     668   1
  -8  13   2    1540     429   1
  -7  13   2      93     377   1
  -6 -13  -3    -420     420  -2
  -6  13   2    -420     420   1
  -5  13   2    1319     687   1
  -4  13   2     735     441   1
  -3  13   2   10339     611   1
  -2  13   2    1308     348   1
  -1  13   2    2301     375   1
   0 -13  -2     179     289  -2
   0  13   2     179     289   1
   1  13   2    3599     537   1
   2  13   2    1022     268   1
   3  13   2     116     231   1
   4  13   2     861     272   1
   5  13   2   25570     860   1
   6 -13  -1    8229     385  -2
   6  13   2    8229     385   1
   7  13   2   21500     803   1
   8  13   2    4334     514   1
   9  13   2    1023     461   1
  10  13   2     -10     878   1
  11  13   2     419     517   1
  12 -13   0     192     484  -2
  12  13   2     192     484   1
  13  13   2    -143     601   1
 -13  14   2     172     499   1
 -12 -14  -4     532     409  -2
 -12  14   2     532     409   1
 -11  14   2     239     999   1
 -10  14   2     199     430   1
  -9  14   2    1695     432   1
  -8  14   2    4843     541   1
  -7  14   2    2480     576   1
  -6 -14  -3      68     621  -2
  -6  14   2      68     621   1
  -5  14   2    8891     534   1
  -4  14   2    3056     484   1
  -3  14   2     170     397   1
  -1  14   2     206     380   1
   0 -14  -2    1965     937  -2
   0  14   2    1965     937   1
   1  14   2    -316     343   1
   2  14   2   22332    1364   1
   3  14   2    1826     413   1
   4  14   2     565     319   1
   5  14   2   57710    1729   1
   6 -14  -1   13080     500  -2
   6  14   2   13080     500   1
   7  14   2     468     401   1
   8  14   2    1035     468   1
   9  14   2    3254     735   1
  10  14   2    2004     658   1
  11  14   2     179     517   1
  12 -14   0      84     514  -2
  12  14   2      84     514   1
  13  14   2      30     546   1
 -12 -15  -4     475     444  -2
 -12  15   2     475     444   1
 -11  15   2    -276     807   1
 -10  15   2     120     397   1
  -9  15   2    -378     378   1
  -8  15   2      75     431   1
  -7  15   2    6835     574   1
  -6 -15  -3    1845     413  -2
  -6  15   2    1845     413   1
  -5  15   2    8275     533   1
  -4  15   2    -374     374   1
  -3  15   2    5982     458   1
  -2  15   2    1662     358   1
  -1  15   2     318     387   1
   0 -15  -2     799     325  -2
   0  15   2     799     325   1
   1  15   2    1954     427   1
   2  15   2    3819     344   1
   3  15   2    8155     469   1
   4  15   2    3188     354   1
   5  15   2   22225     863   1
   6 -15  -1     980     579  -2
   6  15   2     980     579   1
   7  15   2    3801     380   1
   8  15   2     661     214   1
   9  15   2    -142     523   1
  10  15   2    -967     967   1
  11  15   2    -404     545   1
  12 -15   0     265     520  -2
  12  15   2     265     520   1
 -12 -16  -4     897     506  -2
 -12  16   2     897     506   1
 -11  16   2     796     541   1
 -10  16   2    -409     409   1
  -9  16   2    -399     399   1
  -8  16   2     657     651   1
  -7  16   2    3005     601   1
  -6 -16  -3     955     427  -2
  -6  16   2     955     427   1
  -5  16   2    3028     436   1
  -4  16   2   55027    1554   1
  -3  16   2    8704     674   1
  -2  16   2    1220     368   1
  -1  16   2    1009     422   1
   0 -16  -2     594     487  -2
   0  16   2     594     487   1
   1  16   2     451     369   1
   2  16   2     972     308   1
   3  16   2    5234     414   1
   4  16   2   11143     481   1
   5  16   2    4732     348   1
   6 -16  -1   11007     517  -2
   6  16   2   11007     517   1
   7  16   2    1763     417   1
   8  16   2     907     247   1
   9  16   2    -188     932   1
  10  16   2     227     564   1
  11  16   2    1314     579   1
  12 -16   0    -273     590  -2
  12  16   2    -273     590   1
 -11  17   2    1499     779   1
 -10  17   2     213     419   1
  -9  17   2     775     517   1
  -8  17   2    1034     408   1
  -7  17   2    1126     421   1
  -6 -17  -3    2948     451  -2
  -6  17   2    2948     451   1
  -5  17   2   23982    1228   1
  -4  17   2     -48     380   1
  -3  17   2   14991     823   1
  -2  17   2     940     421   1
  -1  17   2     494     340   1
   0 -17  -2    1112     349  -2
   0  17   2    1112     349   1
   1  17   2      53     600   1
   2  17   2     411     415   1
   3  17   2    9818     476   1
   4  17   2     371     370   1
   5  17   2    1140     382   1
   6 -17  -1     413     340  -2
   6  17   2     413     340   1
   7  17   2    3297     490   1
   8  17   2    -673     842   1
   9  17   2     239     536   1
  10  17   2     142     542   1
  11  17   2    1103     575   1
 -11  18   2    1811    1192   1
 -10  18   2    -221     669   1
  -9  18   2     483     515   1
  -8  18   2    6111    1134   1
  -7  18   2    1755     635   1
  -6 -18  -3    2683     475  -2
  -6  18   2    2683     475   1
  -5  18   2    3953     769   1
  -4  18   2     334     391   1
  -3  18   2    1451     561   1
  -2  18   2    1913     393   1
  -1  18   2    1846     386   1
   0 -18  -2    2726     395  -2
   0  18   2    2726     395   1
   1  18   2     985     490   1
   2  18   2    1388     337   1
   3  18   2    -244     412   1
   4  18   2    -305     305   1
   5  18   2    3534     358   1
   6 -18  -1    1145     391  -2
   6  18   2    1145     391   1
   7  18   2    2163     353   1
   8  18   2    1999     416   1
   9  18   2    -521     521   1
  10  18   2     893     578   1
  11  18   2    -161     901   1
 -11  19   2   -1093    1326   1
 -10  19   2    1292     478   1
  -9  19   2     251     510   1
  -8  19   2    1082     752   1
  -7  19   2     113     709   1
  -6 -19  -3     503     622  -2
  -6  19   2     503     622   1
  -5  19   2    1645     607   1
  -4  19   2    2727     418   1
  -3  19   2      84     409   1
  -2  19   2    1968     391   1
  -1  19   2    1762     377   1
   0 -19  -2     -99     337  -2
   0  19   2     -99     337   1
   1  19   2     981     347   1
   2  19   2      -8     334   1
   3  19   2     839     353   1
   4  19   2    3033     511   1
   5  19   2    1797     538   1
   6 -19  -1   13128     644  -2
   6  19   2   13128     644   1
   7  19   2     858     373   1
   8  19   2    -377     377   1
   9  19   2    1962     620   1
  10  19   2    2232     653   1
 -10  20   2     666     492   1
  -9  20   2    2280     538   1
  -8  20   2     864     487   1
  -7  20   2    1860     427   1
  -6 -20  -3    -528     528  -2
  -6  20   2    -528     528   1
  -5  20   2    -170     423   1
  -4  20   2    2461     420   1
  -3  20   2    1260     395   1
  -2  20   2     844     381   1
  -1  20   2     425     361   1
   0 -20  -2     629     345  -2
   0  20   2     629     345   1
   1  20   2     241     483   1
   2  20   2    6403     619   1
   3  20   2     523     362   1
   4  20   2   12147     617   1
   5  20   2    3737     381   1
   6 -20  -1    2125     356  -2
   6  20   2    2125     356   1
   7  20   2     702     342   1
   8  20   2     524     335   1
   9  20   2     502     708   1
  10  20   2    1237     699   1
  -9  21   2     593     551   1
  -8  21   2    -185     415   1
  -7  21   2     635     483   1
  -6 -21  -3    -121     468  -2
  -6  21   2    -121     468   1
  -5  21   2    -304     849   1
  -4  21   2     838     468   1
  -3  21   2    -191     605   1
  -2  21   2    1204     397   1
  -1  21   2    1899     794   1
   0 -21  -2    1322     403  -2
   0  21   2    1322     403   1
   1  21   2    1819     375   1
   2  21   2     168     345   1
   3  21   2    -294     427   1
   4  21   2     493     439   1
   5  21   2      26     326   1
   6 -21  -1    -346     401  -2
   6  21   2    -346     401   1
   7  21   2    1358     371   1
   8  21   2     563     333   1
   9  21   2     997     377   1
  -9  22   2     649     480   1
  -8  22   2     503     484   1
  -7  22   2    -278     437   1
  -6 -22  -3    -408     492  -2
  -6  22   2    -408     492   1
  -5  22   2     487     440   1
  -4  22   2     157     503   1
  -3  22   2      -6     589   1
  -2  22   2     -89     488   1
  -1  22   2     -85     371   1
   0 -22  -2    1032     378  -2
   0  22   2    1032     378   1
   1  22   2    1633     585   1
   2  22   2    -349     349   1
   3  22   2     -80     512   1
   4  22   2    -232     334   1
   5  22   2    -530     530   1
   6 -22  -1     341     355  -2
   6  22   2     341     355   1
   7  22   2    3103     487   1
   8  22   2    3070     395   1
  -8  23   2    -479     479   1
  -7  23   2    1588     462   1
  -6 -23  -3     919     440  -2
  -6  23   2     919     440   1
  -5  23   2    1148     418   1
  -4  23   2     186     440   1
  -3  23   2    -440     440   1
  -2  23   2     879     582   1
  -1  23   2     317     397   1
   0 -23  -2    -391     391  -2
   0  23   2    -391     391   1
   1  23   2     120     375   1
   2  23   2     647     383   1
   3  23   2     354     369   1
   4  23   2      12     355   1
   5  23   2     974     420   1
   6 -23  -1     516     440  -2
   6  23   2     516     440   1
   7  23   2      -2     461   1
   8  23   2     243     469   1
  -7  24   2     639     666   1
  -6 -24  -3    -349     697  -2
  -6  24   2    -349     697   1
  -5  24   2    1468     426   1
  -4  24   2     134     463   1
  -3  24   2     182     398   1
  -2  24   2     772     411   1
  -1  24   2    -449     546   1
   0  24   2      88     441   1
   1  24   2      98     591   1
   2  24   2    2436     422   1
   3  24   2    1094     383   1
   4  24   2      27     362   1
   5  24   2    1200     370   1
   6  24   2    -503     547   1
   7  24   2     990     459   1
  -6  25   2     287     423   1
  -5  25   2    -164     625   1
  -4  25   2    1017     400   1
  -3  25   2    2096     447   1
  -2  25   2     146     409   1
  -1  25   2    2448     445   1
   0  25   2     248     533   1
   1  25   2    1442     475   1
   2  25   2     849     436   1
   3  25   2     312     381   1
   4  25   2      19     468   1
   5  25   2    2312     558   1
  -4  26   2    1911     443   1
  -3  26   2     433     455   1
  -2  26   2     522     412   1
  -1  26   2     341     426   1
   0  26   2    1714     445   1
   1  26   2     971     431   1
   2  26   2     195     396   1
   3  26   2     907     439   1
   4  26   2     217     419   1
  -1  27   2     410     551   1
   0  27   2     702     487   1
   1  27   2      84     404   1
  -2 -25   3    2076     503   1
  -1 -25   3     -93     804   1
   0 -25   3     145     417   1
   1 -25   3     458     433   1
   2 -25   3     -47     563   1
   3 -25   3     313     505   1
  -4 -24   3    3584     527   1
  -3 -24   3     221     424   1
  -2 -24   3     267     435   1
  -1 -24   3     -71     449   1
   0 -24   3    -273     401   1
   1 -24   3    -213     402   1
   2 -24   3    1123     444   1
   3 -24   3    -340     408   1
   4 -24   3     145     472   1
   5 -24   3    -438     438   1
  -6 -23   3     414     434   1
  -5 -23   3     946     460   1
  -4 -23   3     173     637   1
  -3 -23   3     310     422   1
  -2 -23   3    1134     420   1
  -1 -23   3     650     453   1
   0 -23   3    -607     607   1
   1 -23   3    2324     422   1
   2 -23   3    2427     572   1
   3 -23   3     650     654   1
   4 -23   3     867     413   1
   5 -23   3    -127     448   1
   6 -23   3    1579     563   1
  -7 -22   3     381     817   1
  -6 -22   3    4005     532   1
  -5 -22   3    3329     500   1
  -4 -22   3     933     377   1
  -3 -22   3     777     480   1
  -2 -22   3    -156     377   1
  -1 -22   3    1446     406   1
   0 -22   3    -484     484   1
   1 -22   3     630     393   1
   2 -22   3    -423     423   1
   3 -22   3    -206     403   1
   4 -22   3    -313     410   1
   5 -22   3    -432     558   1
   6 -22   3    6037     680   1
   7 -22   3       7     487   1
  -8 -21   3     560     475   1
  -7 -21   3    1111     494   1
  -6 -21   3    3749     546   1
  -5 -21   3     566     371   1
  -4 -21   3    1290     396   1
  -3 -21   3    -370     370   1
  -2 -21   3     642     414   1
  -1 -21   3      28     464   1
   0 -21   3       9     520   1
   1 -21   3      20     569   1
   2 -21   3     103     964   1
   3 -21   3     233     518   1
   4 -21   3     604     429   1
   5 -21   3    -327     417   1
   6 -21   3     826     479   1
   7 -21   3    1333     457   1
   8 -21   3    8370    1432   1
  -9 -20   3     689     789   1
  -8 -20   3    3199     444   1
  -7 -20   3    -107     382   1
  -6 -20   3     472     553   1
  -5 -20   3     254     442   1
  -4 -20   3     611     450   1
  -3 -20   3    1502     391   1
  -2 -20   3     230     351   1
  -1 -20   3    -442     442   1
   0 -20   3    2927     381   1
   1 -20   3     503     813   1
   2 -20   3    -301     443   1
   3 -20   3     175     386   1
   4 -20   3     788     494   1
   5 -20   3     221     457   1
   6  20  -2    4857     827  -2
   6 -20   3    4857     827   1
   7 -20   3    1406     504   1
   8 -20   3     310     436   1
   9 -20   3    2816     824   1
  -9 -19   3    1027     376   1
  -8 -19   3      -5     418   1
  -7 -19   3     392     385   1
  -6  19  -4      19     443  -2
  -6 -19   3      19     443   1
  -5 -19   3     922     422   1
  -4 -19   3     192     341   1
  -3 -19   3      31     386   1
  -2 -19   3     771     374   1
  -1 -19   3    1401     608   1
   0  19  -3     -33     319  -2
   0 -19   3     -33     319   1
   1 -19   3     475     400   1
   2 -19   3     354     357   1
   3 -19   3    2998     648   1
   4 -19   3    1387     400   1
   5 -19   3    2511     521   1
   6  19  -2     619     397  -2
   6 -19   3     619     397   1
   7 -19   3      51     510   1
   8 -19   3      92     434   1
   9 -19   3    -519     519   1
  10 -19   3     -55     586   1
 -10 -18   3    -449     449   1
  -9 -18   3     417     358   1
  -8 -18   3    1387     537   1
  -7 -18   3      88     360   1
  -6  18  -4    3734     580  -2
  -6 -18   3    3734     580   1
  -5 -18   3      25     346   1
  -4 -18   3     635     336   1
  -3 -18   3     253     411   1
  -2 -18   3    1370     486   1
  -1 -18   3    2948     411   1
   0  18  -3     833     341  -2
   0 -18   3     833     341   1
   1 -18   3    2063     362   1
   2 -18   3    3766     406   1
   3 -18   3     152     364   1
   4 -18   3     839     567   1
   5 -18   3     999     380   1
   6  18  -2     677     400  -2
   6 -18   3     677     400   1
   7 -18   3     736     403   1
   8 -18   3      74     403   1
   9 -18   3      38     428   1
  10 -18   3    1374     894   1
 -10 -17   3     798     532   1
  -9 -17   3    -445     445   1
  -8 -17   3     460     489   1
  -7 -17   3    2329     475   1
  -6  17  -4    1091     437  -2
  -6 -17   3    1091     437   1
  -5 -17   3     479     744   1
  -4 -17   3     305     338   1
  -3 -17   3    2235     363   1
  -2 -17   3     136     325   1
  -1 -17   3     859     327   1
   0  17  -3     146     322  -2
   0 -17   3     146     322   1
   1 -17   3     495     347   1
   2 -17   3    -184     338   1
   3 -17   3     883     354   1
   4 -17   3    4527     722   1
   5 -17   3     782     419   1
   6  17  -2    5051     461  -2
   6 -17   3    5051     461   1
   7 -17   3       0     485   1
   8 -17   3     144     499   1
   9 -17   3    -128     416   1
  10 -17   3     721     533   1
  11 -17   3    -325     534   1
 -11 -16   3    1228    1218   1
 -10 -16   3     -89     388   1
  -9 -16   3     277     319   1
  -8 -16   3     473     350   1
  -7 -16   3    1269     410   1
  -6  16  -4    3602     488  -2
  -6 -16   3    3602     488   1
  -5 -16   3    7420     849   1
  -4 -16   3    3841     411   1
  -3 -16   3    2422     401   1
  -2 -16   3    1360     333   1
  -1 -16   3    2716     370   1
   0  16  -3    -228     334  -2
   0 -16   3    -228     334   1
   1 -16   3     772     388   1
   2 -16   3    -314     342   1
   3 -16   3    -166     435   1
   4 -16   3    1149     427   1
   5 -16   3   10622     618   1
   6  16  -2     143     437  -2
   6 -16   3     143     437   1
   7 -16   3     -58     364   1
   8 -16   3     189     398   1
   9 -16   3     230     501   1
  10 -16   3    -481     486   1
  11 -16   3     256     489   1
 -10 -15   3     146     390   1
  -9 -15   3    -106     429   1
  -8 -15   3     -64     348   1
  -7 -15   3     602     453   1
  -6  15  -4    1555     401  -2
  -6 -15   3    1555     401   1
  -5 -15   3     898     360   1
  -4 -15   3    4280     487   1
  -3 -15   3    5787     468   1
  -2 -15   3    1017     418   1
  -1 -15   3     -54     320   1
   0  15  -3     354     307  -2
   0 -15   3     354     307   1
   1 -15   3    -315     315   1
   2 -15   3    1688     347   1
   3 -15   3    1070     357   1
   4 -15   3    4818     431   1
   5 -15   3   28142    1026   1
   6  15  -2    4469     437  -2
   6 -15   3    4469     437   1
   7 -15   3     166     413   1
   8 -15   3     207     384   1
   9 -15   3     686     407   1
  10 -15   3     961    1067   1
  11 -15   3      36     426   1
  12 -15   3    2716     585   1
 -12 -14   3    -645     645   1
 -11 -14   3    -977    1228   1
 -10 -14   3     440     709   1
  -9 -14   3     532     310   1
  -8 -14   3     355     415   1
  -7 -14   3    1335     340   1
  -6  14  -4   20765     790  -2
  -6 -14   3   20765     790   1
  -5 -14   3   10692     574   1
  -4 -14   3   44483    1569   1
  -3 -14   3    4986     441   1
  -2 -14   3    1377     360   1
  -1 -14   3    1688     370   1
   0  14  -3    1636     336  -2
   0 -14   3    1636     336   1
   1 -14   3    1707     336   1
   2 -14   3    6525     485   1
   3 -14   3   10649     521   1
   4 -14   3     165     432   1
   5 -14   3    8876     513   1
   6  14  -2     437     342  -2
   6 -14   3     437     342   1
   7 -14   3    3498     617   1
   8 -14   3    4278     448   1
   9 -14   3     359     422   1
  10 -14   3    -107     506   1
  11 -14   3     -92     435   1
  12 -14   3    -436     543   1
 -12 -13   3     224     556   1
 -11 -13   3    1142     551   1
 -10 -13   3     -43     432   1
  -9 -13   3      10     350   1
  -8 -13   3     944     318   1
  -7 -13   3    1395     328   1
  -6  13  -4     197     331  -2
  -6 -13   3     197     331   1
  -5 -13   3    1195     448   1
  -4 -13   3    1410     501   1
  -3 -13   3    7897     431   1
  -2 -13   3    4043     398   1
  -1 -13   3     536     292   1
   0  13  -3     934     346  -2
   0 -13   3     934     346   1
   1 -13   3    1494     475   1
   2 -13   3    -287     380   1
   3 -13   3    -193     679   1
   4 -13   3    -393     401   1
   5 -13   3   32819    1313   1
   6  13  -2    2369     447  -2
   6 -13   3    2369     447   1
   7 -13   3    2689     480   1
   8 -13   3    -137     456   1
   9 -13   3     432     370   1
  10 -13   3    1555     396   1
  11 -13   3     143     400   1
  12  13  -1     745     468  -2
  12 -13   3     745     468   1
 -13 -12   3     557     578   1
 -12 -12   3    1668     619   1
 -11 -12   3     420     491   1
 -10 -12   3    -282     282   1
  -9 -12   3     363     285   1
  -8 -12   3    2656     352   1
  -7 -12   3     -76     301   1
  -6  12  -4     390     312  -2
  -6 -12   3     390     312   1
  -5 -12   3   10402     496   1
  -4 -12   3    2310     413   1
  -3 -12   3     493     369   1
  -2 -12   3    2261     567   1
  -1 -12   3    1721     430   1
   0  12  -3    2587     320  -2
   0 -12   3    2587     320   1
   1 -12   3     211     400   1
   2 -12   3    4455     570   1
   3 -12   3    -254     307   1
   4 -12   3     266     330   1
   5 -12   3    3761     400   1
   6  12  -2   18882     861  -2
   6 -12   3   18882     861   1
   7 -12   3   12105     678   1
   8 -12   3     435     402   1
   9 -12   3    5543     645   1
  10 -12   3    1431     387   1
  11 -12   3     798     702   1
  12  12  -1    -210     399  -2
  12 -12   3    -210     399   1
  13 -12   3    1582     586   1
 -13 -11   3    1096     560   1
 -12  11  -5    5137     659  -2
 -12 -11   3    5137     659   1
 -11 -11   3    8739     721   1
 -10 -11   3    1329     498   1
  -9 -11   3    1254     288   1
  -8 -11   3    -176     332   1
  -7 -11   3     404     295   1
  -6  11  -4     916     341  -2
  -6 -11   3     916     341   1
  -5 -11   3     999     366   1
  -4 -11   3     492     373   1
  -3 -11   3     152     284   1
  -2 -11   3    8153     413   1
  -1 -11   3    3451     325   1
   0  11  -3     832     323  -2
   0 -11   3     832     323   1
   1 -11   3    4523     361   1
   2 -11   3    6424     655   1
   3 -11   3     457     410   1
   4 -11   3    3002     462   1
   5 -11   3    8440     744   1
   6  11  -2   24419     894  -2
   6 -11   3   24419     894   1
   7 -11   3     404     424   1
   8 -11   3    3031     396   1
   9 -11   3    5869     467   1
  10 -11   3    -409     409   1
  11 -11   3    1059     447   1
  12  11  -1     864     391  -2
  12 -11   3     864     391   1
  13 -11   3     693     363   1
 -13 -10   3    3049    1456   1
 -12  10  -5     247    1223  -2
 -12 -10   3     247    1223   1
 -11 -10   3     436     565   1
 -10 -10   3     934     230   1
  -9 -10   3     -25     312   1
  -8 -10   3    3311     660   1
  -7 -10   3    6744     692   1
  -6  10  -4      74     328  -2
  -6 -10   3      74     328   1
  -5 -10   3    -282     282   1
  -4 -10   3    1014     387   1
  -3 -10   3   26317     785   1
  -2 -10   3     144     265   1
  -1 -10   3    9558     424   1
   0  10  -3   12041     628  -2
   0 -10   3   12041     628   1
   1 -10   3    3138     449   1
   2 -10   3     215     293   1
   3 -10   3     112     546   1
   4 -10   3   10253     490   1
   5 -10   3    1969     448   1
   6  10  -2   12616     560  -2
   6 -10   3   12616     560   1
   7 -10   3    5864     417   1
   8 -10   3    3239     383   1
   9 -10   3    5666     680   1
  10 -10   3    1311     547   1
  11 -10   3    3789     457   1
  12  10  -1    -428     428  -2
  12 -10   3    -428     428   1
  13 -10   3     210     390   1
 -13  -9   3    -108     548   1
 -12   9  -5     255     545  -2
 -12  -9   3     255     545   1
 -11  -9   3    5543    1292   1
 -10  -9   3    6191     324   1
  -9  -9   3    -259     259   1
  -8  -9   3     263     321   1
  -7  -9   3    3430     334   1
  -6   9  -4     434     275  -2
  -6  -9   3     434     275   1
  -5  -9   3    8611     449   1
  -4  -9   3     207     270   1
  -3  -9   3    9078     409   1
  -2  -9   3   13530     568   1
  -1  -9   3  157934    6564   1
   0   9  -3     313     264  -2
   0  -9   3     313     264   1
   1  -9   3  121278    3124   1
   2  -9   3     434     321   1
   3  -9   3   20254     661   1
   4  -9   3    1342     377   1
   5  -9   3     554     297   1
   6   9  -2   28511    1134  -2
   6  -9   3   28511    1134   1
   7  -9   3   38634    1104   1
   8  -9   3    4543     555   1
   9  -9   3    2596     472   1
  10  -9   3    4605     427   1
  11  -9   3     128     372   1
  12   9  -1    1308     537  -2
  12  -9   3    1308     537   1
  13  -9   3    3286     680   1
  14  -9   3      72     789   1
 -14  -8   3     655     540   1
 -13  -8   3    2863    1071   1
 -12   8  -5     550     561  -2
 -12  -8   3     550     561   1
 -11  -8   3    -500     500   1
 -10  -8   3     133     207   1
  -9  -8   3    6524     559   1
  -8  -8   3     117     329   1
  -7  -8   3    -264     264   1
  -6   8  -4   12243     673  -2
  -6  -8   3   12243     673   1
  -5  -8   3    2314     292   1
  -4  -8   3   36195     993   1
  -3  -8   3    1149     310   1
  -2  -8   3    3839     313   1
  -1  -8   3   19849     613   1
   0   8  -3     492     305  -2
   0  -8   3     492     305   1
   1  -8   3   15397     657   1
   2  -8   3   39456    1148   1
   3  -8   3    2831     369   1
   4  -8   3   27953     828   1
   5  -8   3      -1     277   1
   6   8  -2    7989     480  -2
   6  -8   3    7989     480   1
   7  -8   3   27991    1014   1
   8  -8   3     724     380   1
   9  -8   3    1809     340   1
  10  -8   3    1134     369   1
  11  -8   3     862     480   1
  12   8  -1      52     672  -2
  12  -8   3      52     672   1
  13  -8   3      63     896   1
  14  -8   3     936     753   1
 -14  -7   3     763     581   1
 -13  -7   3     989     570   1
 -11  -7   3    3078     569   1
 -10  -7   3    1391     217   1
  -9  -7   3    4116     381   1
  -8  -7   3    1376     267   1
  -7  -7   3    3094     298   1
  -6   7  -4    1459     339  -2
  -6  -7   3    1459     339   1
  -5  -7   3   11233     460   1
  -4  -7   3    8707     488   1
  -3  -7   3     713     251   1
  -2  -7   3    2344     420   1
  -1  -7   3    2543     272   1
   0   7  -3    1616     263  -2
   0  -7   3    1616     263   1
   1  -7   3   16061     535   1
   2  -7   3    2490     287   1
   3  -7   3    3672     322   1
   4  -7   3    1098     384   1
   5  -7   3    7831     402   1
   6   7  -2    1501     310  -2
   6  -7   3    1501     310   1
   7  -7   3    5965     550   1
   8  -7   3     871     333   1
   9  -7   3    -404     404   1
  10  -7   3     266     408   1
  11  -7   3     530     321   1
  12   7  -1      98     730  -2
  12  -7   3      98     730   1
  13  -7   3     201     743   1
  14  -7   3      31     609   1
 -14  -6   3     607     995   1
 -13  -6   3    1590     594   1
 -12   6  -5    5235    1184  -2
 -12  -6   3    5235    1184   1
 -11  -6   3     513     510   1
 -10  -6   3     289     592   1
  -9  -6   3    7266     511   1
  -8  -6   3     188     243   1
  -7  -6   3    3058     281   1
  -6   6  -4     -87     254  -2
  -6  -6   3     -87     254   1
  -5  -6   3    1366     428   1
  -4  -6   3   15359     575   1
  -3  -6   3   16005     530   1
  -2  -6   3   10625     405   1
  -1  -6   3    6380     328   1
   0   6  -3     286     238  -2
   0  -6   3     286     238   1
   1  -6   3   13059     457   1
   2  -6   3     789     254   1
   3  -6   3     225     262   1
   4  -6   3    4793     338   1
   5  -6   3    7079     450   1
   6   6  -2    3840     347  -2
   6  -6   3    3840     347   1
   7  -6   3    1032     484   1
   8  -6   3    8733     617   1
   9  -6   3      56     532   1
  10  -6   3    1056     583   1
  11  -6   3    2550     609   1
  12   6  -1    3361    1121  -2
  12  -6   3    3361    1121   1
  13  -6   3    1139     668   1
  14  -6   3    -180     583   1
 -14  -5   3    1234     600   1
 -13  -5   3     939     583   1
 -12   5  -5    2456    1138  -2
 -12  -5   3    2456    1138   1
 -11  -5   3    1885     576   1
 -10  -5   3    1028     905   1
  -9  -5   3     855     365   1
  -8  -5   3    2037     263   1
  -7  -5   3    2614     354   1
  -6   5  -4    4591     315  -2
  -6  -5   3    4591     315   1
  -5  -5   3    3811     638   1
  -4  -5   3    5025     317   1
  -3  -5   3   17339     553   1
  -2  -5   3     971     227   1
  -1  -5   3    8039     524   1
   0   5  -3    2596     383  -2
   0  -5   3    2596     383   1
   1  -5   3   53912    1343   1
   2  -5   3   19169     571   1
   3  -5   3   49591    1262   1
   4  -5   3    9213     405   1
   5  -5   3    2441     292   1
   6   5  -2     557     405  -2
   6  -5   3     557     405   1
   7  -5   3    8052     433   1
   8  -5   3    2033     293   1
   9  -5   3     993     350   1
  10  -5   3    -152     518   1
  11  -5   3     260     548   1
  12   5  -1    3765    1112  -2
  12  -5   3    3765    1112   1
  13  -5   3    1073     594   1
  14  -5   3    4074     691   1
 -14  -4   3    1722     615   1
 -13  -4   3     333     604   1
 -12   4  -5    1389    1021  -2
 -12  -4   3    1389    1021   1
 -11  -4   3   12872     911   1
 -10  -4   3    1560     314   1
  -9  -4   3      35     315   1
  -8  -4   3     241     241   1
  -7  -4   3    2030     333   1
  -6   4  -4   16477     814  -2
  -6  -4   3   16477     814   1
  -5  -4   3   11607     457   1
  -4  -4   3   35317    1121   1
  -3  -4   3     982     257   1
  -2  -4   3    9083     365   1
  -1  -4   3    -204     375   1
   0   4  -3    6104     322  -2
   0  -4   3    6104     322   1
   1  -4   3     880     235   1
   2  -4   3   42729    1081   1
   3  -4   3    1172     244   1
   4  -4   3    9209     686   1
   5  -4   3   14187     669   1
   6   4  -2   13455     781  -2
   6  -4   3   13455     781   1
   7  -4   3     634     248   1
   8  -4   3     589     304   1
   9  -4   3     277     295   1
  10  -4   3    3513     593   1
  11  -4   3    -243     546   1
  12   4  -1     544     820  -2
  12  -4   3     544     820   1
  13  -4   3    -119     576   1
  14  -4   3     900     572   1
 -14  -3   3     928     582   1
 -13  -3   3    3085     661   1
 -12   3  -5    -565     565  -2
 -12  -3   3    -565     565   1
 -11  -3   3     638     546   1
 -10  -3   3    6529     308   1
  -9  -3   3     608     307   1
  -8  -3   3   11886     627   1
  -7  -3   3     945     272   1
  -6   3  -4    6831     692  -2
  -6  -3   3    6831     692   1
  -5  -3   3     899     282   1
  -4  -3   3    8605     399   1
  -3  -3   3    3067     306   1
  -2  -3   3    4525     337   1
  -1  -3   3   44516    1126   1
   0   3  -3     604     241  -2
   0  -3   3     604     241   1
   1  -3   3   24102    1224   1
   2  -3   3   23394     658   1
   3  -3   3   21183     606   1
   4  -3   3     339     238   1
   5  -3   3   30219     822   1
   6   3  -2    2347     248  -2
   6  -3   3    2347     248   1
   7  -3   3   49753    1825   1
   8  -3   3    2685     727   1
   9  -3   3     793     851   1
  10  -3   3    9876    1328   1
  11  -3   3    1814     847   1
  12   3  -1    -554     554  -2
  12  -3   3    -554     554   1
  13  -3   3    2886     986   1
  14  -3   3    3325     748   1
  15  -3   3    1538     642   1
 -14  -2   3    -329     560   1
 -13  -2   3    3637     946   1
 -12   2  -5    1122     546  -2
 -12  -2   3    1122     546   1
 -11  -2   3      33     498   1
 -10  -2   3   10524     480   1
  -9  -2   3    -231     300   1
  -8  -2   3    -201     282   1
  -7  -2   3    8135     410   1
  -6   2  -4   36084    1632  -2
  -6  -2   3   36084    1632   1
  -5  -2   3   50689    2011   1
  -4  -2   3   49676    1269   1
  -3  -2   3  105332    2537   1
  -2  -2   3   28205     786   1
  -1  -2   3    1981     260   1
   0   2  -3  142806    3362  -2
   0  -2   3  142806    3362   1
   1  -2   3    2962     243   1
   2  -2   3   42545    1239   1
   3  -2   3   50642    1445   1
   4  -2   3   27314     835   1
   5  -2   3   57933    2086   1
   6   2  -2   69039    2354  -2
   6  -2   3   69039    2354   1
   7  -2   3   81946    4645   1
   8  -2   3   27262    1179   1
   9  -2   3    3588     740   1
  10  -2   3    3723     565   1
  11  -2   3    7017    1682   1
  12   2  -1   11247     825  -2
  12  -2   3   11247     825   1
  13  -2   3    6517     740   1
  14  -2   3     555     544   1
  15  -2   3    -560     560   1
 -14  -1   3    2373     621   1
 -13  -1   3    3503     651   1
 -12   1  -5    8338     738  -2
 -12  -1   3    8338     738   1
 -11  -1   3    5054     621   1
 -10  -1   3    4126     610   1
  -9  -1   3    2490     527   1
  -8  -1   3    6770     677   1
  -7  -1   3    2431     310   1
  -5  -1   3    -223     284   1
  -4  -1   3    1628     291   1
  -3  -1   3    4398     322   1
  -2  -1   3   30302     823   1
  -1  -1   3   80004    1987   1
   0   1  -3      84     171  -2
   0  -1   3      84     171   1
   1  -1   3   40889    1172   1
   2  -1   3   48344    1492   1
   3  -1   3    4113     303   1
   4  -1   3    4035     317   1
   5  -1   3   27626    2051   1
   6   1  -2   17183     987  -2
   6  -1   3   17183     987   1
   7  -1   3    2043     466   1
   9  -1   3   23954    1124   1
  10  -1   3  161999    5558   1
  11  -1   3   61588    3441   1
  12   1  -1   11595    1170  -2
  12  -1   3   11595    1170   1
  13  -1   3    2161     546   1
  14  -1   3    1665     535   1
  15  -1   3    1144     612   1
 -15   0   3    3945     820   1
 -14   0   3    1741     606   1
 -13   0   3    1769     620   1
 -12   0  -5    2891     611  -2
 -12   0   3    2891     611   1
 -11   0   3   10568     492   1
 -10   0   3    2484     345   1
  -9   0   3      22     265   1
  -8   0   3    1279     288   1
  -7   0   3    1699     342   1
  -6   0  -4    3208     466  -2
  -6   0   3    3208     466   1
  -5   0   3    3661     330   1
  -4   0   3    5869     349   1
  -3   0   3   21548     640   1
  -2   0   3   65305    1597   1
  -1   0   3   24234     781   1
   0   0  -3  102846    3706  -2
   0   0   3  102846    3706   1
   1   0   3   50001    1192   1
   2   0   3  154682    7118   1
   3   0   3   10859     513   1
   4   0   3   24173     952   1
   5   0   3   67056    2280   1
   6   0  -2   15795    1032  -2
   6   0   3   15795    1032   1
   7   0   3   89779    3333   1
   9   0   3   67439    3381   1
  10   0   3   37089    2065   1
  11   0   3   23627    1123   1
  12   0  -1    2914     668  -2
  12   0   3    2914     668   1
  13   0   3    3370     557   1
  14   0   3    3908    1058   1
 -15   1   3    -319     634   1
 -14   1   3    5225     743   1
 -13   1   3    5997    1281   1
 -12  -1  -5    3542     641  -2
 -12   1   3    3542     641   1
 -11   1   3    1886     317   1
 -10   1   3   32423    1108   1
  -9   1   3     829     277   1
  -8   1   3    2176     456   1
  -7   1   3   31026     873   1
  -6  -1  -4    4606     511  -2
  -6   1   3    4606     511   1
  -5   1   3   13711     508   1
  -4   1   3   10255     584   1
  -3   1   3   79015    1933   1
  -2   1   3  395476    9221   1
  -1   1   3   35593     920   1
   0  -1  -3     204     216  -2
   0   1   3     204     216   1
   1   1   3    2171     138   1
   4   1   3   48515    3070   1
   5   1   3  121849    4041   1
   6  -1  -2   70690    2399  -2
   6   1   3   70690    2399   1
   7   1   3   94989    3221   1
   8   1   3   18455    1105   1
   9   1   3    1482     400   1
  10   1   3    3506     636   1
  11   1   3    1426     556   1
  12  -1  -1    5325     582  -2
  12   1   3    5325     582   1
  13   1   3    5941    1094   1
  14   1   3     260    1004   1
  15   1   3     593     549   1
 -15   2   3    1556     673   1
 -14   2   3      66     616   1
 -13   2   3    1365     690   1
 -12  -2  -5    5671     838  -2
 -12   2   3    5671     838   1
 -11   2   3    3966     378   1
 -10   2   3    7773     469   1
  -9   2   3    4680     353   1
  -8   2   3    1028     262   1
  -7   2   3    3106     493   1
  -5   2   3    4375     340   1
  -4   2   3    1247     314   1
  -3   2   3   10653     578   1
  -2   2   3   23894     807   1
  -1   2   3    1026     307   1
   0  -2  -3  113446    3086  -2
   0   2   3  113446    3086   1
   1   2   3    -135     135   1
   5   2   3    2394     247   1
   7   2   3    1056     308   1
  10   2   3   13872    1041   1
  11   2   3   19118    1211   1
  12  -2  -1    1075     528  -2
  12   2   3    1075     528   1
  13   2   3    1588     497   1
  14   2   3     601     923   1
  15   2   3     432    1152   1
 -15   3   3    1173     695   1
 -14   3   3     239     616   1
 -13   3   3    -513     513   1
 -12  -3  -5    3413     370  -2
 -12   3   3    3413     370   1
 -11   3   3     -83     387   1
 -10   3   3     -51     423   1
  -9   3   3    4190     352   1
  -8   3   3    1070     310   1
  -7   3   3    1040     288   1
  -6  -3  -4   47032    1444  -2
  -6   3   3   47032    1444   1
  -5   3   3   12711     519   1
  -4   3   3    8156     421   1
  -3   3   3  155819    5299   1
  -2   3   3  119184    4373   1
  -1   3   3  127240    4276   1
   0  -3  -3     140     272  -2
   0   3   3     140     272   1
   1   3   3  287613    6683   1
   5   3   3   12392     466   1
   6  -3  -2    9931     450  -2
   6   3   3    9931     450   1
   7   3   3   13389     592   1
   8   3   3    5845    1072   1
   9   3   3   10947     924   1
  10   3   3    2806     717   1
  11   3   3     852     418   1
  12  -3  -1     582     556  -2
  12   3   3     582     556   1
  13   3   3     -99     582   1
  14   3   3    4375    1084   1
  15   3   3     476     551   1
 -14   4   3     632     598   1
 -13   4   3     727     533   1
 -12  -4  -5    1756    1049  -2
 -12   4   3    1756    1049   1
 -11   4   3    4845     512   1
 -10   4   3    3255     459   1
  -9   4   3    5985     461   1
  -8   4   3     277     350   1
  -7   4   3    6626     397   1
  -6  -4  -4    4364     430  -2
  -6   4   3    4364     430   1
  -5   4   3    3010     465   1
  -4   4   3  113598    2945   1
  -3   4   3    8170     420   1
  -2   4   3   10383     734   1
  -1   4   3   27961    1028   1
   0  -4  -3  223778    5253  -2
   0   4   3  223778    5253   1
   1   4   3   19492     605   1
   2   4   3   89716    2988   1
   3   4   3    1477     157   1
   4   4   3    3148     211   1
   5   4   3   10063     394   1
   6  -4  -2   17092     668  -2
   6   4   3   17092     668   1
   7   4   3    2487     297   1
   8   4   3    3851     375   1
   9   4   3   40469    2249   1
  10   4   3   18276     887   1
  11   4   3     993    1008   1
  12  -4  -1     861     511  -2
  12   4   3     861     511   1
  13   4   3    2859     681   1
  14   4   3    -610     610   1
  15   4   3    -143     560   1
 -14   5   3    -613     613   1
 -13   5   3    1458     419   1
 -12  -5  -5    1708     894  -2
 -12   5   3    1708     894   1
 -11   5   3     606     319   1
 -10   5   3     804     373   1
  -9   5   3    4153     626   1
  -8   5   3     988     457   1
  -7   5   3    3254     352   1
  -6  -5  -4   20847     699  -2
  -6   5   3   20847     699   1
  -5   5   3   54916    2074   1
  -4   5   3   17144     615   1
  -3   5   3    5956     413   1
  -2   5   3  100231    2465   1
  -1   5   3    8988     587   1
   0  -5  -3     731     285  -2
   0   5   3     731     285   1
   1   5   3   29103     875   1
   2   5   3   94032    2221   1
   3   5   3   27840     974   1
   4   5   3   11698     451   1
   5   5   3  158889    6389   1
   6  -5  -2    4618     336  -2
   6   5   3    4618     336   1
   7   5   3    1825     310   1
   8   5   3    5883     422   1
   9   5   3    4986     470   1
  10   5   3   11226    1210   1
  11   5   3    1659     454   1
  12  -5  -1    -502     502  -2
  12   5   3    -502     502   1
  13   5   3     269     618   1
  14   5   3     753     654   1
 -13   6   3    1806     349   1
 -12  -6  -5     362     298  -2
 -12   6   3     362     298   1
 -11   6   3    6225     480   1
 -10   6   3     694     341   1
  -9   6   3     731     511   1
  -8   6   3     -46     444   1
  -7   6   3    1419     327   1
  -6  -6  -4   21141     724  -2
  -6   6   3   21141     724   1
  -5   6   3   36419    1197   1
  -4   6   3   18704     825   1
  -3   6   3   44229    1202   1
  -2   6   3   40764    1730   1
  -1   6   3   46375    1235   1
   0  -6  -3   79964    1962  -2
   0   6   3   79964    1962   1
   1   6   3   19619     562   1
   2   6   3   50994    1942   1
   3   6   3   20360     532   1
   4   6   3    5029     319   1
   5   6   3   10927     453   1
   6  -6  -2    3744     470  -2
   6   6   3    3744     470   1
   7   6   3    9361     511   1
   8   6   3    -591     664   1
   9   6   3    2919     614   1
  10   6   3    1156     565   1
  11   6   3    1409     465   1
  12  -6  -1     610     547  -2
  12   6   3     610     547   1
  13   6   3    -359     591   1
 -14   7   3    1159     285   1
 -13   7   3    -377     399   1
 -12  -7  -5    1122     561  -2
 -12   7   3    1122     561   1
 -11   7   3     200     370   1
 -10   7   3    1774     357   1
  -9   7   3    1865     368   1
  -8   7   3     437     469   1
  -7   7   3    -325     326   1
  -6  -7  -4    1967     341  -2
  -6   7   3    1967     341   1
  -5   7   3   17073    1871   1
  -4   7   3   63498    1662   1
  -3   7   3     371     430   1
  -2   7   3   43843    1199   1
  -1   7   3    4922     635   1
   0  -7  -3     229     263  -2
   0   7   3     229     263   1
   1   7   3    4967     291   1
   2   7   3    6854     431   1
   3   7   3    8001     443   1
   4   7   3    8698     392   1
   5   7   3   58279    1986   1
   6  -7  -2    5824     364  -2
   6   7   3    5824     364   1
   7   7   3    3173     377   1
   8   7   3    4591     780   1
   9   7   3      86     569   1
  10   7   3     448     439   1
  11   7   3     977     560   1
  12  -7  -1    1004     520  -2
  12   7   3    1004     520   1
  13   7   3    3235     654   1
 -14   8   3     880     319   1
 -13   8   3    7301     463   1
 -12  -8  -5    2728     413  -2
 -12   8   3    2728     413   1
 -11   8   3    3585     515   1
 -10   8   3    3644     420   1
  -9   8   3    -354     354   1
  -8   8   3    4950     425   1
  -7   8   3    1890     616   1
  -6  -8  -4   20052     717  -2
  -6   8   3   20052     717   1
  -5   8   3    2553     368   1
  -4   8   3    4326     582   1
  -3   8   3   25634     828   1
  -2   8   3   25816    2656   1
  -1   8   3   11038     740   1
   0  -8  -3     725     279  -2
   0   8   3     725     279   1
   1   8   3   11887     431   1
   2   8   3   53451    1327   1
   3   8   3      63     188   1
   4   8   3   30689     909   1
   5   8   3    1300     368   1
   6  -8  -2     915     340  -2
   6   8   3     915     340   1
   7   8   3    -573     573   1
   8   8   3    4090    1139   1
   9   8   3    9131     731   1
  10   8   3    4428     538   1
  11   8   3    1820     520   1
  12  -8  -1     126     502  -2
  12   8   3     126     502   1
  13   8   3     403     520   1
 -14   9   3    1350     423   1
 -13   9   3    1288     365   1
 -12  -9  -5     265     379  -2
 -12   9   3     265     379   1
 -11   9   3    2592     662   1
 -10   9   3     635     385   1
  -9   9   3    -362     362   1
  -8   9   3    2075     368   1
  -7   9   3    -346     346   1
  -6  -9  -4    4539     723  -2
  -6   9   3    4539     723   1
  -5   9   3    3268     503   1
  -4   9   3    3860     485   1
  -3   9   3   10569     709   1
  -2   9   3     816     317   1
  -1   9   3   11615     649   1
   0  -9  -3    1780     542  -2
   0   9   3    1780     542   1
   1   9   3   14726     495   1
   2   9   3     638     231   1
   3   9   3     453     210   1
   4   9   3   19704     560   1
   5   9   3   56586    1599   1
   7   9   3   21086    1159   1
   8   9   3   16906     996   1
   9   9   3   19479    1132   1
  10   9   3    4986     591   1
  11   9   3     -54     448   1
  12  -9  -1     591     511  -2
  12   9   3     591     511   1
  13   9   3     852     582   1
  14   9   3     842     565   1
 -14  10   3    1011     452   1
 -13  10   3     577     616   1
 -12 -10  -5     647     368  -2
 -12  10   3     647     368   1
 -11  10   3     316     398   1
 -10  10   3     713     441   1
  -9  10   3     937     498   1
  -8  10   3    1945     489   1
  -7  10   3    3418     415   1
  -6 -10  -4    6328     727  -2
  -6  10   3    6328     727   1
  -5  10   3    5602     555   1
  -4  10   3    2859     553   1
  -3  10   3     948     395   1
  -2  10   3    1427     452   1
  -1  10   3   10659     474   1
   0 -10  -3    9890     429  -2
   0  10   3    9890     429   1
   1  10   3    9255     504   1
   2  10   3    2223     265   1
   3  10   3     955     221   1
   4  10   3   25860    1199   1
   5  10   3    2310     285   1
   6 -10  -2   21462    1213  -2
   6  10   3   21462    1213   1
   7  10   3   15796     799   1
   8  10   3    1605     381   1
   9  10   3     240     466   1
  10  10   3    1242     422   1
  11  10   3     180     402   1
  12 -10  -1    -354     452  -2
  12  10   3    -354     452   1
  13  10   3    -459     473   1
  14  10   3    1151     533   1
 -13  11   3    1678     662   1
 -12 -11  -5    -374     374  -2
 -12  11   3    -374     374   1
 -11  11   3     864     565   1
 -10  11   3     565     507   1
  -9  11   3    2716     484   1
  -8  11   3    3419     665   1
  -7  11   3    6723    1041   1
  -6 -11  -4    5497     585  -2
  -6  11   3    5497     585   1
  -5  11   3    3416     563   1
  -4  11   3    3365     399   1
  -3  11   3    2000     378   1
  -2  11   3    4396     607   1
  -1  11   3  113328    3195   1
   0 -11  -3     296     393  -2
   0  11   3     296     393   1
   1  11   3  123148    3436   1
   2  11   3    5933     393   1
   3  11   3      75     257   1
   4  11   3    3387     251   1
   5  11   3     812     299   1
   6 -11  -2    1092     185  -2
   6  11   3    1092     185   1
   7  11   3     640     475   1
   8  11   3    1917     405   1
   9  11   3     354     430   1
  10  11   3     -89     421   1
  11  11   3    -117     403   1
  12 -11  -1     431     445  -2
  12  11   3     431     445   1
  13  11   3     842    1112   1
 -13  12   3    1133     789   1
 -12 -12  -5    2609     439  -2
 -12  12   3    2609     439   1
 -11  12   3     148     561   1
 -10  12   3     789     567   1
  -9  12   3    4539     518   1
  -8  12   3    2110     499   1
  -7  12   3     959     469   1
  -6 -12  -4    1441     411  -2
  -6  12   3    1441     411   1
  -5  12   3    8208     556   1
  -4  12   3    2220     777   1
  -3  12   3     678     340   1
  -2  12   3    1984     534   1
  -1  12   3     518     310   1
   0 -12  -3    2371     301  -2
   0  12   3    2371     301   1
   1  12   3     233     274   1
   2  12   3    6290     461   1
   3  12   3    1248     245   1
   4  12   3     582     224   1
   5  12   3    4885     331   1
   6 -12  -2    6978     453  -2
   6  12   3    6978     453   1
   7  12   3    2635     610   1
   8  12   3    9813     636   1
   9  12   3     617     459   1
  10  12   3    -423     427   1
  11  12   3    1365     473   1
  12 -12  -1    -213     487  -2
  12  12   3    -213     487   1
  13  12   3     620     510   1
 -13  13   3     -96     404   1
 -12 -13  -5    1081     905  -2
 -12  13   3    1081     905   1
 -11  13   3    -995     995   1
 -10  13   3    2495     477   1
  -9  13   3    -257     469   1
  -8  13   3     840     397   1
  -7  13   3   12795     631   1
  -6 -13  -4    7483     578  -2
  -6  13   3    7483     578   1
  -5  13   3     708     432   1
  -4  13   3     243     363   1
  -3  13   3    8874     798   1
  -2  13   3    9930     501   1
  -1  13   3    -277     349   1
   0 -13  -3     261     317  -2
   0  13   3     261     317   1
   1  13   3     784     437   1
   2  13   3    9916     517   1
   3  13   3    3841     300   1
   4  13   3    1086     274   1
   5  13   3     353     269   1
   6 -13  -2     -22     234  -2
   6  13   3     -22     234   1
   7  13   3     473     364   1
   8  13   3    2203     502   1
   9  13   3     443     476   1
  10  13   3     357     435   1
  11  13   3    -510     856   1
  12 -13  -1      18     986  -2
  12  13   3      18     986   1
  13  13   3    -156     505   1
 -13  14   3     392     474   1
 -12 -14  -5     152     410  -2
 -12  14   3     152     410   1
 -11  14   3    1061     932   1
 -10  14   3     325     385   1
  -9  14   3    1509     493   1
  -8  14   3    1276     414   1
  -7  14   3    1739     411   1
  -6 -14  -4    8815     662  -2
  -6  14   3    8815     662   1
  -5  14   3   15153     671   1
  -4  14   3    7977    1075   1
  -3  14   3     493     597   1
  -2  14   3    6382     535   1
  -1  14   3     501     388   1
   0 -14  -3    5491     478  -2
   0  14   3    5491     478   1
   1  14   3    1910     375   1
   2  14   3    1854     364   1
   3  14   3     446     262   1
   4  14   3    4714     321   1
   5  14   3    5011     335   1
   6 -14  -2    -136     245  -2
   6  14   3    -136     245   1
   7  14   3    4877     343   1
   8  14   3     886     467   1
  10  14   3    2282     518   1
  11  14   3    -627     941   1
  12 -14  -1    2088     539  -2
  12  14   3    2088     539   1
  13  14   3    -489     519   1
 -12 -15  -5     578     448  -2
 -12  15   3     578     448   1
 -11  15   3     870     537   1
 -10  15   3    1084     517   1
  -9  15   3     -43     516   1
  -8  15   3    1387     589   1
  -7  15   3     482     394   1
  -6 -15  -4     983     428  -2
  -6  15   3     983     428   1
  -5  15   3    3241     692   1
  -4  15   3   32640    1042   1
  -3  15   3    8525     556   1
  -2  15   3    1548     432   1
  -1  15   3    7778     465   1
   0 -15  -3     280     349  -2
   0  15   3     280     349   1
   1  15   3    2905     349   1
   2  15   3    2779     331   1
   3  15   3     429     291   1
   4  15   3    2456     467   1
   5  15   3   14166     959   1
   6 -15  -2     301     590  -2
   6  15   3     301     590   1
   7  15   3   13147     757   1
   8  15   3       0     450   1
   9  15   3     751     534   1
  10  15   3     789     923   1
  11  15   3    -445    1237   1
  12 -15  -1     351     545  -2
  12  15   3     351     545   1
 -12 -16  -5     288     545  -2
 -12  16   3     288     545   1
 -11  16   3      48     413   1
 -10  16   3    -396     396   1
  -9  16   3    2013     501   1
  -8  16   3    8688     656   1
  -7  16   3    6302     830   1
  -6 -16  -4   12318     638  -2
  -6  16   3   12318     638   1
  -5  16   3    2434     423   1
  -4  16   3   35396    1571   1
  -3  16   3     342     385   1
  -2  16   3    -352     352   1
  -1  16   3     718     402   1
   0 -16  -3    4050     452  -2
   0  16   3    4050     452   1
   1  16   3     772     354   1
   2  16   3     614     311   1
   3  16   3    1338     306   1
   4  16   3   36665    1041   1
   5  16   3     771     274   1
   6 -16  -2    1686     343  -2
   6  16   3    1686     343   1
   7  16   3    3364     442   1
   8  16   3     420     469   1
   9  16   3     654     798   1
  10  16   3     798    1228   1
  11  16   3    -195     544   1
  12 -16  -1     163     569  -2
  12  16   3     163     569   1
 -12 -17  -5      77     821  -2
 -12  17   3      77     821   1
 -11  17   3    1752     512   1
 -10  17   3    4876     519   1
  -9  17   3     667     549   1
  -8  17   3     -55     712   1
  -7  17   3    1306     468   1
  -6 -17  -4    2705     445  -2
  -6  17   3    2705     445   1
  -5  17   3    6277     520   1
  -4  17   3    1019     416   1
  -3  17   3   11322     588   1
  -2  17   3    9734     687   1
  -1  17   3     974     372   1
   0 -17  -3     455     347  -2
   0  17   3     455     347   1
   1  17   3    -139     595   1
   2  17   3    8277     469   1
   3  17   3     256     303   1
   4  17   3    -274     334   1
   5  17   3   35814    1018   1
   6 -17  -2    2286     314  -2
   6  17   3    2286     314   1
   7  17   3    1518     292   1
   8  17   3     920     235   1
   9  17   3    -457     789   1
  10  17   3    -538     538   1
  11  17   3     129     550   1
 -11  18   3    -315     545   1
 -10  18   3    1887     445   1
  -9  18   3    2979     457   1
  -8  18   3     886     552   1
  -7  18   3    1995     833   1
  -6 -18  -4    4277    1317  -2
  -6  18   3    4277    1317   1
  -5  18   3     488     546   1
  -4  18   3   37007    1163   1
  -3  18   3    1372     383   1
  -2  18   3     961     389   1
  -1  18   3    1007     374   1
   0 -18  -3     165     362  -2
   0  18   3     165     362   1
   1  18   3    3238     432   1
   2  18   3    -208     430   1
   3  18   3    4645     663   1
   4  18   3    1472     352   1
   5  18   3     679     383   1
   6 -18  -2    4991     373  -2
   6  18   3    4991     373   1
   7  18   3    3016     455   1
   8  18   3    5734     422   1
   9  18   3    -905     905   1
  10  18   3     743     588   1
  11  18   3     575     730   1
 -11  19   3    -409     420   1
 -10  19   3     973     471   1
  -9  19   3    1299     437   1
  -8  19   3     266     403   1
  -7  19   3     379     538   1
  -6 -19  -4    2684     603  -2
  -6  19   3    2684     603   1
  -5  19   3     125     415   1
  -4  19   3    4900     464   1
  -3  19   3    7239     506   1
  -2  19   3    6403     624   1
  -1  19   3    2577     406   1
   0 -19  -3     629     392  -2
   0  19   3     629     392   1
   1  19   3    1751     364   1
   2  19   3   10219     570   1
   3  19   3    4296     430   1
   4  19   3    7346     507   1
   5  19   3    3949     443   1
   6 -19  -2    2962     489  -2
   6  19   3    2962     489   1
   7  19   3      64     315   1
   8  19   3      52     279   1
   9  19   3    -995     995   1
  10  19   3    -563     563   1
 -10  20   3     431     539   1
  -9  20   3    1362     439   1
  -8  20   3    2235     506   1
  -7  20   3     258     697   1
  -6 -20  -4    1713     568  -2
  -6  20   3    1713     568   1
  -5  20   3    1031     472   1
  -4  20   3    1378     521   1
  -3  20   3    1743     406   1
  -2  20   3    1135     448   1
  -1  20   3    5772     474   1
   0 -20  -3    4245     433  -2
   0  20   3    4245     433   1
   1  20   3    5965     453   1
   2  20   3    5915     528   1
   3  20   3     323     360   1
   4  20   3     321     315   1
   5  20   3    -366     366   1
   6 -20  -2    1011     364  -2
   6  20   3    1011     364   1
   7  20   3     371     360   1
   8  20   3    2330     433   1
   9  20   3    5981    1355   1
  10  20   3    1285     713   1
  -9  21   3     320     759   1
  -8  21   3     728     580   1
  -7  21   3    -358     463   1
  -6 -21  -4     261     506  -2
  -6  21   3     261     506   1
  -5  21   3    -560     654   1
  -4  21   3    -419     419   1
  -3  21   3     509     403   1
  -2  21   3     454     528   1
  -1  21   3    1785     418   1
   0 -21  -3     332     391  -2
   0  21   3     332     391   1
   1  21   3    1464     402   1
   2  21   3     190     325   1
   3  21   3     897     327   1
   4  21   3     817     357   1
   5  21   3    1657     606   1
   6 -21  -2     537     323  -2
   6  21   3     537     323   1
   7  21   3     623     341   1
   8  21   3     810     409   1
   9  21   3     816    1067   1
  -9  22   3    1440     460   1
  -8  22   3      31     602   1
  -7  22   3     425     428   1
  -6 -22  -4     453     430  -2
  -6  22   3     453     430   1
  -5  22   3     393     419   1
  -4  22   3     321     719   1
  -3  22   3    -220     583   1
  -2  22   3    -145     362   1
  -1  22   3    1433     393   1
   0 -22  -3    -250     369  -2
   0  22   3    -250     369   1
   1  22   3     245     518   1
   2  22   3     387     340   1
   3  22   3     131     360   1
   4  22   3    2368     479   1
   5  22   3    -231     327   1
   6 -22  -2    -236     334  -2
   6  22   3    -236     334   1
   7  22   3    -116     341   1
   8  22   3    -406     406   1
   9  22   3    1192    1021   1
  -8  23   3    3961     550   1
  -7  23   3    6260     558   1
  -6 -23  -4     228     418  -2
  -6  23   3     228     418   1
  -5  23   3     -81     405   1
  -4  23   3    -183     683   1
  -3  23   3     247     399   1
  -2  23   3    -401     401   1
  -1  23   3     247     406   1
   0 -23  -3    -231     487  -2
   0  23   3    -231     487   1
   1  23   3    1315     476   1
   2  23   3    -277     440   1
   3  23   3     419     446   1
   4  23   3     481     429   1
   5  23   3     655     634   1
   6 -23  -2    1117     413  -2
   6  23   3    1117     413   1
   7  23   3    2559     395   1
   8  23   3     104     599   1
  -7  24   3      18     421   1
  -6 -24  -4     983     434  -2
  -6  24   3     983     434   1
  -5  24   3    1154     431   1
  -4  24   3     451     817   1
  -3  24   3    -159     394   1
  -2  24   3    -347     620   1
  -1  24   3     280     482   1
   0 -24  -3    2143     444  -2
   0  24   3    2143     444   1
   1  24   3     503     393   1
   2  24   3     216     355   1
   3  24   3      81     375   1
   4  24   3    -366     366   1
   5  24   3    2924     447   1
   6 -24  -2      70     526  -2
   6  24   3      70     526   1
   7  24   3    -332     530   1
  -6 -25  -4     942     457  -2
  -6  25   3     942     457   1
  -5  25   3    1884     441   1
  -4  25   3    -243     399   1
  -3  25   3    -103     420   1
  -2  25   3    1574     431   1
  -1  25   3    1132     542   1
   0  25   3      83     398   1
   1  25   3     280     638   1
   2  25   3     313     382   1
   3  25   3    1899     402   1
   4  25   3     981     489   1
   5  25   3     475     362   1
   6  25   3     348     495   1
  -4  26   3    2494     448   1
  -3  26   3     494     424   1
  -2  26   3      19     393   1
  -1  26   3     649     675   1
   0  26   3     166     467   1
   1  26   3    1004     472   1
   2  26   3     275     385   1
   3  26   3      76     748   1
   4  26   3    1185     492   1
  -2  27   3    1140     417   1
  -1  27   3    1244     441   1
   0  27   3     101     409   1
   1  27   3    -218     485   1
   2  27   3    3976     477   1
  -1 -25   4     205     470   1
   0 -25   4     464     484   1
   1 -25   4     488     469   1
  -4 -24   4     587     424   1
  -3 -24   4     328     516   1
  -2 -24   4     442     401   1
  -1 -24   4    1455     477   1
   0 -24   4     471     426   1
   1 -24   4     638     422   1
   2 -24   4    -110     452   1
   3 -24   4     487     423   1
   4 -24   4    1513     521   1
  -5 -23   4    1093     468   1
  -4 -23   4     731     397   1
  -3 -23   4     586     435   1
  -2 -23   4     725     407   1
  -1 -23   4     501     412   1
   0 -23   4     792     420   1
   1 -23   4    1406     475   1
   2 -23   4    1866     485   1
   3 -23   4    -159     474   1
   4 -23   4    -409     490   1
   5 -23   4     323     436   1
   6 -23   4     613     709   1
  -6 -22   4    -165     462   1
  -5 -22   4    1235     445   1
  -4 -22   4    -381     381   1
  -3 -22   4    -142     397   1
  -2 -22   4    -418     418   1
  -1 -22   4     -29     456   1
   0 -22   4    1944     466   1
   1 -22   4     448     391   1
   2 -22   4      -6     435   1
   3 -22   4    1018     419   1
   4 -22   4     740     427   1
   5 -22   4    2998     487   1
   6 -22   4    2655     490   1
   7 -22   4    -123     649   1
  -7 -21   4    -142     408   1
  -6 -21   4     768     513   1
  -5 -21   4    1267     412   1
  -4 -21   4      48     367   1
  -3 -21   4      33     433   1
  -2 -21   4     341     436   1
  -1 -21   4    1237     411   1
   0 -21   4     497     376   1
   1 -21   4     895     533   1
   2 -21   4    -376     376   1
   3 -21   4     387     437   1
   4 -21   4     699     419   1
   5 -21   4     161     453   1
   6 -21   4    3719     650   1
   7 -21   4    2477     500   1
   8 -21   4    1397     545   1
  -8 -20   4     448     409   1
  -7 -20   4    2676     528   1
  -6 -20   4    -385     385   1
  -5 -20   4    2051     416   1
  -4 -20   4     207     357   1
  -3 -20   4      41     651   1
  -2 -20   4     396     614   1
  -1 -20   4    -170     623   1
   0 -20   4     819     353   1
   1 -20   4      11     361   1
   2 -20   4     505     726   1
   3 -20   4    -326     865   1
   4 -20   4     510     399   1
   5 -20   4    1161     492   1
   6 -20   4     428     478   1
   7 -20   4     621     449   1
   8 -20   4    1826     466   1
   9 -20   4     228     476   1
  -9 -19   4     321     469   1
  -8 -19   4    -464     464   1
  -7 -19   4     -14     573   1
  -6 -19   4     -63     446   1
  -5 -19   4    -390     390   1
  -4 -19   4    1112     770   1
  -3 -19   4     554     397   1
  -2 -19   4    -262     387   1
  -1 -19   4     -32     407   1
   0  19  -4     569     397  -2
   0 -19   4     569     397   1
   1 -19   4     659     377   1
   2 -19   4    -336     359   1
   3 -19   4     484     617   1
   4 -19   4    -221     428   1
   5 -19   4    2435     532   1
   6  19  -3     537     406  -2
   6 -19   4     537     406   1
   7 -19   4      70     430   1
   8 -19   4      -9     444   1
   9 -19   4     759     751   1
 -10 -18   4      54     887   1
  -9 -18   4    2614     419   1
  -8 -18   4    1282     418   1
  -7 -18   4    -372     372   1
  -6  18  -5     605     381  -2
  -6 -18   4     605     381   1
  -5 -18   4    -371     371   1
  -4 -18   4    1043     422   1
  -3 -18   4     250     352   1
  -2 -18   4     668     616   1
  -1 -18   4    1477     476   1
   0  18  -4     704     344  -2
   0 -18   4     704     344   1
   1 -18   4     882     455   1
   2 -18   4    3133     404   1
   3 -18   4    -326     361   1
   4 -18   4      22     795   1
   5 -18   4       6     534   1
   6  18  -3    5395     587  -2
   6 -18   4    5395     587   1
   7 -18   4     -24     569   1
   8 -18   4     994     453   1
   9 -18   4    -303     527   1
  10 -18   4     458     510   1
 -10 -17   4    1335     346   1
  -9 -17   4     552     363   1
  -8 -17   4    -208     353   1
  -7 -17   4     511     446   1
  -6  17  -5    1038     547  -2
  -6 -17   4    1038     547   1
  -5 -17   4     854     542   1
  -4 -17   4    2796     663   1
  -3 -17   4    3016     758   1
  -2 -17   4     806     423   1
  -1 -17   4    9039     492   1
   0  17  -4    -140     327  -2
   0 -17   4    -140     327   1
   1 -17   4    2229     362   1
   2 -17   4    -265     343   1
   3 -17   4    4389     430   1
   4 -17   4    -351     374   1
   5 -17   4     -34     409   1
   6  17  -3     -32     374  -2
   6 -17   4     -32     374   1
   7 -17   4    1193     502   1
   8 -17   4    -408     408   1
   9 -17   4    -227     431   1
  10 -17   4     618     447   1
  11 -17   4     671     477   1
 -11 -16   4     223     301   1
 -10 -16   4     253     422   1
  -9 -16   4     658     349   1
  -8 -16   4    1626     389   1
  -7 -16   4    1632     423   1
  -6  16  -5    -201     357  -2
  -6 -16   4    -201     357   1
  -5 -16   4     929     659   1
  -4 -16   4    -319     319   1
  -3 -16   4     577     333   1
  -2 -16   4    4093     410   1
  -1 -16   4     573     419   1
   0  16  -4     613     334  -2
   0 -16   4     613     334   1
   1 -16   4    3237     386   1
   2 -16   4     955     364   1
   3 -16   4    4592     418   1
   4 -16   4    6315     709   1
   5 -16   4    2626     737   1
   6  16  -3    3474     436  -2
   6 -16   4    3474     436   1
   7 -16   4    1272     395   1
   8 -16   4    1056     418   1
   9 -16   4     205     682   1
  10 -16   4    -324     442   1
  11 -16   4    1148     499   1
 -11 -15   4    -112     267   1
 -10 -15   4      39     303   1
  -9 -15   4     -50     335   1
  -8 -15   4     300     482   1
  -7 -15   4    1086     377   1
  -6  15  -5    1303     382  -2
  -6 -15   4    1303     382   1
  -5 -15   4    9083     597   1
  -4 -15   4    6229     513   1
  -3 -15   4   32603    1166   1
  -2 -15   4     713     328   1
  -1 -15   4     478     320   1
   0  15  -4    1348     337  -2
   0 -15   4    1348     337   1
   1 -15   4    1903     394   1
   2 -15   4     818     343   1
   3 -15   4   12267     574   1
   4 -15   4    7785     605   1
   5 -15   4    1598     563   1
   6  15  -3    1143     557  -2
   6 -15   4    1143     557   1
   7 -15   4     418     517   1
   8 -15   4     142     384   1
   9 -15   4    1201     423   1
  10 -15   4     609     580   1
  11 -15   4     331     428   1
  12 -15   4    -476     513   1
 -12 -14   4     210     588   1
 -11 -14   4     172     558   1
 -10 -14   4      84     307   1
  -9 -14   4    -163     335   1
  -8 -14   4     304     361   1
  -7 -14   4     139     385   1
  -6  14  -5     759     393  -2
  -6 -14   4     759     393   1
  -5 -14   4    9774     576   1
  -4 -14   4    5337     528   1
  -3 -14   4    2023     562   1
  -2 -14   4    -356     356   1
  -1 -14   4     115     306   1
   0  14  -4     335     311  -2
   0 -14   4     335     311   1
   1 -14   4    1239     329   1
   2 -14   4     324     321   1
   3 -14   4    1244     340   1
   4 -14   4   47682    1344   1
   5 -14   4    9027     554   1
   6  14  -3   14702     782  -2
   6 -14   4   14702     782   1
   7 -14   4     950     415   1
   8 -14   4    -333     364   1
   9 -14   4     755     540   1
  10 -14   4     396     425   1
  11 -14   4     548     423   1
  12 -14   4     349     495   1
 -12 -13   4    3012     727   1
 -11 -13   4    -168     243   1
 -10 -13   4    2427     393   1
  -9 -13   4     239     420   1
  -8 -13   4       3     392   1
  -7 -13   4     910     341   1
  -6  13  -5   23493     814  -2
  -6 -13   4   23493     814   1
  -5 -13   4    3737     394   1
  -4 -13   4   24177    1140   1
  -3 -13   4    6579     473   1
  -2 -13   4    -300     300   1
  -1 -13   4     744     341   1
   0  13  -4     131     352  -2
   0 -13   4     131     352   1
   1 -13   4    1081     323   1
   2 -13   4    2807     360   1
   3 -13   4    4436     403   1
   4 -13   4     308     325   1
   5 -13   4    5293     466   1
   6  13  -3    1926     565  -2
   6 -13   4    1926     565   1
   7 -13   4    2289     413   1
   8 -13   4    -184     439   1
   9 -13   4    -211     554   1
  10 -13   4     528     548   1
  11 -13   4     531     403   1
  12 -13   4     280     421   1
 -12 -12   4    -152     582   1
 -11 -12   4     269     278   1
 -10 -12   4    3077     326   1
  -9 -12   4    1062     506   1
  -8 -12   4    5997     568   1
  -7 -12   4   28380     898   1
  -6  12  -5   14008     600  -2
  -6 -12   4   14008     600   1
  -5 -12   4    6355     427   1
  -4 -12   4   21693     733   1
  -3 -12   4    -149     298   1
  -2 -12   4    4176     410   1
  -1 -12   4     212     348   1
   0  12  -4    2280     369  -2
   0 -12   4    2280     369   1
   1 -12   4    1156     462   1
   2 -12   4    1800     396   1
   3 -12   4    -178     314   1
   4 -12   4   15147     613   1
   5 -12   4     200     345   1
   6  12  -3    2734     475  -2
   6 -12   4    2734     475   1
   7 -12   4     180     475   1
   8 -12   4    2306     447   1
   9 -12   4      86     540   1
  10 -12   4     547     391   1
  11 -12   4     169     408   1
  12  12  -2     314     427  -2
  12 -12   4     314     427   1
  13 -12   4    3188     494   1
 -13 -11   4    3502     655   1
 -12 -11   4    1466     580   1
 -11 -11   4     887     263   1
 -10 -11   4     160     283   1
  -9 -11   4    1968     559   1
  -8 -11   4    2066     327   1
  -7 -11   4     334     307   1
  -6  11  -5     168     317  -2
  -6 -11   4     168     317   1
  -5 -11   4    2869     511   1
  -4 -11   4     391     390   1
  -3 -11   4     289     367   1
  -2 -11   4    1663     387   1
  -1 -11   4   15538     770   1
   0  11  -4    1385     364  -2
   0 -11   4    1385     364   1
   1 -11   4   25680     895   1
   2 -11   4     729     391   1
   3 -11   4    1896     498   1
   4 -11   4    5535     437   1
   5 -11   4     659     311   1
   6  11  -3     967     332  -2
   6 -11   4     967     332   1
   7 -11   4    1376     401   1
   8 -11   4    1431     362   1
   9 -11   4    2939     408   1
  10 -11   4    3073     498   1
  11 -11   4    3797     572   1
  12  11  -2     -18     449  -2
  12 -11   4     -18     449   1
  13 -11   4     173     336   1
 -13 -10   4     969     694   1
 -12  10  -6     254     568  -2
 -12 -10   4     254     568   1
 -11 -10   4    7881     852   1
 -10 -10   4    2539    1053   1
  -9 -10   4   10979     760   1
  -8 -10   4   12840     625   1
  -7 -10   4     -89     293   1
  -6  10  -5    4806     387  -2
  -6 -10   4    4806     387   1
  -5 -10   4   13443     680   1
  -4 -10   4    2148     389   1
  -3 -10   4    7894     409   1
  -2 -10   4   13694     533   1
  -1 -10   4    1274     288   1
   0  10  -4   14142     613  -2
   0 -10   4   14142     613   1
   1 -10   4    3363     388   1
   2 -10   4    9868     541   1
   3 -10   4   22706     976   1
   4 -10   4    -335     335   1
   5 -10   4    6588     421   1
   6  10  -3    1963     363  -2
   6 -10   4    1963     363   1
   7 -10   4   13499     655   1
   8 -10   4    1438     538   1
   9 -10   4   12601     862   1
  10 -10   4    5289     539   1
  11 -10   4    8793     572   1
  12  10  -2     393     529  -2
  12 -10   4     393     529   1
  13 -10   4    4497     744   1
 -13  -9   4    -395     565   1
 -12   9  -6     466    1075  -2
 -12  -9   4     466    1075   1
 -11  -9   4     140     869   1
 -10  -9   4     479     468   1
  -9  -9   4    3111     327   1
  -8  -9   4     194     468   1
  -7  -9   4      -9     551   1
  -6   9  -5    1841     675  -2
  -6  -9   4    1841     675   1
  -5  -9   4     -39     287   1
  -4  -9   4      15     281   1
  -3  -9   4     613     271   1
  -2  -9   4     327     267   1
  -1  -9   4    2865     609   1
   0   9  -4     206     334  -2
   0  -9   4     206     334   1
   1  -9   4   39517    1236   1
   2  -9   4    5702     373   1
   3  -9   4    2455     317   1
   4  -9   4    2288     554   1
   5  -9   4    1638     392   1
   6   9  -3    1156     414  -2
   6  -9   4    1156     414   1
   7  -9   4    6518     421   1
   8  -9   4     770     327   1
   9  -9   4    9520     512   1
  10  -9   4     861     476   1
  11  -9   4    2043     500   1
  12   9  -2     492     345  -2
  12  -9   4     492     345   1
  13  -9   4    2967     986   1
  14  -9   4    -869     869   1
 -13  -8   4    2941     905   1
 -12   8  -6     -26    1138  -2
 -12  -8   4     -26    1138   1
 -11  -8   4     627    1174   1
 -10  -8   4     -18     475   1
  -9  -8   4    -206     308   1
  -8  -8   4     576     318   1
  -7  -8   4    3469     479   1
  -6   8  -5     625     327  -2
  -6  -8   4     625     327   1
  -5  -8   4     607     280   1
  -4  -8   4      12     268   1
  -3  -8   4     798     266   1
  -2  -8   4    4665     859   1
  -1  -8   4     395     271   1
   0   8  -4    4355     430  -2
   0  -8   4    4355     430   1
   1  -8   4    1802     288   1
   2  -8   4   77399    3862   1
   3  -8   4     148     273   1
   4  -8   4    9446     521   1
   5  -8   4     103     288   1
   6   8  -3   10935     965  -2
   6  -8   4   10935     965   1
   7  -8   4    1122     380   1
   8  -8   4     133     325   1
   9  -8   4     218     331   1
  10  -8   4    5848     436   1
  11  -8   4      63     770   1
  12   8  -2     718     577  -2
  12  -8   4     718     577   1
  13  -8   4     726     582   1
  14  -8   4     607     624   1
 -14  -7   4     341     531   1
 -13  -7   4    1710     973   1
 -12   7  -6    -484    1138  -2
 -12  -7   4    -484    1138   1
 -11  -7   4    -820    1062   1
 -10  -7   4     871     533   1
  -9  -7   4    3254     370   1
  -8  -7   4     400     293   1
  -7  -7   4    2924     476   1
  -6   7  -5    2610     348  -2
  -6  -7   4    2610     348   1
  -5  -7   4    -269     269   1
  -4  -7   4    9230     430   1
  -3  -7   4    4042     388   1
  -2  -7   4   15549     535   1
  -1  -7   4   87452    2148   1
   0   7  -4    5339     336  -2
   0  -7   4    5339     336   1
   1  -7   4  126862    3047   1
   2  -7   4   25488     770   1
   3  -7   4    5517     392   1
   4  -7   4    1031     354   1
   5  -7   4   28356     838   1
   6   7  -3     794     290  -2
   6  -7   4     794     290   1
   7  -7   4    3324     339   1
   8  -7   4    1946     327   1
   9  -7   4    1910     409   1
  10  -7   4     320     784   1
  11  -7   4    1232     307   1
  12   7  -2    -545     545  -2
  12  -7   4    -545     545   1
  13  -7   4     299    1331   1
 -14  -6   4     -47     856   1
 -13  -6   4    -117     739   1
 -12   6  -6    -543     543  -2
 -12  -6   4    -543     543   1
 -11  -6   4     265     536   1
 -10  -6   4    4862     432   1
  -9  -6   4     445     266   1
  -8  -6   4      57     260   1
  -7  -6   4    1541     282   1
  -6   6  -5     940     268  -2
  -6  -6   4     940     268   1
  -5  -6   4    4985     340   1
  -4  -6   4    4127     415   1
  -3  -6   4   12694     478   1
  -2  -6   4    -181     273   1
  -1  -6   4    1198     260   1
   0   6  -4     749     266  -2
   0  -6   4     749     266   1
   1  -6   4      67     250   1
   2  -6   4   23683     687   1
   3  -6   4     396     257   1
   4  -6   4    1689     331   1
   5  -6   4      -8     268   1
   6   6  -3    1426     290  -2
   6  -6   4    1426     290   1
   7  -6   4    2451     379   1
   8  -6   4     125     300   1
   9  -6   4    1566     326   1
  10  -6   4     413     290   1
  11  -6   4     713     530   1
  12   6  -2    3343     968  -2
  12  -6   4    3343     968   1
  13  -6   4    1604     590   1
  14  -6   4    -111     721   1
 -14  -5   4     617     597   1
 -13  -5   4     391     591   1
 -12   5  -6       4     643  -2
 -12  -5   4       4     643   1
 -11  -5   4    3791    1013   1
 -10  -5   4    2345     382   1
  -9  -5   4     816     391   1
  -8  -5   4     238     290   1
  -7  -5   4     812     266   1
  -6   5  -5    5710     426  -2
  -6  -5   4    5710     426   1
  -5  -5   4    7080     469   1
  -4  -5   4   22724     695   1
  -3  -5   4    4469     328   1
  -2  -5   4    7143     345   1
  -1  -5   4    6572     705   1
   0   5  -4    7332     373  -2
   0  -5   4    7332     373   1
   1  -5   4   83828    2039   1
   2  -5   4     616     261   1
   3  -5   4     206     244   1
   4  -5   4    -123     259   1
   5  -5   4     772     314   1
   6   5  -3    3965     325  -2
   6  -5   4    3965     325   1
   7  -5   4    3929     327   1
   8  -5   4     196     273   1
   9  -5   4    1078     400   1
  10  -5   4     573     493   1
  11  -5   4    1461     572   1
  12   5  -2    -420     568  -2
  12  -5   4    -420     568   1
  13  -5   4    1166     565   1
  14  -5   4    3080     834   1
 -14  -4   4    1636     664   1
 -13  -4   4     573     643   1
 -12   4  -6    1640    1093  -2
 -12  -4   4    1640    1093   1
 -11  -4   4    1705     596   1
 -10  -4   4     222     358   1
  -9  -4   4    -279     315   1
  -8  -4   4    2813     549   1
  -7  -4   4     964     618   1
  -6   4  -5    1497     299  -2
  -6  -4   4    1497     299   1
  -5  -4   4    2392     469   1
  -4  -4   4    5135     376   1
  -3  -4   4     793     422   1
  -2  -4   4   15976     533   1
  -1  -4   4   41748    1129   1
   0   4  -4  522752   12171  -2
   0  -4   4  522752   12171   1
   1  -4   4   20463     698   1
   2  -4   4     112     268   1
   3  -4   4    3299     271   1
   4  -4   4   38486    1023   1
   5  -4   4    4722     330   1
   6   4  -3   28316     935  -2
   6  -4   4   28316     935   1
   7  -4   4     534     300   1
   8  -4   4     985     316   1
   9  -4   4    2875     542   1
  10  -4   4     209     672   1
  11  -4   4   10053     797   1
  12   4  -2    1544     585  -2
  12  -4   4    1544     585   1
  13  -4   4     230     547   1
  14  -4   4    -313     565   1
 -14  -3   4     269     613   1
 -13  -3   4    1307     636   1
 -12   3  -6     171     995  -2
 -12  -3   4     171     995   1
 -11  -3   4    3743     448   1
 -10  -3   4     642     348   1
  -9  -3   4    -140     271   1
  -8  -3   4    -154     424   1
  -7  -3   4     808     393   1
  -6   3  -5   20605     767  -2
  -6  -3   4   20605     767   1
  -5  -3   4   18165     615   1
  -4  -3   4   23435     726   1
  -3  -3   4   49036    1273   1
  -2  -3   4   30347     840   1
  -1  -3   4     725     269   1
   0   3  -4     306     263  -2
   0  -3   4     306     263   1
   1  -3   4   16040     509   1
   2  -3   4   12491     556   1
   3  -3   4   21015     607   1
   4  -3   4    3016     278   1
   5  -3   4    2496     269   1
   6   3  -3   10897     400  -2
   6  -3   4   10897     400   1
   7  -3   4     373     618   1
   8  -3   4    5778    1170   1
   9  -3   4    4650     553   1
  10  -3   4   11484     825   1
  11  -3   4     -33     811   1
  12   3  -2    -312     559  -2
  12  -3   4    -312     559   1
  13  -3   4     403     959   1
  14  -3   4     741     561   1
 -14  -2   4    1733     624   1
 -13  -2   4    2615     691   1
 -12   2  -6    2949    1049  -2
 -12  -2   4    2949    1049   1
 -11  -2   4    -332     454   1
 -10  -2   4     888     284   1
  -9  -2   4     159     447   1
  -8  -2   4    1073     465   1
  -7  -2   4    9001     447   1
  -6   2  -5    6871     793  -2
  -6  -2   4    6871     793   1
  -5  -2   4    2750     327   1
  -4  -2   4   16571     562   1
  -3  -2   4     763     291   1
  -2  -2   4   55295    1400   1
  -1  -2   4   51057    1293   1
   1  -2   4   24005    1034   1
   2  -2   4  226306    6835   1
   3  -2   4   60881    1491   1
   4  -2   4   94721    2614   1
   5  -2   4   17845     794   1
   6   2  -3   54188    1866  -2
   6  -2   4   54188    1866   1
   7  -2   4    5493     896   1
   8  -2   4    -287     646   1
   9  -2   4    -173     445   1
  10  -2   4   21877    1096   1
  11  -2   4   19512    1607   1
  12   2  -2    5882     664  -2
  12  -2   4    5882     664   1
  13  -2   4      -9     610   1
  14  -2   4     745     686   1
  15  -2   4    1136     611   1
 -14  -1   4     824     607   1
 -13  -1   4    3460    1084   1
 -12   1  -6    1416    1021  -2
 -12  -1   4    1416    1021   1
 -11  -1   4     507     450   1
 -10  -1   4     469     280   1
  -9  -1   4    7703     437   1
  -8  -1   4    1762     346   1
  -7  -1   4    -295     295   1
  -6   1  -5   15741     860  -2
  -6  -1   4   15741     860   1
  -5  -1   4    7458     409   1
  -4  -1   4   16814     576   1
  -3  -1   4   58796    1719   1
  -2  -1   4    2259     323   1
  -1  -1   4  172975    4226   1
   0   1  -4     401     205  -2
   0  -1   4     401     205   1
   1  -1   4  340668    7939   1
   2  -1   4    -253     253   1
   3  -1   4   11413     827   1
   4  -1   4    3342     520   1
   5  -1   4     233     295   1
   6   1  -3   32890    1241  -2
   6  -1   4   32890    1241   1
   7  -1   4    6405     574   1
   9  -1   4   37940    2069   1
  10  -1   4   16806    1261   1
  11  -1   4   14246     866   1
  12   1  -2    5937     633  -2
  12  -1   4    5937     633   1
  13  -1   4    1748     807   1
  14  -1   4    2703     588   1
  15  -1   4    4380     675   1
 -14   0   4    1903     609   1
 -13   0   4     866     640   1
 -12   0  -6    1828     869  -2
 -12   0   4    1828     869   1
 -11   0   4     839     552   1
 -10   0   4     841     303   1
  -9   0   4   28134     876   1
  -8   0   4    8949     508   1
  -7   0   4    7641     800   1
  -6   0  -5    3285     417  -2
  -6   0   4    3285     417   1
  -5   0   4    4527     365   1
  -4   0   4   12795     536   1
  -3   0   4    6849     367   1
  -2   0   4   50163    1276   1
  -1   0   4    8006     369   1
   0   0  -4    1193     200  -2
   0   0   4    1193     200   1
   1   0   4    2649     244   1
   2   0   4  105590    2871   1
   3   0   4   30798    1093   1
   4   0   4    5445     440   1
   5   0   4    3899     354   1
   6   0  -3    9104     489  -2
   6   0   4    9104     489   1
   7   0   4    5252     402   1
   8   0   4    4592     843   1
   9   0   4     513     413   1
  10   0   4    8287     843   1
  11   0   4    8245     861   1
  12   0  -2    7640    1510  -2
  12   0   4    7640    1510   1
  13   0   4    9659     727   1
  14   0   4    -126     915   1
  15   0   4    3472     634   1
 -14   1   4    1537    1246   1
 -13   1   4     382     559   1
 -12  -1  -6    2762     443  -2
 -12   1   4    2762     443   1
 -11   1   4     298     396   1
 -10   1   4   22278     893   1
  -9   1   4     857     328   1
  -8   1   4     817     299   1
  -7   1   4    5739     466   1
  -6  -1  -5    3743     406  -2
  -6   1   4    3743     406   1
  -5   1   4    2109     324   1
  -4   1   4    2187     319   1
  -3   1   4    7723     408   1
  -2   1   4   13160     491   1
  -1   1   4  837418   19446   1
   0  -1  -4    1184     239  -2
   0   1   4    1184     239   1
   1   1   4  186461    9408   1
   2   1   4   98475    5784   1
   3   1   4   46743    2230   1
   4   1   4   12041     517   1
   5   1   4   19499     712   1
   6  -1  -3    5791     338  -2
   6   1   4    5791     338   1
   7   1   4   40911    1458   1
   8   1   4    9294     565   1
   9   1   4    6880     541   1
  10   1   4   68415    3599   1
  11   1   4    -403     502   1
  12  -1  -2    5594     699  -2
  12   1   4    5594     699   1
  13   1   4     247     646   1
  14   1   4    2778    1004   1
  15   1   4    1408     582   1
 -14   2   4    -213     597   1
 -13   2   4     341     560   1
 -12  -2  -6     270     565  -2
 -12   2   4     270     565   1
 -11   2   4    4090     476   1
 -10   2   4     897     471   1
  -9   2   4    7033     425   1
  -8   2   4     695     284   1
  -7   2   4     362     286   1
  -6  -2  -5   20269     965  -2
  -6   2   4   20269     965   1
  -5   2   4    5567     378   1
  -4   2   4     116     322   1
  -3   2   4   20571     820   1
  -2   2   4  101713    2836   1
  -1   2   4   31614    1583   1
   0  -2  -4  180751    4237  -2
   0   2   4  180751    4237   1
   1   2   4   53358    1281   1
   2   2   4  338416   11104   1
   6  -2  -3   58262    1970  -2
   6   2   4   58262    1970   1
   7   2   4    3336     295   1
   9   2   4     377     502   1
  10   2   4    1782     444   1
  11   2   4   10038     657   1
  12  -2  -2    2079     547  -2
  12   2   4    2079     547   1
  13   2   4     986     547   1
  14   2   4     287     601   1
  15   2   4     833    1241   1
 -14   3   4     389     627   1
 -12  -3  -6     232     443  -2
 -12   3   4     232     443   1
 -11   3   4    4284     373   1
 -10   3   4     816     414   1
  -9   3   4   15394     712   1
  -8   3   4    2666     595   1
  -7   3   4    6852     393   1
  -6  -3  -5    1596     383  -2
  -6   3   4    1596     383   1
  -5   3   4   28824     865   1
  -4   3   4    -155     315   1
  -3   3   4   25816    1146   1
  -2   3   4  123167    3797   1
  -1   3   4   51504    1297   1
   0  -3  -4    1604     265  -2
   0   3   4    1604     265   1
   1   3   4    1300     330   1
   2   3   4  153091    5044   1
   6  -3  -3   35567    1215  -2
   6   3   4   35567    1215   1
   7   3   4    2023     255   1
   8   3   4     796     301   1
   9   3   4    3926     673   1
  10   3   4    2646     398   1
  11   3   4     836     379   1
  12  -3  -2      83     419  -2
  12   3   4      83     419   1
  13   3   4     296     506   1
  14   3   4    1551     645   1
  15   3   4     331     627   1
 -14   4   4    -233    1237   1
 -13   4   4     531     687   1
 -12  -4  -6     825     388  -2
 -12   4   4     825     388   1
 -11   4   4    2304     343   1
 -10   4   4    3530     365   1
  -9   4   4    3556     609   1
  -8   4   4     351     293   1
  -7   4   4    4479     418   1
  -6  -4  -5    7549     447  -2
  -6   4   4    7549     447   1
  -5   4   4     927     346   1
  -4   4   4   13020     657   1
  -3   4   4    6459     401   1
  -2   4   4  113891    2758   1
  -1   4   4    2307     427   1
   0  -4  -4  208223    4898  -2
   0   4   4  208223    4898   1
   1   4   4    4697     301   1
   2   4   4   91744    3895   1
   6  -4  -3    2658     385  -2
   6   4   4    2658     385   1
   7   4   4    1854     258   1
   8   4   4    1462     475   1
   9   4   4    1766     654   1
  10   4   4   16383     777   1
  11   4   4    6929     973   1
  12  -4  -2    3429     465  -2
  12   4   4    3429     465   1
  13   4   4    1197     467   1
  14   4   4      75     780   1
  15   4   4    -664     664   1
 -14   5   4      18     762   1
 -13   5   4     460     411   1
 -12  -5  -6    -312     327  -2
 -12   5   4    -312     327   1
 -11   5   4    7835     464   1
 -10   5   4   12555     675   1
  -9   5   4     -24     321   1
  -8   5   4    1082     502   1
  -7   5   4    3143     360   1
  -6  -5  -5   20386     712  -2
  -6   5   4   20386     712   1
  -5   5   4   99828    3072   1
  -4   5   4   54877    1444   1
  -3   5   4    6488     412   1
  -2   5   4   55770    1460   1
  -1   5   4    5932     986   1
   0  -5  -4     222     335  -2
   0   5   4     222     335   1
   1   5   4   32194    1079   1
   2   5   4  112312    2639   1
   3   5   4    1254     538   1
   6  -5  -3   10293     417  -2
   6   5   4   10293     417   1
   7   5   4    1128     266   1
   8   5   4    1056     284   1
   9   5   4    6466     744   1
  10   5   4     901     392   1
  11   5   4    -145     569   1
  12  -5  -2     -80     408  -2
  12   5   4     -80     408   1
  13   5   4     474     451   1
  14   5   4     375     488   1
 -14   6   4    1884     303   1
 -13   6   4    1223     484   1
 -12  -6  -6     421     342  -2
 -12   6   4     421     342   1
 -11   6   4     389     336   1
 -10   6   4    4129     452   1
  -9   6   4      63     332   1
  -8   6   4    3112     748   1
  -7   6   4    1833     337   1
  -6  -6  -5    9393     496  -2
  -6   6   4    9393     496   1
  -5   6   4    2367     412   1
  -4   6   4   17224     717   1
  -3   6   4    1030     361   1
  -2   6   4    8319     468   1
  -1   6   4  115165    6191   1
   0  -6  -4     271     333  -2
   0   6   4     271     333   1
   1   6   4  108337    2591   1
   2   6   4     628     206   1
   3   6   4   51481    1428   1
   4   6   4   31170    1083   1
   5   6   4   30399    1053   1
   6  -6  -3    8750     812  -2
   6   6   4    8750     812   1
   7   6   4    2515     297   1
   8   6   4     921     555   1
   9   6   4    3380     610   1
  10   6   4    1140     685   1
  11   6   4    8205     614   1
  12  -6  -2     461     659  -2
  12   6   4     461     659   1
  13   6   4    1655     865   1
  14   6   4    -374     452   1
 -14   7   4    1234     323   1
 -13   7   4    1645     359   1
 -12  -7  -6     543     343  -2
 -12   7   4     543     343   1
 -11   7   4    9363     632   1
 -10   7   4    3186     391   1
  -9   7   4     922     363   1
  -8   7   4     -47     336   1
  -7   7   4    2530     652   1
  -6  -7  -5   47506    1309  -2
  -6   7   4   47506    1309   1
  -5   7   4    7384     894   1
  -4   7   4     871     369   1
  -3   7   4      37     400   1
  -2   7   4   20789    1188   1
  -1   7   4   13032     862   1
   0  -7  -4     992     296  -2
   0   7   4     992     296   1
   1   7   4   13566     462   1
   2   7   4   54566    1342   1
   3   7   4   12857     430   1
   4   7   4   82951    2830   1
   5   7   4   20754     770   1
   6  -7  -3    1463     205  -2
   6   7   4    1463     205   1
   7   7   4     197     251   1
   8   7   4    2293     335   1
   9   7   4    2017     708   1
  10   7   4     502     439   1
  11   7   4    1342     475   1
  12  -7  -2    1411     538  -2
  12   7   4    1411     538   1
  13   7   4     953     467   1
  14   7   4    1989     493   1
 -14   8   4     834     405   1
 -13   8   4     264     363   1
 -12  -8  -6     947     450  -2
 -12   8   4     947     450   1
 -11   8   4    -434     434   1
 -10   8   4    1395     380   1
  -9   8   4    2427     419   1
  -8   8   4    2985     564   1
  -7   8   4    8032     629   1
  -6  -8  -5     793     454  -2
  -6   8   4     793     454   1
  -5   8   4   10884     529   1
  -4   8   4   27889    1023   1
  -3   8   4   16517     643   1
  -2   8   4    5488     430   1
  -1   8   4      76     319   1
   0  -8  -4    6704     385  -2
   0   8   4    6704     385   1
   1   8   4      78     235   1
   2   8   4    6777     507   1
   3   8   4   55873    1366   1
   4   8   4    3365     672   1
   5   8   4     874     257   1
   6  -8  -3    8717     415  -2
   6   8   4    8717     415   1
   7   8   4     342     385   1
   8   8   4    4599     690   1
   9   8   4    4401     825   1
  10   8   4    6600     610   1
  11   8   4     205     374   1
  12  -8  -2     913     479  -2
  12   8   4     913     479   1
  13   8   4    3283     512   1
  14   8   4    -437     646   1
 -14   9   4    -153     333   1
 -13   9   4     937     437   1
 -12  -9  -6    2194     404  -2
 -12   9   4    2194     404   1
 -11   9   4     817     588   1
 -10   9   4     430     428   1
  -9   9   4    5504     466   1
  -8   9   4    4863     456   1
  -7   9   4     861     358   1
  -6  -9  -5    1581     463  -2
  -6   9   4    1581     463   1
  -5   9   4    2130     520   1
  -4   9   4    3254     462   1
  -3   9   4     164     350   1
  -2   9   4    3142     368   1
  -1   9   4   56695    1893   1
   0  -9  -4     637     291  -2
   0   9   4     637     291   1
   1   9   4   45736    2171   1
   2   9   4     878     235   1
   3   9   4   19444     556   1
   4   9   4    1171     185   1
   5   9   4    6359     574   1
   6  -9  -3    4933     493  -2
   6   9   4    4933     493   1
   7   9   4    1093     439   1
   8   9   4     626     565   1
   9   9   4     877     403   1
  10   9   4    6004     487   1
  11   9   4    5795     498   1
  12  -9  -2    4505     587  -2
  12   9   4    4505     587   1
  13   9   4    1265    1080   1
  14   9   4    1022     923   1
 -14  10   4    3339     416   1
 -13  10   4    2541     454   1
 -12 -10  -6    1454     398  -2
 -12  10   4    1454     398   1
 -11  10   4     783     552   1
 -10  10   4     321     446   1
  -9  10   4    2069     498   1
  -8  10   4    1223     461   1
  -7  10   4     -32     352   1
  -6 -10  -5     951     485  -2
  -6  10   4     951     485   1
  -5  10   4    2572     402   1
  -4  10   4     -41     338   1
  -3  10   4    8047     566   1
  -2  10   4    7684     447   1
  -1  10   4    6213     401   1
   0 -10  -4  166206    3979  -2
   0  10   4  166206    3979   1
   1  10   4    5715     330   1
   2  10   4     885     298   1
   3  10   4    1531     282   1
   4  10   4    1062     192   1
   5  10   4    1362     336   1
   7  10   4    3110     466   1
   8  10   4    1407     439   1
   9  10   4    1677     484   1
  10  10   4    3029     511   1
  11  10   4    1309     457   1
  12 -10  -2      26     457  -2
  12  10   4      26     457   1
  13  10   4     215     493   1
  14  10   4     234     496   1
 -13  11   4    -115     393   1
 -12 -11  -6     903     446  -2
 -12  11   4     903     446   1
 -11  11   4    3048     725   1
 -10  11   4    7134    1098   1
  -9  11   4     867     428   1
  -8  11   4    2760     490   1
  -7  11   4    6153     517   1
  -6 -11  -5     126     699  -2
  -6  11   4     126     699   1
  -5  11   4    2947     598   1
  -4  11   4    5513     538   1
  -3  11   4    4883     537   1
  -2  11   4   22306    1394   1
  -1  11   4   23838     931   1
   0 -11  -4     321     490  -2
   0  11   4     321     490   1
   1  11   4   25343     857   1
   2  11   4   14848     889   1
   3  11   4    6248     359   1
   4  11   4    2692     290   1
   5  11   4    5621     334   1
   6 -11  -3    4969     408  -2
   6  11   4    4969     408   1
   7  11   4    5465     423   1
   8  11   4    4571     454   1
   9  11   4    7840     745   1
  10  11   4    3820     565   1
  11  11   4    2079     475   1
  12 -11  -2     520     493  -2
  12  11   4     520     493   1
  13  11   4     394     528   1
 -13  12   4     -36     566   1
 -12 -12  -6    3144     582  -2
 -12  12   4    3144     582   1
 -11  12   4    1180     445   1
 -10  12   4    -100     555   1
  -9  12   4    8694     692   1
  -8  12   4     214     452   1
  -7  12   4    2101     478   1
  -6 -12  -5     652     381  -2
  -6  12   4     652     381   1
  -5  12   4    2779     542   1
  -4  12   4     506     652   1
  -3  12   4     711     424   1
  -2  12   4    1346     394   1
  -1  12   4    8048     455   1
   0 -12  -4   15011     634  -2
   0  12   4   15011     634   1
   1  12   4    7537     386   1
   2  12   4    3881     309   1
   3  12   4    3055     274   1
   4  12   4    6617     333   1
   5  12   4    7085     397   1
   6 -12  -3     373     327  -2
   6  12   4     373     327   1
   7  12   4     633     333   1
   8  12   4    2400     420   1
   9  12   4     125     422   1
  10  12   4    -146     388   1
  11  12   4     546     430   1
  12 -12  -2     362     623  -2
  12  12   4     362     623   1
 -13  13   4      97     424   1
 -12 -13  -6    1163     561  -2
 -12  13   4    1163     561   1
 -11  13   4    -708     748   1
 -10  13   4       2     492   1
  -9  13   4     288     487   1
  -8  13   4     593     386   1
  -7  13   4    9371     573   1
  -6 -13  -5    6048     517  -2
  -6  13   4    6048     517   1
  -5  13   4    5065     806   1
  -4  13   4   12842     624   1
  -3  13   4    1881     395   1
  -2  13   4    2529     373   1
  -1  13   4  112965    3226   1
   0 -13  -4    -283     283  -2
   0  13   4    -283     283   1
   1  13   4   83056    2072   1
   2  13   4    2569     304   1
   3  13   4    9358     414   1
   4  13   4      51     242   1
   5  13   4     -39     358   1
   6 -13  -3    8496     533  -2
   6  13   4    8496     533   1
   7  13   4    8391     548   1
   8  13   4    1879     437   1
   9  13   4     193     414   1
  10  13   4    4347     537   1
  11  13   4      89     449   1
  12 -13  -2    -610    1004  -2
  12  13   4    -610    1004   1
  13  13   4    -247     690   1
 -13  14   4     282     491   1
 -12 -14  -6     320     429  -2
 -12  14   4     320     429   1
 -11  14   4     472     532   1
 -10  14   4     191     413   1
  -9  14   4     -24     400   1
  -8  14   4   10795     934   1
  -7  14   4    2351     424   1
  -6 -14  -5    1809     403  -2
  -6  14   4    1809     403   1
  -5  14   4     151     360   1
  -4  14   4    1063     386   1
  -3  14   4     129     570   1
  -2  14   4    1928     410   1
  -1  14   4    -261     471   1
   0 -14  -4   11885     846  -2
   0  14   4   11885     846   1
   1  14   4     359     299   1
   2  14   4     574     298   1
   3  14   4     806     260   1
   4  14   4    1826     312   1
   5  14   4   11480     541   1
   6 -14  -3    8518     390  -2
   6  14   4    8518     390   1
   7  14   4    3271     434   1
   8  14   4       1     394   1
   9  14   4    1127     587   1
  10  14   4    2634     730   1
  11  14   4     369     510   1
  12 -14  -2     -34     500  -2
  12  14   4     -34     500   1
  13  14   4     361     499   1
 -12 -15  -6     944     430  -2
 -12  15   4     944     430   1
 -11  15   4    3881     612   1
 -10  15   4     598     421   1
  -9  15   4    1016     408   1
  -8  15   4    1523     524   1
  -7  15   4     281     595   1
  -6 -15  -5   50796    1562  -2
  -6  15   4   50796    1562   1
  -5  15   4   21463     801   1
  -4  15   4    5227     668   1
  -3  15   4   16780     679   1
  -2  15   4    2987     485   1
  -1  15   4    4894     405   1
   0 -15  -4     301     373  -2
   0  15   4     301     373   1
   1  15   4    1865     338   1
   2  15   4    1086     375   1
   3  15   4     893     367   1
   4  15   4   21853    1272   1
   5  15   4     976     325   1
   6 -15  -3     464     245  -2
   6  15   4     464     245   1
   7  15   4     400     206   1
   8  15   4     654     990   1
   9  15   4    -258     472   1
  10  15   4     717     505   1
  11  15   4     323    1013   1
  12 -15  -2     144     526  -2
  12  15   4     144     526   1
 -12 -16  -6    1408     512  -2
 -12  16   4    1408     512   1
 -11  16   4    1984     444   1
 -10  16   4     774     604   1
  -9  16   4    1798     428   1
  -8  16   4    2035     443   1
  -7  16   4    3235     643   1
  -6 -16  -5    5456     616  -2
  -6  16   4    5456     616   1
  -5  16   4    2193     585   1
  -4  16   4    3672     707   1
  -3  16   4     412     366   1
  -2  16   4      51     358   1
  -1  16   4    5951     872   1
   0 -16  -4     -23     325  -2
   0  16   4     -23     325   1
   1  16   4    5808     417   1
   2  16   4     100     343   1
   3  16   4       6     280   1
   4  16   4   33174     958   1
   5  16   4    2913     321   1
   6 -16  -3   14947     634  -2
   6  16   4   14947     634   1
   7  16   4    3574     435   1
   8  16   4    4036     518   1
   9  16   4     394     740   1
  10  16   4    -915     915   1
  11  16   4    -177     534   1
  12 -16  -2    -547     547  -2
  12  16   4    -547     547   1
 -12 -17  -6     521     501  -2
 -12  17   4     521     501   1
 -11  17   4    1606     442   1
 -10  17   4    1031     635   1
  -9  17   4    1549     547   1
  -8  17   4    2331     729   1
  -7  17   4   12763     771   1
  -6 -17  -5    8557     609  -2
  -6  17   4    8557     609   1
  -5  17   4   22748    1011   1
  -4  17   4   21953     822   1
  -3  17   4   14319     669   1
  -2  17   4   16064     801   1
  -1  17   4    5370     490   1
   0 -17  -4     717     396  -2
   0  17   4     717     396   1
   1  17   4     392     380   1
   2  17   4   12134     540   1
   3  17   4   19315     780   1
   4  17   4    2484     456   1
   5  17   4    4117     334   1
   6 -17  -3     858     285  -2
   6  17   4     858     285   1
   7  17   4    -391     391   1
   8  17   4     -24     445   1
   9  17   4    -520     816   1
  10  17   4    1272     807   1
  11  17   4     -47     573   1
  12 -17  -2    -578     578  -2
  12  17   4    -578     578   1
 -11  18   4    1257     585   1
 -10  18   4    6224     886   1
  -9  18   4    2952     477   1
  -8  18   4    2270     719   1
  -7  18   4    2077     438   1
  -6 -18  -5    7615     631  -2
  -6  18   4    7615     631   1
  -5  18   4     113     410   1
  -4  18   4    1761     897   1
  -3  18   4     -81     379   1
  -2  18   4     507     467   1
  -1  18   4     662     385   1
   0 -18  -4    -116     440  -2
   0  18   4    -116     440   1
   1  18   4     407     351   1
   2  18   4    -279     427   1
   3  18   4     383     308   1
   4  18   4   34236    1054   1
   5  18   4    2214     312   1
   6 -18  -3    2844     408  -2
   6  18   4    2844     408   1
   7  18   4    4210     395   1
   8  18   4     -77     496   1
  10  18   4     436    1107   1
  11  18   4     823     589   1
 -11  19   4     799     450   1
 -10  19   4     598     479   1
  -9  19   4    2759     457   1
  -8  19   4    2091     513   1
  -7  19   4    1892     562   1
  -6 -19  -5    5184     510  -2
  -6  19   4    5184     510   1
  -5  19   4    1967     463   1
  -4  19   4    2415     423   1
  -3  19   4    8611     534   1
  -2  19   4    7058     601   1
  -1  19   4     513     365   1
   0 -19  -4     317     401  -2
   0  19   4     317     401   1
   1  19   4    1690     395   1
   2  19   4    9462     716   1
   3  19   4     511     379   1
   4  19   4    2063     400   1
   5  19   4    1237     298   1
   6 -19  -3    1212     509  -2
   6  19   4    1212     509   1
   7  19   4     -76     286   1
   8  19   4      -5     196   1
   9  19   4    1687     847   1
  10  19   4     435    1259   1
  11  19   4     459     566   1
 -10  20   4     630     577   1
  -9  20   4    1571     436   1
  -8  20   4     319     465   1
  -7  20   4    1083     437   1
  -6 -20  -5     -41     528  -2
  -6  20   4     -41     528   1
  -5  20   4     931     461   1
  -4  20   4      85     415   1
  -3  20   4    6227     643   1
  -2  20   4    1224     450   1
  -1  20   4    1390     548   1
   0 -20  -4    3358     430  -2
   0  20   4    3358     430   1
   1  20   4    2017     382   1
   2  20   4    3779     762   1
   3  20   4    1284     406   1
   4  20   4     141     345   1
   5  20   4    1640     517   1
   6 -20  -3    1080     358  -2
   6  20   4    1080     358   1
   7  20   4     495     305   1
   8  20   4     580     263   1
   9  20   4    3469     647   1
  10  20   4     728     570   1
 -10  21   4     246    1067   1
  -9  21   4     131     428   1
  -8  21   4     575     417   1
  -7  21   4    -322     462   1
  -6 -21  -5      41     431  -2
  -6  21   4      41     431   1
  -5  21   4     -79     784   1
  -4  21   4     397     450   1
  -3  21   4     194     403   1
  -2  21   4    1414     410   1
  -1  21   4     620     398   1
   0 -21  -4     363     399  -2
   0  21   4     363     399   1
   1  21   4     -10     388   1
   2  21   4    1475     590   1
   3  21   4    1131     338   1
   4  21   4     667     316   1
   5  21   4     725     397   1
   6 -21  -3     168     320  -2
   6  21   4     168     320   1
   7  21   4     -77     344   1
   8  21   4     684     290   1
   9  21   4    -260     681   1
  -9  22   4     394     502   1
  -8  22   4     543     424   1
  -7  22   4     584     418   1
  -6 -22  -5    -247     507  -2
  -6  22   4    -247     507   1
  -5  22   4    -268     579   1
  -4  22   4     -66     959   1
  -3  22   4    1181     414   1
  -2  22   4    1361     431   1
  -1  22   4     865     371   1
   0 -22  -4     243     356  -2
   0  22   4     243     356   1
   1  22   4     629     592   1
   2  22   4    1383     361   1
   3  22   4     675     348   1
   4  22   4     -49     376   1
   5  22   4     182     319   1
   6 -22  -3     507     339  -2
   6  22   4     507     339   1
   7  22   4    1178     335   1
   8  22   4    -234     288   1
   9  22   4     810     599   1
  -8  23   4    -147     429   1
  -7  23   4    1929     473   1
  -6 -23  -5    -426     426  -2
  -6  23   4    -426     426   1
  -5  23   4     572     401   1
  -4  23   4     266     467   1
  -3  23   4     720     583   1
  -2  23   4    1064     413   1
  -1  23   4     748    1021   1
   0 -23  -4     268     471  -2
   0  23   4     268     471   1
   1  23   4    1039     487   1
   2  23   4    1002     468   1
   3  23   4     527     684   1
   4  23   4     898     357   1
   5  23   4    1005     353   1
   6 -23  -3     350     344  -2
   6  23   4     350     344   1
   7  23   4    6520     463   1
   8  23   4     623     336   1
  -7  24   4    1267     449   1
  -6 -24  -5    -292     428  -2
  -6  24   4    -292     428   1
  -5  24   4    -145     412   1
  -4  24   4     206     426   1
  -3  24   4     387     396   1
  -2  24   4     273     608   1
  -1  24   4     216     398   1
   0 -24  -4    1400     491  -2
   0  24   4    1400     491   1
   1  24   4    1870     498   1
   2  24   4     307     383   1
   3  24   4     617     374   1
   4  24   4    -502     502   1
   5  24   4     463     363   1
   6 -24  -3     203     448  -2
   6  24   4     203     448   1
   7  24   4     290     382   1
  -6 -25  -5    3120     533  -2
  -6  25   4    3120     533   1
  -5  25   4    -454     454   1
  -4  25   4     463     422   1
  -3  25   4    -432     432   1
  -2  25   4    1291     644   1
  -1  25   4    1795     898   1
   0 -25  -4    -148     466  -2
   0  25   4    -148     466   1
   1  25   4    3766     457   1
   2  25   4     103     383   1
   3  25   4    3508     506   1
   4  25   4    -314     413   1
   5  25   4     741     510   1
   6 -25  -3     711     406  -2
   6  25   4     711     406   1
  -5  26   4     498     467   1
  -4  26   4      56     415   1
  -3  26   4    2243     458   1
  -2  26   4     661     417   1
  -1  26   4    -261     498   1
   0  26   4     -76     392   1
   1  26   4     -22     397   1
   2  26   4    -384     556   1
   3  26   4     895     473   1
   4  26   4    1257     423   1
   5  26   4    1012     398   1
  -3  27   4    -217     851   1
  -2  27   4     217     471   1
  -1  27   4    2192     449   1
   0  27   4     342     773   1
   1  27   4    2165     453   1
   2  27   4     159     405   1
   3  27   4     886     398   1
  -3 -24   5     656     487   1
  -2 -24   5     -15     456   1
  -1 -24   5     849     487   1
   0 -24   5     571     444   1
   1 -24   5     476     604   1
   2 -24   5     621     424   1
   3 -24   5    -155     431   1
  -5 -23   5    -436     436   1
  -4 -23   5    1614     485   1
  -3 -23   5    -401     401   1
  -2 -23   5    -187     426   1
  -1 -23   5    1972     718   1
   0 -23   5     552     421   1
   1 -23   5    2049     441   1
   2 -23   5      54     413   1
   3 -23   5     655     511   1
   4 -23   5     381     434   1
   5 -23   5      50     450   1
  -6 -22   5     862     491   1
  -5 -22   5    1419     469   1
  -4 -22   5    1433     898   1
  -3 -22   5    -397     397   1
  -2 -22   5    -189     384   1
  -1 -22   5     542     466   1
   0 -22   5    3784     470   1
   1 -22   5     336     411   1
   2 -22   5     852     600   1
   3 -22   5    -156     416   1
   4 -22   5    -180     426   1
   5 -22   5     579     499   1
   6 -22   5    -184     451   1
  -7 -21   5    -782     849   1
  -6 -21   5     -82     413   1
  -5 -21   5    -216     623   1
  -4 -21   5     341     379   1
  -3 -21   5    2142     406   1
  -2 -21   5    1995     528   1
  -1 -21   5     635     432   1
   0 -21   5     141     524   1
   1 -21   5     137     388   1
   2 -21   5     322     387   1
   3 -21   5      42     393   1
   4 -21   5    1158     438   1
   5 -21   5    1267     463   1
   6 -21   5     502     490   1
   7 -21   5     302     664   1
  -7 -20   5    1719     627   1
  -6 -20   5    -403     407   1
  -5 -20   5      -9     394   1
  -4 -20   5     687     613   1
  -3 -20   5    -230     362   1
  -2 -20   5     -99     373   1
  -1 -20   5    1692     531   1
   0 -20   5   13146     778   1
   1 -20   5    -409     626   1
   2 -20   5    1560     963   1
   3 -20   5    -485     592   1
   4 -20   5      95     573   1
   5 -20   5    1578     546   1
   6 -20   5    1396     461   1
   7 -20   5    3147     589   1
   8 -20   5    1684     929   1
  -9 -19   5    1382     507   1
  -8 -19   5      -5     420   1
  -7 -19   5     432     401   1
  -6 -19   5    1237     413   1
  -5 -19   5     108     450   1
  -4 -19   5    1044     690   1
  -3 -19   5    7061     584   1
  -2 -19   5     353     392   1
  -1 -19   5    3634     472   1
   0 -19   5     143     511   1
   1 -19   5    1651     562   1
   2 -19   5    -404     404   1
   3 -19   5    1170     426   1
   4 -19   5     -39     479   1
   5 -19   5    -554     554   1
   6 -19   5     338     432   1
   7 -19   5     786     438   1
   8 -19   5     339     984   1
   9 -19   5    1921     845   1
  -9 -18   5      14     455   1
  -8 -18   5    1308     472   1
  -7 -18   5    -131     708   1
  -6 -18   5    1026     538   1
  -5 -18   5     681     389   1
  -4 -18   5     638     372   1
  -3 -18   5    1149     489   1
  -2 -18   5    1716     588   1
  -1 -18   5    -272     463   1
   0  18  -5    2836     407  -2
   0 -18   5    2836     407   1
   1 -18   5     144     351   1
   2 -18   5     395     375   1
   3 -18   5      47     431   1
   4 -18   5    3192     552   1
   5 -18   5     723     485   1
   6  18  -4     658     495  -2
   6 -18   5     658     495   1
   7 -18   5     167     411   1
   8 -18   5     667     430   1
   9 -18   5    -194     453   1
  10 -18   5     368     552   1
 -10 -17   5     811     365   1
  -9 -17   5    -141     376   1
  -8 -17   5     873     383   1
  -7 -17   5    1299     477   1
  -6  17  -6    1691     400  -2
  -6 -17   5    1691     400   1
  -5 -17   5    3976     440   1
  -4 -17   5    6080     473   1
  -3 -17   5     130     415   1
  -2 -17   5     214     346   1
  -1 -17   5    1170     377   1
   0  17  -5    -249     339  -2
   0 -17   5    -249     339   1
   1 -17   5     732     361   1
   2 -17   5     348     359   1
   3 -17   5     573     379   1
   4 -17   5    3874     579   1
   5 -17   5    1573     410   1
   6  17  -4     413     494  -2
   6 -17   5     413     494   1
   7 -17   5    1705     542   1
   8 -17   5    -392     392   1
   9 -17   5    -279     451   1
  10 -17   5    1987     487   1
 -10 -16   5    -342     342   1
  -9 -16   5     933     376   1
  -8 -16   5     744     381   1
  -7 -16   5    1252     404   1
  -6  16  -6    -195     468  -2
  -6 -16   5    -195     468   1
  -5 -16   5    3016     507   1
  -4 -16   5     541     350   1
  -3 -16   5     -56     334   1
  -2 -16   5    1345     410   1
  -1 -16   5    -146     333   1
   0  16  -5   12111     564  -2
   0 -16   5   12111     564   1
   1 -16   5     748     344   1
   2 -16   5    1997     477   1
   3 -16   5    2180     386   1
   4 -16   5     730     574   1
   5 -16   5    1074     449   1
   6  16  -4    -410     410  -2
   6 -16   5    -410     410   1
   7 -16   5      22     397   1
   8 -16   5     200     884   1
   9 -16   5    -407     407   1
  10 -16   5     -95     438   1
  11 -16   5     562     556   1
 -11 -15   5    -719     719   1
 -10 -15   5    -278     518   1
  -9 -15   5     -22     349   1
  -8 -15   5    -223     360   1
  -7 -15   5    1000     375   1
  -6  15  -6    5827    1049  -2
  -6 -15   5    5827    1049   1
  -5 -15   5    -324     365   1
  -4 -15   5    1352     347   1
  -3 -15   5     -43     333   1
  -2 -15   5     957     595   1
  -1 -15   5     437     348   1
   0  15  -5    3573     391  -2
   0 -15   5    3573     391   1
   1 -15   5     484     423   1
   2 -15   5    -334     334   1
   3 -15   5   13220     598   1
   4 -15   5     610     360   1
   5 -15   5    4349     462   1
   6  15  -4     152     430  -2
   6 -15   5     152     430   1
   7 -15   5    2294     425   1
   8 -15   5     -38     401   1
   9 -15   5    -222     409   1
  10 -15   5    -358     576   1
  11 -15   5    -422     422   1
 -11 -14   5    -417     512   1
 -10 -14   5    -315     315   1
  -9 -14   5      -6     329   1
  -8 -14   5     676     352   1
  -7 -14   5    9020     646   1
  -6  14  -6    -357     357  -2
  -6 -14   5    -357     357   1
  -5 -14   5    2593     496   1
  -4 -14   5    2679     376   1
  -3 -14   5     290     323   1
  -2 -14   5     417     345   1
  -1 -14   5     602     342   1
   0  14  -5     857     392  -2
   0 -14   5     857     392   1
   1 -14   5    4766     572   1
   2 -14   5    3124     372   1
   3 -14   5    -148     347   1
   4 -14   5    -103     383   1
   5 -14   5    5375     441   1
   6  14  -4    4461     586  -2
   6 -14   5    4461     586   1
   7 -14   5     684     544   1
   8 -14   5    1461     415   1
   9 -14   5    -129     420   1
  10 -14   5     -46     396   1
  11 -14   5    -263     681   1
  12 -14   5     496     522   1
 -11 -13   5    1917     575   1
 -10 -13   5    1498     359   1
  -9 -13   5     578     339   1
  -8 -13   5     217     426   1
  -7 -13   5    1141     383   1
  -6  13  -6    1149     391  -2
  -6 -13   5    1149     391   1
  -5 -13   5    2054     687   1
  -4 -13   5    2488     459   1
  -3 -13   5    6929     471   1
  -2 -13   5    8303     589   1
  -1 -13   5    -220     322   1
   0  13  -5     572     310  -2
   0 -13   5     572     310   1
   1 -13   5    3954     378   1
   2 -13   5    7711     597   1
   3 -13   5    9909     871   1
   4 -13   5   12965     583   1
   5 -13   5    2439     410   1
   6  13  -4   22635     815  -2
   6 -13   5   22635     815   1
   7 -13   5     484     385   1
   8 -13   5    -399     399   1
   9 -13   5    -393     393   1
  10 -13   5    -395     398   1
  11 -13   5     292     409   1
  12 -13   5    1099     418   1
 -12 -12   5    2062    1309   1
 -11 -12   5    4886     860   1
 -10 -12   5    6094     485   1
  -9 -12   5    3274     447   1
  -8 -12   5    5059     689   1
  -7 -12   5   14124     616   1
  -6  12  -6    7655     475  -2
  -6 -12   5    7655     475   1
  -5 -12   5   14254     602   1
  -4 -12   5     363     378   1
  -3 -12   5    1052     498   1
  -2 -12   5     742     312   1
  -1 -12   5    -214     302   1
   0  12  -5     105     340  -2
   0 -12   5     105     340   1
   1 -12   5     134     905   1
   2 -12   5    1053     390   1
   3 -12   5     118     398   1
   4 -12   5    9237     584   1
   5 -12   5    2128     798   1
   6  12  -4   22782    1066  -2
   6 -12   5   22782    1066   1
   7 -12   5   17614     825   1
   8 -12   5    2008     748   1
   9 -12   5    1342     470   1
  10 -12   5    -235     540   1
  11 -12   5     533     410   1
  12 -12   5    1056     533   1
  13 -12   5      71     762   1
 -11 -11   5     463     273   1
 -10 -11   5     445     306   1
  -9 -11   5    1168     409   1
  -8 -11   5      72     538   1
  -7 -11   5    5181     425   1
  -6  11  -6    2559     861  -2
  -6 -11   5    2559     861   1
  -5 -11   5     779     336   1
  -4 -11   5   15106     600   1
  -3 -11   5     116     334   1
  -2 -11   5     638     486   1
  -1 -11   5     898     371   1
   0  11  -5    2714     335  -2
   0 -11   5    2714     335   1
   1 -11   5     795     314   1
   2 -11   5    1094     352   1
   3 -11   5    7315     718   1
   4 -11   5    2610     377   1
   5 -11   5    6149     433   1
   6  11  -4      65     315  -2
   6 -11   5      65     315   1
   7 -11   5     266     338   1
   8 -11   5     712     436   1
   9 -11   5    1065     468   1
  10 -11   5     415     478   1
  11 -11   5    2437     614   1
  12  11  -3    1168     630  -2
  12 -11   5    1168     630   1
  13 -11   5     923     384   1
 -13 -10   5    1389     690   1
 -12 -10   5    4244     732   1
 -11 -10   5    4152     439   1
 -10 -10   5    2795     335   1
  -9 -10   5    -358     358   1
  -8 -10   5    4431     380   1
  -7 -10   5     941     402   1
  -6  10  -6     935     948  -2
  -6 -10   5     935     948   1
  -5 -10   5    3513     438   1
  -4 -10   5    1243     380   1
  -3 -10   5    2580     410   1
  -2 -10   5    1009     302   1
  -1 -10   5   22479     840   1
   0  10  -5    9724     555  -2
   0 -10   5    9724     555   1
   1 -10   5    4644     429   1
   2 -10   5    4131     644   1
   3 -10   5     425     348   1
   4 -10   5    -344     344   1
   5 -10   5   29582     912   1
   6  10  -4    2135     356  -2
   6 -10   5    2135     356   1
   7 -10   5     986     346   1
   8 -10   5   13920     628   1
   9 -10   5    -234     368   1
  10 -10   5    -418     418   1
  11 -10   5     570     414   1
  12  10  -3     540     379  -2
  12 -10   5     540     379   1
  13 -10   5    4133    1147   1
 -13  -9   5    4555     701   1
 -12   9  -7    4680     691  -2
 -12  -9   5    4680     691   1
 -11  -9   5     171     335   1
 -10  -9   5    -775     775   1
  -9  -9   5    1076     349   1
  -8  -9   5     464     278   1
  -7  -9   5    1102     329   1
  -6   9  -6    -349     349  -2
  -6  -9   5    -349     349   1
  -5  -9   5    -340     340   1
  -4  -9   5      22     340   1
  -3  -9   5     844     323   1
  -2  -9   5   18255     627   1
  -1  -9   5   29992    1598   1
   0   9  -5    -367     824  -2
   0  -9   5    -367     824   1
   1  -9   5   76719    2747   1
   2  -9   5    4063     348   1
   3  -9   5    5057     364   1
   4  -9   5     974     300   1
   5  -9   5    4642     598   1
   6   9  -4    5576     694  -2
   6  -9   5    5576     694   1
   7  -9   5     374     382   1
   8  -9   5    2093     486   1
   9  -9   5    -332     383   1
  10  -9   5    3197     399   1
  11  -9   5    6329     788   1
  12   9  -3    1175     407  -2
  12  -9   5    1175     407   1
  13  -9   5    -203     551   1
 -13  -8   5     888     572   1
 -12   8  -7      -5     510  -2
 -12  -8   5      -5     510   1
 -11  -8   5     366     354   1
 -10  -8   5     485     293   1
  -9  -8   5    1030     308   1
  -8  -8   5     328     279   1
  -7  -8   5     874     298   1
  -6   8  -6    1237     341  -2
  -6  -8   5    1237     341   1
  -5  -8   5     144     292   1
  -4  -8   5    5735     378   1
  -3  -8   5     811     279   1
  -2  -8   5     133     278   1
  -1  -8   5     762     600   1
   0   8  -5  122997    2980  -2
   0  -8   5  122997    2980   1
   1  -8   5    7513     455   1
   2  -8   5    8138     480   1
   3  -8   5    1034     287   1
   4  -8   5     238     295   1
   5  -8   5    2837     337   1
   6   8  -4    1716     412  -2
   6  -8   5    1716     412   1
   7  -8   5    2469     477   1
   8  -8   5     -47     317   1
   9  -8   5    2007     355   1
  10  -8   5     378     335   1
  11  -8   5    -173     856   1
  12   8  -3      -6     546  -2
  12  -8   5      -6     546   1
  13  -8   5    3403     657   1
  14  -8   5    1401     607   1
 -13  -7   5     999     578   1
 -12   7  -7    -397     562  -2
 -12  -7   5    -397     562   1
 -11  -7   5     864     407   1
 -10  -7   5     686     285   1
  -9  -7   5    5344     427   1
  -8  -7   5    1879     294   1
  -7  -7   5    -277     573   1
  -6   7  -6    1163     354  -2
  -6  -7   5    1163     354   1
  -5  -7   5    -290     290   1
  -4  -7   5    9448     454   1
  -3  -7   5    2805     323   1
  -2  -7   5     -34     320   1
  -1  -7   5   21151     668   1
   0   7  -5    1065     283  -2
   0  -7   5    1065     283   1
   1  -7   5    5147     509   1
   2  -7   5    4306     343   1
   3  -7   5     -64     361   1
   4  -7   5    9807     456   1
   5  -7   5    9271     630   1
   6   7  -4    7693     465  -2
   6  -7   5    7693     465   1
   7  -7   5    4295     431   1
   8  -7   5     226     368   1
   9  -7   5     779     371   1
  10  -7   5    3149     663   1
  11  -7   5    -223     325   1
  12   7  -3    2008     833  -2
  12  -7   5    2008     833   1
  13  -7   5     461     568   1
  14  -7   5    2518     753   1
 -14  -6   5    -156     546   1
 -13  -6   5    2392     771   1
 -12   6  -7    1581     611  -2
 -12  -6   5    1581     611   1
 -11  -6   5   -1103    1103   1
 -10  -6   5     119     336   1
  -9  -6   5    2294     359   1
  -8  -6   5    2423     358   1
  -7  -6   5    2639     433   1
  -6   6  -6      15     268  -2
  -6  -6   5      15     268   1
  -5  -6   5     130     279   1
  -4  -6   5    1428     301   1
  -3  -6   5   11165     565   1
  -2  -6   5    -130     254   1
  -1  -6   5    8033     422   1
   0   6  -5   60634    1653  -2
   0  -6   5   60634    1653   1
   1  -6   5   11239     452   1
   2  -6   5   13892     502   1
   3  -6   5   27935     888   1
   4  -6   5    7464     809   1
   5  -6   5     822     297   1
   6   6  -4     578     284  -2
   6  -6   5     578     284   1
   7  -6   5    4162     347   1
   8  -6   5     554     283   1
   9  -6   5    -221     307   1
  10  -6   5    -273     273   1
  11  -6   5     114     570   1
  12   6  -3    5306     924  -2
  12  -6   5    5306     924   1
  13  -6   5    1019     555   1
  14  -6   5     987     703   1
 -14  -5   5    -417     569   1
 -13  -5   5     -92     606   1
 -12   5  -7    -790    1313  -2
 -12  -5   5    -790    1313   1
 -11  -5   5    8170    1664   1
 -10  -5   5    -312     312   1
  -9  -5   5    1106     358   1
  -8  -5   5     229     325   1
  -7  -5   5     375     307   1
  -6   5  -6    3970     410  -2
  -6  -5   5    3970     410   1
  -5  -5   5     914     299   1
  -4  -5   5   24094     903   1
  -3  -5   5    5408     366   1
  -2  -5   5    2331     438   1
  -1  -5   5    1304     273   1
   0   5  -5   11941     452  -2
   0  -5   5   11941     452   1
   1  -5   5   21534     647   1
   2  -5   5    2604     278   1
   3  -5   5     367     255   1
   4  -5   5   40278    1085   1
   5  -5   5     930     328   1
   6   5  -4    6333     368  -2
   6  -5   5    6333     368   1
   7  -5   5     518     425   1
   8  -5   5    3575     319   1
   9  -5   5     259     255   1
  10  -5   5    -400     677   1
  11  -5   5    -505     505   1
  12   5  -3    1925     575  -2
  12  -5   5    1925     575   1
  13  -5   5      47     529   1
  14  -5   5     181     575   1
 -14  -4   5     260     623   1
 -13  -4   5    1181     650   1
 -12   4  -7    1712     607  -2
 -12  -4   5    1712     607   1
 -11  -4   5    -316     654   1
 -10  -4   5    4089     433   1
  -9  -4   5     449     581   1
  -8  -4   5    2538     346   1
  -7  -4   5    4083     633   1
  -6   4  -6    3316     417  -2
  -6  -4   5    3316     417   1
  -5  -4   5     367     479   1
  -4  -4   5    -205     310   1
  -3  -4   5   21585     813   1
  -2  -4   5     550     271   1
  -1  -4   5   41995    1107   1
   0   4  -5  109855    2648  -2
   0  -4   5  109855    2648   1
   1  -4   5    3467     568   1
   2  -4   5   12961     455   1
   3  -4   5     -17     236   1
   4  -4   5   54143    1481   1
   5  -4   5      49     258   1
   6   4  -4    1593     327  -2
   6  -4   5    1593     327   1
   7  -4   5     146     241   1
   8  -4   5     427     377   1
   9  -4   5     788     686   1
  10  -4   5    -480     480   1
  11  -4   5    4131     642   1
  12   4  -3    2202     582  -2
  12  -4   5    2202     582   1
  13  -4   5      97     551   1
  14  -4   5     461     825   1
 -14  -3   5    -641     641   1
 -13  -3   5     977    1103   1
 -12   3  -7    1489    1121  -2
 -12  -3   5    1489    1121   1
 -11  -3   5    -383    1398   1
 -10  -3   5     726     395   1
  -9  -3   5    -371     371   1
  -8  -3   5    6940     744   1
  -7  -3   5     596     350   1
  -6   3  -6   17972     636  -2
  -6  -3   5   17972     636   1
  -5  -3   5    -276     391   1
  -4  -3   5   20151     837   1
  -3  -3   5    1209     295   1
  -2  -3   5    5136     379   1
  -1  -3   5   22213     663   1
   0   3  -5    4146     402  -2
   0  -3   5    4146     402   1
   1  -3   5   64646    1608   1
   2  -3   5    8222     353   1
   3  -3   5    4952     347   1
   4  -3   5   36309     962   1
   5  -3   5   12394     448   1
   6   3  -4   26205    1020  -2
   6  -3   5   26205    1020   1
   7  -3   5      33     260   1
   8  -3   5    1170     381   1
   9  -3   5     407     918   1
  10  -3   5    2821     547   1
  11  -3   5    -484     923   1
  12   3  -3    1587    1291  -2
  12  -3   5    1587    1291   1
  13  -3   5    1058     950   1
  14  -3   5    1897     595   1
 -14  -2   5     147     603   1
 -13  -2   5    3925    1102   1
 -12   2  -7    1547     360  -2
 -12  -2   5    1547     360   1
 -11  -2   5     141     525   1
 -10  -2   5    1711     426   1
  -9  -2   5    7529     544   1
  -8  -2   5    1462     366   1
  -7  -2   5    3824     385   1
  -6   2  -6   18663     655  -2
  -6  -2   5   18663     655   1
  -5  -2   5   40478    1449   1
  -4  -2   5    7237     443   1
  -3  -2   5    6046     370   1
  -2  -2   5    4476     354   1
  -1  -2   5    -116     405   1
   0   2  -5    1226     314  -2
   0  -2   5    1226     314   1
   1  -2   5    1707     266   1
   2  -2   5   12518     431   1
   3  -2   5     219     222   1
   4  -2   5     663     229   1
   5  -2   5    1388     262   1
   6   2  -4    7241     330  -2
   6  -2   5    7241     330   1
   8  -2   5     -69     457   1
   9  -2   5    1883     451   1
  10  -2   5    7523     681   1
  11  -2   5    -740    1048   1
  12   2  -3     834     556  -2
  12  -2   5     834     556   1
  13  -2   5    2520     600   1
  14  -2   5     654     535   1
 -14  -1   5    2423     674   1
 -13  -1   5    -335     771   1
 -12   1  -7    3304     448  -2
 -12  -1   5    3304     448   1
 -11  -1   5    2832     439   1
 -10  -1   5    3817     581   1
  -9  -1   5     477     429   1
  -8  -1   5    7592     720   1
  -7  -1   5    3073     365   1
  -6   1  -6   41313    1151  -2
  -6  -1   5   41313    1151   1
  -5  -1   5    -248     369   1
  -4  -1   5    7174     415   1
  -3  -1   5   51781    1336   1
  -2  -1   5   13111     499   1
  -1  -1   5  236417    5563   1
   0   1  -5       4     234  -2
   0  -1   5       4     234   1
   1  -1   5  249915    5843   1
   2  -1   5     196     351   1
   3  -1   5    8398     384   1
   4  -1   5    7007     394   1
   5  -1   5    2413     308   1
   6   1  -4   29184    1580  -2
   6  -1   5   29184    1580   1
   7  -1   5     108     368   1
   9  -1   5   28684    1637   1
  10  -1   5   18566    1257   1
  11  -1   5    6440     646   1
  12   1  -3   15970    1144  -2
  12  -1   5   15970    1144   1
  13  -1   5    5075     607   1
  15  -1   5    1786     667   1
 -14   0   5    1946     620   1
 -13   0   5     169     610   1
 -12   0  -7     556     470  -2
 -12   0   5     556     470   1
 -11   0   5    1296     462   1
 -10   0   5     139     440   1
  -9   0   5     -55     459   1
  -8   0   5    1387     359   1
  -7   0   5    3131     378   1
  -6   0  -6    1523     339  -2
  -6   0   5    1523     339   1
  -5   0   5     -71     325   1
  -4   0   5     122     307   1
  -3   0   5    1723     320   1
  -2   0   5   40757    1079   1
  -1   0   5    9542     492   1
   0   0  -5 1059293   24551  -2
   0   0   5 1059293   24551   1
   1   0   5    5700     420   1
   2   0   5  213786    5768   1
   3   0   5    1744     191   1
   4   0   5   12503     530   1
   5   0   5   12843     563   1
   6   0  -4    2410     354  -2
   6   0   5    2410     354   1
   7   0   5   13246     617   1
   8   0   5    7300     834   1
   9   0   5    7885     571   1
  11   0   5   11507     968   1
  12   0  -3   10422     933  -2
  12   0   5   10422     933   1
  13   0   5    3502     540   1
  14   0   5    -305     896   1
  15   0   5     909     923   1
 -14   1   5    1396     601   1
 -13   1   5    -233     592   1
 -12  -1  -7    -572     573  -2
 -12   1   5    -572     573   1
 -11   1   5    -203     326   1
 -10   1   5   26533    2016   1
  -9   1   5       3     641   1
  -8   1   5    1087     334   1
  -7   1   5    1274     329   1
  -6  -1  -6    8003     520  -2
  -6   1   5    8003     520   1
  -5   1   5     422     328   1
  -4   1   5    4345     431   1
  -3   1   5    1774     327   1
  -2   1   5    2372     348   1
  -1   1   5   59825    1513   1
   0  -1  -5    9675     392  -2
   0   1   5    9675     392   1
   1   1   5   86473    2380   1
   2   1   5   49634    1889   1
   3   1   5   19550     706   1
   4   1   5    1765     264   1
   5   1   5    1468     462   1
   7   1   5   11596     543   1
   8   1   5      12     298   1
   9   1   5     798     582   1
  10   1   5   57917    2136   1
  11   1   5      24     443   1
  12  -1  -3     717     502  -2
  12   1   5     717     502   1
  13   1   5    3414     645   1
  14   1   5    2690     699   1
  15   1   5    1034     609   1
 -14   2   5     402     664   1
 -13   2   5     108     360   1
 -12  -2  -7     -30     348  -2
 -12   2   5     -30     348   1
 -11   2   5     264     338   1
 -10   2   5     -65     319   1
  -9   2   5    -129     599   1
  -8   2   5     -94     312   1
  -7   2   5     -24     302   1
  -6  -2  -6    3946     425  -2
  -6   2   5    3946     425   1
  -5   2   5    3718     566   1
  -4   2   5   31743    1087   1
  -3   2   5   13492     611   1
  -2   2   5    6832     688   1
  -1   2   5  107527    3634   1
   0  -2  -5    9505     418  -2
   0   2   5    9505     418   1
   1   2   5   65448    2324   1
   2   2   5    8149     375   1
   3   2   5    5274     279   1
   5   2   5   17401     854   1
   6  -2  -4   25452     882  -2
   6   2   5   25452     882   1
   7   2   5     206     204   1
   8   2   5     568     654   1
   9   2   5    3738     610   1
  10   2   5   11527    1224   1
  11   2   5    2355     914   1
  12  -2  -3    9745    1040  -2
  12   2   5    9745    1040   1
  13   2   5     559     735   1
  14   2   5     708     582   1
  15   2   5    -618     636   1
 -13   3   5    1689     418   1
 -12  -3  -7    -321     321  -2
 -12   3   5    -321     321   1
 -11   3   5     551     332   1
 -10   3   5   11955     547   1
  -9   3   5   12824     664   1
  -8   3   5    1684     331   1
  -7   3   5    3795     408   1
  -6  -3  -6   15960     593  -2
  -6   3   5   15960     593   1
  -5   3   5      73     330   1
  -4   3   5    2823     360   1
  -3   3   5     531     317   1
  -2   3   5   54652    1401   1
  -1   3   5  179252    5997   1
   0  -3  -5    -165     262  -2
   0   3   5    -165     262   1
   1   3   5  579602   15540   1
   2   3   5   57537    1957   1
   7   3   5    2820     354   1
   8   3   5    1273     484   1
   9   3   5    5944     628   1
  10   3   5    2395     384   1
  11   3   5     431     374   1
  12  -3  -3    3923     502  -2
  12   3   5    3923     502   1
  13   3   5     130     426   1
  14   3   5    -641     641   1
  15   3   5    -451    1161   1
 -14   4   5    -149     333   1
 -13   4   5    3327     780   1
 -12  -4  -7     691     334  -2
 -12   4   5     691     334   1
 -11   4   5    1780     361   1
 -10   4   5     852     325   1
  -9   4   5     773     329   1
  -8   4   5    1007     410   1
  -7   4   5    5180     397   1
  -6  -4  -6    5337     413  -2
  -6   4   5    5337     413   1
  -5   4   5    1431     422   1
  -4   4   5    -246     338   1
  -3   4   5    3627     640   1
  -2   4   5    -336     336   1
  -1   4   5   36302    1556   1
   0  -4  -5 1059323   29899  -2
   0   4   5 1059323   29899   1
   1   4   5   27529     870   1
   2   4   5   57292    1962   1
   3   4   5    3856     444   1
   7   4   5    8662     378   1
   8   4   5     548     245   1
   9   4   5   11358     871   1
  10   4   5    9716    1009   1
  11   4   5    4650     874   1
  12  -4  -3    -115     374  -2
  12   4   5    -115     374   1
  13   4   5     316     434   1
  14   4   5     667     449   1
 -14   5   5     222     265   1
 -13   5   5      25     446   1
 -12  -5  -7     325     460  -2
 -12   5   5     325     460   1
 -11   5   5    2930     376   1
 -10   5   5    2183     515   1
  -9   5   5    9079     485   1
  -8   5   5    -426     426   1
  -7   5   5    1599     354   1
  -6  -5  -6    1411     410  -2
  -6   5   5    1411     410   1
  -5   5   5    5267     556   1
  -4   5   5   26960    1435   1
  -3   5   5   11230     510   1
  -2   5   5     797     340   1
  -1   5   5    7966     903   1
   0  -5  -5    3621     337  -2
   0   5   5    3621     337   1
   1   5   5   21080     619   1
   2   5   5    3377     230   1
   3   5   5   52191    1764   1
   4   5   5   22045     756   1
   7   5   5    2851     251   1
   8   5   5    1163     247   1
   9   5   5     685     699   1
  10   5   5    3004     402   1
  11   5   5     523     361   1
  12  -5  -3    1546     370  -2
  12   5   5    1546     370   1
  13   5   5     578     462   1
  14   5   5     711     459   1
 -14   6   5    -297     297   1
 -13   6   5     697     429   1
 -12  -6  -7    1169     351  -2
 -12   6   5    1169     351   1
 -11   6   5    1206     364   1
 -10   6   5     526     368   1
  -9   6   5     399     334   1
  -8   6   5    -161     333   1
  -7   6   5    9572     628   1
  -6  -6  -6   55493    1500  -2
  -6   6   5   55493    1500   1
  -5   6   5   13130     682   1
  -4   6   5    9124     608   1
  -3   6   5    4207     440   1
  -2   6   5    7485     692   1
  -1   6   5    7583     464   1
   0  -6  -5   13217     754  -2
   0   6   5   13217     754   1
   1   6   5   12687     451   1
   2   6   5   24309     736   1
   3   6   5   16264     649   1
   4   6   5    2185     228   1
   5   6   5    1668     439   1
   6  -6  -4    9478     383  -2
   6   6   5    9478     383   1
   7   6   5    2258     230   1
   8   6   5    1156     341   1
   9   6   5    1030     484   1
  10   6   5     484     334   1
  11   6   5    3650     452   1
  12  -6  -3     373     388  -2
  12   6   5     373     388   1
  13   6   5    1684     484   1
  14   6   5     779     452   1
 -14   7   5    1377     405   1
 -13   7   5    2404     501   1
 -12  -7  -7     331     364  -2
 -12   7   5     331     364   1
 -11   7   5    1277     538   1
 -10   7   5     499     784   1
  -9   7   5     425     348   1
  -8   7   5    2840     394   1
  -7   7   5    6174     603   1
  -6  -7  -6   26033     958  -2
  -6   7   5   26033     958   1
  -5   7   5   12279     722   1
  -4   7   5   23029     779   1
  -3   7   5    3430     413   1
  -2   7   5    3573     401   1
  -1   7   5   18786     657   1
   0  -7  -5     273     304  -2
   0   7   5     273     304   1
   1   7   5    6755     494   1
   2   7   5    3927     245   1
   3   7   5     -99     178   1
   4   7   5    6887     374   1
   5   7   5   13286    1306   1
   6  -7  -4   33739    1389  -2
   6   7   5   33739    1389   1
   7   7   5    2098     278   1
   8   7   5     112     565   1
   9   7   5    1183     627   1
  10   7   5    1990     439   1
  11   7   5     182     366   1
  12  -7  -3     512     398  -2
  12   7   5     512     398   1
  13   7   5     -49     573   1
  14   7   5    1579     431   1
 -14   8   5     461     395   1
 -13   8   5    1859     699   1
 -12  -8  -7    1952     420  -2
 -12   8   5    1952     420   1
 -10   8   5   12720     627   1
  -9   8   5    8686     849   1
  -8   8   5    6384     774   1
  -7   8   5    2697     398   1
  -6  -8  -6   36968    1091  -2
  -6   8   5   36968    1091   1
  -5   8   5   38517    1950   1
  -4   8   5    -136     429   1
  -3   8   5   22244     778   1
  -2   8   5    5711     448   1
  -1   8   5     368     357   1
   0  -8  -5   77790    1940  -2
   0   8   5   77790    1940   1
   1   8   5      90     269   1
   2   8   5    8178     355   1
   3   8   5    2668     381   1
   4   8   5   14138     826   1
   6  -8  -4    2584     533  -2
   6   8   5    2584     533   1
   7   8   5    6257     345   1
   8   8   5   12155     879   1
   9   8   5     411     307   1
  10   8   5    1549     328   1
  11   8   5    2473     379   1
  12  -8  -3    4675     829  -2
  12   8   5    4675     829   1
  13   8   5    5270     623   1
  14   8   5     717     592   1
 -14   9   5    3652     415   1
 -13   9   5     925     367   1
 -12  -9  -7     -29     464  -2
 -12   9   5     -29     464   1
 -11   9   5    -501     501   1
 -10   9   5    6144     597   1
  -9   9   5    1122     538   1
  -8   9   5     625     366   1
  -7   9   5    2080     364   1
  -6  -9  -6    1930     480  -2
  -6   9   5    1930     480   1
  -5   9   5   15250     715   1
  -4   9   5   36932    1282   1
  -3   9   5    1705     524   1
  -2   9   5   20147    1105   1
  -1   9   5    6543     430   1
   0  -9  -5    -124     300  -2
   0   9   5    -124     300   1
   1   9   5    6541     360   1
   2   9   5   28690     782   1
   3   9   5    1365     202   1
   4   9   5    1527     217   1
   5   9   5    2859     430   1
   6  -9  -4    1995     412  -2
   6   9   5    1995     412   1
   7   9   5    2187     430   1
   8   9   5    2573     528   1
   9   9   5    1183     330   1
  10   9   5    1173     892   1
  11   9   5    7601     508   1
  12  -9  -3    1041     601  -2
  12   9   5    1041     601   1
  13   9   5     558     427   1
  14   9   5    1344     436   1
 -14  10   5     511     451   1
 -13  10   5    1414     405   1
 -12 -10  -7    -106     386  -2
 -12  10   5    -106     386   1
 -11  10   5    3265     441   1
 -10  10   5    -439     439   1
  -9  10   5     757     527   1
  -8  10   5    1365     371   1
  -7  10   5    3105     400   1
  -6 -10  -6    4185     420  -2
  -6  10   5    4185     420   1
  -5  10   5    6495     930   1
  -4  10   5    9925     689   1
  -3  10   5    3106     473   1
  -2  10   5    7369     534   1
  -1  10   5    2529     354   1
   0 -10  -5    9071     437  -2
   0  10   5    9071     437   1
   1  10   5    1440     281   1
   2  10   5    4802     335   1
   3  10   5   11865     409   1
   4  10   5     362     170   1
   5  10   5     735     413   1
   7  10   5    -264     278   1
   8  10   5     577     412   1
   9  10   5    3267     582   1
  10  10   5     144     412   1
  11  10   5     121     493   1
  12 -10  -3     -56     452  -2
  12  10   5     -56     452   1
  13  10   5     975     748   1
  14  10   5    2536    1004   1
 -13  11   5     992     435   1
 -12 -11  -7     -71     400  -2
 -12  11   5     -71     400   1
 -11  11   5    3255     457   1
 -10  11   5    2161     739   1
  -9  11   5    1034     438   1
  -8  11   5     955     446   1
  -7  11   5    1113     512   1
  -6 -11  -6    2269     553  -2
  -6  11   5    2269     553   1
  -5  11   5     790     583   1
  -4  11   5    -373     373   1
  -3  11   5   12225     766   1
  -2  11   5    -116     368   1
  -1  11   5   93483    2679   1
   0 -11  -5    -156     398  -2
   0  11   5    -156     398   1
   1  11   5   81206    3737   1
   2  11   5    2317     550   1
   3  11   5    9873     440   1
   4  11   5   11509     445   1
   5  11   5    3414     282   1
   6 -11  -4     725     305  -2
   6  11   5     725     305   1
   7  11   5    6249     619   1
   8  11   5    5443     583   1
   9  11   5     152     430   1
  10  11   5     323     376   1
  11  11   5    -161     699   1
  12 -11  -3    -653     686  -2
  12  11   5    -653     686   1
  13  11   5     843     457   1
  14  11   5    -287    1103   1
 -13  12   5     235     629   1
 -12 -12  -7     563     398  -2
 -12  12   5     563     398   1
 -11  12   5     799     828   1
 -10  12   5     -18     430   1
  -9  12   5    1569     438   1
  -8  12   5     691     379   1
  -7  12   5    -271     513   1
  -6 -12  -6    3653     482  -2
  -6  12   5    3653     482   1
  -5  12   5   11069     793   1
  -4  12   5    3658     716   1
  -3  12   5    4375     619   1
  -2  12   5    3175     592   1
  -1  12   5   12717     543   1
   0 -12  -5   33742     983  -2
   0  12   5   33742     983   1
   1  12   5   13186     501   1
   2  12   5     280     259   1
   3  12   5    3870     282   1
   4  12   5     114     197   1
   5  12   5     761     227   1
   6 -12  -4     284     408  -2
   6  12   5     284     408   1
   7  12   5    2459     361   1
   8  12   5     494     462   1
   9  12   5    7758     699   1
  10  12   5     556     439   1
  11  12   5      45     439   1
  12 -12  -3     681     528  -2
  12  12   5     681     528   1
  13  12   5     388     488   1
 -13  13   5     446     429   1
 -12 -13  -7    -371     640  -2
 -12  13   5    -371     640   1
 -11  13   5    -249     443   1
 -10  13   5    3153     622   1
  -9  13   5    3157     530   1
  -8  13   5    4010     456   1
  -7  13   5     334     412   1
  -6 -13  -6    2017     480  -2
  -6  13   5    2017     480   1
  -5  13   5     339     430   1
  -4  13   5    4533     513   1
  -3  13   5   14354     618   1
  -2  13   5    3783     393   1
  -1  13   5   32989     987   1
   0 -13  -5    2037     330  -2
   0  13   5    2037     330   1
   2  13   5    4288     331   1
   3  13   5     277     249   1
   4  13   5   11778     436   1
   5  13   5    1198     225   1
   6 -13  -4    4185     457  -2
   6  13   5    4185     457   1
   7  13   5   15267    1050   1
   8  13   5     523     364   1
   9  13   5    1244     423   1
  10  13   5     248     415   1
  11  13   5     119     433   1
  12 -13  -3     878     573  -2
  12  13   5     878     573   1
 -13  14   5    -441     490   1
 -12 -14  -7    1503     466  -2
 -12  14   5    1503     466   1
 -11  14   5    -187     552   1
 -10  14   5    -402     402   1
  -9  14   5     341     426   1
  -8  14   5    3142     458   1
  -7  14   5   14261     968   1
  -6 -14  -6    8691     748  -2
  -6  14   5    8691     748   1
  -5  14   5     715     366   1
  -4  14   5    4400     449   1
  -3  14   5    3198     640   1
  -2  14   5    7659     563   1
  -1  14   5    2923     919   1
   0 -14  -5    8609     652  -2
   0  14   5    8609     652   1
   1  14   5    1890     327   1
   2  14   5    3541     368   1
   3  14   5    1577     277   1
   4  14   5     468     242   1
   5  14   5     348     229   1
   6 -14  -4    1473     266  -2
   6  14   5    1473     266   1
   7  14   5     479     361   1
   8  14   5    8740     574   1
   9  14   5    1402     446   1
  10  14   5      58     456   1
  11  14   5     426     499   1
  12 -14  -3     582    1040  -2
  12  14   5     582    1040   1
  13  14   5     571     507   1
 -12 -15  -7     545     426  -2
 -12  15   5     545     426   1
 -11  15   5     692     434   1
 -10  15   5    1061     537   1
  -9  15   5     127     410   1
  -8  15   5    -448     448   1
  -7  15   5     884     399   1
  -6 -15  -6   13068     636  -2
  -6  15   5   13068     636   1
  -5  15   5    7353     744   1
  -4  15   5    9301     536   1
  -3  15   5    4570     447   1
  -2  15   5    4151     493   1
  -1  15   5    2063     343   1
   0 -15  -5    1009     373  -2
   0  15   5    1009     373   1
   1  15   5    1261     390   1
   2  15   5    3791     433   1
   3  15   5    3992     430   1
   4  15   5    1514     421   1
   5  15   5   24685     901   1
   6 -15  -4   36934    1424  -2
   6  15   5   36934    1424   1
   7  15   5     468     348   1
   8  15   5    2590     440   1
   9  15   5     423     459   1
  10  15   5     303     464   1
  11  15   5    2151    1022   1
  12 -15  -3     167     510  -2
  12  15   5     167     510   1
 -12 -16  -7    2462     768  -2
 -12  16   5    2462     768   1
 -11  16   5    1347     431   1
 -10  16   5    2188     446   1
  -9  16   5    3387     598   1
  -8  16   5    1848     425   1
  -7  16   5   19659     799   1
  -6 -16  -6    1489     412  -2
  -6  16   5    1489     412   1
  -5  16   5      77     398   1
  -4  16   5    6323    1031   1
  -3  16   5    2468     402   1
  -2  16   5    1108     366   1
  -1  16   5    1651     615   1
   0 -16  -5    1121     463  -2
   0  16   5    1121     463   1
   1  16   5    2806     351   1
   2  16   5    1100     354   1
   3  16   5     355     374   1
   4  16   5    7183     438   1
   5  16   5    5321     409   1
   6 -16  -4    7512     373  -2
   6  16   5    7512     373   1
   7  16   5    1267     402   1
   8  16   5    3708     497   1
   9  16   5    2925     704   1
  10  16   5    -394     861   1
  11  16   5    -503     503   1
  12 -16  -3    1121     575  -2
  12  16   5    1121     575   1
 -12 -17  -7    2275     521  -2
 -12  17   5    2275     521   1
 -11  17   5    8572     690   1
 -10  17   5   16565     745   1
  -9  17   5    6741     744   1
  -8  17   5    9121     582   1
  -7  17   5    4343     589   1
  -6 -17  -6    8152    1338  -2
  -6  17   5    8152    1338   1
  -5  17   5    3716     581   1
  -4  17   5   14253     662   1
  -3  17   5   10969     690   1
  -2  17   5    1825     631   1
  -1  17   5       9     338   1
   0 -17  -5     349     400  -2
   0  17   5     349     400   1
   1  17   5     850     530   1
   2  17   5    4683     388   1
   3  17   5    1088     491   1
   4  17   5   16086     594   1
   5  17   5   15205     666   1
   6 -17  -4   13624     895  -2
   6  17   5   13624     895   1
   7  17   5   12771     455   1
   8  17   5     380     437   1
   9  17   5    1614     833   1
  10  17   5     709     547   1
  11  17   5     437     521   1
  12 -17  -3     448     553  -2
  12  17   5     448     553   1
 -11  18   5    1038     801   1
 -10  18   5    1663     518   1
  -9  18   5    1703     439   1
  -8  18   5    4237    1122   1
  -7  18   5    2455     457   1
  -6 -18  -6   29152    1810  -2
  -6  18   5   29152    1810   1
  -5  18   5   25391     922   1
  -4  18   5    1442     405   1
  -3  18   5    1386     517   1
  -2  18   5    1006     393   1
  -1  18   5    1871     418   1
   0 -18  -5    3976     454  -2
   0  18   5    3976     454   1
   1  18   5    2032     451   1
   2  18   5    1455     345   1
   3  18   5    2228     330   1
   4  18   5     723     304   1
   5  18   5    1100     297   1
   6 -18  -4    3929     558  -2
   6  18   5    3929     558   1
   7  18   5     359     378   1
   8  18   5     923     690   1
   9  18   5    -242     498   1
  10  18   5      76     515   1
  11  18   5    1051     568   1
 -11  19   5    6047     888   1
 -10  19   5    7421    1143   1
  -9  19   5    1292     611   1
  -8  19   5    2514     469   1
  -7  19   5    3347     612   1
  -6 -19  -6    2814    1088  -2
  -6  19   5    2814    1088   1
  -5  19   5    6382     701   1
  -4  19   5    3406     448   1
  -3  19   5    2423     424   1
  -2  19   5     613     376   1
  -1  19   5    3089     470   1
   0 -19  -5    1536     440  -2
   0  19   5    1536     440   1
   1  19   5    2415     652   1
   2  19   5     625     472   1
   3  19   5    5500     470   1
   4  19   5    6633     420   1
   5  19   5    4187     439   1
   6 -19  -4    9601     525  -2
   6  19   5    9601     525   1
   7  19   5    1299     365   1
   8  19   5     410     470   1
   9  19   5    2980     598   1
  10  19   5    1926     569   1
  11  19   5    -516     516   1
 -10  20   5    1082     508   1
  -9  20   5    1340     449   1
  -8  20   5    3250     519   1
  -7  20   5    1152     448   1
  -6 -20  -6    -429     516  -2
  -6  20   5    -429     516   1
  -5  20   5    3524     856   1
  -4  20   5    5540     523   1
  -3  20   5    4734     612   1
  -2  20   5    2209     402   1
  -1  20   5     704     491   1
   0 -20  -5     -14     348  -2
   0  20   5     -14     348   1
   1  20   5    -199     356   1
   2  20   5       5     346   1
   3  20   5    9962     514   1
   4  20   5    1658     436   1
   5  20   5     198     326   1
   6 -20  -4     163     292  -2
   6  20   5     163     292   1
   7  20   5    1428     308   1
   8  20   5     472     510   1
   9  20   5    -245     545   1
  10  20   5    1689     585   1
 -10  21   5     -84     447   1
  -9  21   5    1576     459   1
  -8  21   5     418     480   1
  -7  21   5     358     475   1
  -6 -21  -6     446     435  -2
  -6  21   5     446     435   1
  -5  21   5     211     432   1
  -4  21   5     515     413   1
  -3  21   5    4501     481   1
  -2  21   5     509     415   1
  -1  21   5     982     408   1
   0 -21  -5     -55     390  -2
   0  21   5     -55     390   1
   1  21   5    1590     648   1
   2  21   5    -418     418   1
   3  21   5    8287     524   1
   4  21   5     278     305   1
   5  21   5    -278     312   1
   6 -21  -4     632     353  -2
   6  21   5     632     353   1
   7  21   5    -328     417   1
   8  21   5     947     280   1
   9  21   5     171    1076   1
  10  21   5    2543    1053   1
  -9  22   5     969     528   1
  -8  22   5    2181     467   1
  -7  22   5    -256     412   1
  -6 -22  -6     421     513  -2
  -6  22   5     421     513   1
  -5  22   5     938     757   1
  -4  22   5    -563     743   1
  -3  22   5    -169     398   1
  -2  22   5    2789     424   1
  -1  22   5    -270     365   1
   0 -22  -5    7629     517  -2
   0  22   5    7629     517   1
   1  22   5     308     367   1
   2  22   5    3812     416   1
   3  22   5     163     325   1
   4  22   5     469     333   1
   5  22   5     654     326   1
   6 -22  -4     615     402  -2
   6  22   5     615     402   1
   7  22   5    -178     299   1
   8  22   5     186     249   1
   9  22   5     816     753   1
  -8  23   5    1182     447   1
  -7  23   5    1771     448   1
  -6 -23  -6      56     533  -2
  -6  23   5      56     533   1
  -5  23   5    -401     401   1
  -4  23   5     -80     404   1
  -3  23   5     681     601   1
  -2  23   5    2373     541   1
  -1  23   5     721     519   1
   0 -23  -5    1153     491  -2
   0  23   5    1153     491   1
   1  23   5    1863    1104   1
   2  23   5    5201     456   1
   3  23   5     683     545   1
   4  23   5      19     370   1
   5  23   5      35     339   1
   6 -23  -4     -44     332  -2
   6  23   5     -44     332   1
   7  23   5    1577     345   1
   8  23   5    1309     293   1
  -7  24   5      63     436   1
  -6 -24  -6     201     410  -2
  -6  24   5     201     410   1
  -5  24   5     458     459   1
  -4  24   5     381     416   1
  -3  24   5    2301     441   1
  -2  24   5    1460     593   1
  -1  24   5     176     396   1
   0 -24  -5    3637     476  -2
   0  24   5    3637     476   1
   1  24   5     477     389   1
   2  24   5     215     511   1
   3  24   5     141     383   1
   4  24   5      97     443   1
   5  24   5     284     444   1
   6 -24  -4     670     343  -2
   6  24   5     670     343   1
   7  24   5     -49     348   1
  -6 -25  -6     275     588  -2
  -6  25   5     275     588   1
  -5  25   5     581     411   1
  -4  25   5     178     482   1
  -3  25   5     144     408   1
  -2  25   5    1103     673   1
  -1  25   5    4345     492   1
   0 -25  -5    -501     735  -2
   0  25   5    -501     735   1
   1  25   5    7926     547   1
   2  25   5    1118     397   1
   3  25   5    3021     420   1
   4  25   5     739     374   1
   5  25   5    -140     349   1
   6 -25  -4    2707     607  -2
   6  25   5    2707     607   1
  -5  26   5    -217     436   1
  -4  26   5     976     598   1
  -3  26   5     927     444   1
  -2  26   5     205     507   1
  -1  26   5     784     593   1
   0 -26  -5    1362     492  -2
   0  26   5    1362     492   1
   1  26   5    -138     451   1
   2  26   5    -381     438   1
   3  26   5    2326     417   1
   4  26   5     558     405   1
   5  26   5     254     475   1
  -3  27   5    1224     447   1
  -2  27   5     689     406   1
  -1  27   5    -330     406   1
   0  27   5    -357     518   1
   1  27   5    -269     410   1
   2  27   5     303     403   1
   3  27   5    4278    1154   1
  -1 -24   6     330     474   1
   0 -24   6     672     645   1
   1 -24   6      87     430   1
   2 -24   6    -100     423   1
  -4 -23   6     228     420   1
  -3 -23   6    1833     555   1
  -2 -23   6     513     405   1
  -1 -23   6     638     412   1
   0 -23   6     513     426   1
   1 -23   6     769     788   1
   2 -23   6     -54     505   1
   3 -23   6    -294     449   1
   4 -23   6     116     437   1
  -5 -22   6     525     476   1
  -4 -22   6    1188     483   1
  -3 -22   6      24     467   1
  -2 -22   6      76     488   1
  -1 -22   6     635     394   1
   0 -22   6    -407     407   1
   1 -22   6    -398     398   1
   2 -22   6    -307     415   1
   3 -22   6    -363     540   1
   4 -22   6    2341     477   1
   5 -22   6    1076     478   1
   6 -22   6    1744     780   1
  -6 -21   6     230     528   1
  -5 -21   6     295     443   1
  -4 -21   6      -8     408   1
  -3 -21   6    1167     444   1
  -2 -21   6    1143     437   1
  -1 -21   6       0     442   1
   0 -21   6     456     413   1
   1 -21   6     477     400   1
   2 -21   6    1153     468   1
   3 -21   6    1633     433   1
   4 -21   6     384     427   1
   5 -21   6    -134     441   1
   6 -21   6     110     439   1
   7 -21   6    -178     865   1
  -7 -20   6     329     490   1
  -6 -20   6     943     421   1
  -5 -20   6     403     396   1
  -4 -20   6    -231     385   1
  -3 -20   6    -205     381   1
  -2 -20   6     639     388   1
  -1 -20   6     312     370   1
   0 -20   6    -439     493   1
   1 -20   6     400     435   1
   2 -20   6     794     409   1
   3 -20   6     579     572   1
   4 -20   6     737     445   1
   5 -20   6    1125     483   1
   6 -20   6     694     451   1
   7 -20   6    2842     499   1
   8 -20   6    2065     494   1
  -8 -19   6     853     883   1
  -7 -19   6     605     401   1
  -6 -19   6    -526     626   1
  -5 -19   6    1018     410   1
  -4 -19   6    2013     416   1
  -3 -19   6     -55     513   1
  -2 -19   6    -533     533   1
  -1 -19   6     943     531   1
   0 -19   6     840     499   1
   1 -19   6    1272     499   1
   2 -19   6     488     440   1
   3 -19   6    1198     463   1
   4 -19   6     751     422   1
   5 -19   6     248     431   1
   6 -19   6    1074     450   1
   7 -19   6     489     836   1
   8 -19   6     776     464   1
   9 -19   6      66     586   1
  -9 -18   6     771     498   1
  -8 -18   6     926     482   1
  -7 -18   6    -145     509   1
  -6 -18   6    2893     455   1
  -5 -18   6     398     587   1
  -4 -18   6    1646     420   1
  -3 -18   6     363     388   1
  -2 -18   6      19     352   1
  -1 -18   6     475     416   1
   0 -18   6    2301     625   1
   1 -18   6     325     375   1
   2 -18   6    2192     644   1
   3 -18   6    3640     640   1
   4 -18   6     634     410   1
   5 -18   6     -86     535   1
   6 -18   6     524     427   1
   7 -18   6    -162     427   1
   8 -18   6     550     447   1
   9 -18   6    1499     504   1
 -10 -17   6    -607     607   1
  -9 -17   6    1821     422   1
  -8 -17   6     548     472   1
  -7 -17   6     968     459   1
  -6 -17   6     260     463   1
  -5 -17   6    1907     493   1
  -4 -17   6      78     360   1
  -3 -17   6     -96     376   1
  -2 -17   6    1795     527   1
  -1 -17   6     162     371   1
   0  17  -6    2162     444  -2
   0 -17   6    2162     444   1
   1 -17   6    3041     571   1
   2 -17   6    1780     394   1
   3 -17   6     396     393   1
   4 -17   6    5161     499   1
   5 -17   6    2670     457   1
   6  17  -5    2673     851  -2
   6 -17   6    2673     851   1
   7 -17   6    1288     512   1
   8 -17   6    1070     750   1
   9 -17   6     974     458   1
  10 -17   6     232     525   1
 -10 -16   6    -289     366   1
  -9 -16   6    -385     385   1
  -8 -16   6     338     395   1
  -7 -16   6    1615     492   1
  -6  16  -7    -152     374  -2
  -6 -16   6    -152     374   1
  -5 -16   6      42     374   1
  -4 -16   6    -428     435   1
  -3 -16   6     705     643   1
  -2 -16   6    1907     462   1
  -1 -16   6    -337     337   1
   0  16  -6    -154     345  -2
   0 -16   6    -154     345   1
   1 -16   6     140     398   1
   2 -16   6     527     369   1
   3 -16   6    1602     400   1
   4 -16   6      96     384   1
   5 -16   6    8021     560   1
   6  16  -5     406     509  -2
   6 -16   6     406     509   1
   7 -16   6    1677     449   1
   8 -16   6     656     454   1
   9 -16   6    -260     425   1
  10 -16   6     828     440   1
  11 -16   6    -121     459   1
 -11 -15   6     880     420   1
 -10 -15   6    2413     468   1
  -9 -15   6     271     458   1
  -8 -15   6     186     372   1
  -7 -15   6    3017     489   1
  -6  15  -7     617     370  -2
  -6 -15   6     617     370   1
  -5 -15   6     768     476   1
  -4 -15   6    4540     437   1
  -3 -15   6   13868     667   1
  -2 -15   6    2323     371   1
  -1 -15   6     -60     343   1
   0  15  -6     572     347  -2
   0 -15   6     572     347   1
   1 -15   6     605     354   1
   2 -15   6    7667     544   1
   3 -15   6   11618     575   1
   4 -15   6    1349     630   1
   5 -15   6    2296     752   1
   6  15  -5    8076    1299  -2
   6 -15   6    8076    1299   1
   7 -15   6     596     429   1
   8 -15   6     541     397   1
   9 -15   6    -305     470   1
  10 -15   6    -274     538   1
  11 -15   6     840     455   1
 -11 -14   6      80     327   1
 -10 -14   6    -206     344   1
  -9 -14   6     800     349   1
  -8 -14   6     166     453   1
  -7 -14   6    5017     609   1
  -6  14  -7     978     587  -2
  -6 -14   6     978     587   1
  -5 -14   6    5051     503   1
  -4 -14   6     412     351   1
  -3 -14   6    1011     376   1
  -2 -14   6     428     380   1
  -1 -14   6    1236     350   1
   0  14  -6    1735     358  -2
   0 -14   6    1735     358   1
   1 -14   6     736     423   1
   2 -14   6     726     345   1
   3 -14   6    1478     374   1
   4 -14   6    -168     359   1
   5 -14   6       9     381   1
   6  14  -5     504     469  -2
   6 -14   6     504     469   1
   7 -14   6   10173     581   1
   8 -14   6    2079     432   1
   9 -14   6     -82     421   1
  10 -14   6     811     476   1
  11 -14   6     268     504   1
  12 -14   6     389     762   1
 -12 -13   6     196     323   1
 -11 -13   6      52     360   1
 -10 -13   6    3231     398   1
  -9 -13   6     385     343   1
  -8 -13   6     139     360   1
  -7 -13   6    2728     595   1
  -6  13  -7     846     447  -2
  -6 -13   6     846     447   1
  -5 -13   6     102     402   1
  -4 -13   6   23394     816   1
  -3 -13   6    1341     353   1
  -2 -13   6     238     317   1
  -1 -13   6    1699     411   1
   0  13  -6     822     338  -2
   0 -13   6     822     338   1
   1 -13   6    2012     361   1
   2 -13   6     987     350   1
   3 -13   6    1994     400   1
   4 -13   6     521     365   1
   5 -13   6   15243     673   1
   6  13  -5    5478     470  -2
   6 -13   6    5478     470   1
   7 -13   6     481     731   1
   8 -13   6     185     413   1
   9 -13   6    -150     396   1
  10 -13   6     174     392   1
  11 -13   6     443     407   1
  12 -13   6    -565     565   1
 -12 -12   6     426     258   1
 -11 -12   6     389     467   1
 -10 -12   6    1684     354   1
  -9 -12   6   10446     577   1
  -8 -12   6     807     681   1
  -7 -12   6    4464     462   1
  -6  12  -7    3433     432  -2
  -6 -12   6    3433     432   1
  -5 -12   6    9648     692   1
  -4 -12   6    -299     461   1
  -3 -12   6     917     353   1
  -2 -12   6    -317     317   1
  -1 -12   6    1531     414   1
   0  12  -6     236     462  -2
   0 -12   6     236     462   1
   1 -12   6      82     309   1
   2 -12   6      74     402   1
   3 -12   6    4863     639   1
   4 -12   6    2077     447   1
   5 -12   6    -305     468   1
   6  12  -5    2434     531  -2
   6 -12   6    2434     531   1
   7 -12   6    5948     586   1
   8 -12   6    1672     496   1
   9 -12   6     609     395   1
  10 -12   6      88     398   1
  11 -12   6     -72     394   1
  12 -12   6     -46     383   1
 -12 -11   6    1010     261   1
 -11 -11   6    3870     511   1
 -10 -11   6   15598     689   1
  -9 -11   6   14059     644   1
  -8 -11   6   14639     617   1
  -7 -11   6   35701    1392   1
  -6  11  -7   31435    1694  -2
  -6 -11   6   31435    1694   1
  -5 -11   6   21626     765   1
  -4 -11   6     449     429   1
  -3 -11   6     720     349   1
  -2 -11   6    1621     335   1
  -1 -11   6     896     380   1
   0  11  -6    1255     431  -2
   0 -11   6    1255     431   1
   1 -11   6     289     489   1
   2 -11   6     678     326   1
   3 -11   6     331     327   1
   4 -11   6    8385     797   1
   5 -11   6    3505     653   1
   6  11  -5    9092     523  -2
   6 -11   6    9092     523   1
   7 -11   6    3096     406   1
   8 -11   6     788     383   1
   9 -11   6    3361    1067   1
  10 -11   6    1039     610   1
  11 -11   6     -40     393   1
  12 -11   6    1351     440   1
  13 -11   6    4563    1067   1
 -13 -10   6    1170     639   1
 -12 -10   6    2905     304   1
 -11 -10   6    1809     426   1
 -10 -10   6      74     311   1
  -9 -10   6    -364     470   1
  -8 -10   6    3228     616   1
  -7 -10   6    4690     394   1
  -6  10  -7    -215     318  -2
  -6 -10   6    -215     318   1
  -5 -10   6     262     377   1
  -4 -10   6    3389     589   1
  -3 -10   6    4700     738   1
  -2 -10   6    1352     492   1
  -1 -10   6     455     431   1
   0  10  -6    -174     289  -2
   0 -10   6    -174     289   1
   1 -10   6    1795     355   1
   2 -10   6    1294     418   1
   3 -10   6    5027     517   1
   4 -10   6     896     325   1
   5 -10   6    1522     428   1
   6  10  -5    3706     390  -2
   6 -10   6    3706     390   1
   7 -10   6    1174     359   1
   8 -10   6    -164     356   1
   9 -10   6    -295     444   1
  10 -10   6    1100     420   1
  11 -10   6    -381     381   1
  12  10  -4     601     606  -2
  12 -10   6     601     606   1
  13 -10   6    2061     667   1
 -13  -9   6    1085     610   1
 -12  -9   6    -121     265   1
 -11  -9   6      66     295   1
 -10  -9   6     -44     324   1
  -9  -9   6    1871     441   1
  -8  -9   6     238     295   1
  -7  -9   6    1039     307   1
  -6   9  -7    3245     361  -2
  -6  -9   6    3245     361   1
  -5  -9   6   10173     555   1
  -4  -9   6    1975     401   1
  -3  -9   6    1089     385   1
  -2  -9   6     883     328   1
  -1  -9   6   14838     821   1
   0   9  -6    1871     318  -2
   0  -9   6    1871     318   1
   1  -9   6   25704     920   1
   2  -9   6    9772     464   1
   3  -9   6    3201     349   1
   4  -9   6     621     343   1
   5  -9   6    2948     374   1
   6   9  -5     147     320  -2
   6  -9   6     147     320   1
   7  -9   6     819     369   1
   8  -9   6     -67     403   1
   9  -9   6     663     397   1
  10  -9   6     214     630   1
  11  -9   6     306     398   1
  12   9  -4    -226     516  -2
  12  -9   6    -226     516   1
  13  -9   6     420     874   1
 -13  -8   6     -99     645   1
 -12   8  -8     779     261  -2
 -12  -8   6     779     261   1
 -11  -8   6    -292     292   1
 -10  -8   6      49     360   1
  -9  -8   6    -229     345   1
  -8  -8   6     515     292   1
  -7  -8   6     -31     290   1
  -6   8  -7    4418     378  -2
  -6  -8   6    4418     378   1
  -5  -8   6     531     650   1
  -4  -8   6     275     344   1
  -3  -8   6    5267     368   1
  -2  -8   6   23617     737   1
  -1  -8   6     204     335   1
   0   8  -6  101723    3555  -2
   0  -8   6  101723    3555   1
   1  -8   6   16027     671   1
   2  -8   6     209     294   1
   3  -8   6    2084     555   1
   4  -8   6    2728     332   1
   5  -8   6     361     354   1
   6   8  -5    2719     478  -2
   6  -8   6    2719     478   1
   7  -8   6    1156     326   1
   8  -8   6     152     333   1
   9  -8   6    -112     440   1
  10  -8   6     974     331   1
  11  -8   6    1633     499   1
  12   8  -4     738     557  -2
  12  -8   6     738     557   1
  13  -8   6    3535     663   1
 -13  -7   6     484     636   1
 -12   7  -8     507     254  -2
 -12  -7   6     507     254   1
 -11  -7   6     630     328   1
 -10  -7   6    5669     476   1
  -9  -7   6    1463     331   1
  -8  -7   6      35     344   1
  -7  -7   6     879     324   1
  -6   7  -7   10091     674  -2
  -6  -7   6   10091     674   1
  -5  -7   6     823     507   1
  -4  -7   6     -82     296   1
  -3  -7   6     218     289   1
  -2  -7   6    4682     490   1
  -1  -7   6    1552     649   1
   0   7  -6    1147     297  -2
   0  -7   6    1147     297   1
   1  -7   6   12558     581   1
   2  -7   6    9007     532   1
   3  -7   6   11033     464   1
   4  -7   6    3907     337   1
   5  -7   6    4369     360   1
   6   7  -5    3134     633  -2
   6  -7   6    3134     633   1
   7  -7   6      62     318   1
   8  -7   6    1410     365   1
   9  -7   6    -163     348   1
  10  -7   6      62     608   1
  11  -7   6    3603     816   1
  12   7  -4     457     762  -2
  12  -7   6     457     762   1
  13  -7   6    1243     851   1
  14  -7   6    -244     555   1
 -14  -6   6    -179     690   1
 -13  -6   6   -1112    1272   1
 -12   6  -8     165     563  -2
 -12  -6   6     165     563   1
 -11  -6   6    3305     353   1
 -10  -6   6     638     321   1
  -9  -6   6     154     409   1
  -8  -6   6    2110     320   1
  -7  -6   6    1567     436   1
  -6   6  -7    1078     329  -2
  -6  -6   6    1078     329   1
  -5  -6   6    -115     405   1
  -4  -6   6    6412     399   1
  -3  -6   6    1077     372   1
  -2  -6   6     383     291   1
  -1  -6   6   30057     913   1
   0   6  -6    4767     336  -2
   0  -6   6    4767     336   1
   1  -6   6   14132     526   1
   2  -6   6    5044     340   1
   3  -6   6    1419     343   1
   4  -6   6    2850     303   1
   5  -6   6    2277     309   1
   6   6  -5     318     364  -2
   6  -6   6     318     364   1
   7  -6   6    4395     440   1
   8  -6   6     339     284   1
   9  -6   6    2129     352   1
  10  -6   6    1905     302   1
  11  -6   6     119    1067   1
  12   6  -4     583     569  -2
  12  -6   6     583     569   1
  13  -6   6    -141     541   1
  14  -6   6     327     583   1
 -14  -5   6     538     673   1
 -13  -5   6     601    1218   1
 -12   5  -8    1118     280  -2
 -12  -5   6    1118     280   1
 -11  -5   6      97     350   1
 -10  -5   6    1405     377   1
  -9  -5   6    2026     411   1
  -8  -5   6     799     312   1
  -7  -5   6    5962     545   1
  -6   5  -7    -247     360  -2
  -6  -5   6    -247     360   1
  -5  -5   6    8629     755   1
  -4  -5   6    7793     442   1
  -3  -5   6   20703     836   1
  -2  -5   6     903     296   1
  -1  -5   6   28421    1276   1
   0   5  -6    8387     493  -2
   0  -5   6    8387     493   1
   1  -5   6   72113    1794   1
   2  -5   6     850     268   1
   3  -5   6    2996     305   1
   4  -5   6    5170     419   1
   5  -5   6    5164     429   1
   6   5  -5    2866     307  -2
   6  -5   6    2866     307   1
   7  -5   6     681     334   1
   8  -5   6     846     273   1
   9  -5   6    -245     245   1
  10  -5   6     364     856   1
  11  -5   6      15     507   1
  12   5  -4    -337     545  -2
  12  -5   6    -337     545   1
  13  -5   6    1108     550   1
  14  -5   6     988     586   1
 -14  -4   6     690     699   1
 -13  -4   6     205     609   1
 -12   4  -8    -223     267  -2
 -12  -4   6    -223     267   1
 -11  -4   6    1315     515   1
 -10  -4   6    -315     315   1
  -9  -4   6    4823     405   1
[truncated: 1,259,389 more chars]
