# Supplementary material for: BN/BO Doping of peri‐Acenoacenes: Modulating Excited States in Trapeziumene Congeners
Source: Angew Chem Int Ed Engl. 2025 Sep 16;64(44):e202517114. doi: 10.1002/anie.202517114 (PMC12559455; doi:10.1002/anie.202517114)
Supplement: Supplementary file 3 — Supporting Information [file ANIE-64-e202517114-s001.zip › 2279843.cif]

####################################################################### 
# 
# This file contains crystal structure data downloaded from the 
# Cambridge Structural Database (CSD) hosted by the Cambridge 
# Crystallographic Data Centre (CCDC).
# 
# Full information about CCDC data access policies and citation 
# guidelines are available at http://www.ccdc.cam.ac.uk/access/V1 
# 
# Audit and citation data items may have been added by the CCDC. 
# Please retain this information to preserve the provenance of 
# this file and to allow appropriate attribution of the data. 
# 
#######################################################################

data_BDP352_a
_database_code_depnum_ccdc_archive 'CCDC 2279843'
loop_
_audit_author_name
_audit_author_address
'Soheil Mahmoudi'
;Department of Inorganic Chemistry
Austria
;
_audit_update_record             
;
2024-01-09 deposited with the CCDC.	2024-01-09 downloaded from the CCDC.
;
_STOE_evaluation_LANA_table      
;----------------------------------------------------------------------------
2Theta           7.8   14.0   20.2   26.4   32.6   38.8   45.0   51.2   57.4
#----------------------------------------------------------------------------
<Resolution>    4.31   2.82   1.99   1.55   1.26   1.07   0.93   0.82   0.74
N(total)        1213   5071   9557  11734  15071  17017  18793  19950  19323
<Redundancy>     8.9   12.5   12.0    9.4    8.2    6.8    5.9    5.2    4.7
Complet. [%%]    98.2  100.0   99.9   99.9   99.8   99.1   97.9   96.0   92.9
<I/sigma>       44.4   23.2   10.0    4.1    2.8    1.9    0.7    0.4    0.3
R(int)         0.088  0.047  0.059  0.088  0.110  0.141  0.261  0.388  0.488
#----------------------------------------------------------------------------
;
_STOE_evaluation_LANA_mean_redundancy 6.5
_STOE_evaluation_LANA_completeness 96.9
_STOE_evaluation_LANA_number_refls_written 114680
_STOE_evaluation_LANA_number_refls_unique 17776
_STOE_evaluation_LANA_number_refls_after_OR 114680
_STOE_evaluation_LANA_number_refls_outliers 3049
_STOE_evaluation_LANA_number_refls_total 117729
_STOE_evaluation_LANA_max_2theta_desired 60.0
_STOE_evaluation_LANA_max_2theta_available 66.9
_STOE_evaluation_LANA_OR_c4      1.0
_STOE_evaluation_LANA_OR_c3      0
_STOE_evaluation_LANA_OR_c2      0
_STOE_evaluation_LANA_OR_c1      0.050
_STOE_evaluation_LANA_BOS_l_odd_max 1
_STOE_evaluation_LANA_BOS_l_even_max 4
_STOE_evaluation_LANA_BIS_l_odd_max -
_STOE_evaluation_LANA_BIS_l_even_max -
_STOE_evaluation_LANA_DYS_max_order -
_STOE_evaluation_LANA_DXS_max_order -
_STOE_evaluation_LANA_FS_max_order 3
_STOE_evaluation_LANA_point_group -1
_STOE_evaluation_integration_EMS 0.051
_STOE_evaluation_integration_B   -10.0
_STOE_evaluation_integration_A   14.5
_STOE_measurement_total_exposure_time '7.9 h'
_STOE_measurement_mean_exposure_per_frame '4.0 s'
_STOE_measurement_max_exposure_per_frame '4.0 s'
_STOE_measurement_min_exposure_per_frame '4.0 s'
_STOE_measurement_total_frame_number 7074
_STOE_measurement_total_run_number 48
_STOE_measurement_tube_power     '49.8 W'
_STOE_measurement_identifier     BDP352
_STOE_detector_distance          '60.0 mm'
_STOE_detector_pixelsize_y       '0.075 mm'
_STOE_detector_pixelsize_x       '0.075 mm'
_STOE_detector_size_y            '3.8 cm'
_STOE_detector_size_x            '7.7 cm'
_diffrn_source_power             0.050
_audit_contact_author            'J. Richter'
_audit_creation_date             2023-12-21
_audit_creation_method           
;FinalCif V131 by Daniel Kratzert, Freiburg 2024, 
https://dkratzert.de/finalcif.html
;
# start Validation Reply Form
_vrf_PLAT910_BDP352_a            
;
PROBLEM: Missing # of FCF Reflection(s) Below Theta(Min).         17 Note  
RESPONSE: probably due to the beam stop shadow/ beam stop mask.
;
_shelx_SHELXL_version_number     2019/3
_chemical_name_systematic        ?
_chemical_name_common            ?
_chemical_formula_sum            'C159 H142 B8 N10'
_chemical_formula_moiety         ?
_chemical_formula_weight         2279.30
_chemical_melting_point          ?
_symmetry_cell_setting           triclinic
_space_group_crystal_system      triclinic
_symmetry_Int_Tables_number      2
_space_group_IT_number           2
_symmetry_space_group_name_H-M   'P -1'
_space_group_name_H-M_alt        'P -1'
_space_group_name_Hall           '-P 1'
_shelx_space_group_comment       
;
The symmetry employed for this shelxl refinement is uniquely defined
by the following loop, which should always be used as a source of
symmetry information in preference to the above space-group names.
They are only intended as comments.
;

loop_
_symmetry_equiv_pos_as_xyz
x,y,z
-x,-y,-z

loop_
_space_group_symop_operation_xyz
'x, y, z'
'-x, -y, -z'

_cell_length_a                   13.040(3)
_cell_length_b                   13.320(3)
_cell_length_c                   19.710(4)
_cell_angle_alpha                94.40(3)
_cell_angle_beta                 100.00(3)
_cell_angle_gamma                90.80(3)
_cell_volume                     3360.2(12)
_cell_formula_units_Z            1
_cell_measurement_temperature    100
_cell_measurement_reflns_used    37401
_cell_measurement_theta_min      2.64
_cell_measurement_theta_max      32.41
_exptl_crystal_description       block
_exptl_crystal_colour            yellow
_exptl_crystal_recrystallization_method ?
_exptl_crystal_density_meas      ?
_exptl_crystal_density_method    'not measured'
_exptl_crystal_density_diffrn    1.126
_exptl_crystal_F_000             1206
_exptl_crystal_size_max          0.300
_exptl_crystal_size_mid          0.177
_exptl_crystal_size_min          0.110
_exptl_crystal_size_rad          0.098
_exptl_absorpt_coefficient_mu    0.064
_exptl_absorpt_correction_type   multi-scan
_exptl_absorpt_correction_T_min  0.2787
_exptl_absorpt_correction_T_max  0.9955
_exptl_absorpt_process_details   
;
STOE LANA, absorption correction by scaling of reflection intensities.
J. Koziskova, F. Hahn, J. Richter, J. Kozisek, "Comparison of different
absorption corrections on the model structure of tetrakis(\m~2~-acetato)-
diaqua-di-copper(II)", Acta Chimica Slovaca, vol. 9, no. 2, 2016, pp. 136 - 140.
Afterwards a spherical absorption correction was performed within STOE LANA.
;
_exptl_absorpt_special_details   ?
_shelx_estimated_absorpt_T_min   ?
_shelx_estimated_absorpt_T_max   ?
_exptl_transmission_factor_min   ?
_exptl_transmission_factor_max   ?
_exptl_special_details           ?
_diffrn_ambient_temperature      100
_diffrn_ambient_environment      ?
_diffrn_radiation_type           'Mo K\a'
_diffrn_radiation_wavelength     0.71073
_diffrn_radiation_monochromator  'Graded multilayer mirror'
_diffrn_radiation_polarisn_norm  270
_diffrn_radiation_collimation    '1.2 0.6 mm diameter'
_diffrn_measurement_ambient_temperature_device_make ?
_diffrn_radiation_probe          x-ray
_diffrn_source                   'Axo Mo'
_diffrn_source_type              ?
_diffrn_source_voltage           60
_diffrn_source_current           0.830
_diffrn_detector                 'EIGER2 500K'
_diffrn_detector_type            ?
_diffrn_detector_area_resol_mean 13.33
_diffrn_measurement_device       'Eulerian 4-circle diffractometer'
_diffrn_measurement_device_type  'STOE STADIVARI'
_diffrn_measurement_method       'rotation method, \w scans'
_diffrn_measurement_specimen_support ?
_diffrn_measurement_details      '7074 frames, detector distance = 60 mm'
_diffrn_reflns_number            93252
_diffrn_reflns_av_unetI/netI     0.1851
_diffrn_reflns_av_R_equivalents  0.0835
_diffrn_reflns_theta_min         2.919
_diffrn_reflns_theta_max         26.022
_diffrn_reflns_theta_full        25.242
_diffrn_reflns_limit_h_min       -16
_diffrn_reflns_limit_h_max       16
_diffrn_reflns_limit_k_min       -15
_diffrn_reflns_limit_k_max       16
_diffrn_reflns_limit_l_min       -24
_diffrn_reflns_limit_l_max       24
_diffrn_measured_fraction_theta_max 0.981
_diffrn_measured_fraction_theta_full 0.984
_diffrn_reflns_Laue_measured_fraction_max 0.981
_diffrn_reflns_Laue_measured_fraction_full 0.984
_diffrn_reflns_point_group_measured_fraction_max 0.981
_diffrn_reflns_point_group_measured_fraction_full 0.984
_reflns_number_total             13008
_reflns_number_gt                5186
_reflns_threshold_expression     'I > 2\s(I)'
_reflns_Friedel_coverage         0.000
_reflns_Friedel_fraction_max     .
_reflns_Friedel_fraction_full    .
_reflns_d_resolution_high        0.711
_reflns_d_resolution_low         7.570
_reflns_limit_h_min              -17
_reflns_limit_h_max              17
_reflns_limit_k_min              -16
_reflns_limit_k_max              18
_reflns_limit_l_min              -26
_reflns_limit_l_max              26
_reflns_special_details          
;Reflections were merged by SHELXL according to the crystal
 class for the calculation of statistics and refinement.
 
 Structure factors included contributions from the .fab file.
 
 _reflns_Friedel_fraction is defined as the number of unique
 Friedel pairs measured divided by the number that would be
 possible theoretically, ignoring centric projections and
 systematic absences.
;
_computing_data_collection       
;
X-Area Pilatus3_SV 1.31.186.0 (STOE, 2022)
;
_computing_cell_refinement       
;
X-Area Recipe 1.37.0.0 (STOE, 2021)
;
_computing_data_reduction        
'  X-Area Integrate 2.5.3.0 (STOE, 2021)  X-Area LANA 2.7.5.0 (STOE, 2022)'
_computing_structure_solution    'SHELXT 2018/2 (Sheldrick, 2018)'
_computing_structure_refinement  'SHELXL-2019/2 (Sheldrick, 2019)'
_computing_molecular_graphics    ?
_computing_publication_material  
;
STOE & Cie GmbH, X-Area, software package for collecting single-crystal or
multi-domain crystal data on STOE area-detector diffractometers, for image 
processing, for the correction and scaling of reflection intensities and 
for outlier rejection, version 2.1, Darmstadt 2022
;
_refine_special_details          SQUEEZE
_refine_ls_structure_factor_coef Fsqd
_refine_ls_matrix_type           full
_refine_ls_weighting_scheme      calc
_refine_ls_weighting_details     
'w=1/[\s^2^(Fo^2^)+(0.0513P)^2^] where P=(Fo^2^+2Fc^2^)/3'
_atom_sites_solution_primary     dual
_atom_sites_solution_secondary   ?
_atom_sites_solution_hydrogens   geom
_refine_ls_hydrogen_treatment    constr
_refine_ls_number_reflns         13008
_refine_ls_number_parameters     812
_refine_ls_number_restraints     1491
_refine_ls_R_factor_all          0.1121
_refine_ls_R_factor_gt           0.0483
_refine_ls_wR_factor_ref         0.1126
_refine_ls_wR_factor_gt          0.1061
_refine_ls_goodness_of_fit_ref   0.770
_refine_ls_restrained_S_all      0.734
_refine_ls_shift/su_max          0.001
_refine_ls_shift/su_mean         0.000
_refine_diff_density_max         0.265
_refine_diff_density_min         -0.358
_refine_diff_density_rms         0.064
_refine_ls_extinction_method     none
_refine_ls_extinction_coef       .

loop_
_atom_type_symbol
_atom_type_description
_atom_type_scat_dispersion_real
_atom_type_scat_dispersion_imag
_atom_type_scat_source
C C 0.0033 0.0016 'International Tables Vol C Tables 4.2.6.8 and 6.1.1.4'
H H 0.0000 0.0000 'International Tables Vol C Tables 4.2.6.8 and 6.1.1.4'
B B 0.0013 0.0007 'International Tables Vol C Tables 4.2.6.8 and 6.1.1.4'
N N 0.0061 0.0033 'International Tables Vol C Tables 4.2.6.8 and 6.1.1.4'

_geom_special_details            
;
 All esds (except the esd in the dihedral angle between two l.s. planes)
 are estimated using the full covariance matrix.  The cell esds are taken
 into account individually in the estimation of esds in distances, angles
 and torsion angles; correlations between esds in cell parameters are only
 used when they are defined by crystal symmetry.  An approximate (isotropic)
 treatment of cell esds is used for estimating esds involving l.s. planes.
;

loop_
_atom_site_label
_atom_site_type_symbol
_atom_site_fract_x
_atom_site_fract_y
_atom_site_fract_z
_atom_site_U_iso_or_equiv
_atom_site_adp_type
_atom_site_occupancy
_atom_site_site_symmetry_order
_atom_site_calc_flag
_atom_site_refinement_flags_posn
_atom_site_refinement_flags_adp
_atom_site_refinement_flags_occupancy
_atom_site_disorder_assembly
_atom_site_disorder_group
N1 N 0.42959(16) 0.73575(12) 0.79458(8) 0.0195(5) Uani 1 1 d . U . . .
N2 N 0.34798(15) 0.71971(12) 0.52110(8) 0.0160(5) Uani 1 1 d . U . . .
N3 N 0.28065(15) 0.53815(12) 0.48285(8) 0.0161(5) Uani 1 1 d . U . . .
N4 N 0.19726(15) 0.23192(13) 0.70235(8) 0.0171(5) Uani 1 1 d . U . . .
N5 N 0.19646(15) 0.36027(12) 0.45611(8) 0.0168(5) Uani 1 1 d . U . . .
C1 C 0.5465(2) 0.89776(16) 0.83649(11) 0.0240(6) Uani 1 1 d . U . . .
C2 C 0.6552(2) 0.90861(17) 0.83327(12) 0.0312(7) Uani 1 1 d . U . . .
H2 H 0.681881 0.870872 0.797629 0.037 Uiso 1 1 calc R U . . .
C3 C 0.7237(2) 0.97286(17) 0.88079(12) 0.0345(7) Uani 1 1 d . U . . .
H3 H 0.795621 0.976934 0.878072 0.041 Uiso 1 1 calc R U . . .
C4 C 0.6840(2) 1.03115(17) 0.93253(12) 0.0363(8) Uani 1 1 d . U . . .
H4 H 0.729433 1.075605 0.964558 0.044 Uiso 1 1 calc R U . . .
C5 C 0.5781(2) 1.02412(18) 0.93717(12) 0.0382(8) Uani 1 1 d . U . . .
H5 H 0.551802 1.064143 0.971970 0.046 Uiso 1 1 calc R U . . .
C6 C 0.5100(2) 0.95701(16) 0.88974(11) 0.0348(7) Uani 1 1 d . U . . .
H6 H 0.438626 0.951804 0.893830 0.042 Uiso 1 1 calc R U . . .
C7 C 0.38095(19) 0.66085(16) 0.74139(10) 0.0173(6) Uani 1 1 d . U . . .
C8 C 0.37202(18) 0.67868(15) 0.66780(10) 0.0160(6) Uani 1 1 d . U . . .
C9 C 0.40731(18) 0.77374(15) 0.64715(10) 0.0155(6) Uani 1 1 d . U . . .
C10 C 0.45765(19) 0.84792(16) 0.69978(10) 0.0176(6) Uani 1 1 d . U . . .
C11 C 0.4365(2) 0.71164(16) 0.86797(11) 0.0204(6) Uani 1 1 d . U . . .
C12 C 0.5241(2) 0.66254(16) 0.90009(11) 0.0222(6) Uani 1 1 d . U . . .
C13 C 0.5290(2) 0.64161(16) 0.97073(11) 0.0255(6) Uani 1 1 d . U . . .
H13 H 0.587968 0.608423 0.993133 0.031 Uiso 1 1 calc R U . . .
C14 C 0.4495(2) 0.66856(17) 1.00816(11) 0.0261(7) Uani 1 1 d . U . . .
C15 C 0.3637(2) 0.71721(17) 0.97405(11) 0.0306(7) Uani 1 1 d . U . . .
H15 H 0.309836 0.736464 0.998802 0.037 Uiso 1 1 calc R U . . .
C16 C 0.3537(2) 0.73921(17) 0.90345(11) 0.0248(6) Uani 1 1 d . U . . .
C17 C 0.34479(18) 0.57186(16) 0.75992(11) 0.0194(6) Uani 1 1 d . U . . .
H17 H 0.348150 0.561798 0.807445 0.023 Uiso 1 1 calc R U . . .
C18 C 0.30199(18) 0.49384(16) 0.70851(10) 0.0163(6) Uani 1 1 d . U . . .
C19 C 0.29418(18) 0.50873(15) 0.63546(10) 0.0149(6) Uani 1 1 d . U . . .
C20 C 0.32834(18) 0.60253(15) 0.61548(10) 0.0146(6) Uani 1 1 d . U . . .
C21 C 0.39173(18) 0.79467(16) 0.57516(10) 0.0169(6) Uani 1 1 d . U . . .
C22 C 0.42007(19) 0.89034(16) 0.55825(11) 0.0221(6) Uani 1 1 d . U . . .
H22 H 0.406179 0.906549 0.511491 0.027 Uiso 1 1 calc R U . . .
C23 C 0.46848(19) 0.96180(16) 0.60960(11) 0.0231(6) Uani 1 1 d . U . . .
H23 H 0.488051 1.026055 0.597384 0.028 Uiso 1 1 calc R U . . .
C24 C 0.48890(19) 0.93981(16) 0.67985(11) 0.0230(6) Uani 1 1 d . U . . .
H24 H 0.524463 0.988579 0.713826 0.028 Uiso 1 1 calc R U . . .
C25 C 0.6128(2) 0.63317(17) 0.86079(11) 0.0305(7) Uani 1 1 d . U . . .
H25A H 0.658374 0.586214 0.886803 0.046 Uiso 1 1 calc R U . . .
H25B H 0.653306 0.693737 0.855473 0.046 Uiso 1 1 calc R U . . .
H25C H 0.583370 0.600870 0.815071 0.046 Uiso 1 1 calc R U . . .
C26 C 0.4572(2) 0.64507(18) 1.08474(11) 0.0399(8) Uani 1 1 d . U . . .
H26A H 0.392972 0.664586 1.101061 0.060 Uiso 1 1 calc R U . . .
H26B H 0.516561 0.682994 1.113027 0.060 Uiso 1 1 calc R U . . .
H26C H 0.467115 0.572775 1.088514 0.060 Uiso 1 1 calc R U . . .
C27 C 0.2569(2) 0.78947(18) 0.86740(12) 0.0402(8) Uani 1 1 d . U . . .
H27A H 0.209725 0.804140 0.900353 0.060 Uiso 1 1 calc R U . . .
H27B H 0.221314 0.744148 0.828685 0.060 Uiso 1 1 calc R U . . .
H27C H 0.277423 0.852372 0.850047 0.060 Uiso 1 1 calc R U . . .
C28 C 0.26885(18) 0.40200(15) 0.72884(11) 0.0192(6) Uani 1 1 d . U . . .
H28 H 0.273395 0.392904 0.776598 0.023 Uiso 1 1 calc R U . . .
C29 C 0.22927(18) 0.32383(16) 0.67973(10) 0.0170(6) Uani 1 1 d . U . . .
C30 C 0.22213(18) 0.33703(15) 0.60577(10) 0.0151(6) Uani 1 1 d . U . . .
C31 C 0.25340(18) 0.42863(15) 0.58381(10) 0.0143(6) Uani 1 1 d . U . . .
C32 C 0.3002(2) 0.54445(15) 0.41069(10) 0.0175(6) Uani 1 1 d . U . . .
C33 C 0.3974(2) 0.51690(16) 0.39482(11) 0.0227(6) Uani 1 1 d . U . . .
H33 H 0.449130 0.493213 0.429551 0.027 Uiso 1 1 calc R U . . .
C34 C 0.4188(2) 0.52431(16) 0.32656(11) 0.0248(6) Uani 1 1 d . U . . .
H34 H 0.484531 0.505202 0.316081 0.030 Uiso 1 1 calc R U . . .
C35 C 0.3434(2) 0.55948(16) 0.27540(11) 0.0237(6) Uani 1 1 d . U . . .
H35 H 0.358272 0.565732 0.230388 0.028 Uiso 1 1 calc R U . . .
C36 C 0.2451(2) 0.58575(15) 0.29061(11) 0.0218(6) Uani 1 1 d . U . . .
H36 H 0.193088 0.608226 0.255519 0.026 Uiso 1 1 calc R U . . .
C37 C 0.2237(2) 0.57864(15) 0.35841(10) 0.0201(6) Uani 1 1 d . U . . .
H37 H 0.157517 0.596979 0.368591 0.024 Uiso 1 1 calc R U . . .
C38 C 0.32264(19) 0.75824(15) 0.45169(11) 0.0168(6) Uani 1 1 d . U . . .
C39 C 0.22023(19) 0.79226(15) 0.43155(11) 0.0177(6) Uani 1 1 d . U . . .
C40 C 0.1970(2) 0.83310(16) 0.36643(11) 0.0232(6) Uani 1 1 d . U . . .
H40 H 0.129261 0.857351 0.351798 0.028 Uiso 1 1 calc R U . . .
C41 C 0.2718(2) 0.83886(16) 0.32253(12) 0.0251(6) Uani 1 1 d . U . . .
C42 C 0.3727(2) 0.80638(15) 0.34504(11) 0.0241(6) Uani 1 1 d . U . . .
H42 H 0.423186 0.811089 0.315877 0.029 Uiso 1 1 calc R U . . .
C43 C 0.40211(19) 0.76633(15) 0.41066(11) 0.0186(6) Uani 1 1 d . U . . .
C44 C 0.15908(18) 0.15853(16) 0.57559(11) 0.0171(6) Uani 1 1 d . U . . .
C45 C 0.18425(18) 0.25312(16) 0.55335(10) 0.0156(6) Uani 1 1 d . U . . .
C46 C 0.2052(2) 0.22751(16) 0.77859(11) 0.0182(6) Uani 1 1 d . U . . .
C47 C 0.1235(2) 0.26650(16) 0.81121(11) 0.0200(6) Uani 1 1 d . U . . .
C48 C 0.1338(2) 0.25961(16) 0.88431(11) 0.0268(7) Uani 1 1 d . U . . .
H48 H 0.079746 0.284469 0.907127 0.032 Uiso 1 1 calc R U . . .
C49 C 0.2205(2) 0.21765(17) 0.92347(11) 0.0259(7) Uani 1 1 d . U . . .
C50 C 0.3010(2) 0.18145(16) 0.88875(11) 0.0256(6) Uani 1 1 d . U . . .
H50 H 0.360494 0.153411 0.914648 0.031 Uiso 1 1 calc R U . . .
C51 C 0.2950(2) 0.18596(16) 0.81587(11) 0.0203(6) Uani 1 1 d . U . . .
C52 C 0.17056(18) 0.26734(16) 0.48025(10) 0.0171(6) Uani 1 1 d . U . . .
C53 C 0.16087(19) 0.36622(15) 0.38023(10) 0.0165(6) Uani 1 1 d . U . . .
C54 C 0.2223(2) 0.32683(16) 0.33203(11) 0.0205(6) Uani 1 1 d . U . . .
C55 C 0.1817(2) 0.33081(16) 0.26031(11) 0.0270(7) Uani 1 1 d . U . . .
H55 H 0.222294 0.305529 0.227487 0.032 Uiso 1 1 calc R U . . .
C56 C 0.0853(2) 0.37011(17) 0.23655(12) 0.0293(7) Uani 1 1 d . U . . .
C57 C 0.0244(2) 0.40601(16) 0.28583(11) 0.0253(6) Uani 1 1 d . U . . .
H57 H -0.042016 0.432630 0.270320 0.030 Uiso 1 1 calc R U . . .
C58 C 0.06074(19) 0.40300(16) 0.35828(11) 0.0192(6) Uani 1 1 d . U . . .
C59 C 0.13669(19) 0.78465(17) 0.47721(11) 0.0268(7) Uani 1 1 d . U . . .
H59A H 0.074236 0.819133 0.456845 0.040 Uiso 1 1 calc R U . . .
H59B H 0.163471 0.816371 0.523545 0.040 Uiso 1 1 calc R U . . .
H59C H 0.119037 0.713608 0.480382 0.040 Uiso 1 1 calc R U . . .
C60 C 0.2427(2) 0.88099(19) 0.25069(12) 0.0441(8) Uani 1 1 d . U . . .
H60A H 0.303244 0.878453 0.227348 0.066 Uiso 1 1 calc R U . . .
H60B H 0.221353 0.950916 0.256580 0.066 Uiso 1 1 calc R U . . .
H60C H 0.185159 0.840236 0.222759 0.066 Uiso 1 1 calc R U . . .
C61 C 0.51517(19) 0.73953(17) 0.43521(11) 0.0274(7) Uani 1 1 d . U . . .
H61A H 0.548540 0.722641 0.395084 0.041 Uiso 1 1 calc R U . . .
H61B H 0.517249 0.681559 0.463129 0.041 Uiso 1 1 calc R U . . .
H61C H 0.552337 0.797181 0.463187 0.041 Uiso 1 1 calc R U . . .
C62 C 0.13474(19) 0.04412(16) 0.68360(10) 0.0166(6) Uani 1 1 d . U . . .
C63 C 0.05361(19) 0.03664(17) 0.72357(11) 0.0224(6) Uani 1 1 d . U . . .
H63 H 0.021423 0.096649 0.737172 0.027 Uiso 1 1 calc R U . . .
C64 C 0.0194(2) -0.05496(17) 0.74362(11) 0.0244(6) Uani 1 1 d . U . . .
H64 H -0.035565 -0.057488 0.769473 0.029 Uiso 1 1 calc R U . . .
C65 C 0.0681(2) -0.14145(17) 0.72457(11) 0.0264(7) Uani 1 1 d . U . . .
H65 H 0.045754 -0.204388 0.737403 0.032 Uiso 1 1 calc R U . . .
C66 C 0.1505(2) -0.13856(17) 0.68634(11) 0.0252(6) Uani 1 1 d . U . . .
H66 H 0.184141 -0.198721 0.674807 0.030 Uiso 1 1 calc R U . . .
C67 C 0.1819(2) -0.04689(16) 0.66580(11) 0.0230(6) Uani 1 1 d . U . . .
H67 H 0.236126 -0.045485 0.639290 0.028 Uiso 1 1 calc R U . . .
C68 C 0.12137(19) 0.07941(16) 0.52522(10) 0.0205(6) Uani 1 1 d . U . . .
H68 H 0.105583 0.015225 0.539352 0.025 Uiso 1 1 calc R U . . .
C69 C 0.10679(19) 0.09456(16) 0.45390(10) 0.0224(6) Uani 1 1 d . U . . .
H69 H 0.080356 0.040666 0.420826 0.027 Uiso 1 1 calc R U . . .
C70 C 0.13034(18) 0.18609(16) 0.43187(11) 0.0213(6) Uani 1 1 d . U . . .
H70 H 0.119584 0.195003 0.383809 0.026 Uiso 1 1 calc R U . . .
C71 C 0.02973(19) 0.31522(16) 0.77133(11) 0.0278(7) Uani 1 1 d . U . . .
H71A H -0.021494 0.329194 0.801560 0.042 Uiso 1 1 calc R U . . .
H71B H -0.001720 0.269528 0.731591 0.042 Uiso 1 1 calc R U . . .
H71C H 0.051796 0.378406 0.755080 0.042 Uiso 1 1 calc R U . . .
C72 C 0.2278(2) 0.20953(19) 1.00209(11) 0.0418(8) Uani 1 1 d . U . . .
H72A H 0.299343 0.194342 1.022500 0.063 Uiso 1 1 calc R U . . .
H72B H 0.180323 0.155571 1.009834 0.063 Uiso 1 1 calc R U . . .
H72C H 0.208387 0.273539 1.023715 0.063 Uiso 1 1 calc R U . . .
C73 C 0.38394(19) 0.14775(17) 0.77929(11) 0.0297(7) Uani 1 1 d . U . . .
H73A H 0.445501 0.136667 0.813912 0.045 Uiso 1 1 calc R U . . .
H73B H 0.401077 0.197993 0.748895 0.045 Uiso 1 1 calc R U . . .
H73C H 0.361810 0.084285 0.751778 0.045 Uiso 1 1 calc R U . . .
C74 C 0.32686(19) 0.27882(17) 0.35498(12) 0.0306(7) Uani 1 1 d . U . . .
H74A H 0.372509 0.289268 0.321403 0.046 Uiso 1 1 calc R U . . .
H74B H 0.315894 0.206445 0.357847 0.046 Uiso 1 1 calc R U . . .
H74C H 0.359352 0.309912 0.400453 0.046 Uiso 1 1 calc R U . . .
C75 C 0.0446(2) 0.3749(2) 0.15783(11) 0.0507(9) Uani 1 1 d . U . . .
H75A H -0.031700 0.370891 0.148920 0.076 Uiso 1 1 calc R U . . .
H75B H 0.071559 0.318254 0.132061 0.076 Uiso 1 1 calc R U . . .
H75C H 0.068348 0.438396 0.142958 0.076 Uiso 1 1 calc R U . . .
C76 C -0.00718(19) 0.44189(17) 0.41077(12) 0.0316(7) Uani 1 1 d . U . . .
H76A H -0.077286 0.454593 0.386311 0.047 Uiso 1 1 calc R U . . .
H76B H 0.023968 0.504569 0.435603 0.047 Uiso 1 1 calc R U . . .
H76C H -0.011456 0.391261 0.443789 0.047 Uiso 1 1 calc R U . . .
C78 C 1.0080(13) 1.0492(15) 0.9355(10) 0.0534(16) Uani 0.5 1 d D U P A -1
H78 H 1.009672 1.080633 0.894042 0.064 Uiso 0.5 1 calc R U P A -1
C79 C 0.9684(17) 1.1027(16) 0.9906(10) 0.0534(16) Uani 0.5 1 d D U P A -1
H79 H 0.940122 1.167540 0.985017 0.064 Uiso 0.5 1 calc R U P A -1
C80 C 0.9720(13) 1.0577(14) 1.0538(10) 0.0534(16) Uani 0.5 1 d D U P A -1
H80 H 0.949936 1.093882 1.091953 0.064 Uiso 0.5 1 calc R U P A -1
C77 C 1.0440(13) 0.9525(14) 0.9413(10) 0.0534(16) Uani 0.5 1 d D U P A -1
H77 H 1.070871 0.918445 0.904357 0.064 Uiso 0.5 1 calc R U P A -1
C81 C 1.0080(13) 0.9599(14) 1.0599(10) 0.0534(16) Uani 0.5 1 d D U P A -1
H81 H 1.010812 0.930099 1.102396 0.064 Uiso 0.5 1 calc R U P A -1
C82 C 1.0406(18) 0.9044(15) 1.0029(10) 0.0534(16) Uani 0.5 1 d D U P A -1
C83 C 1.0750(5) 0.7999(4) 1.0144(3) 0.067(2) Uani 0.5 1 d . U P A -1
H83A H 1.120691 0.799684 1.059405 0.101 Uiso 0.5 1 calc R U P A -1
H83B H 1.112963 0.775610 0.977843 0.101 Uiso 0.5 1 calc R U P A -1
H83C H 1.013918 0.755775 1.013367 0.101 Uiso 0.5 1 calc R U P A -1
B1 B 0.4753(2) 0.82583(19) 0.77805(13) 0.0205(7) Uani 1 1 d . U . . .
B2 B 0.3182(2) 0.62040(19) 0.53667(13) 0.0165(7) Uani 1 1 d . U . . .
B3 B 0.2435(2) 0.44394(18) 0.50426(12) 0.0157(7) Uani 1 1 d . U . . .
B4 B 0.1657(2) 0.14500(19) 0.65543(13) 0.0171(7) Uani 1 1 d . U . . .

loop_
_atom_site_aniso_label
_atom_site_aniso_U_11
_atom_site_aniso_U_22
_atom_site_aniso_U_33
_atom_site_aniso_U_23
_atom_site_aniso_U_13
_atom_site_aniso_U_12
N1 0.0376(14) 0.0127(11) 0.0079(10) -0.0007(7) 0.0038(10) -0.0035(9)
N2 0.0296(14) 0.0101(11) 0.0079(10) -0.0001(7) 0.0027(9) -0.0020(9)
N3 0.0273(13) 0.0135(11) 0.0075(10) 0.0004(7) 0.0036(9) -0.0032(9)
N4 0.0304(14) 0.0136(11) 0.0073(10) 0.0024(7) 0.0032(10) -0.0027(9)
N5 0.0299(13) 0.0129(11) 0.0073(10) 0.0013(7) 0.0023(9) 0.0011(9)
C1 0.0487(19) 0.0098(13) 0.0119(13) 0.0030(9) -0.0001(13) -0.0003(12)
C2 0.053(2) 0.0232(15) 0.0153(13) 0.0015(10) 0.0000(14) -0.0081(13)
C3 0.048(2) 0.0287(16) 0.0231(15) 0.0054(11) -0.0045(14) -0.0098(13)
C4 0.060(2) 0.0220(15) 0.0202(15) -0.0005(11) -0.0091(15) -0.0083(14)
C5 0.063(2) 0.0253(16) 0.0220(15) -0.0087(11) 0.0004(16) -0.0024(14)
C6 0.056(2) 0.0210(15) 0.0242(15) -0.0052(11) 0.0008(14) 0.0015(13)
C7 0.0307(17) 0.0112(13) 0.0086(12) -0.0019(9) 0.0006(11) -0.0004(11)
C8 0.0250(16) 0.0117(13) 0.0113(12) 0.0008(9) 0.0032(11) 0.0015(10)
C9 0.0222(16) 0.0121(13) 0.0129(12) 0.0021(9) 0.0043(11) -0.0009(10)
C10 0.0281(16) 0.0124(13) 0.0122(12) 0.0010(9) 0.0034(12) -0.0009(11)
C11 0.0412(18) 0.0113(13) 0.0068(12) 0.0003(9) -0.0002(12) -0.0034(11)
C12 0.0367(17) 0.0151(14) 0.0133(12) -0.0024(9) 0.0018(12) -0.0040(11)
C13 0.0406(19) 0.0201(14) 0.0137(13) 0.0029(10) -0.0011(13) -0.0041(12)
C14 0.0487(19) 0.0187(15) 0.0105(13) -0.0013(10) 0.0059(13) -0.0060(12)
C15 0.050(2) 0.0275(16) 0.0151(13) -0.0038(10) 0.0116(14) 0.0000(13)
C16 0.0412(18) 0.0195(14) 0.0132(13) -0.0012(10) 0.0047(13) 0.0013(12)
C17 0.0317(17) 0.0179(14) 0.0083(12) -0.0006(9) 0.0035(12) -0.0006(11)
C18 0.0245(16) 0.0140(13) 0.0102(12) 0.0002(9) 0.0024(11) -0.0004(11)
C19 0.0216(15) 0.0132(13) 0.0100(12) 0.0015(9) 0.0027(11) 0.0015(10)
C20 0.0209(15) 0.0120(13) 0.0112(12) 0.0012(9) 0.0034(11) 0.0002(10)
C21 0.0230(16) 0.0137(13) 0.0133(12) -0.0016(9) 0.0027(11) -0.0012(10)
C22 0.0380(18) 0.0158(14) 0.0123(12) 0.0025(9) 0.0037(12) -0.0049(11)
C23 0.0394(18) 0.0111(13) 0.0180(13) 0.0031(9) 0.0025(13) -0.0042(11)
C24 0.0369(18) 0.0136(13) 0.0163(13) -0.0033(9) 0.0009(12) -0.0032(11)
C25 0.045(2) 0.0297(16) 0.0159(14) 0.0025(11) 0.0038(13) 0.0050(13)
C26 0.071(2) 0.0356(17) 0.0139(14) 0.0033(11) 0.0086(15) -0.0075(15)
C27 0.058(2) 0.0418(18) 0.0214(15) 0.0005(12) 0.0099(15) 0.0113(15)
C28 0.0341(17) 0.0154(13) 0.0077(12) 0.0007(9) 0.0036(12) -0.0023(11)
C29 0.0249(16) 0.0141(13) 0.0120(12) 0.0030(9) 0.0030(12) -0.0002(11)
C30 0.0213(15) 0.0138(13) 0.0094(12) 0.0004(9) 0.0009(11) 0.0010(10)
C31 0.0205(15) 0.0124(13) 0.0095(11) -0.0005(9) 0.0015(11) 0.0008(10)
C32 0.0294(16) 0.0136(13) 0.0089(12) -0.0006(9) 0.0028(11) -0.0039(11)
C33 0.0328(17) 0.0194(14) 0.0145(13) 0.0012(10) 0.0006(12) -0.0009(12)
C34 0.0336(17) 0.0240(15) 0.0173(13) -0.0032(10) 0.0079(12) -0.0003(12)
C35 0.0388(18) 0.0231(15) 0.0102(13) 0.0007(10) 0.0078(12) -0.0040(12)
C36 0.0363(18) 0.0154(14) 0.0122(12) 0.0012(9) 0.0005(12) -0.0042(12)
C37 0.0327(17) 0.0126(13) 0.0137(13) -0.0020(9) 0.0020(12) -0.0010(11)
C38 0.0277(16) 0.0098(12) 0.0112(12) -0.0001(9) -0.0001(11) -0.0048(10)
C39 0.0262(16) 0.0116(13) 0.0138(12) -0.0039(9) 0.0023(12) -0.0031(11)
C40 0.0303(17) 0.0135(13) 0.0230(14) 0.0024(10) -0.0040(12) -0.0016(11)
C41 0.0385(18) 0.0169(14) 0.0182(14) 0.0046(10) -0.0008(13) -0.0055(12)
C42 0.0402(18) 0.0182(14) 0.0152(13) -0.0004(10) 0.0099(13) -0.0095(12)
C43 0.0269(16) 0.0121(13) 0.0160(13) -0.0008(9) 0.0030(12) -0.0046(11)
C44 0.0255(16) 0.0144(13) 0.0114(12) -0.0005(9) 0.0038(11) 0.0001(11)
C45 0.0199(15) 0.0163(13) 0.0100(12) -0.0012(9) 0.0022(11) -0.0002(10)
C46 0.0312(16) 0.0137(13) 0.0094(12) 0.0023(9) 0.0029(11) -0.0057(11)
C47 0.0331(17) 0.0148(14) 0.0123(12) 0.0000(9) 0.0050(12) -0.0012(11)
C48 0.0408(19) 0.0260(15) 0.0152(13) -0.0033(10) 0.0112(13) -0.0003(12)
C49 0.0440(19) 0.0229(15) 0.0105(13) 0.0026(10) 0.0043(13) -0.0038(12)
C50 0.0394(18) 0.0200(14) 0.0150(13) 0.0045(10) -0.0031(12) -0.0026(12)
C51 0.0320(17) 0.0130(13) 0.0146(12) 0.0019(9) 0.0006(12) -0.0029(11)
C52 0.0249(16) 0.0122(13) 0.0135(12) 0.0017(9) 0.0011(12) -0.0006(11)
C53 0.0292(16) 0.0117(13) 0.0075(11) 0.0002(9) 0.0003(11) -0.0018(11)
C54 0.0308(17) 0.0155(14) 0.0161(13) -0.0010(9) 0.0080(12) -0.0013(11)
C55 0.0453(19) 0.0244(15) 0.0123(13) -0.0035(10) 0.0100(13) -0.0031(13)
C56 0.049(2) 0.0244(15) 0.0128(13) 0.0021(10) -0.0001(13) -0.0088(13)
C57 0.0336(18) 0.0181(14) 0.0211(13) 0.0068(10) -0.0057(13) -0.0016(11)
C58 0.0275(16) 0.0146(13) 0.0145(12) -0.0007(9) 0.0022(12) -0.0024(11)
C59 0.0314(18) 0.0250(15) 0.0234(14) -0.0015(11) 0.0046(13) 0.0034(12)
C60 0.067(2) 0.0421(18) 0.0233(15) 0.0175(12) 0.0022(16) -0.0047(16)
C61 0.0347(18) 0.0285(16) 0.0185(14) -0.0030(10) 0.0054(13) -0.0054(12)
C62 0.0244(16) 0.0139(13) 0.0106(12) -0.0011(9) 0.0015(11) -0.0031(10)
C63 0.0321(17) 0.0165(14) 0.0176(13) 0.0002(10) 0.0018(12) 0.0002(11)
C64 0.0334(18) 0.0244(15) 0.0149(13) 0.0024(10) 0.0032(12) -0.0053(12)
C65 0.0414(19) 0.0143(14) 0.0204(14) 0.0058(10) -0.0044(13) -0.0084(12)
C66 0.0368(18) 0.0154(14) 0.0219(14) 0.0032(10) 0.0005(13) 0.0015(12)
C67 0.0331(17) 0.0214(14) 0.0138(13) 0.0004(10) 0.0029(12) -0.0037(11)
C68 0.0334(17) 0.0134(13) 0.0142(12) 0.0013(9) 0.0029(12) -0.0024(11)
C69 0.0403(18) 0.0129(13) 0.0123(12) -0.0017(9) 0.0016(12) -0.0062(11)
C70 0.0352(18) 0.0187(14) 0.0084(12) -0.0019(9) 0.0008(12) -0.0031(11)
C71 0.0373(18) 0.0250(16) 0.0224(14) -0.0002(11) 0.0101(13) 0.0019(12)
C72 0.068(2) 0.0433(18) 0.0134(14) 0.0051(11) 0.0066(15) -0.0080(16)
C73 0.0349(19) 0.0310(16) 0.0220(14) 0.0015(11) 0.0013(13) 0.0078(13)
C74 0.0384(19) 0.0270(16) 0.0270(15) -0.0036(11) 0.0096(14) 0.0023(13)
C75 0.078(3) 0.057(2) 0.0137(15) 0.0098(13) -0.0026(16) -0.0125(17)
C76 0.0334(19) 0.0309(16) 0.0315(15) 0.0013(12) 0.0091(14) 0.0044(13)
C78 0.053(3) 0.056(2) 0.053(2) 0.0062(17) 0.013(2) -0.006(2)
C79 0.053(3) 0.056(2) 0.053(2) 0.0062(17) 0.013(2) -0.006(2)
C80 0.053(3) 0.056(2) 0.053(2) 0.0062(17) 0.013(2) -0.006(2)
C77 0.053(3) 0.056(2) 0.053(2) 0.0062(17) 0.013(2) -0.006(2)
C81 0.053(3) 0.056(2) 0.053(2) 0.0062(17) 0.013(2) -0.006(2)
C82 0.053(3) 0.056(2) 0.053(2) 0.0062(17) 0.013(2) -0.006(2)
C83 0.083(6) 0.051(4) 0.073(5) -0.004(3) 0.034(4) 0.008(4)
B1 0.032(2) 0.0136(15) 0.0153(14) -0.0011(10) 0.0037(14) 0.0022(13)
B2 0.0207(18) 0.0153(15) 0.0134(14) 0.0001(10) 0.0030(13) 0.0017(12)
B3 0.0211(18) 0.0135(15) 0.0125(14) 0.0000(10) 0.0029(13) 0.0025(12)
B4 0.0195(18) 0.0175(15) 0.0140(14) 0.0011(10) 0.0022(13) 0.0010(12)

loop_
_geom_bond_atom_site_label_1
_geom_bond_atom_site_label_2
_geom_bond_distance
_geom_bond_site_symmetry_2
_geom_bond_publ_flag
N1 B1 1.417(3) . ?
N1 C7 1.445(2) . ?
N1 C11 1.494(3) . ?
N2 C21 1.438(2) . ?
N2 B2 1.444(3) . ?
N2 C38 1.483(3) . ?
N3 B3 1.457(3) . ?
N3 B2 1.480(3) . ?
N3 C32 1.496(3) . ?
N4 C29 1.416(3) . ?
N4 B4 1.434(3) . ?
N4 C46 1.494(3) . ?
N5 C52 1.417(3) . ?
N5 B3 1.461(3) . ?
N5 C53 1.496(2) . ?
C1 C6 1.417(3) . ?
C1 C2 1.436(3) . ?
C1 B1 1.594(3) . ?
C2 C3 1.404(3) . ?
C2 H2 0.9500 . ?
C3 C4 1.408(3) . ?
C3 H3 0.9500 . ?
C4 C5 1.403(4) . ?
C4 H4 0.9500 . ?
C5 C6 1.422(3) . ?
C5 H5 0.9500 . ?
C6 H6 0.9500 . ?
C7 C17 1.368(3) . ?
C7 C8 1.473(3) . ?
C8 C20 1.427(3) . ?
C8 C9 1.452(3) . ?
C9 C10 1.439(3) . ?
C9 C21 1.447(3) . ?
C10 C24 1.391(3) . ?
C10 B1 1.571(3) . ?
C11 C12 1.402(3) . ?
C11 C16 1.422(3) . ?
C12 C13 1.431(3) . ?
C12 C25 1.540(3) . ?
C13 C14 1.409(3) . ?
C13 H13 0.9500 . ?
C14 C15 1.396(3) . ?
C14 C26 1.551(3) . ?
C15 C16 1.428(3) . ?
C15 H15 0.9500 . ?
C16 C27 1.527(3) . ?
C17 C18 1.430(3) . ?
C17 H17 0.9500 . ?
C18 C28 1.402(3) . ?
C18 C19 1.455(3) . ?
C19 C20 1.427(3) . ?
C19 C31 1.445(3) . ?
C20 B2 1.573(3) . ?
C21 C22 1.402(3) . ?
C22 C23 1.394(3) . ?
C22 H22 0.9500 . ?
C23 C24 1.418(3) . ?
C23 H23 0.9500 . ?
C24 H24 0.9500 . ?
C25 H25A 0.9800 . ?
C25 H25B 0.9800 . ?
C25 H25C 0.9800 . ?
C26 H26A 0.9800 . ?
C26 H26B 0.9800 . ?
C26 H26C 0.9800 . ?
C27 H27A 0.9800 . ?
C27 H27B 0.9800 . ?
C27 H27C 0.9800 . ?
C28 C29 1.394(3) . ?
C28 H28 0.9500 . ?
C29 C30 1.469(3) . ?
C30 C31 1.404(3) . ?
C30 C45 1.480(3) . ?
C31 B3 1.580(3) . ?
C32 C33 1.403(3) . ?
C32 C37 1.412(3) . ?
C33 C34 1.431(3) . ?
C33 H33 0.9500 . ?
C34 C35 1.394(3) . ?
C34 H34 0.9500 . ?
C35 C36 1.409(3) . ?
C35 H35 0.9500 . ?
C36 C37 1.422(3) . ?
C36 H36 0.9500 . ?
C37 H37 0.9500 . ?
C38 C39 1.417(3) . ?
C38 C43 1.429(3) . ?
C39 C40 1.418(3) . ?
C39 C59 1.536(3) . ?
C40 C41 1.416(3) . ?
C40 H40 0.9500 . ?
C41 C42 1.400(3) . ?
C41 C60 1.551(3) . ?
C42 C43 1.430(3) . ?
C42 H42 0.9500 . ?
C43 C61 1.526(3) . ?
C44 C68 1.412(3) . ?
C44 C45 1.418(3) . ?
C44 B4 1.585(3) . ?
C45 C52 1.448(3) . ?
C46 C51 1.414(3) . ?
C46 C47 1.421(3) . ?
C47 C48 1.434(3) . ?
C47 C71 1.517(3) . ?
C48 C49 1.402(3) . ?
C48 H48 0.9500 . ?
C49 C50 1.420(3) . ?
C49 C72 1.548(3) . ?
C50 C51 1.431(3) . ?
C50 H50 0.9500 . ?
C51 C73 1.541(3) . ?
C52 C70 1.417(3) . ?
C53 C58 1.409(3) . ?
C53 C54 1.421(3) . ?
C54 C55 1.426(3) . ?
C54 C74 1.525(3) . ?
C55 C56 1.387(3) . ?
C55 H55 0.9500 . ?
C56 C57 1.418(3) . ?
C56 C75 1.557(3) . ?
C57 C58 1.428(3) . ?
C57 H57 0.9500 . ?
C58 C76 1.540(3) . ?
C59 H59A 0.9800 . ?
C59 H59B 0.9800 . ?
C59 H59C 0.9800 . ?
C60 H60A 0.9800 . ?
C60 H60B 0.9800 . ?
C60 H60C 0.9800 . ?
C61 H61A 0.9800 . ?
C61 H61B 0.9800 . ?
C61 H61C 0.9800 . ?
C62 C67 1.415(3) . ?
C62 C63 1.431(3) . ?
C62 B4 1.566(3) . ?
C63 C64 1.402(3) . ?
C63 H63 0.9500 . ?
C64 C65 1.381(3) . ?
C64 H64 0.9500 . ?
C65 C66 1.418(3) . ?
C65 H65 0.9500 . ?
C66 C67 1.394(3) . ?
C66 H66 0.9500 . ?
C67 H67 0.9500 . ?
C68 C69 1.416(3) . ?
C68 H68 0.9500 . ?
C69 C70 1.373(3) . ?
C69 H69 0.9500 . ?
C70 H70 0.9500 . ?
C71 H71A 0.9800 . ?
C71 H71B 0.9800 . ?
C71 H71C 0.9800 . ?
C72 H72A 0.9800 . ?
C72 H72B 0.9800 . ?
C72 H72C 0.9800 . ?
C73 H73A 0.9800 . ?
C73 H73B 0.9800 . ?
C73 H73C 0.9800 . ?
C74 H74A 0.9800 . ?
C74 H74B 0.9800 . ?
C74 H74C 0.9800 . ?
C75 H75A 0.9800 . ?
C75 H75B 0.9800 . ?
C75 H75C 0.9800 . ?
C76 H76A 0.9800 . ?
C76 H76B 0.9800 . ?
C76 H76C 0.9800 . ?
C78 C77 1.382(8) . ?
C78 C79 1.429(8) . ?
C78 H78 0.9500 . ?
C79 C80 1.417(8) . ?
C79 H79 0.9500 . ?
C80 C81 1.397(8) . ?
C80 H80 0.9500 . ?
C77 C82 1.422(8) . ?
C77 H77 0.9500 . ?
C81 C82 1.428(9) . ?
C81 H81 0.9500 . ?
C82 C83 1.49(2) . ?
C83 H83A 0.9800 . ?
C83 H83B 0.9800 . ?
C83 H83C 0.9800 . ?

loop_
_geom_angle_atom_site_label_1
_geom_angle_atom_site_label_2
_geom_angle_atom_site_label_3
_geom_angle
_geom_angle_site_symmetry_1
_geom_angle_site_symmetry_3
_geom_angle_publ_flag
B1 N1 C7 121.52(18) . . ?
B1 N1 C11 120.92(17) . . ?
C7 N1 C11 117.43(17) . . ?
C21 N2 B2 121.13(18) . . ?
C21 N2 C38 114.19(17) . . ?
B2 N2 C38 124.06(17) . . ?
B3 N3 B2 118.47(19) . . ?
B3 N3 C32 120.37(17) . . ?
B2 N3 C32 120.07(19) . . ?
C29 N4 B4 122.15(18) . . ?
C29 N4 C46 116.51(16) . . ?
B4 N4 C46 121.20(19) . . ?
C52 N5 B3 120.96(18) . . ?
C52 N5 C53 113.79(16) . . ?
B3 N5 C53 124.93(18) . . ?
C6 C1 C2 116.7(2) . . ?
C6 C1 B1 125.1(3) . . ?
C2 C1 B1 118.1(2) . . ?
C3 C2 C1 122.5(2) . . ?
C3 C2 H2 118.7 . . ?
C1 C2 H2 118.7 . . ?
C2 C3 C4 119.0(3) . . ?
C2 C3 H3 120.5 . . ?
C4 C3 H3 120.5 . . ?
C5 C4 C3 120.5(2) . . ?
C5 C4 H4 119.7 . . ?
C3 C4 H4 119.7 . . ?
C4 C5 C6 119.9(3) . . ?
C4 C5 H5 120.0 . . ?
C6 C5 H5 120.0 . . ?
C1 C6 C5 121.3(3) . . ?
C1 C6 H6 119.3 . . ?
C5 C6 H6 119.3 . . ?
C17 C7 N1 119.35(18) . . ?
C17 C7 C8 119.98(19) . . ?
N1 C7 C8 120.66(19) . . ?
C20 C8 C9 118.84(19) . . ?
C20 C8 C7 120.4(2) . . ?
C9 C8 C7 120.77(18) . . ?
C10 C9 C21 120.1(2) . . ?
C10 C9 C8 118.79(19) . . ?
C21 C9 C8 121.06(18) . . ?
C24 C10 C9 118.54(19) . . ?
C24 C10 B1 120.89(19) . . ?
C9 C10 B1 120.6(2) . . ?
C12 C11 C16 121.7(2) . . ?
C12 C11 N1 119.3(2) . . ?
C16 C11 N1 118.9(2) . . ?
C11 C12 C13 118.0(2) . . ?
C11 C12 C25 121.0(2) . . ?
C13 C12 C25 121.0(2) . . ?
C14 C13 C12 122.2(2) . . ?
C14 C13 H13 118.9 . . ?
C12 C13 H13 118.9 . . ?
C15 C14 C13 117.8(2) . . ?
C15 C14 C26 121.2(3) . . ?
C13 C14 C26 121.0(2) . . ?
C14 C15 C16 122.7(3) . . ?
C14 C15 H15 118.7 . . ?
C16 C15 H15 118.7 . . ?
C11 C16 C15 117.6(2) . . ?
C11 C16 C27 121.4(2) . . ?
C15 C16 C27 121.0(2) . . ?
C7 C17 C18 120.7(2) . . ?
C7 C17 H17 119.7 . . ?
C18 C17 H17 119.7 . . ?
C28 C18 C17 119.6(2) . . ?
C28 C18 C19 119.96(19) . . ?
C17 C18 C19 120.4(2) . . ?
C20 C19 C31 120.48(19) . . ?
C20 C19 C18 119.38(18) . . ?
C31 C19 C18 120.1(2) . . ?
C19 C20 C8 119.09(19) . . ?
C19 C20 B2 119.88(19) . . ?
C8 C20 B2 121.0(2) . . ?
C22 C21 N2 119.69(19) . . ?
C22 C21 C9 118.89(19) . . ?
N2 C21 C9 121.42(19) . . ?
C23 C22 C21 120.4(2) . . ?
C23 C22 H22 119.8 . . ?
C21 C22 H22 119.8 . . ?
C22 C23 C24 120.8(2) . . ?
C22 C23 H23 119.6 . . ?
C24 C23 H23 119.6 . . ?
C10 C24 C23 121.0(2) . . ?
C10 C24 H24 119.5 . . ?
C23 C24 H24 119.5 . . ?
C12 C25 H25A 109.5 . . ?
C12 C25 H25B 109.5 . . ?
H25A C25 H25B 109.5 . . ?
C12 C25 H25C 109.5 . . ?
H25A C25 H25C 109.5 . . ?
H25B C25 H25C 109.5 . . ?
C14 C26 H26A 109.5 . . ?
C14 C26 H26B 109.5 . . ?
H26A C26 H26B 109.5 . . ?
C14 C26 H26C 109.5 . . ?
H26A C26 H26C 109.5 . . ?
H26B C26 H26C 109.5 . . ?
C16 C27 H27A 109.5 . . ?
C16 C27 H27B 109.5 . . ?
H27A C27 H27B 109.5 . . ?
C16 C27 H27C 109.5 . . ?
H27A C27 H27C 109.5 . . ?
H27B C27 H27C 109.5 . . ?
C29 C28 C18 120.7(2) . . ?
C29 C28 H28 119.6 . . ?
C18 C28 H28 119.6 . . ?
C28 C29 N4 119.01(19) . . ?
C28 C29 C30 120.1(2) . . ?
N4 C29 C30 120.90(18) . . ?
C31 C30 C29 120.50(18) . . ?
C31 C30 C45 119.00(19) . . ?
C29 C30 C45 120.5(2) . . ?
C30 C31 C19 118.60(19) . . ?
C30 C31 B3 120.65(18) . . ?
C19 C31 B3 120.7(2) . . ?
C33 C32 C37 119.3(2) . . ?
C33 C32 N3 119.26(19) . . ?
C37 C32 N3 121.5(2) . . ?
C32 C33 C34 120.3(2) . . ?
C32 C33 H33 119.8 . . ?
C34 C33 H33 119.8 . . ?
C35 C34 C33 120.2(2) . . ?
C35 C34 H34 119.9 . . ?
C33 C34 H34 119.9 . . ?
C34 C35 C36 119.9(2) . . ?
C34 C35 H35 120.1 . . ?
C36 C35 H35 120.1 . . ?
C35 C36 C37 120.1(2) . . ?
C35 C36 H36 120.0 . . ?
C37 C36 H36 120.0 . . ?
C32 C37 C36 120.3(2) . . ?
C32 C37 H37 119.8 . . ?
C36 C37 H37 119.8 . . ?
C39 C38 C43 123.0(2) . . ?
C39 C38 N2 116.9(2) . . ?
C43 C38 N2 119.9(2) . . ?
C38 C39 C40 117.1(2) . . ?
C38 C39 C59 122.1(2) . . ?
C40 C39 C59 120.8(2) . . ?
C41 C40 C39 122.0(2) . . ?
C41 C40 H40 119.0 . . ?
C39 C40 H40 119.0 . . ?
C42 C41 C40 119.0(2) . . ?
C42 C41 C60 120.3(2) . . ?
C40 C41 C60 120.6(2) . . ?
C41 C42 C43 121.9(2) . . ?
C41 C42 H42 119.1 . . ?
C43 C42 H42 119.1 . . ?
C38 C43 C42 116.9(2) . . ?
C38 C43 C61 123.2(2) . . ?
C42 C43 C61 119.8(2) . . ?
C68 C44 C45 118.7(2) . . ?
C68 C44 B4 121.0(2) . . ?
C45 C44 B4 120.20(19) . . ?
C44 C45 C52 120.05(19) . . ?
C44 C45 C30 119.08(19) . . ?
C52 C45 C30 120.9(2) . . ?
C51 C46 C47 122.4(2) . . ?
C51 C46 N4 118.5(2) . . ?
C47 C46 N4 119.1(2) . . ?
C46 C47 C48 117.2(2) . . ?
C46 C47 C71 122.0(2) . . ?
C48 C47 C71 120.7(2) . . ?
C49 C48 C47 122.6(2) . . ?
C49 C48 H48 118.7 . . ?
C47 C48 H48 118.7 . . ?
C48 C49 C50 118.1(2) . . ?
C48 C49 C72 121.1(2) . . ?
C50 C49 C72 120.8(2) . . ?
C49 C50 C51 121.9(2) . . ?
C49 C50 H50 119.0 . . ?
C51 C50 H50 119.0 . . ?
C46 C51 C50 117.8(2) . . ?
C46 C51 C73 121.1(2) . . ?
C50 C51 C73 121.2(2) . . ?
N5 C52 C70 119.39(19) . . ?
N5 C52 C45 121.61(18) . . ?
C70 C52 C45 119.0(2) . . ?
C58 C53 C54 121.4(2) . . ?
C58 C53 N5 117.7(2) . . ?
C54 C53 N5 120.6(2) . . ?
C53 C54 C55 117.7(2) . . ?
C53 C54 C74 122.0(2) . . ?
C55 C54 C74 120.3(2) . . ?
C56 C55 C54 122.7(2) . . ?
C56 C55 H55 118.7 . . ?
C54 C55 H55 118.7 . . ?
C55 C56 C57 118.3(2) . . ?
C55 C56 C75 121.1(3) . . ?
C57 C56 C75 120.6(2) . . ?
C56 C57 C58 121.4(2) . . ?
C56 C57 H57 119.3 . . ?
C58 C57 H57 119.3 . . ?
C53 C58 C57 118.3(2) . . ?
C53 C58 C76 121.2(2) . . ?
C57 C58 C76 120.4(2) . . ?
C39 C59 H59A 109.5 . . ?
C39 C59 H59B 109.5 . . ?
H59A C59 H59B 109.5 . . ?
C39 C59 H59C 109.5 . . ?
H59A C59 H59C 109.5 . . ?
H59B C59 H59C 109.5 . . ?
C41 C60 H60A 109.5 . . ?
C41 C60 H60B 109.5 . . ?
H60A C60 H60B 109.5 . . ?
C41 C60 H60C 109.5 . . ?
H60A C60 H60C 109.5 . . ?
H60B C60 H60C 109.5 . . ?
C43 C61 H61A 109.5 . . ?
C43 C61 H61B 109.5 . . ?
H61A C61 H61B 109.5 . . ?
C43 C61 H61C 109.5 . . ?
H61A C61 H61C 109.5 . . ?
H61B C61 H61C 109.5 . . ?
C67 C62 C63 116.4(2) . . ?
C67 C62 B4 120.4(2) . . ?
C63 C62 B4 123.0(2) . . ?
C64 C63 C62 123.2(2) . . ?
C64 C63 H63 118.4 . . ?
C62 C63 H63 118.4 . . ?
C65 C64 C63 117.9(2) . . ?
C65 C64 H64 121.1 . . ?
C63 C64 H64 121.1 . . ?
C64 C65 C66 121.6(2) . . ?
C64 C65 H65 119.2 . . ?
C66 C65 H65 119.2 . . ?
C67 C66 C65 119.6(2) . . ?
C67 C66 H66 120.2 . . ?
C65 C66 H66 120.2 . . ?
C66 C67 C62 121.4(2) . . ?
C66 C67 H67 119.3 . . ?
C62 C67 H67 119.3 . . ?
C44 C68 C69 120.8(2) . . ?
C44 C68 H68 119.6 . . ?
C69 C68 H68 119.6 . . ?
C70 C69 C68 120.9(2) . . ?
C70 C69 H69 119.5 . . ?
C68 C69 H69 119.5 . . ?
C69 C70 C52 120.5(2) . . ?
C69 C70 H70 119.7 . . ?
C52 C70 H70 119.7 . . ?
C47 C71 H71A 109.5 . . ?
C47 C71 H71B 109.5 . . ?
H71A C71 H71B 109.5 . . ?
C47 C71 H71C 109.5 . . ?
H71A C71 H71C 109.5 . . ?
H71B C71 H71C 109.5 . . ?
C49 C72 H72A 109.5 . . ?
C49 C72 H72B 109.5 . . ?
H72A C72 H72B 109.5 . . ?
C49 C72 H72C 109.5 . . ?
H72A C72 H72C 109.5 . . ?
H72B C72 H72C 109.5 . . ?
C51 C73 H73A 109.5 . . ?
C51 C73 H73B 109.5 . . ?
H73A C73 H73B 109.5 . . ?
C51 C73 H73C 109.5 . . ?
H73A C73 H73C 109.5 . . ?
H73B C73 H73C 109.5 . . ?
C54 C74 H74A 109.5 . . ?
C54 C74 H74B 109.5 . . ?
H74A C74 H74B 109.5 . . ?
C54 C74 H74C 109.5 . . ?
H74A C74 H74C 109.5 . . ?
H74B C74 H74C 109.5 . . ?
C56 C75 H75A 109.5 . . ?
C56 C75 H75B 109.5 . . ?
H75A C75 H75B 109.5 . . ?
C56 C75 H75C 109.5 . . ?
H75A C75 H75C 109.5 . . ?
H75B C75 H75C 109.5 . . ?
C58 C76 H76A 109.5 . . ?
C58 C76 H76B 109.5 . . ?
H76A C76 H76B 109.5 . . ?
C58 C76 H76C 109.5 . . ?
H76A C76 H76C 109.5 . . ?
H76B C76 H76C 109.5 . . ?
C77 C78 C79 121.3(6) . . ?
C77 C78 H78 119.3 . . ?
C79 C78 H78 119.3 . . ?
C80 C79 C78 119.0(6) . . ?
C80 C79 H79 120.5 . . ?
C78 C79 H79 120.5 . . ?
C81 C80 C79 119.8(6) . . ?
C81 C80 H80 120.1 . . ?
C79 C80 H80 120.1 . . ?
C78 C77 C82 119.7(6) . . ?
C78 C77 H77 120.1 . . ?
C82 C77 H77 120.1 . . ?
C80 C81 C82 120.7(6) . . ?
C80 C81 H81 119.6 . . ?
C82 C81 H81 119.6 . . ?
C77 C82 C81 119.1(6) . . ?
C77 C82 C83 124.5(9) . . ?
C81 C82 C83 116.3(9) . . ?
C82 C83 H83A 109.5 . . ?
C82 C83 H83B 109.5 . . ?
H83A C83 H83B 109.5 . . ?
C82 C83 H83C 109.5 . . ?
H83A C83 H83C 109.5 . . ?
H83B C83 H83C 109.5 . . ?
N1 B1 C10 117.1(2) . . ?
N1 B1 C1 120.8(2) . . ?
C10 B1 C1 122.0(2) . . ?
N2 B2 N3 123.2(2) . . ?
N2 B2 C20 116.19(19) . . ?
N3 B2 C20 120.6(2) . . ?
N3 B3 N5 123.9(2) . . ?
N3 B3 C31 119.57(19) . . ?
N5 B3 C31 116.6(2) . . ?
N4 B4 C62 120.0(2) . . ?
N4 B4 C44 116.9(2) . . ?
C62 B4 C44 123.0(2) . . ?

loop_
_geom_torsion_atom_site_label_1
_geom_torsion_atom_site_label_2
_geom_torsion_atom_site_label_3
_geom_torsion_atom_site_label_4
_geom_torsion
_geom_torsion_site_symmetry_1
_geom_torsion_site_symmetry_2
_geom_torsion_site_symmetry_3
_geom_torsion_site_symmetry_4
_geom_torsion_publ_flag
C6 C1 C2 C3 1.2(3) . . . . ?
B1 C1 C2 C3 177.7(2) . . . . ?
C1 C2 C3 C4 -1.8(4) . . . . ?
C2 C3 C4 C5 0.9(4) . . . . ?
C3 C4 C5 C6 0.6(4) . . . . ?
C2 C1 C6 C5 0.3(3) . . . . ?
B1 C1 C6 C5 -175.9(2) . . . . ?
C4 C5 C6 C1 -1.2(4) . . . . ?
B1 N1 C7 C17 175.2(2) . . . . ?
C11 N1 C7 C17 -0.7(3) . . . . ?
B1 N1 C7 C8 -3.6(3) . . . . ?
C11 N1 C7 C8 -179.5(2) . . . . ?
C17 C7 C8 C20 -1.7(4) . . . . ?
N1 C7 C8 C20 177.0(2) . . . . ?
C17 C7 C8 C9 178.3(2) . . . . ?
N1 C7 C8 C9 -3.0(3) . . . . ?
C20 C8 C9 C10 -175.9(2) . . . . ?
C7 C8 C9 C10 4.1(3) . . . . ?
C20 C8 C9 C21 4.6(3) . . . . ?
C7 C8 C9 C21 -175.3(2) . . . . ?
C21 C9 C10 C24 1.1(4) . . . . ?
C8 C9 C10 C24 -178.4(2) . . . . ?
C21 C9 C10 B1 -179.8(2) . . . . ?
C8 C9 C10 B1 0.8(3) . . . . ?
B1 N1 C11 C12 -86.1(3) . . . . ?
C7 N1 C11 C12 89.8(3) . . . . ?
B1 N1 C11 C16 93.9(3) . . . . ?
C7 N1 C11 C16 -90.2(2) . . . . ?
C16 C11 C12 C13 -0.8(3) . . . . ?
N1 C11 C12 C13 179.21(18) . . . . ?
C16 C11 C12 C25 179.9(2) . . . . ?
N1 C11 C12 C25 -0.1(3) . . . . ?
C11 C12 C13 C14 0.0(3) . . . . ?
C25 C12 C13 C14 179.3(2) . . . . ?
C12 C13 C14 C15 0.0(3) . . . . ?
C12 C13 C14 C26 -179.9(2) . . . . ?
C13 C14 C15 C16 0.7(3) . . . . ?
C26 C14 C15 C16 -179.5(2) . . . . ?
C12 C11 C16 C15 1.4(3) . . . . ?
N1 C11 C16 C15 -178.59(19) . . . . ?
C12 C11 C16 C27 -177.9(2) . . . . ?
N1 C11 C16 C27 2.1(3) . . . . ?
C14 C15 C16 C11 -1.4(3) . . . . ?
C14 C15 C16 C27 178.0(2) . . . . ?
N1 C7 C17 C18 -176.2(2) . . . . ?
C8 C7 C17 C18 2.5(4) . . . . ?
C7 C17 C18 C28 177.7(2) . . . . ?
C7 C17 C18 C19 -1.3(4) . . . . ?
C28 C18 C19 C20 -179.9(2) . . . . ?
C17 C18 C19 C20 -0.8(3) . . . . ?
C28 C18 C19 C31 -0.7(4) . . . . ?
C17 C18 C19 C31 178.4(2) . . . . ?
C31 C19 C20 C8 -177.5(2) . . . . ?
C18 C19 C20 C8 1.7(3) . . . . ?
C31 C19 C20 B2 2.1(3) . . . . ?
C18 C19 C20 B2 -178.7(2) . . . . ?
C9 C8 C20 C19 179.6(2) . . . . ?
C7 C8 C20 C19 -0.5(3) . . . . ?
C9 C8 C20 B2 0.0(3) . . . . ?
C7 C8 C20 B2 180.0(2) . . . . ?
B2 N2 C21 C22 179.9(2) . . . . ?
C38 N2 C21 C22 -8.8(3) . . . . ?
B2 N2 C21 C9 -0.2(3) . . . . ?
C38 N2 C21 C9 171.2(2) . . . . ?
C10 C9 C21 C22 -4.2(4) . . . . ?
C8 C9 C21 C22 175.2(2) . . . . ?
C10 C9 C21 N2 175.8(2) . . . . ?
C8 C9 C21 N2 -4.7(4) . . . . ?
N2 C21 C22 C23 -176.0(2) . . . . ?
C9 C21 C22 C23 4.0(4) . . . . ?
C21 C22 C23 C24 -0.8(4) . . . . ?
C9 C10 C24 C23 2.3(4) . . . . ?
B1 C10 C24 C23 -176.9(2) . . . . ?
C22 C23 C24 C10 -2.5(4) . . . . ?
C17 C18 C28 C29 -178.4(2) . . . . ?
C19 C18 C28 C29 0.7(4) . . . . ?
C18 C28 C29 N4 179.6(2) . . . . ?
C18 C28 C29 C30 0.1(4) . . . . ?
B4 N4 C29 C28 -173.6(2) . . . . ?
C46 N4 C29 C28 2.2(3) . . . . ?
B4 N4 C29 C30 5.8(3) . . . . ?
C46 N4 C29 C30 -178.4(2) . . . . ?
C28 C29 C30 C31 -1.0(4) . . . . ?
N4 C29 C30 C31 179.6(2) . . . . ?
C28 C29 C30 C45 177.5(2) . . . . ?
N4 C29 C30 C45 -1.9(3) . . . . ?
C29 C30 C31 C19 1.0(3) . . . . ?
C45 C30 C31 C19 -177.5(2) . . . . ?
C29 C30 C31 B3 -178.6(2) . . . . ?
C45 C30 C31 B3 2.8(3) . . . . ?
C20 C19 C31 C30 179.1(2) . . . . ?
C18 C19 C31 C30 -0.2(3) . . . . ?
C20 C19 C31 B3 -1.3(3) . . . . ?
C18 C19 C31 B3 179.5(2) . . . . ?
B3 N3 C32 C33 -86.2(3) . . . . ?
B2 N3 C32 C33 81.7(3) . . . . ?
B3 N3 C32 C37 94.6(3) . . . . ?
B2 N3 C32 C37 -97.5(3) . . . . ?
C37 C32 C33 C34 0.6(3) . . . . ?
N3 C32 C33 C34 -178.66(18) . . . . ?
C32 C33 C34 C35 0.3(3) . . . . ?
C33 C34 C35 C36 -1.4(3) . . . . ?
C34 C35 C36 C37 1.5(3) . . . . ?
C33 C32 C37 C36 -0.5(3) . . . . ?
N3 C32 C37 C36 178.76(18) . . . . ?
C35 C36 C37 C32 -0.6(3) . . . . ?
C21 N2 C38 C39 -92.1(2) . . . . ?
B2 N2 C38 C39 79.0(3) . . . . ?
C21 N2 C38 C43 83.6(2) . . . . ?
B2 N2 C38 C43 -105.4(3) . . . . ?
C43 C38 C39 C40 1.9(3) . . . . ?
N2 C38 C39 C40 177.40(17) . . . . ?
C43 C38 C39 C59 -178.76(19) . . . . ?
N2 C38 C39 C59 -3.3(3) . . . . ?
C38 C39 C40 C41 0.8(3) . . . . ?
C59 C39 C40 C41 -178.48(19) . . . . ?
C39 C40 C41 C42 -2.2(3) . . . . ?
C39 C40 C41 C60 178.1(2) . . . . ?
C40 C41 C42 C43 0.9(3) . . . . ?
C60 C41 C42 C43 -179.45(19) . . . . ?
C39 C38 C43 C42 -3.2(3) . . . . ?
N2 C38 C43 C42 -178.50(17) . . . . ?
C39 C38 C43 C61 173.71(19) . . . . ?
N2 C38 C43 C61 -1.6(3) . . . . ?
C41 C42 C43 C38 1.7(3) . . . . ?
C41 C42 C43 C61 -175.3(2) . . . . ?
C68 C44 C45 C52 0.4(4) . . . . ?
B4 C44 C45 C52 -175.3(2) . . . . ?
C68 C44 C45 C30 179.0(2) . . . . ?
B4 C44 C45 C30 3.3(3) . . . . ?
C31 C30 C45 C44 175.9(2) . . . . ?
C29 C30 C45 C44 -2.6(3) . . . . ?
C31 C30 C45 C52 -5.5(3) . . . . ?
C29 C30 C45 C52 176.0(2) . . . . ?
C29 N4 C46 C51 -95.7(2) . . . . ?
B4 N4 C46 C51 80.1(3) . . . . ?
C29 N4 C46 C47 83.2(3) . . . . ?
B4 N4 C46 C47 -101.0(3) . . . . ?
C51 C46 C47 C48 -1.8(3) . . . . ?
N4 C46 C47 C48 179.28(19) . . . . ?
C51 C46 C47 C71 177.2(2) . . . . ?
N4 C46 C47 C71 -1.7(3) . . . . ?
C46 C47 C48 C49 0.7(3) . . . . ?
C71 C47 C48 C49 -178.3(2) . . . . ?
C47 C48 C49 C50 0.4(3) . . . . ?
C47 C48 C49 C72 -178.7(2) . . . . ?
C48 C49 C50 C51 -0.6(3) . . . . ?
C72 C49 C50 C51 178.6(2) . . . . ?
C47 C46 C51 C50 1.7(3) . . . . ?
N4 C46 C51 C50 -179.44(18) . . . . ?
C47 C46 C51 C73 -177.8(2) . . . . ?
N4 C46 C51 C73 1.1(3) . . . . ?
C49 C50 C51 C46 -0.4(3) . . . . ?
C49 C50 C51 C73 179.1(2) . . . . ?
B3 N5 C52 C70 -176.6(2) . . . . ?
C53 N5 C52 C70 9.6(3) . . . . ?
B3 N5 C52 C45 3.4(3) . . . . ?
C53 N5 C52 C45 -170.4(2) . . . . ?
C44 C45 C52 N5 -179.0(2) . . . . ?
C30 C45 C52 N5 2.5(4) . . . . ?
C44 C45 C52 C70 1.0(4) . . . . ?
C30 C45 C52 C70 -177.6(2) . . . . ?
C52 N5 C53 C58 89.7(2) . . . . ?
B3 N5 C53 C58 -83.8(3) . . . . ?
C52 N5 C53 C54 -84.3(3) . . . . ?
B3 N5 C53 C54 102.2(3) . . . . ?
C58 C53 C54 C55 3.4(3) . . . . ?
N5 C53 C54 C55 177.22(18) . . . . ?
C58 C53 C54 C74 -174.8(2) . . . . ?
N5 C53 C54 C74 -1.0(3) . . . . ?
C53 C54 C55 C56 -0.8(3) . . . . ?
C74 C54 C55 C56 177.5(2) . . . . ?
C54 C55 C56 C57 -1.1(4) . . . . ?
C54 C55 C56 C75 178.9(2) . . . . ?
C55 C56 C57 C58 0.5(3) . . . . ?
C75 C56 C57 C58 -179.5(2) . . . . ?
C54 C53 C58 C57 -4.0(3) . . . . ?
N5 C53 C58 C57 -177.99(18) . . . . ?
C54 C53 C58 C76 177.7(2) . . . . ?
N5 C53 C58 C76 3.7(3) . . . . ?
C56 C57 C58 C53 2.0(3) . . . . ?
C56 C57 C58 C76 -179.6(2) . . . . ?
C67 C62 C63 C64 -1.3(3) . . . . ?
B4 C62 C63 C64 174.1(2) . . . . ?
C62 C63 C64 C65 1.1(3) . . . . ?
C63 C64 C65 C66 0.4(3) . . . . ?
C64 C65 C66 C67 -1.6(3) . . . . ?
C65 C66 C67 C62 1.4(3) . . . . ?
C63 C62 C67 C66 0.0(3) . . . . ?
B4 C62 C67 C66 -175.6(2) . . . . ?
C45 C44 C68 C69 -1.3(4) . . . . ?
B4 C44 C68 C69 174.3(2) . . . . ?
C44 C68 C69 C70 0.9(4) . . . . ?
C68 C69 C70 C52 0.4(4) . . . . ?
N5 C52 C70 C69 178.6(2) . . . . ?
C45 C52 C70 C69 -1.4(4) . . . . ?
C77 C78 C79 C80 3.7(13) . . . . ?
C78 C79 C80 C81 -3.9(16) . . . . ?
C79 C78 C77 C82 0.8(11) . . . . ?
C79 C80 C81 C82 -0.5(12) . . . . ?
C78 C77 C82 C81 -5.1(17) . . . . ?
C78 C77 C82 C83 178.6(11) . . . . ?
C80 C81 C82 C77 5.0(15) . . . . ?
C80 C81 C82 C83 -178.4(11) . . . . ?
C7 N1 B1 C10 8.2(3) . . . . ?
C11 N1 B1 C10 -176.1(2) . . . . ?
C7 N1 B1 C1 -168.6(2) . . . . ?
C11 N1 B1 C1 7.1(4) . . . . ?
C24 C10 B1 N1 172.2(2) . . . . ?
C9 C10 B1 N1 -6.9(4) . . . . ?
C24 C10 B1 C1 -11.0(4) . . . . ?
C9 C10 B1 C1 169.9(2) . . . . ?
C6 C1 B1 N1 -70.1(3) . . . . ?
C2 C1 B1 N1 113.7(3) . . . . ?
C6 C1 B1 C10 113.3(3) . . . . ?
C2 C1 B1 C10 -62.9(3) . . . . ?
C21 N2 B2 N3 -175.0(2) . . . . ?
C38 N2 B2 N3 14.5(4) . . . . ?
C21 N2 B2 C20 4.5(3) . . . . ?
C38 N2 B2 C20 -166.0(2) . . . . ?
B3 N3 B2 N2 -174.3(2) . . . . ?
C32 N3 B2 N2 17.6(4) . . . . ?
B3 N3 B2 C20 6.2(3) . . . . ?
C32 N3 B2 C20 -161.9(2) . . . . ?
C19 C20 B2 N2 175.9(2) . . . . ?
C8 C20 B2 N2 -4.5(3) . . . . ?
C19 C20 B2 N3 -4.5(4) . . . . ?
C8 C20 B2 N3 175.1(2) . . . . ?
B2 N3 B3 N5 174.7(2) . . . . ?
C32 N3 B3 N5 -17.3(4) . . . . ?
B2 N3 B3 C31 -5.4(3) . . . . ?
C32 N3 B3 C31 162.7(2) . . . . ?
C52 N5 B3 N3 174.3(2) . . . . ?
C53 N5 B3 N3 -12.7(4) . . . . ?
C52 N5 B3 C31 -5.7(3) . . . . ?
C53 N5 B3 C31 167.4(2) . . . . ?
C30 C31 B3 N3 -177.4(2) . . . . ?
C19 C31 B3 N3 3.0(3) . . . . ?
C30 C31 B3 N5 2.6(3) . . . . ?
C19 C31 B3 N5 -177.0(2) . . . . ?
C29 N4 B4 C62 177.9(2) . . . . ?
C46 N4 B4 C62 2.3(4) . . . . ?
C29 N4 B4 C44 -4.9(3) . . . . ?
C46 N4 B4 C44 179.5(2) . . . . ?
C67 C62 B4 N4 -127.4(2) . . . . ?
C63 C62 B4 N4 57.3(3) . . . . ?
C67 C62 B4 C44 55.5(3) . . . . ?
C63 C62 B4 C44 -119.7(3) . . . . ?
C68 C44 B4 N4 -175.3(2) . . . . ?
C45 C44 B4 N4 0.3(4) . . . . ?
C68 C44 B4 C62 1.9(4) . . . . ?
C45 C44 B4 C62 177.4(2) . . . . ?

_smtbx_masks_special_details     ?
loop_
_smtbx_masks_void_nr
_smtbx_masks_void_average_x
_smtbx_masks_void_average_y
_smtbx_masks_void_average_z
_smtbx_masks_void_volume
_smtbx_masks_void_count_electrons
_smtbx_masks_void_content
1 0.000 0.500 0.000 180.6 42.2 '2 C2NH3'

_smtbx_masks_void_probe_radius   1.4
_smtbx_masks_void_truncation_radius 1.2
_shelx_res_file                  
;
TITL BDP352_a.res in P-1
    BDP352_a.res
    created by SHELXL-2019/3 at 11:41:52 on 09-Jan-2024
REM Old TITL BDP352 in P-1
REM SHELXT solution in P-1: R1 0.206, Rweak 0.008, Alpha 0.046
REM <I/s> 0.000 for 0 systematic absences, Orientation as input
REM Formula found by SHELXT: C85 N6
CELL 0.71073 13.04 13.32 19.71 94.4 100 90.8
ZERR 1 0.0026 0.0027 0.0039 0.03 0.03 0.03
LATT 1
SFAC C H B N
UNIT 159 142 8 10
EADP C82 C81 C80 C79 C78 C77
RIGU
SIMU 0.01 0.02 2
FLAT C77 C78 C79 C80 C81 C82
SADI C77 C78 C78 C79 C79 C80 C80 C81 C81 C82 C82 C77
SADI C77 C79 C78 C80 C79 C81 C80 C82 C81 C77 C82 C78

L.S. 20
PLAN  12
TEMP -173
CONF
BOND
LIST 4
MORE -1
BOND $H
ABIN
fmap 2
acta
SHEL 999 0.81
OMIT -2 2 0
OMIT -1 -1 2
OMIT -1 1 3
OMIT 0 0 3
OMIT 0 3 2
OMIT 1 -1 3
OMIT 1 0 2
OMIT 1 1 1
OMIT 1 2 2
OMIT 2 -2 1
OMIT 2 0 2
OMIT 2 2 1
REM <olex2.extras>
REM <HklSrc "%.\\BDP352_a.hkl">
REM </olex2.extras>

WGHT    0.051300
FVAR       0.34107
N1    4    0.429588    0.735755    0.794579    11.00000    0.03763    0.01271 =
         0.00789   -0.00066    0.00379   -0.00346
N2    4    0.347980    0.719707    0.521096    11.00000    0.02963    0.01006 =
         0.00786   -0.00014    0.00275   -0.00196
N3    4    0.280646    0.538154    0.482850    11.00000    0.02726    0.01347 =
         0.00750    0.00037    0.00364   -0.00323
N4    4    0.197262    0.231921    0.702352    11.00000    0.03040    0.01363 =
         0.00733    0.00239    0.00321   -0.00270
N5    4    0.196463    0.360274    0.456113    11.00000    0.02994    0.01288 =
         0.00730    0.00132    0.00229    0.00109
C1    1    0.546502    0.897762    0.836489    11.00000    0.04866    0.00977 =
         0.01190    0.00304   -0.00014   -0.00026
C2    1    0.655234    0.908612    0.833274    11.00000    0.05276    0.02317 =
         0.01532    0.00148   -0.00001   -0.00810
AFIX  43
H2    2    0.681881    0.870872    0.797629    11.00000   -1.20000
AFIX   0
C3    1    0.723674    0.972856    0.880789    11.00000    0.04801    0.02870 =
         0.02310    0.00535   -0.00452   -0.00980
AFIX  43
H3    2    0.795621    0.976934    0.878072    11.00000   -1.20000
AFIX   0
C4    1    0.684044    1.031151    0.932531    11.00000    0.06031    0.02198 =
         0.02023   -0.00051   -0.00908   -0.00827
AFIX  43
H4    2    0.729433    1.075605    0.964558    11.00000   -1.20000
AFIX   0
C5    1    0.578062    1.024116    0.937172    11.00000    0.06309    0.02534 =
         0.02199   -0.00872    0.00042   -0.00236
AFIX  43
H5    2    0.551802    1.064143    0.971970    11.00000   -1.20000
AFIX   0
C6    1    0.509993    0.957013    0.889738    11.00000    0.05606    0.02099 =
         0.02417   -0.00519    0.00084    0.00145
AFIX  43
H6    2    0.438626    0.951804    0.893830    11.00000   -1.20000
AFIX   0
C7    1    0.380950    0.660848    0.741388    11.00000    0.03067    0.01125 =
         0.00863   -0.00189    0.00064   -0.00036
C8    1    0.372018    0.678676    0.667800    11.00000    0.02498    0.01173 =
         0.01133    0.00076    0.00320    0.00151
C9    1    0.407313    0.773743    0.647146    11.00000    0.02224    0.01205 =
         0.01287    0.00207    0.00433   -0.00094
C10   1    0.457648    0.847918    0.699776    11.00000    0.02811    0.01238 =
         0.01215    0.00096    0.00335   -0.00087
C11   1    0.436489    0.711639    0.867973    11.00000    0.04116    0.01131 =
         0.00685    0.00030   -0.00022   -0.00339
C12   1    0.524068    0.662538    0.900094    11.00000    0.03670    0.01513 =
         0.01329   -0.00242    0.00183   -0.00397
C13   1    0.529034    0.641608    0.970733    11.00000    0.04060    0.02005 =
         0.01373    0.00286   -0.00109   -0.00411
AFIX  43
H13   2    0.587968    0.608423    0.993133    11.00000   -1.20000
AFIX   0
C14   1    0.449474    0.668561    1.008160    11.00000    0.04871    0.01871 =
         0.01054   -0.00134    0.00592   -0.00600
C15   1    0.363729    0.717207    0.974053    11.00000    0.05028    0.02748 =
         0.01514   -0.00376    0.01159    0.00005
AFIX  43
H15   2    0.309836    0.736464    0.998802    11.00000   -1.20000
AFIX   0
C16   1    0.353724    0.739211    0.903446    11.00000    0.04120    0.01951 =
         0.01320   -0.00121    0.00471    0.00128
C17   1    0.344789    0.571859    0.759920    11.00000    0.03174    0.01787 =
         0.00826   -0.00059    0.00352   -0.00059
AFIX  43
H17   2    0.348150    0.561798    0.807445    11.00000   -1.20000
AFIX   0
C18   1    0.301994    0.493844    0.708512    11.00000    0.02447    0.01397 =
         0.01020    0.00022    0.00236   -0.00045
C19   1    0.294176    0.508729    0.635463    11.00000    0.02160    0.01321 =
         0.00999    0.00153    0.00269    0.00148
C20   1    0.328336    0.602534    0.615484    11.00000    0.02087    0.01204 =
         0.01120    0.00120    0.00341    0.00017
C21   1    0.391727    0.794671    0.575159    11.00000    0.02300    0.01375 =
         0.01329   -0.00161    0.00274   -0.00118
C22   1    0.420068    0.890338    0.558251    11.00000    0.03799    0.01575 =
         0.01234    0.00248    0.00367   -0.00488
AFIX  43
H22   2    0.406179    0.906549    0.511491    11.00000   -1.20000
AFIX   0
C23   1    0.468484    0.961801    0.609605    11.00000    0.03943    0.01115 =
         0.01800    0.00307    0.00252   -0.00425
AFIX  43
H23   2    0.488051    1.026055    0.597384    11.00000   -1.20000
AFIX   0
C24   1    0.488898    0.939805    0.679854    11.00000    0.03687    0.01355 =
         0.01632   -0.00332    0.00094   -0.00316
AFIX  43
H24   2    0.524463    0.988579    0.713826    11.00000   -1.20000
AFIX   0
C25   1    0.612849    0.633170    0.860787    11.00000    0.04547    0.02973 =
         0.01587    0.00252    0.00384    0.00504
AFIX 137
H25A  2    0.658374    0.586214    0.886803    11.00000   -1.50000
H25B  2    0.653306    0.693737    0.855473    11.00000   -1.50000
H25C  2    0.583370    0.600870    0.815071    11.00000   -1.50000
AFIX   0
C26   1    0.457246    0.645065    1.084742    11.00000    0.07067    0.03564 =
         0.01388    0.00335    0.00863   -0.00748
AFIX 137
H26A  2    0.392972    0.664586    1.101061    11.00000   -1.50000
H26B  2    0.516561    0.682994    1.113027    11.00000   -1.50000
H26C  2    0.467115    0.572775    1.088514    11.00000   -1.50000
AFIX   0
C27   1    0.256868    0.789471    0.867404    11.00000    0.05844    0.04184 =
         0.02144    0.00051    0.00993    0.01129
AFIX 137
H27A  2    0.209725    0.804140    0.900353    11.00000   -1.50000
H27B  2    0.221314    0.744148    0.828685    11.00000   -1.50000
H27C  2    0.277423    0.852372    0.850047    11.00000   -1.50000
AFIX   0
C28   1    0.268849    0.401999    0.728842    11.00000    0.03413    0.01545 =
         0.00773    0.00072    0.00357   -0.00231
AFIX  43
H28   2    0.273395    0.392904    0.776598    11.00000   -1.20000
AFIX   0
C29   1    0.229273    0.323835    0.679726    11.00000    0.02495    0.01414 =
         0.01204    0.00300    0.00296   -0.00023
C30   1    0.222127    0.337030    0.605771    11.00000    0.02133    0.01385 =
         0.00944    0.00039    0.00090    0.00102
C31   1    0.253397    0.428632    0.583808    11.00000    0.02050    0.01237 =
         0.00952   -0.00051    0.00154    0.00078
C32   1    0.300246    0.544447    0.410690    11.00000    0.02939    0.01364 =
         0.00886   -0.00059    0.00275   -0.00395
C33   1    0.397357    0.516896    0.394819    11.00000    0.03283    0.01943 =
         0.01446    0.00118    0.00056   -0.00088
AFIX  43
H33   2    0.449130    0.493213    0.429551    11.00000   -1.20000
AFIX   0
C34   1    0.418764    0.524307    0.326564    11.00000    0.03355    0.02399 =
         0.01734   -0.00321    0.00792   -0.00028
AFIX  43
H34   2    0.484531    0.505202    0.316081    11.00000   -1.20000
AFIX   0
C35   1    0.343389    0.559484    0.275403    11.00000    0.03880    0.02306 =
         0.01020    0.00074    0.00776   -0.00404
AFIX  43
H35   2    0.358272    0.565732    0.230388    11.00000   -1.20000
AFIX   0
C36   1    0.245100    0.585746    0.290607    11.00000    0.03627    0.01538 =
         0.01217    0.00120    0.00051   -0.00425
AFIX  43
H36   2    0.193088    0.608226    0.255519    11.00000   -1.20000
AFIX   0
C37   1    0.223668    0.578638    0.358412    11.00000    0.03268    0.01264 =
         0.01372   -0.00200    0.00196   -0.00099
AFIX  43
H37   2    0.157517    0.596979    0.368591    11.00000   -1.20000
AFIX   0
C38   1    0.322642    0.758237    0.451695    11.00000    0.02772    0.00984 =
         0.01118   -0.00012   -0.00009   -0.00478
C39   1    0.220226    0.792256    0.431548    11.00000    0.02621    0.01161 =
         0.01382   -0.00390    0.00225   -0.00310
C40   1    0.197045    0.833101    0.366427    11.00000    0.03027    0.01346 =
         0.02297    0.00240   -0.00397   -0.00160
AFIX  43
H40   2    0.129261    0.857351    0.351798    11.00000   -1.20000
AFIX   0
C41   1    0.271811    0.838857    0.322534    11.00000    0.03849    0.01687 =
         0.01815    0.00464   -0.00082   -0.00549
C42   1    0.372750    0.806383    0.345038    11.00000    0.04015    0.01822 =
         0.01517   -0.00039    0.00995   -0.00949
AFIX  43
H42   2    0.423186    0.811089    0.315877    11.00000   -1.20000
AFIX   0
C43   1    0.402105    0.766335    0.410658    11.00000    0.02686    0.01211 =
         0.01596   -0.00081    0.00299   -0.00461
C44   1    0.159080    0.158534    0.575591    11.00000    0.02548    0.01443 =
         0.01142   -0.00048    0.00378    0.00006
C45   1    0.184254    0.253118    0.553348    11.00000    0.01989    0.01634 =
         0.00999   -0.00116    0.00219   -0.00016
C46   1    0.205179    0.227507    0.778595    11.00000    0.03124    0.01370 =
         0.00942    0.00226    0.00287   -0.00569
C47   1    0.123535    0.266500    0.811214    11.00000    0.03310    0.01479 =
         0.01228    0.00004    0.00501   -0.00117
C48   1    0.133806    0.259612    0.884315    11.00000    0.04080    0.02599 =
         0.01515   -0.00326    0.01117   -0.00031
AFIX  43
H48   2    0.079746    0.284469    0.907127    11.00000   -1.20000
AFIX   0
C49   1    0.220470    0.217647    0.923468    11.00000    0.04405    0.02291 =
         0.01052    0.00263    0.00434   -0.00376
C50   1    0.300960    0.181449    0.888746    11.00000    0.03942    0.01996 =
         0.01498    0.00453   -0.00308   -0.00260
AFIX  43
H50   2    0.360494    0.153411    0.914648    11.00000   -1.20000
AFIX   0
C51   1    0.295031    0.185963    0.815874    11.00000    0.03199    0.01301 =
         0.01464    0.00188    0.00057   -0.00285
C52   1    0.170557    0.267337    0.480252    11.00000    0.02493    0.01224 =
         0.01349    0.00170    0.00115   -0.00065
C53   1    0.160872    0.366220    0.380233    11.00000    0.02922    0.01168 =
         0.00753    0.00017    0.00035   -0.00178
C54   1    0.222323    0.326833    0.332030    11.00000    0.03082    0.01555 =
         0.01607   -0.00098    0.00802   -0.00134
C55   1    0.181710    0.330812    0.260312    11.00000    0.04526    0.02441 =
         0.01227   -0.00354    0.01005   -0.00309
AFIX  43
H55   2    0.222294    0.305529    0.227487    11.00000   -1.20000
AFIX   0
C56   1    0.085346    0.370106    0.236549    11.00000    0.04850    0.02436 =
         0.01275    0.00210   -0.00010   -0.00880
C57   1    0.024399    0.406009    0.285832    11.00000    0.03358    0.01813 =
         0.02114    0.00681   -0.00572   -0.00157
AFIX  43
H57   2   -0.042016    0.432630    0.270320    11.00000   -1.20000
AFIX   0
C58   1    0.060736    0.402998    0.358281    11.00000    0.02746    0.01465 =
         0.01451   -0.00067    0.00218   -0.00245
C59   1    0.136685    0.784654    0.477211    11.00000    0.03144    0.02498 =
         0.02342   -0.00150    0.00465    0.00338
AFIX 137
H59A  2    0.074236    0.819133    0.456845    11.00000   -1.50000
H59B  2    0.163471    0.816371    0.523545    11.00000   -1.50000
H59C  2    0.119037    0.713608    0.480382    11.00000   -1.50000
AFIX   0
C60   1    0.242714    0.880993    0.250694    11.00000    0.06707    0.04212 =
         0.02330    0.01747    0.00217   -0.00474
AFIX 137
H60A  2    0.303244    0.878453    0.227348    11.00000   -1.50000
H60B  2    0.221353    0.950916    0.256580    11.00000   -1.50000
H60C  2    0.185159    0.840236    0.222759    11.00000   -1.50000
AFIX   0
C61   1    0.515173    0.739531    0.435211    11.00000    0.03467    0.02851 =
         0.01849   -0.00296    0.00539   -0.00537
AFIX 137
H61A  2    0.548540    0.722641    0.395084    11.00000   -1.50000
H61B  2    0.517249    0.681559    0.463129    11.00000   -1.50000
H61C  2    0.552337    0.797181    0.463187    11.00000   -1.50000
AFIX   0
C62   1    0.134742    0.044122    0.683599    11.00000    0.02436    0.01386 =
         0.01057   -0.00111    0.00153   -0.00305
C63   1    0.053609    0.036638    0.723574    11.00000    0.03210    0.01649 =
         0.01755    0.00025    0.00183    0.00023
AFIX  43
H63   2    0.021423    0.096649    0.737172    11.00000   -1.20000
AFIX   0
C64   1    0.019363   -0.054962    0.743620    11.00000    0.03340    0.02440 =
         0.01491    0.00235    0.00316   -0.00534
AFIX  43
H64   2   -0.035565   -0.057488    0.769473    11.00000   -1.20000
AFIX   0
C65   1    0.068056   -0.141452    0.724575    11.00000    0.04142    0.01433 =
         0.02036    0.00580   -0.00436   -0.00840
AFIX  43
H65   2    0.045754   -0.204388    0.737403    11.00000   -1.20000
AFIX   0
C66   1    0.150517   -0.138563    0.686343    11.00000    0.03682    0.01536 =
         0.02190    0.00315    0.00048    0.00151
AFIX  43
H66   2    0.184141   -0.198721    0.674807    11.00000   -1.20000
AFIX   0
C67   1    0.181915   -0.046893    0.665799    11.00000    0.03310    0.02135 =
         0.01380    0.00042    0.00290   -0.00373
AFIX  43
H67   2    0.236126   -0.045485    0.639290    11.00000   -1.20000
AFIX   0
C68   1    0.121369    0.079412    0.525218    11.00000    0.03336    0.01336 =
         0.01423    0.00126    0.00293   -0.00238
AFIX  43
H68   2    0.105583    0.015225    0.539352    11.00000   -1.20000
AFIX   0
C69   1    0.106794    0.094565    0.453901    11.00000    0.04026    0.01286 =
         0.01234   -0.00174    0.00160   -0.00623
AFIX  43
H69   2    0.080356    0.040666    0.420826    11.00000   -1.20000
AFIX   0
C70   1    0.130342    0.186095    0.431866    11.00000    0.03524    0.01872 =
         0.00836   -0.00189    0.00083   -0.00310
AFIX  43
H70   2    0.119584    0.195003    0.383809    11.00000   -1.20000
AFIX   0
C71   1    0.029725    0.315220    0.771331    11.00000    0.03733    0.02501 =
         0.02242   -0.00020    0.01012    0.00190
AFIX 137
H71A  2   -0.021494    0.329194    0.801560    11.00000   -1.50000
H71B  2   -0.001720    0.269528    0.731591    11.00000   -1.50000
H71C  2    0.051796    0.378406    0.755080    11.00000   -1.50000
AFIX   0
C72   1    0.227804    0.209530    1.002093    11.00000    0.06846    0.04334 =
         0.01340    0.00507    0.00658   -0.00803
AFIX 137
H72A  2    0.299343    0.194342    1.022500    11.00000   -1.50000
H72B  2    0.180323    0.155571    1.009834    11.00000   -1.50000
H72C  2    0.208387    0.273539    1.023715    11.00000   -1.50000
AFIX   0
C73   1    0.383945    0.147750    0.779285    11.00000    0.03485    0.03096 =
         0.02198    0.00147    0.00130    0.00779
AFIX 137
H73A  2    0.445501    0.136667    0.813912    11.00000   -1.50000
H73B  2    0.401077    0.197993    0.748895    11.00000   -1.50000
H73C  2    0.361810    0.084285    0.751778    11.00000   -1.50000
AFIX   0
C74   1    0.326863    0.278824    0.354985    11.00000    0.03836    0.02705 =
         0.02697   -0.00361    0.00964    0.00232
AFIX 137
H74A  2    0.372509    0.289268    0.321403    11.00000   -1.50000
H74B  2    0.315894    0.206445    0.357847    11.00000   -1.50000
H74C  2    0.359352    0.309912    0.400453    11.00000   -1.50000
AFIX   0
C75   1    0.044616    0.374851    0.157832    11.00000    0.07848    0.05690 =
         0.01369    0.00976   -0.00262   -0.01247
AFIX 137
H75A  2   -0.031700    0.370891    0.148920    11.00000   -1.50000
H75B  2    0.071559    0.318254    0.132061    11.00000   -1.50000
H75C  2    0.068348    0.438396    0.142958    11.00000   -1.50000
AFIX   0
C76   1   -0.007185    0.441891    0.410768    11.00000    0.03345    0.03091 =
         0.03149    0.00130    0.00908    0.00439
AFIX 137
H76A  2   -0.077286    0.454593    0.386311    11.00000   -1.50000
H76B  2    0.023968    0.504569    0.435603    11.00000   -1.50000
H76C  2   -0.011456    0.391261    0.443789    11.00000   -1.50000
AFIX   0
PART -1
C78   1    1.008029    1.049189    0.935517    10.50000    0.05345    0.05559 =
         0.05261    0.00621    0.01285   -0.00594
AFIX  43
H78   2    1.009672    1.080633    0.894042    10.50000   -1.20000
AFIX   0
C79   1    0.968409    1.102750    0.990646    10.50000    0.05345    0.05559 =
         0.05261    0.00621    0.01285   -0.00594
AFIX  43
H79   2    0.940122    1.167540    0.985017    10.50000   -1.20000
AFIX   0
C80   1    0.971972    1.057716    1.053832    10.50000    0.05345    0.05559 =
         0.05261    0.00621    0.01285   -0.00594
AFIX  43
H80   2    0.949936    1.093882    1.091953    10.50000   -1.20000
AFIX   0
C77   1    1.044007    0.952546    0.941334    10.50000    0.05345    0.05559 =
         0.05261    0.00621    0.01285   -0.00594
AFIX  43
H77   2    1.070871    0.918445    0.904357    10.50000   -1.20000
AFIX   0
C81   1    1.008003    0.959945    1.059879    10.50000    0.05345    0.05559 =
         0.05261    0.00621    0.01285   -0.00594
AFIX  43
H81   2    1.010812    0.930099    1.102396    10.50000   -1.20000
AFIX   0
C82   1    1.040649    0.904391    1.002863    10.50000    0.05345    0.05559 =
         0.05261    0.00621    0.01285   -0.00594
C83   1    1.074992    0.799934    1.014352    10.50000    0.08317    0.05081 =
         0.07306   -0.00434    0.03352    0.00758
AFIX 137
H83A  2    1.120691    0.799684    1.059405    10.50000   -1.50000
H83B  2    1.112963    0.775610    0.977843    10.50000   -1.50000
H83C  2    1.013918    0.755775    1.013367    10.50000   -1.50000
AFIX   0

PART 0
B1    3    0.475329    0.825833    0.778047    11.00000    0.03207    0.01360 =
         0.01527   -0.00106    0.00367    0.00215
B2    3    0.318160    0.620401    0.536671    11.00000    0.02065    0.01525 =
         0.01341    0.00013    0.00296    0.00173
B3    3    0.243493    0.443943    0.504260    11.00000    0.02109    0.01346 =
         0.01251    0.00000    0.00292    0.00247
B4    3    0.165702    0.144999    0.655435    11.00000    0.01951    0.01752 =
         0.01403    0.00113    0.00225    0.00099
HKLF 4


REM  BDP352_a.res in P-1
REM wR2 = 0.1126, GooF = S = 0.770, Restrained GooF = 0.734 for all data
REM R1 = 0.0483 for 5186 Fo > 4sig(Fo) and 0.1121 for all 13008 data
REM 812 parameters refined using 1491 restraints

END

WGHT      0.0513      0.0000

REM Highest difference peak  0.265,  deepest hole -0.358,  1-sigma level  0.064
Q1    1   0.4326  0.8075  0.6735  11.00000  0.05    0.26
Q2    1   0.4107  0.7182  0.6627  11.00000  0.05    0.26
Q3    1   0.2698  0.4665  0.6088  11.00000  0.05    0.25
Q4    1   0.1167  0.5979  0.3865  11.00000  0.05    0.24
Q5    1   0.2221  0.5142  0.4887  11.00000  0.05    0.23
Q6    1   0.0623  0.7001  0.4115  11.00000  0.05    0.22
Q7    1   0.2586  0.3617  0.7086  11.00000  0.05    0.22
Q8    1   0.4007  0.7818  0.6154  11.00000  0.05    0.22
Q9    1   0.1411  0.1842  1.0085  11.00000  0.05    0.21
Q10   1   0.3581  0.6404  0.6455  11.00000  0.05    0.21
Q11   1   0.2978  0.4992  0.6701  11.00000  0.05    0.21
Q12   1   0.0261  0.7678  0.4334  11.00000  0.05    0.21
;
_shelx_res_checksum              50192
_shelx_hkl_file                  
;
  -1   7  -8    5.30   22.30
   2   8 -11   -4.20   29.80
   5   3  -8    5.90   20.50
   5   6 -11  426.86   34.80
  10  10 -14   18.50   49.00
   0   9 -10    0.20   29.80
   3   6 -10   -4.80   25.70
   3   9 -12    3.10   34.50
   5   4  -9    1.70   23.20
   5   5 -10   -1.70   25.70
   7   2  -7    9.00   20.40
  10   7 -12    4.40   39.50
  11  11 -14   -5.00   51.89
   2   2  -5    1.30   11.90
   3   4  -8   10.10   20.30
   6   3  -8   68.29   22.80
   6   6 -11   20.50   30.10
  10  11 -14   11.20   50.59
  11   9 -13   -9.80   46.20
   1   8 -10    0.90   26.60
   4   2  -6    1.30   15.80
   4   7 -11    2.60   29.30
   5   8 -12    3.30   33.80
   6   4  -9   12.00   23.20
   6   5 -10  -10.30   26.10
   7   6 -11    0.10   30.80
   8   6 -11    0.60   33.60
   9   6 -11   10.20   34.80
  10   9 -13   -2.00   45.50
  -2   2  -1  146.09    4.10
   2   9 -11   -2.50   31.70
   3   1  -4   50.29    9.90
   3   8 -11   -4.60   30.50
   4   9 -12   -4.70   34.40
   7   4  -9    2.10   24.70
   7   5 -10    3.10   26.60
   9   5 -10   -1.20   31.10
   0   8  -9   -1.90   25.20
   2   6  -9    2.50   23.30
   5   7 -11   -8.50   30.20
   6   1  -5   17.70   15.20
   8   4  -9   -2.00   25.60
  10   8 -12   -3.60   40.90
  10  10 -13    0.70   46.90
   2   5  -8    3.90   20.60
   4   3  -7   11.00   17.50
   4   5  -9    3.30   23.30
   9   8 -12    7.20   37.80
  11  11 -13  -10.10   50.99
   2   4  -7   -0.90   17.10
   3   7 -10    6.10   26.20
   4   4  -8  128.49   21.60
   4   8 -11  -11.50   30.90
   5   2  -6    7.00   15.90
   5   6 -10   -9.00   26.40
   6   7 -11    8.10   30.90
  10   7 -11    0.10   37.30
  10  11 -13  -15.20   46.60
  11   9 -12  -11.70   46.00
   0   7  -8    4.20   22.50
   3   9 -11   -3.90   31.90
   9   7 -11    5.30   35.80
  10   9 -12   -9.90   42.90
   3   6  -9    6.80   23.60
   5   3  -7    9.80   18.80
   5   5  -9    4.70   23.70
   6   6 -10   -1.80   27.30
  11  10 -12   13.50   47.50
  -3   3  -1   -0.60    4.30
   0   2  -3  499.15   10.70
   3   2  -5  121.29   13.30
   4   7 -10   -9.40   26.70
   5   4  -8    0.40   20.50
   6   2  -6   56.89   17.00
   7   6 -10    7.40   28.10
   9   6 -10   -9.40   31.50
  -1   2  -2   -0.70    5.00
   1   4  -6    7.20   14.50
   1   8  -9   -2.30   23.80
   2   7  -9    0.40   23.30
   3  10 -11   -1.20   32.70
   7   2  -6   62.29   19.20
  10   8 -11   -3.40   38.20
  10  10 -12   -0.70   43.80
  11  11 -12   -3.50   47.90
   2   9 -10   -1.30   28.10
   3   3  -6   -1.30   14.50
   3   4  -7   -0.20   17.30
   3   8 -10    2.00   27.30
   6   3  -7    4.70   18.00
   6   4  -8   -1.50   20.90
   7   5  -9   -0.40   24.30
   8   5  -9    0.70   26.80
   8   8 -11    4.20   35.70
   9   8 -11    9.40   35.20
  10  11 -12   -3.20   46.40
  -1   6  -6    4.90   16.50
   1  11 -10  -10.20   32.80
   3   0  -2   46.80    5.80
   5   7 -10    2.90   26.70
   7   3  -7   12.20   19.70
   7   4  -8    9.90   20.90
   8   4  -8   14.00   23.60
  10   7 -10   -1.60   34.80
  11   9 -11    0.00   42.60
   4  10 -11   -7.30   33.10
   6   7 -10   -8.10   28.20
  10   9 -11   -6.80   39.00
  10  12 -12  -16.40   47.40
  -1   5  -5    5.90   13.90
   1   7  -8   -4.80   20.90
   1   9  -9    5.00   26.90
   2  10 -10   -4.10   30.20
   4   5  -8   -0.70   20.80
   4   8 -10    1.30   27.10
   5   6  -9   -2.20   23.20
   7   7 -10   -0.40   29.20
   8   7 -10    3.60   30.20
   8   9 -11    3.40   37.10
   9   7 -10   -8.50   30.50
   9   9 -11    2.30   36.70
  11  10 -11   12.10   43.10
   4   2  -5   60.59   13.40
   5   1  -4   36.80   11.60
   8  14 -12   -0.70   50.69
  11  11 -11    2.50   45.90
   4   3  -6    5.50   14.90
   4   4  -7   88.99   18.40
   6   6  -9   -1.60   24.50
   9   6  -9    6.80   29.60
   9  10 -11  -10.70   39.90
  10   8 -10   -5.80   35.80
   0   9  -8   -1.90   24.20
   1  10  -9   -5.10   28.80
   2   2  -4   -2.60    8.70
   3   6  -8    2.50   20.90
   3  10 -10    0.50   30.40
   4   9 -10    5.10   29.90
   6   8 -10  -12.00   29.50
   7   6  -9    9.40   25.40
   9   8 -10   -1.80   34.80
  10  11 -11    4.80   42.60
  11  12 -11    1.10   46.50
   5   2  -5   89.99   14.70
   5   4  -7   55.09   19.90
   6   1  -4  123.39   13.40
   6   5  -8   10.60   21.50
   9  11 -11    6.90   42.20
  10  12 -11    8.40   45.30
   1   8  -8    2.10   21.50
   1  11  -9   -3.50   29.00
   5   3  -6    6.40   16.30
   5   7  -9   -4.20   25.70
   5   9 -10    3.80   30.20
   6  15 -11    9.50   50.59
   8   5  -8   -1.10   23.10
   9  13 -11    6.90   48.90
  10   9 -10    8.50   36.00
  11  10 -10    2.90   42.60
  -1   7  -6   -0.10   16.30
   0  10  -8   -0.50   25.60
   1   5  -6    3.80   14.80
   3   5  -7   -2.90   18.00
   6   2  -5   67.79   15.50
   6   4  -7   13.00   18.90
   7  14 -11    3.00   47.60
   8   4  -7    8.10   21.50
   8  14 -11   18.50   48.70
   9   7  -9    1.00   30.80
   9   9 -10    5.30   34.70
   0   6  -6   -3.40   15.50
   1  12  -9   -1.60   31.30
   2  10  -9    6.50   27.70
   4   6  -8   -1.70   21.00
   4   8  -9   -3.80   25.20
   6   7  -9    0.20   25.50
   7   3  -6  270.97   20.80
   7   7  -9    2.30   27.90
   7   9 -10  -10.40   31.70
   8   7  -9    2.20   29.00
   8   9 -10   -8.90   33.30
  10  10 -10   -3.80   38.80
  11  11 -10   -2.00   42.30
   0   8  -7    3.70   20.40
   1   1  -2  151.78    5.50
   3   1  -3 1199.58   15.40
   3   9  -9   15.80   26.30
   4   0  -2  322.67    8.50
   4  16 -10    7.70   47.20
   9  10 -10   11.40   36.50
  10   8  -9   36.40   34.30
  10  11 -10   12.10   41.90
  11  12 -10  -12.50   44.10
   1   7  -7    0.80   19.40
   2   6  -7    5.80   18.10
   2   8  -8   16.30   21.80
   3   4  -6  106.89   16.00
   3   7  -8  144.09   23.30
   4  14 -10    2.20   42.80
   4  15 -10   -1.70   41.40
   5   6  -8   31.30   21.90
   5   8  -9   38.10   26.50
   7  10 -10   22.80   34.10
   9   6  -8   12.30   27.20
   9  11 -10   12.00   40.70
  10  12 -10   -8.40   43.50
   3   3  -5   20.50   12.20
   3  10  -9   13.10   28.20
   4   5  -7   -1.60   18.10
   4   9  -9   -7.90   26.60
   5  13 -10   51.99   39.00
   5  14 -10    4.10   42.60
   5  15 -10   24.60   45.60
   6   8  -9   37.10   28.50
   7   6  -8    2.40   24.10
   7  11 -10   22.00   35.80
   8   6  -8   53.99   25.90
   8  11 -10   -2.90   37.70
   9   8  -9   22.80   30.40
  -1   6  -5    3.30   13.10
  -1   8  -6   -3.20   18.50
   0   5  -5  438.26   16.90
   1  10  -8    9.90   24.70
   2  13  -9   24.10   33.80
   3   2  -4   14.70    9.10
   6  12 -10   76.19   38.80
   6  13 -10   -2.30   41.10
   6  14 -10    0.60   43.20
   6  15 -10    5.80   46.10
   7   8  -9    1.20   28.20
   7  12 -10    6.00   39.40
   7  14 -10   -0.50   46.40
   7  15 -10   22.90   48.70
   8  12 -10   -7.10   41.30
   8  14 -10   -1.50   45.70
  10   9  -9  244.28   37.20
  11  10  -9    9.50   39.00
  -2   6  -4  339.87   16.50
   0   9  -7   26.20   21.10
   1   2  -3  366.66    9.50
   1  11  -8   10.40   28.50
   2   5  -6  139.79   17.30
   2   9  -8    4.20   24.80
   3  11  -9   89.99   30.80
   4   4  -6   47.90   16.60
   4   7  -8    8.70   21.80
   5   5  -7   76.09   19.80
   5   9  -9   31.00   28.10
   9   9  -9    3.70   34.00
  11  11  -9    5.10   40.10
   0   7  -6   50.39   17.90
   1   8  -7   21.90   21.00
   1  12  -8   27.10   32.50
   3   6  -7  238.48   21.60
   3   8  -8   73.09   23.40
   3  12  -9   -4.20   32.50
   4  16  -9    3.80   45.80
   5   0  -2   15.20    7.70
   5   7  -8   15.20   23.60
   6   5  -7    7.20   20.40
   7   5  -7   43.90   21.50
   8   5  -7    6.50   22.00
   8   9  -9   -0.90   30.90
   9   7  -8   37.20   29.00
  10  10  -9   -4.30   35.50
  11  12  -9    9.20   42.40
   0  10  -7    1.00   24.20
   1   6  -6   13.30   15.70
   2   7  -7    7.90   19.20
   4   1  -3  158.18    9.50
   4   3  -5   -2.20   13.40
   4  11  -9   -1.30   30.70
   4  15  -9    1.10   43.20
   5  10  -9   30.00   30.20
   6   7  -8   42.40   25.20
   8   7  -8    4.30   27.10
   9  10  -9    9.50   34.40
  10   8  -8  110.49   33.20
  10  11  -9   -5.60   39.30
  10  12  -9   11.40   42.10
  -1   5  -4  140.69   12.80
   0   4  -4   33.50   10.60
   2  10  -8   11.60   25.20
   3   9  -8   51.39   26.30
   4   2  -4   39.80   11.00
   4   8  -8  140.89   25.20
   4  12  -9    6.90   33.80
   4  13  -9   16.00   36.40
   4  14  -9    5.70   41.40
   5   4  -6   16.90   16.10
   5  11  -9    5.10   35.00
   5  14  -9   -4.70   44.00
   5  15  -9    2.80   44.40
   6  10  -9   48.80   31.70
   6  15  -9   19.90   48.50
   7   7  -8   34.80   24.80
   7  10  -9   46.40   33.00
   7  15  -9    0.60   49.40
   8   4  -6   13.20   19.50
   9  11  -9   13.80   38.00
   9  12  -9    1.10   42.40
   9  14  -9    3.90   47.90
  10  13  -9   -5.50   43.60
   2   4  -5    7.00   12.40
   2  11  -8   19.70   29.60
   4   6  -7   19.00   19.50
   5  12  -9   30.80   35.30
   5  13  -9   -2.80   37.70
   6   4  -6  209.08   19.40
   6  11  -9    5.50   33.80
   6  14  -9   29.00   44.10
   7   4  -6   62.09   19.00
   7  11  -9   -0.70   35.60
   7  14  -9  -13.70   45.90
   8  12  -9    4.90   41.50
   8  14  -9    7.60   46.20
   9   6  -7   20.90   25.40
   9   8  -8    5.20   29.90
  11  10  -8   -2.80   39.50
   1   9  -7    1.60   21.70
   2  12  -8   15.60   30.30
   2  13  -8   -1.20   34.20
   3   5  -6   45.20   16.20
   3  10  -8   -1.40   27.90
   5   3  -5    8.00   14.00
   5   8  -8    3.90   24.30
   6  12  -9  190.88   38.60
   6  13  -9   -0.30   39.90
   7  12  -9   36.30   37.40
   7  13  -9   58.89   42.20
   8  13  -9   11.50   42.00
  10   9  -8  134.49   34.30
  11  11  -8    8.10   41.00
  11  12  -8    3.80   43.00
  -2   5  -3   28.90    9.60
   0   8  -6   17.40   18.90
   2   8  -7    4.50   21.30
   3   7  -7   12.60   19.90
   4   9  -8   19.50   25.30
   4  16  -8    3.60   46.80
   5   1  -3   14.40    8.70
   5   2  -4   53.19   12.00
   5   6  -7   47.90   20.60
   6   3  -5   28.90   15.20
   6   8  -8   -0.60   25.10
   7   3  -5   22.00   16.10
   7   8  -8    6.20   26.80
   8   6  -7  154.68   24.50
   9   9  -8   40.70   33.50
  10  10  -8    2.10   36.90
   0   3  -3   36.60    7.40
   0   6  -5  112.69   15.60
   1   5  -5  308.87   16.20
   1   7  -6  201.78   20.30
   1  10  -7   37.90   24.80
   2   0  -1 1017.40    7.50
   2   6  -6   -1.80   17.20
   3  11  -8    2.60   28.80
   3  12  -8   67.39   33.60
   3  13  -8   11.30   36.50
   3  14  -8    5.90   37.60
   4  15  -8  -12.10   44.00
   5   9  -8   35.50   28.00
   5  16  -8   -4.70   47.90
   6   2  -4   -1.20   12.90
   7   6  -7   92.49   22.40
  10  12  -8   -2.70   41.70
  10  13  -8  -10.30   44.30
   1  11  -7   16.40   27.30
   2   3  -4    6.50    9.80
   4   5  -6   37.80   16.90
   4   7  -7   11.90   21.40
   4  10  -8    5.90   27.50
   4  14  -8    9.90   41.00
   5  15  -8    4.70   45.20
   8   9  -8   24.90   29.40
   9   7  -7   -3.60   27.00
   9  10  -8   15.60   33.20
  -1   4  -3  124.89    9.20
   0   9  -6   37.90   20.90
   1  12  -7    8.90   29.90
   2   9  -7   22.20   22.10
   3   4  -5   -6.30   12.90
   3   8  -7    3.50   22.10
   4  11  -8   64.09   30.30
   4  12  -8   15.60   34.60
   4  13  -8   21.10   37.20
   5  10  -8   45.80   29.40
   5  14  -8    0.30   43.10
   6  15  -8    3.30   44.70
   7  15  -8  -17.80   45.60
   8   5  -6   42.00   21.30
   8  14  -8   -4.10   45.00
   9  11  -8   41.00   36.20
   9  12  -8   47.70   40.00
   9  13  -8   35.90   42.20
  10   8  -7   19.40   28.70
  -1   8  -5    5.60   18.10
   0   2  -2   40.20    5.00
   2   2  -3   28.40    7.20
   3  16  -7   -4.10   46.40
   5   5  -6  379.76   21.80
   5   7  -7    8.80   21.10
   5  11  -8   65.79   31.60
   5  12  -8   17.40   35.60
   5  13  -8    7.70   38.40
   6   5  -6    0.80   19.00
   6  10  -8  111.39   30.90
   6  14  -8   13.10   41.90
   7   5  -6   41.70   20.20
   7   7  -7    8.90   24.40
   7  10  -8   -3.80   30.60
   7  11  -8   12.90   35.90
   7  13  -8    4.60   42.60
   7  14  -8   -0.30   42.90
   8   7  -7    3.50   24.00
   8  12  -8   -4.30   39.80
   8  13  -8   42.60   41.30
  11  10  -7   -3.90   36.90
  11  11  -7   12.00   40.00
  11  12  -7   -5.00   41.80
   0  10  -6   -0.20   22.70
   1   8  -6  103.49   20.60
   2  10  -7   -3.60   23.80
   2  13  -7    7.20   33.40
   2  14  -7   17.80   36.90
   3   6  -6   -3.80   17.10
   4  16  -7   10.20   46.10
   6   7  -7    0.90   21.90
   6  12  -8    7.20   34.80
   6  13  -8   38.00   39.00
   7  12  -8   -3.90   35.60
   9   8  -7   71.99   28.20
  10   9  -7    6.20   31.30
  -1   6  -4   16.40   13.10
   1   4  -4   62.79   11.60
   2   1  -2   57.49    5.10
   2   7  -6   19.40   19.10
   2  11  -7   32.40   27.20
   2  12  -7   25.50   30.90
   3   9  -7    3.90   22.90
   3  15  -7  -10.00   40.70
   4   4  -5    0.50   14.50
   4   8  -7    8.30   21.90
   5  16  -7   10.60   47.40
   8   4  -5  220.18   21.20
   8   8  -7   10.00   28.00
   9   6  -6   -0.40   23.70
  10  10  -7   -6.10   34.70
  10  11  -7   -4.90   39.20
  10  13  -7  -11.90   43.20
   0   7  -5   10.80   16.10
   2   5  -5   99.99   14.60
   3   3  -4   -1.30   10.50
   3  10  -7    7.20   26.70
   3  14  -7    1.50   37.60
   4  15  -7   -6.40   43.10
   5   8  -7    4.10   22.90
   6   8  -7    3.20   25.10
   7   4  -5   22.90   18.20
   7   8  -7    3.90   26.60
   9   9  -7   40.40   30.10
  10  12  -7   -1.90   38.80
   0   5  -4   56.19   12.10
   1   6  -5  262.87   17.90
   1   9  -6    2.30   21.10
   3  11  -7   10.00   29.50
   3  12  -7   37.70   32.00
   3  13  -7   -4.50   33.20
   4   6  -6   10.80   18.00
   4   9  -7    3.90   24.00
   4  14  -7   -6.60   39.70
   5   4  -5   89.99   15.60
   5  15  -7   -4.30   44.10
   6   4  -5  847.42   25.00
   6  15  -7   23.50   45.10
   7  15  -7   43.60   45.70
   8   6  -6   41.30   21.60
   8   9  -7  101.69   31.10
   8  14  -7   -9.50   44.80
   9  10  -7   21.20   32.50
   9  11  -7    6.50   36.70
   9  12  -7   11.80   40.50
  -2   4  -2    5.00    6.80
   4  10  -7    2.90   28.00
   5   6  -6    4.30   18.90
   5  14  -7    0.60   41.30
   6   6  -6   24.60   20.70
   6   9  -7    3.00   27.50
   6  14  -7   -0.50   43.00
   7   6  -6   11.40   20.20
   7   9  -7   21.60   28.30
   7  14  -7    4.50   42.90
   8  13  -7    2.60   41.10
   9   7  -6   -1.70   26.10
  10   8  -6   20.70   29.90
  11  10  -6    5.50   38.20
  11  11  -6   -8.20   39.00
  11  12  -6   16.60   41.40
  -1   3  -2 1590.34   14.50
   1  11  -6    1.50   26.50
   1  12  -6   21.20   29.40
   2   8  -6   17.60   19.50
   3   7  -6   19.90   18.90
   3  16  -6  -10.40   44.30
   4   3  -4   57.49   12.60
   4  11  -7  186.18   32.10
   4  12  -7   66.19   32.40
   5  10  -7   45.70   28.30
   5  13  -7   17.00   38.10
   6  13  -7  -12.90   39.40
   7  10  -7   59.59   30.50
   7  13  -7   -3.20   41.00
   8  11  -7   -3.80   33.40
   8  12  -7   -4.50   36.80
  -2   6  -3   82.09   12.60
   0   8  -5   10.00   17.80
   2  14  -6   24.60   36.10
   3   2  -3  214.18    9.70
   4  16  -6   -4.20   44.90
   5  11  -7   18.50   30.00
   5  12  -7   86.99   34.50
   5  16  -6   12.80   46.80
   6  10  -7  202.78   31.50
   6  12  -7    7.80   34.30
   7   3  -4  187.38   17.00
   7  11  -7    3.90   32.70
   7  12  -7   20.20   35.10
   9   8  -6   27.40   28.60
  10   9  -6   22.40   30.60
  10  13  -6    7.30   42.60
  -1   7  -4 1011.60   23.80
   2   9  -6   81.19   21.90
   2  13  -6   21.50   32.70
   3   8  -6   19.30   21.50
   3  15  -6    0.60   42.00
   4   7  -6  105.09   21.00
   6   3  -4   24.20   14.00
   7   7  -6   28.00   23.70
   8   5  -5  195.88   22.10
   8  15  -6    4.10   46.60
  10  10  -6    4.00   32.40
  10  11  -6    4.90   38.50
  10  12  -6   -8.00   38.10
   0   9  -5    3.10   19.40
   1   7  -5   78.69   16.90
   2   6  -5   74.19   16.00
   2  10  -6    2.00   24.30
   2  11  -6   12.00   27.40
   2  12  -6  198.48   33.10
   3  14  -6    3.50   38.10
   4   5  -5  346.47   19.30
   4  15  -6    6.20   43.10
   5   7  -6    4.50   20.20
   5  15  -6   -0.40   43.50
   6   7  -6    5.70   21.00
   6  15  -6   -9.50   44.80
   7   5  -5    6.30   18.80
   7  15  -6    3.90   46.20
   8   8  -6    4.40   26.90
   9   6  -5    6.60   23.10
   9   9  -6   -8.40   29.80
   0  10  -5   15.20   23.00
   3   9  -6   29.10   23.60
   3  13  -6    2.40   34.50
   4   2  -3   17.70    9.50
   4   8  -6    1.10   22.30
   4  14  -6  -12.00   38.70
   5   5  -5    2.60   17.20
   6   5  -5   71.39   19.10
   8  14  -6   15.50   42.10
   9  10  -6    5.80   31.60
   9  11  -6   17.20   35.70
   9  12  -6    2.30   38.00
  11  12  -5   -1.70   40.40
  -1   5  -3   13.00   10.20
   0   6  -4  445.16   17.70
   1   5  -4   16.50   12.60
   3   0  -1   13.80    4.10
   3  10  -6   65.29   26.70
   3  12  -6    1.80   31.00
   3  16  -5   -5.50   43.70
   5   2  -3    8.40   10.90
   5   8  -6    8.00   22.10
   5  14  -6    2.20   41.30
   6   2  -3  225.48   14.10
   6   8  -6    2.90   23.10
   6  14  -6    5.70   42.60
   7   8  -6    2.40   24.20
   7  14  -6   10.20   41.00
   8   9  -6   -1.60   27.50
   8  12  -6   13.30   37.80
   8  13  -6   12.00   39.40
  10   8  -5    4.80   29.30
  11  11  -5   -4.00   37.10
  -1   8  -4   13.20   17.00
   0   4  -3   57.29    8.30
   1   8  -5   17.70   18.90
   3   6  -5   -6.50   16.10
   3  11  -6   25.10   27.40
   4   9  -6   -2.50   23.10
   4  13  -6   -1.20   34.00
   4  16  -5   -1.50   44.20
   5  13  -6   -7.40   36.90
   6  13  -6   10.10   37.70
   7   9  -6    2.10   27.10
   7  13  -6   -2.50   38.10
   8   6  -5    2.30   20.30
   8  10  -6   -2.90   30.50
   9   7  -5   14.30   25.90
  10  13  -5    9.00   41.10
   2   7  -5    0.80   16.90
   3  15  -5   12.70   41.80
   4  10  -6   25.70   26.20
   4  11  -6   94.89   30.00
   4  12  -6   25.80   30.90
   5  10  -6   24.30   28.60
   5  12  -6    5.20   34.40
   5  16  -5   -1.00   43.30
   6   9  -6    0.40   25.60
   6  10  -6   36.00   29.70
   6  12  -6   17.50   34.50
   6  16  -5   10.10   44.70
   7   6  -5   27.10   20.80
   7  10  -6   45.20   29.80
   7  11  -6   -6.30   32.10
   7  12  -6   47.90   35.20
   8  15  -5   10.40   43.80
  10   9  -5   26.00   30.10
  10  10  -5   12.00   33.70
  10  11  -5    0.50   37.60
  10  12  -5   11.10   39.70
   1   9  -5   74.29   20.10
   1  12  -5   35.00   28.90
   2  14  -5   13.80   35.40
   4   1  -2   35.70    6.90
   4   6  -5    2.60   17.10
   5   1  -2   16.80    8.60
   5  11  -6    4.20   29.40
   7   4  -4  359.66   20.80
   7  15  -5    8.50   45.20
   9   8  -5   49.00   28.30
   9  13  -5    6.80   40.20
   0   7  -4   38.60   15.50
   1  11  -5   -0.40   23.90
   4   4  -4  160.48   14.60
   4  15  -5   -0.20   40.70
   5   6  -5    1.70   18.00
   5  15  -5    5.00   41.10
   6   4  -4  575.04   21.70
   6   6  -5   63.99   19.50
   6  15  -5    1.90   42.20
   8   7  -5   -1.70   22.40
   9   9  -5    9.40   29.60
   9  12  -5   -1.40   38.40
  11  12  -4   27.50   40.60
   1   2  -2 1658.23   14.90
   2   3  -3  178.58    9.90
   2   5  -4  322.97   16.20
   2   8  -5    1.60   18.70
   2  13  -5   41.30   31.00
   3   7  -5   -0.30   17.90
   3  14  -5   -7.20   34.80
   4  14  -5   10.90   38.20
   5   0  -1   30.20    7.10
   5   4  -4  149.39   15.50
   7   7  -5   -4.10   22.60
   7  14  -5   21.60   40.80
   8   5  -4    7.10   19.30
   8   8  -5   16.50   26.50
   8  13  -5   -7.30   38.70
   9  10  -5    5.50   31.00
   9  11  -5    8.10   33.20
  11  11  -4    5.80   37.10
   1   6  -4  465.85   18.40
   2   9  -5   -1.60   20.30
   2  11  -5   90.99   28.00
   2  12  -5    0.10   28.20
   3  13  -5    6.80   34.10
   3  16  -4    7.20   43.20
   4   7  -5   -1.00   19.00
   5  14  -5   13.00   39.00
   6   7  -5   33.20   21.70
   6  14  -5    2.20   40.20
   7  13  -5   19.60   39.00
   8   9  -5   11.30   29.10
   8  12  -5   58.59   36.10
  10  13  -4   24.40   41.60
  -2   5  -2   30.10    8.70
   0   8  -4   -1.70   17.10
   2  10  -5   47.60   23.40
   3   8  -5   15.30   19.90
   3  12  -5   16.10   31.00
   4  13  -5    2.10   33.90
   4  16  -4    0.90   41.80
   5   7  -5   -2.00   19.70
   5  13  -5   25.50   36.70
   5  16  -4    3.80   42.70
   6  13  -5    3.00   35.80
   6  16  -4   -3.30   43.50
   7   3  -3   -6.30   15.00
   7   8  -5   -2.00   23.80
   7  12  -5    1.20   35.40
   8  10  -5    6.40   30.30
   8  15  -4   -1.60   42.90
  10  12  -4    3.70   39.30
   0   9  -4  100.89   21.00
   3   5  -4   72.99   14.30
   3   9  -5    6.40   21.60
   3  10  -5    1.80   25.40
   3  11  -5   60.69   29.20
   4   8  -5   29.60   20.90
   4  12  -5   -0.70   31.80
   6   8  -5    1.50   22.70
   6  12  -5   -2.30   34.80
   7   5  -4    6.80   18.10
   7   9  -5    0.40   26.60
   7  11  -5   -6.20   31.80
   7  15  -4   84.89   43.70
   9   7  -4   51.19   25.60
   9  13  -4  -13.50   40.30
  10   9  -4    1.40   29.40
  10  10  -4   -6.80   33.20
  10  11  -4  -11.10   35.30
   0   5  -3   40.50   11.00
   0  10  -4    0.40   21.50
   0  11  -4   72.89   25.40
   1  13  -4    4.50   31.90
   2  14  -4   23.00   35.90
   3   3  -3  179.98   11.50
   4   9  -5   72.49   23.80
   4  10  -5    6.00   26.70
   4  11  -5   24.80   28.40
   4  15  -4   -0.90   42.10
   5   8  -5    7.80   21.60
   5   9  -5    4.50   25.20
   5  11  -5   13.10   30.50
   5  12  -5    7.30   32.50
   5  15  -4   -9.40   41.40
   6   3  -3   15.70   13.90
   6   5  -4   39.00   17.90
   6   9  -5    1.90   25.40
   6  11  -5   55.19   31.50
   6  15  -4    6.00   41.40
   8   6  -4    0.40   20.90
  11  12  -3   18.00   39.90
   1   7  -4   10.60   15.40
   2   6  -4  256.27   17.40
   4   5  -4  920.91   23.70
   5   5  -4  379.16   20.00
   5  10  -5    7.00   26.90
   8  13  -4   -6.30   39.20
   9   8  -4   -6.10   27.30
   9  11  -4   -1.80   35.00
   9  12  -4    1.90   36.70
  11  11  -3   -2.80   38.50
  -1   7  -3  246.88   16.80
   0   3  -2    2.80    5.90
   1  12  -4   62.19   28.80
   2  13  -4    5.00   32.40
   3  14  -4    6.20   34.80
   3  16  -3  123.69   44.30
   4   3  -3   51.19   11.00
   5   3  -3    5.80   11.30
   5  14  -4   27.40   40.70
   6  14  -4   22.80   40.10
   6  16  -3    6.90   43.70
   7   6  -4    4.90   20.20
   8   7  -4    1.30   23.60
   8  15  -3   -1.00   43.30
   9   9  -4   12.00   28.20
   9  10  -4    6.90   30.80
   9  14  -3   12.80   42.70
  10  13  -3    2.00   39.00
   1   8  -4    5.50   17.30
   1   9  -4   38.20   20.50
   1  11  -4   14.70   25.30
   4  16  -3   11.00   41.40
   5  16  -3   45.90   42.50
   7  13  -4   19.70   37.30
   8   8  -4   23.40   26.40
  10  12  -3   -7.90   38.90
   2   2  -2  721.43   11.80
   2   7  -4   10.00   16.60
   2  12  -4   -3.20   29.60
   2  15  -3   -2.30   40.20
   3   6  -4    6.50   15.30
   4  13  -4   -1.40   34.90
   5  13  -4   10.40   36.10
   6   6  -4   44.30   18.90
   6  13  -4    1.50   35.20
   7   4  -3    3.60   17.10
   7   7  -4   52.39   23.00
   7  12  -4   18.90   36.20
   7  15  -3  130.79   43.50
   8  10  -4   25.20   29.90
   8  14  -3   14.90   42.00
   9  13  -3   -6.60   39.00
  10  10  -3   -2.50   33.10
  10  11  -3    1.50   36.80
  -2   6  -2   20.20   11.80
   2   4  -3   70.59   11.10
   2  11  -4    6.00   26.90
   3  12  -4   17.00   30.90
   4   6  -4   11.20   16.70
   4  15  -3   18.40   41.90
   5   6  -4   -1.30   17.50
   5  15  -3    4.60   42.00
   6  12  -4   11.10   34.70
   6  15  -3   19.40   41.00
   7  11  -4   -3.00   33.20
   8   5  -3   35.50   20.20
  10   9  -3    1.20   29.10
  11  12  -2    3.80   37.80
   0   6  -3  577.94   18.00
   2   8  -4   16.00   18.70
   2   9  -4   -2.40   21.20
   2  10  -4    7.70   22.70
   3   7  -4   13.90   17.70
   4  12  -4   -4.50   30.30
   5  12  -4   23.00   32.70
   6   2  -2   -0.60   11.30
   7   8  -4  103.59   24.90
   7   9  -4   18.10   27.00
   8  13  -3    4.50   38.90
   9  12  -3    4.10   36.80
  10  13  -2   20.50   40.90
  11  11  -2   -4.30   37.00
   1  13  -3   58.69   31.80
   2  14  -3   -0.30   33.30
   3   8  -4    2.70   20.70
   3  10  -4    0.60   25.20
   3  11  -4   11.80   26.90
   3  16  -2   54.49   42.10
   4   7  -4   -3.90   18.50
   4  11  -4   -3.70   29.50
   5   7  -4   20.40   19.70
   5  11  -4   15.20   29.20
   6   4  -3   21.50   15.20
   6   8  -4    9.90   22.50
   6   9  -4   23.70   26.50
   6  11  -4    0.20   29.50
   6  14  -3   64.89   40.90
   6  16  -2    5.60   41.70
   8  15  -2   -5.50   41.30
   9   7  -3  105.79   24.90
   9  11  -3   12.30   32.80
   9  14  -2   11.00   40.30
   0   7  -3  109.19   16.50
   0  11  -3  126.09   26.20
   3   2  -2   57.29    7.70
   3   9  -4   35.90   21.90
   3  14  -3    0.40   34.40
   4   8  -4    8.10   20.50
   4   9  -4   73.39   24.60
   4  10  -4    5.50   25.40
   4  16  -2   33.40   40.80
   5   4  -3   18.10   14.20
   5   8  -4   -2.10   21.20
   5   9  -4   16.90   24.00
   5  10  -4    3.70   26.70
   5  14  -3   10.30   37.90
   5  16  -2   20.70   41.10
   7   5  -3   79.39   18.70
   7  13  -3    6.90   36.90
   8   6  -3   26.20   21.50
   8  12  -3    7.20   34.00
   9   8  -3   35.10   26.40
   9   9  -3    2.50   27.30
   9  10  -3    9.10   30.50
  10  12  -2   11.90   37.10
   0  10  -3   14.70   22.50
   1  12  -3    9.00   28.30
   2  13  -3   14.10   31.90
   4   2  -2    2.30    8.00
   4   4  -3   88.39   13.10
   6  13  -3   67.09   37.20
   7  15  -2   -6.10   40.50
   8  11  -3   -0.20   33.20
   8  14  -2   26.10   40.70
   9  13  -2    6.50   37.90
  10  11  -2   12.80   37.30
  11  12  -1   -2.30   38.80
   0   8  -3   50.39   17.50
   0   9  -3   21.40   19.20
   2  15  -2   23.10   39.10
   4  13  -3    7.50   35.70
   5  13  -3   14.80   34.90
   6  15  -2   48.80   40.50
   7   3  -2    2.60   15.00
   7  12  -3   -2.70   33.30
   8   7  -3   56.39   22.80
   8  10  -3   -0.10   30.70
  10   9  -2   98.89   32.10
  10  10  -2    3.50   33.00
  -1   5  -2  126.59   10.10
   1   3  -2  194.68    8.50
   1   6  -3   45.50   13.40
   1  11  -3   65.59   26.40
   2   5  -3  778.22   19.50
   2  12  -3    8.30   29.80
   4  15  -2    9.80   39.10
   5  15  -2   34.30   39.60
   6   5  -3   -0.30   16.10
   6  12  -3    7.70   32.50
   6  16  -1    1.00   41.70
   7   6  -3   25.40   19.90
   7  11  -3    7.80   31.00
   8   8  -3    4.50   24.40
   8  13  -2    2.00   38.20
   8  15  -1   -1.70   39.80
   9  12  -2    0.00   36.50
  10  13  -1   -6.50   38.50
   3   5  -3  280.27   16.20
   3  12  -3    3.60   30.70
   5  16  -1   22.90   41.00
   7  10  -3   12.20   29.50
   9  11  -2   -1.60   33.90
   9  14  -1   35.30   39.30
   0   4  -2  300.17   10.60
   1   7  -3   62.49   15.70
   1   8  -3   25.30   18.50
   1   9  -3   -0.30   20.10
   2  11  -3   -1.40   26.50
   3  16  -1   20.10   39.00
   4   5  -3  691.73   21.30
   4  12  -3   15.70   30.40
   4  16  -1  107.09   40.70
   5  14  -2   -1.20   37.90
   6   6  -3    3.40   19.10
   6  11  -3    1.60   30.00
   6  14  -2    3.40   37.20
   7   7  -3   -5.60   20.70
   7   8  -3    5.10   23.30
   7   9  -3   22.70   26.20
   7  13  -2   10.10   37.20
   7  15  -1   70.09   41.00
   8  12  -2   -1.70   34.80
   9  10  -2   25.80   31.80
  10  12  -1    2.90   36.60
   1  13  -2   -0.20   30.80
   2   6  -3  913.61   23.00
   2  10  -3    4.40   23.90
   3  11  -3    1.20   27.00
   4  11  -3   14.80   29.60
   4  14  -2    3.00   34.90
   5  11  -3    5.10   29.10
   6   3  -2   31.90   12.90
   6  10  -3   77.09   28.80
   6  15  -1   14.30   40.80
   8   5  -2    4.50   19.70
   9   7  -2   70.19   25.40
   9   8  -2   21.30   27.70
   9   9  -2   39.70   29.20
   9  13  -1    9.70   37.40
  10  11  -1   49.20   37.70
  11  12   0   -1.20   37.80
  -2   4  -1  151.88    7.50
  -1   6  -2    4.70   11.60
   2   7  -3    7.70   17.20
   2   9  -3   -1.40   21.20
   2  15  -1    6.60   38.00
   3   6  -3  156.88   17.00
   3  10  -3   12.70   25.30
   5   6  -3    0.50   17.20
   5  10  -3   -1.40   26.60
   5  15  -1   -5.40   39.80
   6   8  -3    9.90   22.30
   6   9  -3   12.30   24.80
   6  13  -2   31.00   34.50
   7   4  -2    7.20   16.00
   7  12  -2   21.00   34.40
   8  11  -2   -4.40   31.40
  10  10  -1    4.30   32.80
  10  13   0   19.70   40.50
  -1   9  -2   23.40   19.30
   2   3  -2  547.05   12.50
   2   8  -3    9.50   18.40
   2  13  -2    6.40   30.20
   3   9  -3   -0.10   22.40
   3  13  -2    5.10   33.60
   3  15  -1  -10.90   39.20
   4   6  -3   54.39   16.70
   4  10  -3   69.89   26.10
   4  13  -2    0.70   35.00
   4  15  -1   -5.60   39.50
   5   1  -1    4.60    7.50
   5   3  -2   36.90   11.90
   5   7  -3   15.10   19.40
   5   8  -3   43.40   22.60
   5   9  -3   64.49   24.50
   5  13  -2   -5.20   33.50
   7  14  -1   10.70   37.50
   8   6  -2   11.50   21.00
   8  10  -2   59.29   31.70
   8  13  -1    7.60   37.60
   9  12  -1   -2.40   35.90
   9  14   0    2.50   39.00
  10   9  -1   24.60   31.50
  -1   7  -2   33.80   14.20
   0  11  -2  123.59   25.80
   1  12  -2   10.90   28.40
   3   7  -3    2.10   17.30
   3   8  -3   76.09   20.50
   4   7  -3   21.70   18.60
   4   8  -3   61.39   21.10
   4   9  -3   -3.30   22.30
   4  16   0   14.60   39.80
   5  16   0   21.60   38.80
   6  12  -2   15.40   32.40
   6  14  -1   38.60   39.40
   7  11  -2   -3.20   32.60
   7  15   0    8.10   41.00
   8   7  -2   49.10   23.70
   8   8  -2    3.50   25.70
   9  11  -1    0.70   33.50
  10  12   0   -0.50   37.90
   0   5  -2   65.89   10.90
   2  12  -2   18.00   29.90
   3   3  -2   85.99    9.90
   3  16   0    9.40   37.60
   4   1  -1  306.07    9.00
   4   3  -2    1.70    9.90
   5  14  -1   16.90   38.10
   6   4  -2   54.29   15.30
   7   5  -2   13.50   17.80
   7  13  -1   71.09   38.20
   8  12  -1   -9.70   35.30
   9  13   0   12.00   38.90
  11  12   1    7.60   39.70
   0   2  -1  102.49    4.70
   0  10  -2   -1.80   21.30
   1   4  -2    2.80    8.80
   1  11  -2   25.10   25.20
   3  12  -2   -1.80   30.20
   4  12  -2    3.80   29.90
   4  14  -1    2.30   36.60
   6  15   0    8.70   40.00
   9  10  -1   25.00   32.00
  10  11   0   -5.10   37.30
  10  13   1    7.40   39.80
  -1   3  -1  234.58    6.90
   5  11  -2  106.39   31.40
   5  15   0   21.40   38.90
   6  13  -1    2.70   35.40
   7   6  -2    7.10   19.40
   7   7  -2    4.40   21.80
   7   8  -2   24.30   24.50
   7   9  -2   -2.10   25.80
   7  14   0   -6.00   38.30
   8  11  -1    9.80   32.80
   9   9  -1   -1.40   28.70
   9  12   0   16.20   37.50
  10  10   0    6.30   34.10
   0   6  -2  311.47   15.40
   0   9  -2   62.99   19.60
   1  13  -1   -1.10   30.90
   2  11  -2   -2.30   24.90
   2  15   0    5.90   37.50
   3  11  -2   12.20   28.10
   3  15   0   10.60   38.10
   4  11  -2   17.70   29.20
   4  15   0    6.40   38.10
   5   4  -2    6.80   13.60
   5  13  -1   15.80   34.40
   5  16   1   -1.00   39.20
   6   2  -1   35.00   11.80
   6   5  -2   74.69   17.80
   6  10  -2   18.10   27.30
   7  12  -1   24.60   32.30
   9   7  -1   10.00   24.80
   9   8  -1   87.49   27.80
  -2   5  -1   47.00    8.50
   0   7  -2   96.19   15.50
   0   8  -2    4.10   16.70
   2   4  -2   98.89   10.90
   2  13  -1    3.50   31.30
   3  16   1    8.00   37.90
   4  13  -1   13.60   33.80
   4  16   1   -0.30   38.10
   5  10  -2   45.40   28.30
   6   9  -2   79.69   25.60
   6  14   0   43.40   38.30
   7  15   1   -2.60   38.20
   8  10  -1   31.00   30.40
  10  12   1   12.10   36.20
   1   9  -2   24.50   20.40
   2  10  -2   36.10   22.90
   3  10  -2   18.10   25.10
   3  13  -1    2.90   31.00
   4   4  -2   19.90   11.90
   4  10  -2  123.69   26.60
   6   6  -2   23.60   17.90
   6   7  -2    3.10   20.60
   6   8  -2   58.49   22.50
   6  12  -1   16.60   31.50
   7  11  -1   26.50   30.90
   7  13   0   10.30   36.40
   8   5  -1   10.00   19.80
   8   9  -1   57.89   28.30
   8  12   0   15.40   35.10
   9  11   0    1.20   31.50
   9  13   1    1.10   36.50
  10  13   2    0.50   39.60
   1  12  -1    6.80   27.70
   5   5  -2   35.30   15.10
   5   9  -2   87.49   24.40
   5  14   0   29.00   35.20
   6  15   1   35.60   37.20
   8   8  -1  142.49   27.20
   9  10   0   24.10   31.40
  10  11   1    3.40   36.40
  -2   6  -1    0.20   10.80
   1   6  -2  262.47   15.40
   1   7  -2   25.70   15.80
   1   8  -2    4.80   16.90
   2   5  -2  211.88   14.00
   2   9  -2    2.80   20.00
   2  12  -1   12.60   29.00
   2  14   0    0.00   33.00
   3   9  -2  115.39   22.60
   4   5  -2    3.00   14.40
   4   9  -2   78.59   23.20
   4  12  -1   79.89   31.70
   4  14   0    0.60   33.10
   5   6  -2   24.40   17.10
   5   7  -2    0.50   18.80
   5   8  -2   36.10   21.20
   5  15   1    3.60   37.10
   6  11  -1   17.60   30.10
   6  13   0    0.60   34.00
   7  14   1   35.60   38.10
   8   6  -1   45.40   20.90
   9  12   1   11.60   36.60
   0  11  -1    5.90   23.40
   2   8  -2  109.39   19.50
   3   5  -2  185.68   14.70
   3  12  -1   -7.20   28.30
   4   8  -2  211.58   22.70
   4  15   1    4.10   36.50
   5  16   2   -0.30   36.40
   7   4  -1   55.99   16.10
   7  12   0   -1.50   32.30
   7  15   2   10.00   37.70
   8  11   0    0.70   30.30
   9   9   0   15.20   28.10
  10  10   1   -3.10   31.00
  10  12   2   14.60   37.60
   2   6  -2  232.88   16.30
   2   7  -2  139.39   17.60
   2  15   1    5.50   33.90
   2  16   2    6.20   36.60
   3   6  -2   67.49   15.50
   3   7  -2   67.39   17.90
   3   8  -2   12.70   19.00
   3  15   1   12.10   34.90
   3  16   2    3.90   35.70
   4   6  -2   99.99   16.80
   4   7  -2   84.99   19.00
   4  16   2   -0.60   35.30
   5  11  -1   11.60   27.90
   5  13   0    2.60   31.80
   6   3  -1   23.60   13.10
   6  10  -1   61.39   28.60
   6  14   1   -1.20   34.10
   7   9  -1   76.79   26.30
   8  14   2    6.20   37.20
   9   8   0    9.60   26.60
   9  13   2    0.20   36.20
  -1   9  -1   36.60   18.10
   1  11  -1   -1.20   23.20
   1  13   0    6.10   29.30
   4  11  -1    9.60   26.80
   4  13   0   30.80   30.80
   6  15   2   12.10   36.20
   7   5  -1   19.70   17.30
   7   8  -1   28.00   22.70
   7  13   1    4.20   35.10
   8  10   0   10.50   28.40
   9   7   0   -4.00   24.20
   9  11   1   12.60   31.50
  -1   4  -1  107.19    7.40
   0  10  -1    2.40   20.70
   1   2  -1    7.90    4.40
   2  11  -1   -0.10   24.40
   2  13   0   24.00   29.10
   3  11  -1   19.70   26.00
   3  13   0    0.60   30.00
   4   2  -1  117.09    9.10
   5  10  -1   13.80   25.10
   5  14   1   10.60   33.80
   6   9  -1    2.00   24.00
   6  12   0   84.79   31.30
   7   6  -1    4.90   17.80
   7   7  -1   -1.30   20.00
   7  11   0   -1.90   28.90
   8  12   1    0.60   32.40
  10  11   2    3.60   34.30
  -1   8  -1    4.40   15.80
   1  10  -1   15.00   22.00
   1  14   1   -4.70   32.10
   4  14   1   -0.40   31.80
   5  15   2   10.20   34.40
   6   4  -1    1.00   14.10
   7  14   2    2.80   34.10
   8   9   0   33.80   25.70
   9  10   1   20.80   29.20
   9  12   2    6.00   34.00
  10  12   3   -3.50   36.10
   0   3  -1 1934.11   16.00
   0   9  -1    2.20   18.10
   2  10  -1   43.30   23.60
   2  14   1   -6.00   30.00
   3   2  -1   18.30    6.60
   3  10  -1   11.00   24.40
   3  14   1    5.90   30.70
   3  15   2   -2.00   34.70
   4  10  -1   13.20   24.20
   4  12   0   -4.30   29.30
   4  15   2   -7.40   33.20
   4  16   3    3.80   34.00
   5   3  -1   13.70   11.00
   5   9  -1  128.99   24.00
   6   8  -1    6.70   21.20
   6  11   0   14.60   27.90
   6  13   1    8.00   31.80
   7  12   1    1.70   31.40
   8  11   1    1.00   29.70
   9  13   3   -5.80   35.60
  10  10   2    2.00   30.90
  -1   5  -1   72.09    9.00
  -1   6  -1    0.40   11.20
  -1   7  -1   18.70   12.90
   1  12   0   28.00   26.30
   2  12   0   44.40   28.50
   2  15   2   10.50   32.70
   2  16   3    7.50   34.70
   3  12   0   20.60   28.70
   3  16   3    5.70   33.00
   5  13   1   35.70   31.80
   6   5  -1   11.70   15.40
   6   6  -1   12.60   18.20
   6   7  -1    5.70   18.70
   6  14   2    2.90   33.40
   6  15   3   -9.80   34.90
   9   9   1   12.30   26.70
   9  11   2    3.60   32.80
  -3   4   0    9.30    5.60
   0   8  -1    2.90   16.10
   4   0   0   33.70    4.80
   4   9  -1    5.90   21.50
   5   8  -1   55.89   20.70
   5  11   0  148.19   28.50
   5  14   2   63.59   34.50
   7   9   0   45.80   24.80
   7  13   2  110.79   34.90
   8   6   0   38.00   20.20
   8  12   2    1.60   32.70
   9   8   1   70.99   27.10
  10  11   3    4.20   33.00
   0  11   0   24.70   23.20
   1  13   1   10.80   27.80
   2   9  -1    8.40   19.50
   3   9  -1  100.19   21.80
   3  13   1   -4.10   29.90
   4   3  -1    7.30    9.90
   4  13   1   10.70   29.50
   5   4  -1   42.30   13.20
   5   7  -1   18.50   18.40
   5  15   3   -5.20   33.20
   6  10   0  244.98   29.00
   6  12   1    1.50   29.40
   7  11   1   15.60   28.90
   7  14   3    4.80   33.50
   8  10   1    6.00   27.50
   9  12   3    2.00   33.50
  10  12   4    7.00   36.60
   0   7  -1   62.49   14.70
   1   8  -1    5.60   17.50
   1  11   0    3.80   24.10
   2  13   1   14.00   27.60
   3  11   0    3.90   26.70
   4   8  -1   27.30   19.70
   4  11   0  279.87   29.60
   4  14   2    0.70   31.10
   4  15   3    8.60   33.30
   4  16   4    0.80   32.80
   5   5  -1   14.30   14.20
   5   6  -1   94.69   17.30
   6  13   2   26.70   30.90
   7   8   0  125.29   23.50
   9  10   2    9.60   28.70
   9  13   4   10.50   35.30
  10  10   3   -2.10   33.40
   0   4  -1  712.73   12.80
   1   3  -1  196.78    7.90
   1  14   2    1.30   29.90
   2   8  -1   65.29   18.30
   2  11   0    9.00   23.90
   2  14   2  -13.00   29.70
   2  15   3   21.10   32.70
   2  16   4    1.50   31.80
   3   8  -1   78.29   19.60
   3  14   2   26.20   29.50
   3  15   3    8.00   33.30
   3  16   4    2.80   31.60
   4   7  -1   29.30   17.60
   5  10   0  130.79   26.20
   6   9   0  435.46   28.70
   6  14   3   -2.50   32.50
   6  15   4    1.60   33.90
   7   7   0   41.30   21.20
   7  12   2   32.60   29.90
   8   9   1   47.80   25.00
   8  11   2   -2.60   28.90
   0   5  -1  120.99   10.80
   0   6  -1  201.28   13.60
   1   7  -1    6.30   15.00
   3   3  -1   -0.40    8.30
   4   4  -1   26.40   11.20
   4   6  -1   12.50   15.90
   4  12   1  -10.20   27.30
   5  13   2    2.80   30.40
   6   2   0  189.68   12.40
   6  11   1   34.70   27.20
   7   4   0   68.19   15.60
   7   5   0    7.80   16.30
   7   6   0    6.40   18.30
   7  13   3   10.30   31.60
   9   9   2   20.80   27.70
   9  11   3   10.70   31.60
  10  11   4   -1.30   32.80
   0  10   0   98.69   21.10
   0  12   1   19.50   25.40
   2   7  -1   41.70   15.70
   3   7  -1  792.72   24.80
   3  12   1   10.90   26.60
   4   5  -1  446.86   17.80
   4  10   0   -0.40   23.20
   5   1   0    3.90    7.10
   5  14   3   13.30   31.40
   5  15   4    5.00   31.70
   6   8   0    5.20   20.30
   8  12   3    7.40   32.00
   9  12   4   14.50   33.10
   9  13   5    8.10   35.70
  10  12   5   49.40   34.80
  -1   9   0   11.60   16.90
   1   4  -1   11.10    7.60
   1   6  -1   87.49   12.80
   1  10   0    6.00   19.70
   2  10   0   23.40   22.30
   2  12   1    9.10   25.00
   3   0   0   40.60    3.60
   3   4  -1   99.39   11.10
   3   6  -1    6.00   14.10
   3  10   0  479.15   28.20
   4  13   2   12.00   28.00
   4  14   3   44.20   31.20
   4  15   4   18.50   31.70
   5  11   1   18.10   25.50
   6  12   2   -7.80   27.80
   6  15   5    4.10   34.60
   7   9   1    1.40   24.20
   7  11   2    3.20   28.30
   8  10   2   -4.60   26.50
   9   8   2   94.29   26.50
   1  13   2   17.70   26.60
   2   5  -1   -2.50   10.90
   2   6  -1  331.07   16.50
   2  13   2   18.20   27.60
   2  16   5   -3.10   30.00
   3  13   2    4.30   26.70
   3  15   4   24.30   30.80
   3  16   5    3.20   30.40
   4   9   0  162.88   23.40
   6  10   1   27.20   24.20
   6  13   3   12.80   30.20
   6  14   4   37.80   32.30
   8   6   1    7.50   19.30
   9  10   3   -0.70   27.80
   0   9   0   29.40   17.90
   1  14   3    7.70   27.90
   2  14   3    2.70   28.30
   3  14   3    1.30   27.70
   4  11   1   15.00   24.80
   5   8   0    0.60   19.00
   5  12   2   -4.70   26.60
   6   3   0   44.50   11.90
   6   6   0    9.00   17.10
   7  12   3   -4.70   28.70
   8   9   2   10.10   24.80
   8  11   3    9.70   27.80
   9  11   4    3.60   30.60
  10  11   5   24.20   32.40
  -2   7   0    4.40   11.90
  -1   8   0   40.10   15.50
   0  11   1    9.70   22.00
   3   9   0    7.00   19.40
   3  11   1   12.00   23.50
   5  10   1   51.79   23.30
   5  13   3    5.50   27.20
   5  14   4   30.80   30.10
   5  15   5   20.40   30.80
   6   4   0   17.60   13.40
   6   5   0    6.50   15.10
   6  11   2    9.40   26.30
   7   8   1    2.20   21.00
   8  12   4    0.40   30.70
   9   9   3    1.70   27.80
   9  12   5    2.80   32.30
   2   9   0  255.67   21.60
   2  11   1   47.50   22.90
   4   8   0  412.36   23.10
   4  12   2    8.20   25.60
   4  15   5   17.70   28.80
   5   7   0   27.60   17.50
  -2   6   0   -2.70    9.60
   2  16   6   18.40   29.40
   3  12   2    0.50   23.90
   4  13   3   16.20   26.30
   4  14   4    6.00   28.80
   6  12   3   22.00   26.60
   6  13   4   45.40   29.90
   6  14   5   10.10   31.40
   7   7   1   23.10   18.70
   7  11   3    9.60   26.20
   7  14   6   -5.70   33.20
   8   8   2   42.80   22.10
   8  10   3    1.70   25.80
   9  10   4    1.40   28.50
  10  11   6    3.60   31.90
   0   8   0   14.70   15.60
   0  12   2   37.00   22.40
   1  12   2    5.00   23.60
   2  12   2   -2.40   22.80
   2  15   5   11.40   28.60
   3   8   0  172.28   19.50
   3  13   3    2.70   25.20
   3  14   4   -3.30   26.90
   3  15   5   39.10   28.40
   4   1   0   17.80    5.50
   5   6   0   26.50   15.30
   5   9   1   52.29   21.80
   5  15   6    6.70   30.40
   6   8   1   68.39   20.00
   7   6   1   13.10   17.20
   7   9   2   26.80   23.30
   7  12   4   11.40   28.50
   8  11   4    1.90   27.60
   8  13   6  123.79   33.10
   9   8   3    2.40   22.80
   9  11   5    9.50   30.50
   9  12   6   10.40   32.10
  -1   7   0   17.90   12.50
   0  10   1   26.60   19.00
   1   8   0    3.40   15.60
   1  13   3   20.20   25.10
   1  14   4   -1.50   25.70
   2   8   0   10.60   16.50
   2  13   3    0.40   24.30
   2  14   4   -5.40   26.20
   4   7   0   63.89   16.90
   5   3   0    8.60    9.80
   5   5   0    6.80   13.00
   5  12   3   -1.60   25.10
   5  13   4    0.20   27.50
   5  14   5   12.10   28.90
   6  10   2   44.00   22.90
   7   5   1   -0.80   15.20
   8  12   5    8.90   29.00
  -2   5   0   31.80    7.30
   1  10   1    3.30   19.50
   4  11   2   22.60   22.90
   4  15   6   -2.90   28.40
   5   4   0   32.20   11.30
   6  11   3   29.60   25.00
   6  14   6   42.80   30.90
   7   4   1   53.19   14.10
   7  10   3    7.30   25.40
   8   9   3   19.70   22.70
   9   9   4   -2.50   24.60
   3  11   2    6.10   22.50
   3  15   6   18.30   27.30
   4   6   0    5.10   14.00
   4   9   1  144.59   20.80
   4  12   3  137.39   25.60
   4  13   4   -1.60   25.40
   4  14   5   -1.80   27.10
   5   8   1   19.70   18.60
   6  12   4    4.40   25.20
   6  13   5  -10.30   28.10
   8   6   2   48.70   17.60
   8  10   4    6.90   26.30
   9  10   5    0.70   28.10
   9  12   7   40.90   32.20
  -2   4   0   -0.50    4.90
  -1   6   0    0.90   10.10
  -1   9   1   -2.00   16.10
   1   7   0   21.50   14.00
   2   7   0    7.50   13.90
   2  15   6   -2.20   26.40
   3  14   5    0.70   26.60
   7  12   5   11.80   28.00
   7  13   6    4.20   29.50
   8   8   3   46.60   22.20
   8  11   5    3.40   27.40
   8  12   6    4.70   28.80
   9  11   6   -2.00   29.10
   2  14   5   10.30   25.00
   3   6   0   87.89   13.70
   3  12   3   37.60   22.30
   4   2   0  126.19    7.60
   4  15   7    0.20   27.90
   5  13   5   -3.20   26.80
   6   6   1    6.10   14.70
   6  14   7   37.00   30.70
   9   8   4    6.60   21.90
   0  12   3   -2.50   21.20
   1   9   1   11.10   16.70
   1  12   3    4.10   21.30
   1  14   5    7.80   24.40
   2   9   1   40.00   17.20
   2  12   3   15.40   21.00
   2  13   4   32.40   22.40
   4   3   0   -0.10    8.70
   4   4   0   24.50    9.90
   4   8   1   83.39   17.40
   5   7   1    8.10   15.90
   5  12   4   -2.80   23.60
   6  10   3    7.60   21.40
   7   7   2   -3.20   17.10
   7   9   3    5.30   21.10
   9   9   5    4.90   24.90
   9  12   8   19.60   30.60
   0   6   0    8.90   10.20
   1  13   4    0.50   21.30
   2   6   0   19.70   11.80
   3   1   0   33.40    4.20
   3  15   7    7.20   26.40
   4  11   3   27.50   21.90
   4  14   6   -3.80   25.60
   6   5   1   72.69   13.80
   6  11   4    2.90   23.50
   6  12   5   -5.80   25.10
   6  13   6   -2.70   26.50
   7  10   4    8.40   23.80
   8   7   3    1.80   19.50
   8   9   4   23.10   21.90
   8  12   7   54.39   30.30
   9  10   6    7.10   27.60
   9  11   7    3.60   29.20
  -1   5   0   28.40    7.10
   2  15   7   -1.10   24.70
   3   5   0   20.00   10.70
   3   8   1    6.70   16.10
   3  10   2   31.20   18.80
   3  14   6    1.10   25.20
   4  12   4   -1.20   22.00
   4  13   5    5.70   23.10
   4  15   8    0.40   27.30
   5  14   7    9.10   27.60
   6   2   1   67.29    9.50
   6   3   1   43.70   11.00
   6   4   1    2.90   11.60
   7   6   2   13.10   15.70
   7  11   5   -4.20   23.90
   8  10   5    6.80   23.30
   8  11   6    0.10   26.90
  -1   8   1    0.30   13.10
  -1  10   2    6.60   17.10
   3   4   0   12.30    9.10
   5   6   1   12.70   13.50
   5  10   3   34.80   19.80
   5  13   6    5.90   25.60
   6  14   8   -3.90   27.80
   8   6   3    9.20   16.70
   0  10   2    7.60   15.90
   1  10   2    2.80   15.80
   2  14   6    4.20   22.60
   3   2   0  279.07    7.70
   3  12   4    1.40   20.50
   3  15   8   23.00   25.20
   5  11   4    8.50   20.90
   5  12   5   10.70   22.10
   6   9   3    8.10   18.90
   7   5   2   23.80   14.10
   8   8   4    2.60   19.20
   9  11   8   -4.90   27.80
   1  11   3   11.90   18.20
   1  14   6    3.30   20.90
   2  11   3   -3.60   18.30
   2  12   4   28.90   20.20
   5   8   2   54.49   16.60
   5  14   8    9.30   26.50
   6  10   4    0.60   19.20
   6  11   5    2.50   22.40
   6  12   6    5.80   23.90
   7   9   4    3.80   18.80
   8   9   5   -5.00   22.40
   8  11   7    6.20   26.60
   8  12   8   34.60   27.70
   9   9   6   11.80   22.20
   9  10   7   14.50   25.90
  -2   7   1   10.40   10.40
   2  15   8   32.40   22.80
   3  14   7    0.10   22.90
   4  10   3   24.30   18.50
   4  13   6   14.60   22.20
   7   4   2   12.10   12.10
   7   7   3   17.80   16.90
   7  10   5    0.90   21.30
   7  11   6    3.30   23.50
   8  10   6    4.60   22.10
   1  15   8   16.30   21.80
   2   1   0  595.84    6.40
   4  11   4   -3.40   18.50
   4  12   5    6.70   21.00
   5   9   3   97.69   18.00
   5  13   7    5.20   23.30
   6   6   2    9.40   13.40
   6   8   3    6.00   16.70
   6  13   8   53.29   26.50
   7  13   9   -7.40   27.10
   8   7   4   13.30   17.90
   8  12   9   -2.00   28.70
   9  11   9    2.00   27.30
  -1   9   2   -2.40   13.60
   2   7   1    1.00   12.40
   2   9   2   12.60   14.50
   2  14   7   16.90   21.50
   3  13   6   -0.50   19.90
   4   8   2    2.70   14.00
   5  10   4   -4.90   18.50
   5  12   6    3.60   22.10
   5  14   9   -2.00   25.40
   9   9   7    0.60   23.50
   9  10   8    3.50   25.10
  -1   7   1    1.70    9.90
   1   7   1   33.60   11.90
   1   9   2    2.50   13.50
   1  14   7    1.70   20.00
   2   2   0 1366.26   11.70
   2  13   6    0.30   20.10
   3  12   5    5.30   19.10
   4  13   7    3.90   22.80
   5   3   1   -0.50    7.90
   6   9   4    3.50   18.30
   6  12   7    6.30   22.80
   7   6   3   11.30   14.30
   7   8   4    6.40   16.60
   8   8   5   -4.10   18.40
   8  11   8    0.70   23.50
   0   7   1   -0.50   10.10
   1  13   6   -2.00   18.00
   1  15   9    3.50   21.20
   3   6   1    8.10   10.60
   3  14   8    5.40   20.80
   4   5   1   18.60    9.90
   5  13   8   -1.70   22.70
   6   5   2    0.50   12.20
   6  10   5    7.20   18.40
   6  11   6    2.30   20.20
   7   9   5    1.20   18.20
   7  10   6   22.50   21.10
   7  11   7    4.60   22.30
   8   6   4   41.10   15.80
   8   9   6   -1.10   19.20
   8  10   7   -3.90   21.70
   9  11  10    7.50   25.30
   0   3   0    1.80    3.80
   1  10   3    0.20   14.30
   4  12   6   38.90   19.30
   4  14   9   10.30   22.70
 -12   6 -10    3.70   30.30
 -12   7 -12   -3.80   32.10
 -11   7 -10   -1.70   29.20
 -11   8 -12   -2.60   30.90
  -9   9 -11    1.00   27.80
  -9  10 -13   -2.70   29.00
  -8   2  -2    3.80   16.20
  -8   9 -10    0.40   25.70
  -8  10 -12    6.20   27.10
  -7   6  -5   -4.10   19.70
  -7   9  -9    6.90   24.20
  -7  11 -13    2.90   26.90
  -4  11 -11   -0.10   25.20
  -3  10  -9   -0.10   20.80
  -1   8  -6    1.30   16.20
   0   7  -5   -3.90   13.00
 -11   4  -6    2.80   25.00
 -11   5  -7   -5.90   26.30
 -10   3  -4   -3.00   22.20
 -10   4  -5   -5.10   22.50
 -10   6  -7   -1.40   25.30
 -10   8 -10    0.50   28.20
 -10   9 -12   -3.40   30.00
  -9   5  -5   -3.00   21.70
  -9   8  -9    1.40   23.90
  -8   8  -8   -4.20   24.80
  -8  11 -14    4.30   28.50
  -7   7  -6    2.50   21.40
  -6   0   0  115.19   11.20
  -6  11 -12   -1.40   26.80
  -5   6  -4    0.40   17.00
  -4   8  -6    0.40   18.80
  -4  10  -9    4.00   21.80
  -2   4  -2   -1.20    9.10
 -12   5  -8   -2.40   29.60
 -12   7 -11    2.00   31.70
  -9   4  -4   -3.30   20.10
  -7   3  -2    1.00   15.50
  -7   8  -7   -3.60   22.40
  -6   2  -1  118.89   13.50
  -5   5  -3    0.50   15.40
  -5   7  -5    2.10   18.10
 -12   6  -9   -3.10   30.00
 -11   7  -9   -3.60   29.30
 -11   8 -11   -6.90   29.00
 -10   7  -8   -0.50   24.80
  -9   3  -3    2.80   18.50
  -9   7  -7    3.60   24.90
  -9   9 -10    7.70   28.30
  -9  10 -12    3.60   29.10
  -8   5  -4    1.00   19.80
  -8   9  -9   -1.10   25.90
  -8  11 -13   -5.70   29.00
  -7  10 -10   -2.40   25.70
  -5   8  -6   -2.30   19.70
  -4   9  -7   -4.20   21.10
  -3   9  -7   -1.20   18.50
 -10   8  -9   -8.50   28.80
 -10   9 -11   -2.70   28.20
  -9   8  -8    3.10   26.10
  -8   1  -1    8.00   15.00
  -8   7  -6    2.20   22.70
  -7   9  -8    1.50   24.40
  -7  12 -14    2.70   28.80
  -6   5  -3   -2.30   17.00
  -6   6  -4    1.30   16.80
  -6  12 -13    1.20   28.90
  -4   1   0  111.69    8.50
  -4  11 -10    0.40   25.20
  -3   1   0 2271.67   18.20
 -13   6 -10   -5.50   33.10
 -12   7 -10   -2.90   31.30
 -11   4  -5    1.60   24.30
 -11   5  -6    1.90   26.40
 -11   9 -12  -10.70   31.70
  -9   2  -2    6.50   18.40
  -6   8  -6    3.00   21.50
  -3   3  -1    3.60    8.90
  -3  10  -8    2.20   21.90
 -12   5  -7  -10.30   28.90
 -12   6  -8   -3.70   30.30
 -12   8 -11   12.90   32.80
 -11   6  -7    9.40   27.20
 -11   7  -8   -5.80   29.20
 -10   4  -4    2.90   22.20
 -10   9 -10    1.00   29.50
 -10  10 -12   -5.20   31.60
  -9   9  -9   -5.90   28.20
  -9  10 -11    4.30   27.50
  -9  11 -13    4.10   30.80
  -8   3  -2   44.30   17.20
  -8  11 -12    5.90   28.40
  -7   2  -1   20.10   14.00
  -7   6  -4   -8.30   19.70
  -7  12 -13    2.50   29.90
  -6   4  -2   13.90   15.50
  -5   1   0   40.30    9.90
  -4  10  -8   -1.30   22.00
  -2   1   0 7128.09   26.10
 -12   7  -9    4.30   31.00
 -10   3  -3   52.09   22.60
  -9   5  -4    4.90   22.00
  -9   6  -5    2.00   23.30
  -9   7  -6   -8.70   24.60
  -7   8  -6  -11.50   23.00
  -7  10  -9   -1.20   26.10
  -6   9  -7   -1.70   23.00
  -6  12 -12    5.70   29.40
  -5   3  -1   -2.10   12.10
  -2   3  -1  143.79    8.50
 -13   6  -9   -1.50   32.80
 -10   8  -8  -10.10   28.00
  -9   4  -3    5.80   20.30
  -9   8  -7   -3.20   26.70
  -9  10 -10   -6.60   28.90
  -9  11 -12    8.40   30.30
  -8  11 -11   10.60   28.70
  -7   4  -2   25.10   17.30
  -6   1   0   20.90   11.30
  -4   7  -4   -2.70   17.00
  -4   8  -5   -2.10   19.20
  -3   8  -5   -2.70   16.60
  -2   8  -5   -1.00   16.20
 -13   7 -10   -1.80   34.30
 -12   5  -6    3.00   29.40
 -12   8 -10   -6.00   33.10
 -11   5  -5   -4.80   27.40
 -10   9  -9    4.30   29.50
 -10  10 -11    0.60   31.10
  -8   2  -1    9.10   16.30
  -8   5  -3    1.30   19.70
  -8  10  -9    7.70   27.80
  -8  12 -13   -1.80   30.50
  -7   9  -7    5.10   24.20
  -7  12 -12   -6.80   29.90
  -6   3  -1  170.88   15.70
  -5   7  -4   -1.90   18.20
  -5   8  -5   -3.80   19.70
  -4  11  -9   -5.70   23.50
 -12   6  -7    1.20   30.50
 -12   7  -8   -4.80   30.70
 -11   4  -4   -1.70   24.30
 -11   7  -7    4.90   29.10
 -11   9 -10   -5.30   31.50
 -10   6  -5    1.10   25.00
  -9   3  -2    7.20   18.30
  -9   9  -8   -4.40   27.20
  -6   7  -4    2.00   19.70
  -6  12 -11    6.50   30.80
  -5   9  -6   -3.10   22.70
  -4  -1   1  306.47    7.40
  -1   8  -5   -4.40   15.80
 -13   6  -8    5.90   31.90
 -11   8  -8    3.00   30.50
 -10   4  -3    6.90   22.90
 -10   8  -7    4.10   27.60
 -10  10 -10    0.10   30.80
  -7   1   0  116.59   14.20
  -7   3  -1   78.49   17.20
  -7  10  -8    9.90   26.20
  -6   6  -3   -9.70   17.90
  -6   8  -5   -0.60   21.20
  -6  11  -9   -8.00   26.30
  -5  -1   1    0.40    6.60
  -3  10  -7   -3.70   21.60
 -13   7  -9   -9.80   33.20
 -12   8  -9    7.50   32.20
  -9   6  -4    4.20   23.50
  -9   7  -5   -1.50   24.40
  -9   8  -6   -3.30   26.40
  -8  11 -10   -4.00   29.10
  -8  12 -12    5.50   30.20
  -7  12 -11   -0.10   30.50
  -6   5  -2   -2.90   16.90
  -6   9  -6   -1.00   23.20
  -5  10  -7   -5.20   24.90
 -12   9 -10    1.60   33.30
 -10   9  -8   -1.30   30.10
  -9   2  -1    3.10   18.10
  -9   5  -3    4.90   21.50
  -8  10  -8    4.60   27.70
  -7   6  -3    2.10   19.50
  -7   8  -5    6.80   22.00
  -7  11  -9   -6.10   27.40
  -5   2   0 2923.11   29.50
  -4   2   0 1245.18   18.60
 -13   6  -7   -8.20   32.20
 -12   5  -5   14.10   27.70
 -12   6  -6    1.10   29.50
 -12   7  -7    9.80   32.00
 -11   5  -4    2.00   25.20
 -11   6  -5    4.50   27.50
 -11   7  -6    2.20   28.50
 -10   3  -2    3.60   20.30
 -10  11 -11    1.50   31.90
  -9   9  -7   -4.60   27.30
  -8   1   0   -3.20   15.40
  -8   3  -1   36.90   17.90
  -8  12 -11    3.00   31.30
  -7   5  -2    4.50   18.20
  -7   9  -6    3.10   23.10
  -6   2   0  282.07   15.80
  -6  12 -10   -4.10   30.30
  -5   4  -1  218.08   16.10
  -5  11  -8   -0.20   26.20
  -4   4  -1   37.40   12.40
  -3   2   0  828.42   13.70
 -13   7  -8   -8.10   32.80
 -12   8  -8    2.10   31.90
 -11   4  -3   25.20   25.20
 -11   8  -7   -5.90   30.60
 -11  10 -10   -0.40   32.40
 -10   6  -4    2.80   24.80
 -10   7  -5   -3.30   27.00
 -10   8  -6    1.80   28.00
 -10  10  -9    5.10   29.20
  -9  10  -8   -2.60   29.60
  -8   6  -3    5.60   21.50
  -8   7  -4   12.40   21.80
  -8   8  -5   -1.60   24.30
  -7  10  -7   -0.80   26.60
  -6   4  -1   12.00   15.40
  -3   4  -1   82.29   11.50
 -10   5  -3   28.30   24.20
 -10   9  -7   -8.60   29.80
  -8   5  -2   46.00   19.90
  -7   2   0  113.49   15.70
  -7  12 -10   -3.70   30.40
  -7  13 -12   -1.20   30.90
  -5   8  -4    6.10   19.70
  -5   9  -5   -5.30   22.60
  -4   8  -4    3.30   18.00
  -4   9  -5   -1.30   20.80
 -13   6  -6    4.10   33.30
 -12   6  -5   14.50   30.30
 -11  10  -9    1.50   32.50
 -10  11 -10   -2.80   31.80
  -9   3  -1   -1.00   18.70
  -9   7  -4    1.70   25.10
  -9   8  -5   -4.60   26.70
  -8  12 -10   -0.10   31.60
  -7   4  -1    2.70   16.70
  -7  11  -8    0.40   27.80
  -6   7  -3    5.60   19.50
  -6   8  -4   -3.20   21.30
  -6   9  -5    0.60   22.90
  -5   0   1   28.80    8.20
  -4  10  -6   -7.20   22.70
  -3   9  -5   -3.00   17.90
 -13   7  -7   -0.50   32.50
 -13   8  -8    0.20   33.50
 -12   5  -4   16.80   27.80
 -12   8  -7   -5.60   32.30
 -11   6  -4    3.20   26.80
 -11   7  -5  -12.80   28.30
 -11   8  -6   -5.10   29.80
 -10   4  -2   12.40   21.70
 -10  10  -8    1.50   30.80
  -9   6  -3    4.40   23.10
  -9   9  -6    7.30   27.70
  -7   8  -4    7.50   23.20
  -6   0   1    2.30   10.30
  -6  10  -6   -4.80   25.60
  -6  12  -9   -6.40   28.20
  -5   6  -2    6.10   16.90
  -5  10  -6    1.10   23.10
  -4   6  -2    2.90   15.30
  -2   4  -1  176.88   10.80
  -2   8  -4    2.50   16.30
 -12   9  -8   -5.10   33.50
 -11   5  -3   78.99   27.00
 -11   9  -7    3.00   31.10
  -9   5  -2   10.90   21.40
  -9  10  -7   -4.40   29.40
  -8   2   0    6.90   15.80
  -7   7  -3   -2.00   20.90
  -7   9  -5   -3.30   24.20
  -7  12  -9    3.20   31.70
  -7  13 -11   -7.80   30.80
  -6   6  -2    4.60   18.10
  -4   0   1  295.37    8.60
  -3   6  -2   88.09   15.40
   1   4  -2    3.50    5.60
 -10   6  -3   -2.10   24.20
 -10   8  -5   -0.60   28.20
 -10   9  -6   -2.00   29.10
 -10  11  -9    2.50   32.00
  -8   7  -3   -3.20   22.70
  -8   8  -4   -4.20   24.50
  -8  13 -11    3.90   32.80
  -7   6  -2    0.80   19.40
  -6   3   0  109.59   14.70
  -6  11  -7    1.50   26.50
  -5   3   0   47.80   12.40
 -13   6  -5   -4.70   31.70
 -13   7  -6   -0.50   32.30
 -11   4  -2   10.40   24.90
 -11  10  -8    4.50   32.50
 -10   3  -1   19.30   19.90
  -9  11  -8   -8.20   30.60
  -8  10  -6   -2.50   27.50
  -8  12  -9   -9.20   31.10
  -7   3   0  893.21   24.90
  -7  11  -7    2.40   27.50
  -6   5  -1   37.20   17.20
  -5   5  -1   40.80   15.60
  -4   3   0  210.38   12.10
  -1   8  -4    0.40   15.50
 -13   8  -7   -7.10   33.10
 -12   6  -4    8.00   28.90
 -12   8  -6   -5.80   31.60
 -11  11  -9    5.90   33.40
 -10   5  -2   -5.70   23.00
 -10  10  -7   -2.30   29.30
  -9   2   0   41.90   17.80
  -9   7  -3   19.90   24.60
  -9   8  -4    8.90   26.10
  -9   9  -5   -0.40   28.00
  -8   6  -2   23.30   21.20
  -7   5  -1   20.70   18.30
  -7  13 -10    1.80   31.20
  -6  12  -8    4.70   29.50
  -5  12  -8   -2.40   27.00
  -4   5  -1   40.50   13.80
  -2   6  -2   -2.90   12.70
 -12   5  -3    8.40   27.10
 -11   6  -3   10.80   26.50
 -11   7  -4    5.50   27.90
 -11   8  -5    4.90   27.40
 -11   9  -6   -0.50   32.20
 -10  11  -8    2.70   32.80
  -9  10  -6    2.30   29.00
  -9  12  -9    8.80   32.40
  -8   3   0   15.40   17.20
  -8  11  -7   -1.50   28.50
  -8  13 -10   -3.00   33.00
  -7  12  -8   -4.90   31.20
  -6   1   1   93.09   11.90
  -6   9  -4    3.20   24.40
  -5   1   1    0.60    9.30
  -5   8  -3  188.58   22.70
  -5   9  -4    8.90   21.30
  -4   9  -4    3.00   20.50
  -3   3   0  418.86   12.90
 -11  10  -7    6.20   33.00
 -10   8  -4   -7.90   27.60
  -9   6  -2    1.20   22.70
  -9  11  -7   11.00   31.20
  -7   1   1   55.99   13.80
  -7   8  -3   66.49   23.50
  -7   9  -4   -2.30   24.70
  -6   8  -3   11.30   20.90
  -6  10  -5   -6.50   24.40
  -4  10  -5   -3.20   22.30
  -3   0   1   15.30    4.70
  -3   5  -1   16.00   12.10
  -1   4  -1  126.19    8.60
 -14   7  -6   -3.70   34.40
 -13   6  -4    2.70   33.00
 -13   7  -5    2.60   33.00
 -13   8  -6   -4.60   33.80
 -11   5  -2   47.80   25.10
 -11  11  -8    9.30   33.40
 -10   9  -5    1.30   27.00
 -10  10  -6   -1.30   31.40
  -9   3   0  136.79   20.20
  -8  12  -8   -1.30   31.00
  -7   7  -2   -2.40   20.50
  -7  10  -5   -3.30   26.20
  -6   7  -2    2.70   19.30
  -6  11  -6   -0.80   26.00
  -5   7  -2    0.20   18.00
  -5  11  -6   35.20   25.50
  -4   1   1 3825.42   26.70
  -4   7  -2   30.90   17.90
  -4  11  -6    2.90   25.00
  -3   8  -3  708.93   25.10
  -3   9  -4    0.50   18.60
  -3  10  -5   -4.00   20.80
 -13   9  -7    1.10   34.20
 -12   7  -4   -3.50   29.10
 -12   8  -5   -1.10   30.30
 -12   9  -6   -6.60   32.30
 -10   6  -2   45.20   25.10
  -9   5  -1   24.00   21.10
  -9  12  -8   70.09   32.70
  -8   8  -3    7.50   24.50
  -8   9  -4   25.70   25.00
  -8  10  -5    6.40   28.00
  -7   4   0    7.10   16.40
  -7  11  -6   41.30   28.50
  -7  13  -9   -2.00   31.60
  -6   4   0    9.80   14.90
  -5   4   0    3.20   13.30
  -5  12  -7    9.50   28.10
 -12   6  -3   35.00   28.50
 -11   4  -1    6.80   24.50
 -11   7  -3    1.80   27.60
 -11   8  -4   15.30   29.50
 -11   9  -5   -2.20   31.90
 -10  11  -7   30.80   32.40
  -9   8  -3    2.10   25.40
  -9   9  -4   35.10   28.50
  -8   4   0   88.99   19.50
  -8   7  -2   56.99   23.20
  -8  11  -6    3.90   28.90
  -8  13  -9   17.50   32.50
  -7  12  -7   21.20   31.60
  -6   6  -1   49.99   18.60
  -6  12  -7   26.70   28.20
  -5   6  -1   28.90   16.90
  -4   4   0   26.60   12.10
  -3   7  -2  122.29   17.40
  -2   5  -1   55.59   11.60
  -2   9  -4  131.79   19.80
  -1   6  -2    0.40   10.90
 -12   5  -2    2.30   26.40
 -11  10  -6   -7.50   32.00
 -10   3   0   83.79   21.50
 -10   5  -1   43.20   23.20
 -10  12  -8   63.99   34.00
  -9   7  -2   25.20   24.30
  -9  10  -5   13.50   28.90
  -9  13  -9   24.40   34.50
  -7   2   1  204.68   16.40
  -7   6  -1   11.40   18.90
  -6   2   1  746.93   19.00
  -5   2   1 1485.85   22.30
  -2   8  -3   97.39   17.10
 -14   7  -5   11.20   33.60
 -13   7  -4   -7.70   32.80
 -13   8  -5    1.50   32.50
 -13   9  -6    6.40   34.70
 -11   6  -2   43.00   26.60
 -11  11  -7   -8.80   33.30
 -10   8  -3    5.40   27.90
 -10   9  -4   -0.30   29.10
 -10  10  -5    4.20   30.60
  -9  11  -6    8.90   31.20
  -8   2   1   90.89   16.70
  -8   6  -1    4.20   20.40
  -8  12  -7   16.70   32.20
  -4   6  -1  171.58   17.00
  -2   3   0  356.96   10.40
 -13   6  -3    7.50   30.90
 -12   7  -3   11.90   29.10
 -12   8  -4    6.90   31.90
 -12   9  -5    6.70   32.40
 -10   7  -2   12.20   25.30
 -10  11  -6   18.40   32.00
  -9   6  -1    3.90   22.30
  -9  12  -7   34.50   32.90
  -7   9  -3  133.39   26.20
  -7  10  -4    7.50   25.90
  -6   9  -3   -0.80   22.50
  -6  10  -4    3.50   24.20
  -6  11  -5    2.10   26.90
  -5   9  -3   92.69   23.20
  -5  10  -4   -0.90   23.80
  -5  11  -5   78.89   26.60
  -1   2   0   66.79    4.80
 -11   5  -1    9.60   24.00
 -11   9  -4    2.00   31.20
  -9   2   1  126.69   18.90
  -8   9  -3   18.60   25.70
  -8  10  -4    2.20   27.70
  -8  13  -8    6.80   32.50
  -7   5   0   63.29   18.50
  -7   8  -2    4.70   22.30
  -7  11  -5   12.30   27.70
  -6   5   0  161.88   18.40
  -6   8  -2   54.09   21.40
  -5   8  -2   80.09   20.00
  -4   2   1 4904.11   33.50
  -4   9  -3   16.60   20.40
  -4  10  -4    0.60   21.70
  -4  11  -5   61.79   24.80
  -3   1   1   15.10    5.50
  -3   4   0   12.20   10.50
  -3   6  -1   19.00   14.20
  -2   7  -2  604.84   20.20
 -14   7  -4    0.40   34.90
 -14   8  -5    6.50   35.00
 -12   6  -2   31.00   28.40
 -11  10  -5    7.10   32.10
 -10  12  -7   11.90   33.80
  -9  10  -4    9.30   29.10
  -9  13  -8    6.80   33.30
  -8   5   0   17.20   18.90
  -8   8  -2   -3.70   24.00
  -8  11  -5   11.80   29.00
  -7   3   1 1791.22   30.40
  -6   3   1  966.00   22.50
  -5   5   0   14.50   14.90
  -5  12  -6   -7.00   27.60
 -13   7  -3    0.90   33.50
 -13   8  -4    0.20   32.30
 -13   9  -5    7.60   33.70
 -11   7  -2    0.00   27.30
  -9   5   0    4.00   20.30
  -9   8  -2    4.90   25.40
  -9  11  -5    6.80   31.00
  -8   3   1   20.60   16.00
  -8   7  -1   66.69   22.90
  -8  12  -6    2.50   31.50
  -7   7  -1    3.90   20.50
  -6   7  -1    4.80   18.90
  -6  13  -7   -4.40   32.00
  -5   3   1    6.20   12.40
  -4   8  -2  194.88   20.00
  -3  10  -4   73.79   21.20
 -12   5  -1   11.60   26.00
 -12   8  -3    3.40   31.50
 -12   9  -4    6.80   33.10
 -11   4   0    0.40   23.50
 -11   6  -1   -5.30   26.20
 -10   9  -3   -3.00   28.90
 -10  10  -4   -4.40   30.50
 -10  11  -5    5.20   33.60
  -9   3   1  179.48   20.50
  -9  12  -6    6.20   32.60
  -8  13  -7    2.00   33.90
  -7  13  -7    9.70   32.10
  -5   7  -1   -1.80   17.40
  -4   5   0   86.29   14.30
  -1   5  -1   93.29   10.10
 -13   6  -2   -4.60   29.50
 -12   7  -2   10.70   29.00
 -12  11  -6   -4.40   35.30
 -10   5   0    7.30   22.00
 -10   8  -2   -3.20   27.50
 -10  12  -6   -6.00   34.30
  -9   7  -1   -4.80   23.40
  -4   7  -1  133.29   17.90
  -3   8  -2   16.70   17.20
 -14   8  -4    6.20   34.60
 -13   9  -4    7.10   35.00
 -11   9  -3    4.70   30.60
 -11  10  -4   -0.20   32.70
 -10   3   1  322.77   24.20
 -10   7  -1   31.70   25.90
  -9  13  -7    4.10   33.30
  -8   4   1   14.00   18.20
  -8   6   0   12.20   20.30
  -8  10  -3    8.70   27.20
  -7   4   1   -3.00   15.90
  -7   6   0    9.20   18.70
  -7   9  -2  271.07   28.60
  -7  10  -3    2.80   25.50
  -7  11  -4    6.70   27.50
  -6   6   0   10.70   17.70
  -6  10  -3    6.40   23.80
  -6  11  -4   -4.20   26.70
  -4   3   1  114.69   11.50
  -2   4   0    2.70    9.30
  -2   6  -1   -0.40   11.40
  -1   7  -2   32.80   13.30
   0   4  -1  785.12   11.60
 -14   7  -3   -7.40   33.40
 -13   8  -3    9.20   33.30
 -13  10  -5   -0.80   34.60
 -12   6  -1   18.20   27.50
 -11   5   0   25.10   25.50
 -11   8  -2   -4.10   28.60
 -11  12  -6    2.30   34.20
  -9   6   0  150.68   24.00
  -9  10  -3   66.19   29.80
  -9  11  -4   -2.20   31.00
  -8   9  -2    2.10   25.10
  -8  11  -4    2.70   28.60
  -8  12  -5   18.20   32.00
  -8  14  -8   12.90   33.50
  -6   0   2    7.10    9.70
  -6   4   1   96.39   15.70
  -6   9  -2   55.79   22.80
  -5   6   0   19.20   16.40
  -5  10  -3    5.60   22.00
  -5  11  -4    7.70   24.00
  -5  12  -5    0.50   26.80
  -3   2   1   54.69    7.40
  -3   5   0   28.90   11.80
  -2   9  -3   17.60   17.00
   1   5  -2  148.09    8.00
 -13   7  -2    7.90   32.00
 -12   9  -3   14.00   33.10
 -12  10  -4    0.20   33.80
 -12  11  -5   -3.10   36.00
 -11   7  -1   -5.30   27.10
  -9   9  -2   65.89   28.00
  -9  12  -5    1.20   31.80
  -8   8  -1   35.40   24.20
  -7   1   2  109.29   14.10
  -7   8  -1   10.10   22.00
  -7  13  -6    5.00   32.80
  -6   8  -1   40.70   20.70
  -6  13  -6    3.40   31.20
  -5  -1   2   20.40    7.50
  -5   4   1  194.58   15.30
  -5   9  -2   38.70   20.80
  -4  10  -3   21.80   21.80
  -4  11  -4   38.90   24.10
  -3   7  -1    7.20   15.60
  -2   0   1 1191.78    8.90
 -12   8  -2   12.30   30.90
 -10   4   1  265.87   24.70
 -10   6   0    4.50   23.50
 -10   9  -2    4.80   28.70
 -10  10  -3   27.40   30.30
 -10  11  -4    0.50   32.70
 -10  12  -5   -1.70   34.30
  -9   8  -1   38.60   25.80
  -9  13  -6    8.10   34.70
  -8  13  -6   17.00   32.70
  -6   1   2   49.70   11.20
  -5   8  -1   10.50   19.40
  -4   9  -2   15.60   19.90
  -2   8  -2   27.30   15.70
  -1   3   0  193.18    7.60
 -14   8  -3   -4.50   34.00
 -13   6  -1    0.20   28.90
 -13  10  -4   -1.20   36.00
 -12   5   0    0.10   25.30
 -12   7  -1    0.80   29.80
 -11   6   0   11.20   26.50
 -11  10  -3   17.40   32.20
 -10   8  -1   -2.30   26.60
  -8   2   2   13.60   16.00
  -8   7   0    1.60   22.70
  -8  14  -7    0.30   34.60
  -7   2   2  176.38   15.70
  -7   5   1   22.70   17.50
  -7   7   0   -1.60   19.60
  -5   0   2   16.70    7.60
  -4   6   0   88.29   15.70
 -14   7  -2    0.10   34.80
 -13   8  -2   11.60   33.70
 -13   9  -3   -2.40   33.70
 -11   9  -2    9.10   29.90
 -11  12  -5    1.80   34.80
 -10  13  -6   -3.20   34.40
  -9   5   1   -1.00   19.80
  -9   7   0   -1.10   23.30
  -6   5   1   22.00   16.30
  -6   7   0   14.20   18.60
  -4   4   1   12.80   11.70
  -3  10  -3   32.00   20.30
 -12  10  -3   26.20   33.10
 -11   8  -1    5.20   28.40
 -10   7   0    8.50   26.10
  -9  11  -3   -0.50   31.10
  -8  10  -2    4.50   26.60
  -8  11  -3   -0.60   28.40
  -8  12  -4    6.90   30.00
  -7  10  -2   62.99   26.10
  -7  11  -3    5.00   27.00
  -6   2   2 2463.95   29.40
  -6  10  -2    5.80   24.50
  -6  11  -3    7.80   25.10
  -6  12  -4   12.20   28.60
  -5   1   2    1.00    9.20
  -4   8  -1   11.80   17.30
  -3   3   1   -0.60    8.80
 -14   9  -3   11.90   36.20
 -13   7  -1   12.80   31.10
 -12   6   0    9.40   26.80
 -12   9  -2    2.20   32.70
 -10  11  -3   14.00   33.50
  -9   3   2  115.39   19.00
  -9  10  -2  108.49   29.70
  -9  12  -4    1.30   32.50
  -8   3   2  991.60   26.50
  -8   9  -1    5.50   24.80
  -8  13  -5    6.70   32.40
  -7   3   2  206.68   17.70
  -7   9  -1  197.28   26.30
  -7  13  -5    4.70   30.90
  -6  13  -5   -2.80   30.30
  -5   5   1   64.29   15.30
  -5   7   0   33.30   17.70
  -5  11  -3   -5.20   24.30
  -5  12  -4    7.50   26.20
  -3   6   0   78.89   14.60
  -2   1   1 9865.41   30.80
  -2   5   0   46.60   11.30
  -2   7  -1    2.00   13.80
  -1   6  -1   -1.20   10.50
 -14   8  -2   -2.70   34.70
 -12   8  -1   -0.30   29.80
 -11   5   1    4.20   23.20
 -11   7   0    6.40   26.60
 -10   9  -1    5.50   29.40
 -10  10  -2   45.30   30.20
 -10  12  -4    0.90   33.20
  -9   6   1   45.10   22.90
  -9   9  -1    6.90   26.20
  -9  13  -5    2.70   32.90
  -8   6   1  123.19   21.50
  -8  14  -6   -4.80   34.40
  -7   6   1   -0.50   18.20
  -6   9  -1   89.69   22.90
  -5   2   2   40.70   11.10
  -5  10  -2   17.70   21.70
 -13   9  -2    1.30   33.20
 -11  10  -2   52.19   33.10
 -11  12  -4    6.10   34.70
 -10   6   1    1.00   23.90
 -10  13  -5    7.40   34.50
  -9   8   0   23.20   24.80
  -9  14  -6   -3.00   35.80
  -8   8   0   57.29   24.30
  -7   8   0   14.30   21.50
  -6   3   2  303.57   16.40
  -6   6   1   13.10   17.40
  -5   9  -1   -4.60   19.70
  -4   7   0    4.90   15.80
  -4  11  -3   21.80   23.30
  -3   8  -1  117.49   18.00
   0   5  -1  127.89    8.90
   0   7  -2  105.69   12.90
 -14   7  -1    4.40   33.20
 -13   8  -1   23.50   33.60
 -12   7   0   -1.10   27.80
 -10   8   0   -0.70   25.70
  -9   4   2  344.57   23.30
  -8   4   2  307.77   20.60
  -7   4   2   91.89   16.80
  -6   8   0   16.60   19.90
  -4   0   2  316.17    8.90
  -4   5   1  116.19   14.30
  -4  10  -2    4.70   19.60
  -2   9  -2  215.58   19.50
  -1   4   0   74.59    7.80
 -12  10  -2   11.70   33.50
 -11   6   1   12.80   24.10
 -11   8   0   -2.60   28.80
 -10   4   2  259.77   24.10
  -9  11  -2   61.59   31.30
  -9  12  -3   -1.30   33.10
  -8  11  -2   42.00   28.60
  -8  12  -3   19.10   29.60
  -7  11  -2   12.30   28.10
  -5   3   2   44.00   12.60
  -5   6   1   63.19   16.60
  -4  -1   2   37.60    5.40
  -3   4   1    2.10    9.40
  -2   2   1  553.94   10.10
 -14   9  -2    2.50   34.80
 -13   7   0    0.60   31.30
 -12   9  -1    0.90   32.30
 -10  11  -2    1.40   31.60
 -10  12  -3    4.20   33.00
  -9   7   1    1.00   23.10
  -9  10  -1  111.39   29.80
  -9  13  -4    3.40   32.80
  -8   7   1   15.40   21.40
  -8  10  -1   -1.40   26.20
  -8  13  -4    7.10   32.40
  -7   7   1   93.89   20.60
  -7  10  -1   12.90   24.90
  -7  13  -4    0.10   30.40
  -6   4   2   12.50   14.50
  -6  11  -2   58.09   25.40
  -6  12  -3   11.40   26.50
  -6  13  -4   12.90   29.40
  -5   8   0    2.70   18.00
  -4   1   2 3940.11   26.90
  -4   9  -1  181.28   20.40
 -14   8  -1    6.10   34.50
 -12   6   1   12.70   26.00
 -12   8   0   -1.60   30.30
 -11  11  -2   28.60   32.40
 -11  12  -3    1.60   35.50
 -10   7   1    5.40   24.40
 -10  10  -1    7.10   29.00
 -10  13  -4   12.90   34.40
  -9   5   2    0.20   19.30
  -9  14  -5    8.60   35.80
  -8   9   0    5.10   23.90
  -8  14  -5    5.70   32.80
  -7   5   2    3.50   16.70
  -6  10  -1    7.70   23.20
  -5  12  -3    5.00   25.90
  -3   7   0   -2.70   15.10
  -3  10  -2   53.09   19.90
  -2   6   0    1.70   11.80
   1   3  -1  187.38    4.60
 -13   9  -1    3.30   32.80
 -11   7   1    6.60   26.10
 -11  10  -1   35.60   32.10
 -10   9   0   30.30   28.10
  -7   9   0   21.10   23.10
  -6   7   1    0.40   17.70
  -5  11  -2    9.10   23.10
  -4   2   2 1022.90   17.00
  -2   8  -1  315.77   18.40
  -1   7  -1   23.00   12.80
 -13   8   0    0.30   32.50
 -12  11  -2    7.70   34.50
 -11   5   2  101.29   23.90
  -6   5   2   29.20   16.00
  -6   9   0   11.20   21.10
  -5   4   2   36.10   13.10
  -5  10  -1   11.80   21.00
  -4   6   1  291.87   17.70
  -4   8   0   19.30   17.00
  -3   5   1   13.50   11.40
  -2   3   1  285.67    9.70
 -14   9  -1   28.80   36.30
 -12   7   1    4.30   27.30
 -10   6   2   -1.00   23.30
 -10   8   1   17.10   25.80
  -9   6   2  144.59   22.90
  -9   8   1   13.30   24.00
  -9  12  -2   -4.10   31.20
  -9  13  -3   -1.70   33.30
  -8   2   3   18.90   15.10
  -8   6   2  159.28   21.50
  -8   8   1  143.99   25.00
  -8  12  -2   -4.00   28.60
  -8  13  -3   -2.90   32.60
  -7   1   3   -3.60   12.60
  -7   8   1    0.10   20.60
  -5   7   1   49.50   17.50
  -4   3   2   44.30   10.50
  -4  11  -2    7.60   22.30
 -13  10  -1   -0.10   34.90
 -12   9   0    6.10   31.90
 -11   6   2   12.30   24.80
 -11   8   1   26.00   27.50
 -10  11  -1   -0.60   31.30
 -10  12  -2    9.10   32.80
 -10  13  -3   -2.70   33.90
  -9   3   3   30.60   17.70
  -9  11  -1   -3.40   28.30
  -9  14  -4    4.70   34.50
  -8   3   3  663.73   23.40
  -8  11  -1   -0.30   27.50
  -8  14  -4   -1.10   34.00
  -7   2   3    8.60   13.50
  -7   6   2   13.40   18.00
  -7  11  -1   27.70   26.30
  -7  13  -3    9.60   29.60
  -5   9   0   47.00   19.90
  -4  10  -1    0.70   20.10
  -1   5   0   38.30    9.30
 -14   8   0    5.80   32.60
 -13   7   1    3.60   29.60
 -13   9   0    2.20   33.20
 -11  11  -1   15.90   32.70
 -11  12  -2   12.30   33.60
 -10  10   0   -2.20   28.50
  -9  10   0   21.20   27.30
  -8  10   0   15.10   25.80
  -7   3   3   12.80   14.90
  -7  10   0    5.50   24.90
  -6   8   1   47.40   19.90
  -6  11  -1   28.20   25.20
  -6  12  -2    8.40   25.80
  -6  13  -3    0.30   27.10
  -5   5   2   29.90   14.50
 -12   6   2    7.70   25.20
 -12   8   1   -1.90   28.40
 -12  11  -1    7.00   33.20
 -12  12  -2    3.30   35.40
 -11  10   0    7.90   31.20
 -10   4   3  839.12   30.00
 -10   7   2    4.60   23.50
  -9   4   3  125.39   19.20
  -9   7   2    7.50   22.30
  -8   4   3   13.50   17.30
  -8   7   2   -0.20   20.50
  -6   0   3   14.30    9.90
  -6   1   3   95.79   12.10
  -6   6   2   -1.90   16.50
  -5  12  -2   -1.90   24.90
  -4   4   2    9.10   11.40
  -4   7   1  197.18   18.70
  -3   8   0   10.80   16.20
  -2   4   1    8.90    8.60
  -2   7   0   13.00   13.30
 -13   8   1   20.70   33.00
 -10   9   1   -1.10   27.10
  -8   9   1   26.50   24.40
  -7   4   3   11.00   16.30
  -7   7   2   16.10   19.20
  -6   2   3  876.91   19.90
  -6  10   0   10.00   22.40
  -5   8   1   60.59   18.20
  -5  11  -1    4.60   23.30
  -4   9   0   17.70   17.60
  -3   6   1    8.40   12.60
  -2   9  -1    2.10   16.40
 -14   9   0   -3.90   33.60
 -13  11  -1    7.00   35.00
 -12   7   2   -1.00   28.00
 -11   9   1    0.90   28.10
 -10   5   3   13.20   21.80
 -10  12  -1   21.10   33.50
 -10  13  -2    0.90   34.40
  -9   5   3    7.30   19.00
  -9  12  -1    9.60   31.00
  -9  13  -2   -4.00   32.10
  -9  14  -3   -8.50   34.00
  -8   5   3   -5.00   18.30
  -8  12  -1    8.70   29.90
  -8  13  -2   -1.60   31.40
  -7   9   1    2.30   22.10
  -6   3   3   -1.10   13.30
  -5   6   2    2.10   16.10
  -3  10  -1   41.00   19.30
 -13  10   0    6.70   33.60
 -12   9   1    8.30   30.80
 -11   5   3    1.30   23.10
 -11  12  -1   22.70   33.90
 -11  13  -2    6.10   34.90
 -10   8   2    1.70   26.20
 -10  11   0   -0.50   30.30
  -9   8   2   23.20   23.60
  -9  11   0   34.40   28.70
  -8  11   0   15.80   27.20
  -8  14  -3    3.80   32.10
  -7  12  -1    9.60   27.00
  -7  13  -2   -1.50   28.50
  -6   7   2  102.99   19.00
  -6   9   1   97.59   21.90
  -5  10   0   70.49   21.50
  -4   5   2    3.80   12.40
  -3   1   2  668.93   11.00
   1   4  -1   10.80    5.00
 -14   8   1   -4.80   31.70
 -13   7   2   26.30   30.30
 -13   9   1   13.20   32.60
 -12  12  -1  -11.90   34.80
 -11   8   2   -6.60   26.40
 -11  11   0   23.30   32.40
 -10   6   3   -0.40   23.20
 -10  10   1   16.50   29.20
  -9   6   3  729.13   30.10
  -9  10   1   77.89   27.70
  -8  15  -4    2.40   33.40
  -7   5   3   60.29   17.30
  -7  11   0   63.09   26.10
  -6   4   3    3.20   14.00
  -6  12  -1    4.10   26.60
  -6  13  -2    1.50   28.00
  -4  11  -1   32.00   22.30
  -3   2   2   80.59    7.60
  -2   5   1    2.60   10.50
  -1   6   0    2.50   10.20
   0   3   0    3.60    4.60
 -12   8   2    9.90   27.70
 -11   6   3   19.60   24.70
 -11  10   1   -4.40   29.90
  -8   6   3    6.50   18.90
  -8  10   1   39.10   25.70
  -7   8   2    9.10   20.40
  -5   2   3  274.67   13.30
  -4   8   1   -6.80   16.20
  -3   0   2   49.50    5.10
  -3   3   2  176.08   10.50
  -3   7   1   68.49   15.40
  -3   9   0   20.80   16.90
 -14   9   1   16.60   34.10
 -13  11   0   22.10   35.70
 -12   6   3    9.20   26.50
  -7  10   1   13.40   23.70
  -6   5   3   17.80   15.30
  -6  11   0    5.70   23.20
  -5   1   3   41.60    9.50
  -5   3   3   12.60   12.00
  -5   7   2   -0.20   16.40
  -5   9   1    2.20   18.70
  -4  10   0   11.90   20.00
  -2   8   0   -0.20   14.40
   0   7  -1   67.39   11.50
 -13   8   2   -0.40   30.70
 -13  10   1   -2.60   33.60
 -11   9   2   -1.00   27.50
 -11  13  -1   -3.10   35.20
 -10   7   3   10.70   23.10
 -10   9   2   14.10   27.10
 -10  12   0   13.90   31.90
 -10  13  -1    0.00   33.30
  -9   7   3   11.80   21.90
  -9  12   0    3.10   30.30
  -9  13  -1    8.00   31.80
  -9  14  -2    0.70   33.00
  -8   9   2   36.10   23.40
  -8  13  -1    1.80   30.70
  -8  14  -2    1.60   32.70
  -7   6   3   -5.90   17.10
  -6   8   2   51.09   19.50
  -5   0   3  397.36   11.20
  -5  12  -1    3.70   23.00
  -4   6   2   21.20   14.20
  -3   4   2  187.08   11.90
 -12   7   3   13.20   27.30
 -12   9   2    6.50   30.00
 -11  12   0    6.60   33.30
 -10   4   4  158.48   21.90
 -10  11   1   -1.30   29.80
  -9   3   4    7.10   17.10
  -9  11   1  -12.10   27.10
  -8   2   4    0.90   15.30
  -8   7   3   12.90   20.40
  -8  12   0    0.30   27.70
  -8  15  -3   -2.10   32.80
  -7  13  -1   15.50   29.40
  -6  10   1   58.49   23.30
  -5   4   3  170.88   14.60
  -5  11   0   35.20   23.70
  -2   6   1    3.10   11.50
   0   4   0   32.10    6.20
 -14   8   2    2.20   31.40
 -13   9   2   -2.00   31.80
 -12  12   0   18.40   34.00
 -11  11   1   -2.50   31.50
  -9   4   4    1.90   17.10
  -8   3   4  202.18   18.20
  -8  11   1    3.50   26.40
  -7   7   3   60.99   19.30
  -7   9   2  110.39   23.50
  -7  12   0    1.40   26.30
  -6   6   3   -0.50   16.40
  -1   7   0   30.30   12.30
 -13   7   3   -2.50   27.80
 -11   5   4   -4.40   22.70
 -11   8   3    1.70   26.00
 -11  10   2    0.70   30.60
 -10   5   4  137.69   21.90
 -10   8   3   12.40   24.60
 -10  10   2    7.70   27.50
  -9   5   4   72.59   20.70
  -9   8   3   37.50   23.50
  -9  10   2    7.30   26.80
  -8   4   4  185.58   18.40
  -7  11   1   -1.30   24.40
  -6  12   0   56.39   26.90
  -5   5   3   -2.20   13.90
  -5   8   2   66.69   18.20
  -5  10   1    2.00   21.10
  -4   9   1    7.80   17.20
  -3   5   2   20.20   11.30
  -3   8   1   27.70   16.00
   1   5  -1  223.28    7.90
 -14   9   2    0.00   33.60
 -13  11   1   -0.70   34.00
 -12   8   3   28.50   27.50
 -12  10   2    1.30   31.00
 -10  13   0    7.70   33.80
 -10  14  -1   -3.50   34.60
  -9  14  -1    3.20   33.10
  -8   5   4   -0.80   18.00
  -8  10   2    1.90   24.20
  -7   1   4   55.29   13.00
  -7   2   4  120.29   14.70
  -7   3   4  189.28   16.90
  -6   9   2   21.20   20.40
  -5  -1   3   13.00    7.30
  -4   7   2    5.60   15.10
  -4  11   0   -2.50   21.00
  -3  10   0    8.70   18.20
  -2   9   0    3.40   15.30
  -1   2   1 1756.12   13.50
 -13   8   3    0.40   31.30
 -13  10   2    7.70   33.20
 -11   6   4   -1.40   23.00
 -11  12   1   -0.60   33.30
 -11  13   0   -0.40   34.10
 -10   6   4   32.80   22.10
 -10  12   1    9.50   31.40
  -9   6   4   13.90   20.20
  -9  12   1   -0.50   30.50
  -9  13   0    4.10   31.50
  -8  13   0    0.90   31.50
  -8  14  -1   -1.70   31.10
  -8  15  -2   -1.10   33.10
  -7   4   4  143.99   17.00
  -7  10   2   71.79   25.20
  -6   7   3   -2.60   17.20
  -6  11   1   -4.70   22.60
 -12   6   4   -1.50   24.00
 -12   9   3    4.20   30.50
 -12  12   1   -6.70   34.00
 -11   9   3   -8.20   26.90
 -10   9   3    9.30   26.50
  -9   9   3   16.30   24.70
  -8   6   4   50.59   19.30
  -8  12   1    3.10   27.20
  -7   5   4    2.60   17.00
  -7  13   0    3.40   28.70
  -7  14  -1   -2.40   31.60
  -5   6   3   75.99   16.20
  -5  12   0    4.70   24.00
  -4   2   3   31.20    8.90
  -4   3   3   11.80   10.00
  -3   6   2   55.39   13.00
  -2   7   1   13.50   12.30
  -1   4   1    0.10    6.80
   0   5   0  152.68    8.60
 -14   8   3    2.10   30.80
 -12   7   4    1.00   26.70
 -11   7   4   11.90   24.40
 -11  11   2   -7.80   31.00
 -10   7   4    5.50   22.60
 -10  11   2    3.70   29.00
  -9   7   4    5.10   21.20
  -9  11   2    6.20   27.20
  -8   9   3   25.50   23.50
  -5   9   2    4.80   18.50
  -4   4   3   36.00   11.60
  -4   8   2   33.60   17.40
  -4  10   1    0.40   19.30
 -13   9   3    3.50   30.70
 -13  11   2   -3.20   34.10
  -8  11   2   10.00   26.10
  -7   6   4   -4.50   16.90
  -7  12   1    1.90   25.90
  -6   2   4   31.30   12.30
  -6   3   4  451.85   17.50
  -6   4   4   66.79   15.30
  -6   8   3   30.70   18.90
  -6  10   2   12.00   21.60
  -5  11   1   -0.60   21.10
  -4   1   3  301.37   10.00
  -3   9   1   10.70   15.50
 -14   9   3   12.50   33.10
 -13   7   4    3.80   27.20
 -12  10   3   -0.60   31.20
 -11   8   4    0.60   25.30
 -11  10   3    1.50   29.40
 -11  13   1   -3.00   34.50
 -10  10   3    1.50   26.90
 -10  13   1    4.20   32.00
 -10  14   0    3.20   33.20
  -9  10   3    2.90   26.10
  -9  14   0    5.70   32.00
  -8   7   4   91.69   21.10
  -7   9   3   80.39   22.70
  -7  11   2  112.19   26.60
  -6   1   4   74.19   11.80
  -5   7   3    7.10   16.00
  -4   5   3   -1.30   12.40
  -4  12   0    0.70   23.30
  -3   7   2   66.49   15.20
  -1   5   1   56.99    9.40
 -13  10   3    7.20   32.50
 -12   8   4   -1.90   26.50
 -11   5   5    3.40   22.20
 -10   4   5   73.09   20.60
 -10  12   2    2.50   29.90
  -9   3   5  215.28   19.80
  -9   8   4   16.50   22.70
  -9  13   1   11.00   30.80
  -8  10   3    6.20   25.50
  -8  13   1    8.40   31.10
  -8  14   0   -5.30   30.50
  -8  15  -1    1.10   31.50
  -6   5   4    3.00   15.20
  -6  12   1   21.50   24.60
  -2   3   2   20.80    6.90
  -2   8   1    2.90   14.10
   0   6   0   10.80    9.00
 -13   8   4    0.70   29.40
 -12  12   2   29.00   34.00
 -10   5   5  263.07   23.40
  -9   4   5   10.50   17.00
  -9   5   5   14.70   19.60
  -9  12   2   -3.90   29.20
  -7   7   4   -5.70   18.10
  -7  14   0   -3.50   31.30
  -6   6   4   -6.00   16.80
  -6   9   3   62.69   21.70
  -5  10   2    9.20   19.80
  -5  13   0   -1.10   26.20
  -4   0   3  111.19    7.10
  -4   6   3  160.38   15.80
  -4   9   2    5.00   17.80
  -2   4   2   35.90    8.90
 -14   8   4   11.70   31.90
 -12   6   5   34.50   25.60
 -12   9   4    6.80   29.10
 -11   6   5   18.30   22.60
 -11   9   4   -0.70   26.50
 -11  11   3   -1.60   30.60
 -10   6   5   -1.00   21.00
 -10   9   4    9.80   25.60
 -10  11   3   12.80   28.80
  -9   9   4   -5.80   24.90
  -8   3   5   13.90   15.80
  -8   4   5   60.29   17.40
  -8  12   2    8.40   26.90
  -7  10   3   43.90   23.10
  -7  13   1   -4.10   28.00
  -6   0   4   71.89   10.70
  -6  11   2  155.48   24.80
  -5   8   3   11.90   17.20
  -4  11   1   28.70   20.10
  -3  10   1   49.30   18.60
  -2   2   2  657.73   10.60
  -1   6   1    8.50   10.00
 -13   9   4   17.70   30.40
 -13  11   3    6.70   32.90
 -11   7   5  -10.60   25.20
 -10  14   1    3.70   33.90
  -9   6   5   21.20   20.10
  -9  11   3    9.90   26.90
  -8   2   5   16.00   14.60
  -8   5   5  215.48   20.90
  -7  12   2   96.09   28.20
  -5   3   4   32.50   11.50
  -5   4   4   28.90   12.70
  -5  12   1    5.30   22.50
  -3   8   2    8.50   14.70
  -2   5   2   15.20    9.90
 -14   9   4   -5.10   32.40
 -13   7   5   -2.70   28.40
 -12   7   5   10.20   25.10
 -11  10   4   -3.60   29.30
 -11  13   2   11.40   33.30
 -10   7   5   84.89   23.80
 -10  13   2    7.70   31.80
  -9  14   1   -0.70   31.30
  -8   9   4   85.49   23.70
  -8  11   3    8.90   25.60
  -6   7   4   76.29   18.20
  -5   2   4  294.97   13.50
  -5   5   4   91.29   15.10
  -4   7   3   -0.10   14.90
  -2   9   1    3.30   15.10
   0   7   0  111.09   11.70
 -13  10   4    7.70   31.70
 -12   8   5   15.60   28.10
 -12  10   4    7.60   30.20
 -11   8   5   -0.30   26.20
 -10  10   4    1.00   26.50
 -10  12   3    5.00   31.00
  -9   7   5    5.70   21.20
  -9  10   4    1.50   26.60
  -9  13   2    9.50   30.40
  -8   6   5   -0.70   18.50
  -8  14   1    1.90   30.50
  -8  15   0    3.30   31.20
  -7   3   5   19.80   14.90
  -7   4   5    0.20   15.80
  -6  10   3    5.50   21.20
  -5   9   3   11.40   18.40
  -5  11   2   58.99   21.80
  -4  10   2   12.10   19.10
  -1   7   1    6.60   11.80
 -13   8   5    0.60   29.40
  -9  12   3    7.90   28.80
  -8   7   5  185.88   22.50
  -8  13   2   -1.20   29.20
  -7   2   5    0.80   13.10
  -7   5   5   19.60   16.20
  -7   9   4   38.00   21.80
  -7  11   3   13.30   24.00
  -6   8   4   32.70   18.80
  -6  12   2    0.10   23.90
  -5   6   4    7.10   15.10
  -4   8   3    8.90   16.70
  -4  12   1   -2.20   22.50
  -3   3   3   79.09    9.60
  -3   4   3   10.70    9.90
 -11   9   5    0.30   27.70
 -11  11   4    5.60   30.10
  -8  12   3   10.40   27.90
  -7   6   5    1.50   17.00
  -5   1   4  272.27   11.70
  -5  13   1    6.40   25.50
  -3   5   3    2.80   11.00
  -3   9   2    1.30   15.30
  -3  11   1    6.40   19.60
  -2   7   2    0.40   12.70
 -13   9   5   11.30   30.30
 -13  11   4    2.70   32.40
 -12   9   5    0.60   28.90
 -11   5   6    2.20   21.90
 -10   4   6   34.80   20.10
 -10   5   6   -5.70   20.60
 -10   9   5   33.90   25.60
 -10  11   4   -0.50   27.90
 -10  14   2   -4.80   32.50
  -9  11   4   -0.50   27.20
  -8   8   5    2.60   21.00
  -7   1   5  108.19   13.60
  -7  13   2   -1.50   26.60
  -6  11   3   21.50   23.40
  -5   7   4   13.90   16.20
  -5  10   3    4.40   20.40
  -3   2   3   59.39    7.40
  -3   6   3  131.89   13.90
 -14   9   5   -9.00   31.10
 -12   6   6    6.10   23.50
 -11   6   6   22.10   22.10
 -11  13   3    1.60   32.70
 -10   6   6  109.99   23.40
 -10  13   3   -7.60   31.00
  -9   9   5    1.30   23.70
  -9  14   2    4.20   31.10
  -8  15   1   -5.50   31.90
  -7   7   5    6.30   18.30
  -7  10   4   49.40   23.00
  -7  12   3   10.80   26.80
  -6   4   5   11.60   14.60
  -6   9   4   17.30   20.00
  -6  14   1   -8.80   28.80
  -5  12   2    4.80   23.40
  -4  11   2   -4.10   20.80
  -2  10   1    9.20   17.20
  -1   8   1    6.30   12.60
 -13   7   6    6.00   28.90
 -13  10   5    4.50   31.30
 -12   7   6   19.30   25.00
 -12  10   5    3.70   29.50
 -12  12   4   19.80   33.60
 -11   7   6   -0.90   23.70
 -11  10   5    4.20   28.70
 -11  12   4   -1.70   32.00
 -10  10   5   -3.00   27.10
  -9   3   6  142.09   18.90
  -9   4   6   11.10   17.20
  -9   5   6   23.00   18.60
  -9  13   3   -4.60   29.70
  -8  11   4    7.20   25.30
  -8  14   2   14.10   30.30
  -6   3   5    6.20   12.50
  -6   5   5   15.80   15.30
  -6  13   2   -4.40   26.10
  -5   8   4   -3.60   16.80
  -4  -1   3  150.38    6.10
  -4   4   4    4.00   11.20
  -4   9   3    2.80   16.80
  -3   7   3    3.80   13.60
  -3  10   2   24.80   17.90
 -12   8   6    1.20   27.90
 -10   7   6   83.89   23.30
 -10  12   4   -5.70   29.70
  -9   6   6    9.10   19.80
  -9  10   5   -1.60   26.10
  -8   9   5    1.50   21.70
  -8  13   3    9.60   29.70
  -7  15   1    6.40   31.70
  -6   2   5  172.78   13.80
  -6   6   5    2.50   16.00
  -5   0   4  226.78    9.70
  -4   3   4   82.89   10.90
  -4   5   4    7.20   12.50
  -2   8   2   24.90   13.50
 -13   8   6    1.60   28.40
 -11   8   6   -4.60   25.00
  -9   7   6   -3.30   20.90
  -9  12   4   -8.90   28.50
  -8   3   6    2.80   15.30
  -8   4   6   -0.80   15.60
  -8   5   6   70.19   18.00
  -7  11   4   -6.30   23.80
  -6   7   5   58.59   17.80
  -6  10   4  109.49   22.60
  -6  12   3   33.00   25.50
  -5  11   3   -0.60   21.10
  -4   6   4   87.79   15.00
  -3   1   3 1837.92   16.60
 -12   9   6    5.00   29.30
 -11   9   6    3.40   26.80
 -11  11   5   -2.90   28.70
 -11  13   4    4.70   33.30
 -10  11   5   -9.20   28.10
 -10  14   3    5.90   32.30
  -8   6   6   53.29   19.10
  -8  12   4    0.50   27.30
  -7   9   5   42.40   21.60
  -7  13   3   -7.40   27.80
  -5   9   4    7.90   18.20
  -4   2   4  169.48   10.50
  -4   7   4   64.69   15.60
  -4  10   3   23.20   18.20
  -4  12   2   93.79   23.60
 -14   9   6    2.80   31.60
 -13   9   6    3.80   29.20
 -10   9   6   22.30   25.20
 -10  13   4    2.80   30.90
  -9  11   5   17.00   26.50
  -9  14   3    7.10   30.80
  -8   2   6    4.20   14.30
  -8   7   6   25.90   20.20
  -8  15   2    7.60   31.60
  -6   1   5  145.09   12.50
  -6   8   5   -3.20   18.20
  -3  11   2   11.60   19.10
  -2   9   2   -3.90   14.80
 -12   6   7    4.20   25.00
 -12  10   6   -1.50   29.70
 -11   5   7    8.80   22.60
 -11  10   6    4.80   29.30
 -11  12   5   18.30   31.90
  -9   9   6   26.30   23.80
  -9  13   4   11.60   29.50
  -8   8   6    9.10   20.80
  -8  14   3    0.80   30.80
  -7   4   6   42.50   16.20
  -7   5   6   11.70   16.00
  -6  11   4   32.50   22.30
  -5   4   5    5.50   12.60
  -5   5   5  152.88   15.80
  -4   8   4   11.00   16.50
  -1   5   2   34.50    9.20
   0   5   1   47.10    7.60
 -13  10   6    9.60   30.30
 -12   7   7   -2.70   25.60
 -11   6   7    7.30   22.10
 -11   7   7    0.90   24.60
 -10   4   7   12.60   19.70
 -10   5   7   10.20   21.10
 -10  10   6   -3.50   25.80
 -10  12   5  -10.40   29.30
  -8  11   5   -2.00   24.80
  -7   3   6    8.70   14.70
  -7   6   6   -2.70   17.00
  -7  10   5   80.99   22.90
  -7  15   2   -0.70   30.20
  -6   9   5   34.80   20.00
  -5   3   5   71.89   12.10
  -5   6   5   99.69   16.30
  -5  10   4   15.50   19.80
  -5  12   3    2.70   21.90
  -4  11   3   25.80   20.70
  -3   9   3    3.40   15.30
  -2   0   2  162.38    4.40
  -1   6   2  151.88   11.70
 -12   8   7    8.20   27.90
 -10   6   7    0.30   21.10
  -9  12   5   -0.50   27.90
  -8   9   6   75.19   22.90
  -8  13   4   19.80   29.00
  -7   7   6    2.30   18.20
  -7  14   3   10.70   29.80
  -5   7   5  134.09   17.80
  -4   1   4  326.17   10.30
  -2   4   3   17.90    8.80
  -2   5   3   -2.30    9.70
  -2   6   3   15.50   11.80
 -13   8   7    5.40   28.10
 -12  11   6   -5.40   30.40
 -11   8   7    1.10   24.50
 -11  11   6    6.00   29.30
 -11  13   5    7.50   32.70
  -9   4   7   26.70   18.50
  -9   6   7    0.80   19.70
  -9  10   6   24.80   25.10
  -7   2   6   60.29   13.90
  -7   8   6  364.96   24.80
  -7  11   5    3.30   24.80
  -5   8   5    2.00   16.70
  -4   9   4    0.30   16.80
  -1   3   2   17.80    5.70
  -1   7   2   89.29   12.40
   0   7   1    1.50   10.20
   1   5   0  798.12   11.50
 -13   9   7   35.00   30.40
 -12   9   7    6.10   28.10
 -11   9   7   69.79   28.30
 -10   8   7   35.50   24.20
 -10  11   6    0.30   28.40
 -10  13   5    1.30   30.50
  -9   3   7   58.19   17.80
  -9   7   7   18.70   21.40
  -9  14   4   23.40   30.80
  -8  12   5   17.80   26.20
  -8  15   3   -4.00   31.00
  -7  13   4   12.30   26.50
  -6   0   5  929.01   17.00
  -6   5   6   27.50   15.20
  -6  10   5    5.40   21.10
  -5   2   5   -2.20    9.80
  -5  11   4   -1.30   20.70
  -5  13   3  158.48   26.80
  -3   5   4    1.70   11.20
  -3   6   4   14.60   12.60
  -3  10   3   20.10   16.80
  -2   3   3   32.90    7.40
  -2   7   3    8.40   12.20
   0   3   1  118.39    5.60
   1   4   0 1321.47   11.80
   1   6   0  519.95   11.70
 -14   9   7    1.90   29.50
 -11  12   6    6.10   31.70
 -10   9   7   13.60   24.90
  -9  11   6   -6.00   25.80
  -9  13   5    4.10   29.90
  -8   5   7   96.09   19.20
  -8  10   6    5.40   23.40
  -8  14   4   -3.40   29.50
  -7   9   6   26.80   21.30
  -6   4   6    3.90   13.90
  -6   6   6    3.20   15.80
  -6  14   3    1.00   28.40
  -5  -1   4   37.50    7.10
  -4  12   3   75.29   22.70
  -3   0   3  238.28    6.70
  -3   4   4  232.18   12.00
  -3   7   4   97.49   15.50
  -1   8   2   -2.30   12.50
 -13  10   7    4.30   29.90
 -12  10   7   -0.20   28.80
 -10  12   6   -1.30   29.80
  -8   6   7   35.60   19.00
  -8   7   7  131.89   21.60
  -7   1   6    1.80   12.50
  -7  12   5   -1.30   25.60
  -7  15   3   -1.10   30.60
  -6   3   6   35.90   13.80
  -6   7   6    5.70   15.90
  -5   9   5   -1.40   17.90
  -4  10   4   59.29   18.80
  -2   8   3   18.70   13.40
 -12   7   8    2.20   25.70
 -11   6   8   47.90   24.00
 -10  10   7    0.20   26.00
  -9   9   7    2.10   23.70
  -8   3   7   30.40   15.90
  -8   8   7   15.40   22.00
  -8  11   6    0.70   24.50
  -8  13   5   13.50   29.90
  -7  10   6   13.70   22.10
  -6   8   6   42.70   19.00
  -6  11   5    5.70   22.00
  -6  13   4   -2.50   24.40
  -5  12   4  115.09   24.60
  -4   5   5   45.00   13.30
  -4   6   5   31.70   14.30
  -3   3   4  377.96   12.20
  -3   8   4    2.50   14.50
  -3  11   3   -1.70   19.10
 -13   8   8   -6.10   28.80
 -12   8   8   -4.20   27.20
 -12  11   7    8.50   30.20
 -11   7   8    6.90   23.40
  -9  12   6    6.40   28.30
  -5   1   5   10.40    9.20
  -5  10   5   -7.00   19.40
  -4   4   5  183.58   13.50
  -4   7   5   15.20   15.10
  -4  11   4   32.50   20.60
  -2   9   3    1.30   15.00
  -1   9   2   -2.50   14.10
 -13   9   8    7.60   29.80
 -11   8   8   -6.10   24.40
 -10   4   8   14.10   20.00
 -10   5   8    1.00   20.00
 -10   6   8   14.60   21.20
 -10  11   7    6.20   27.50
 -10  13   6   -6.80   31.10
  -9  10   7   -4.40   24.90
  -9  14   5    3.70   30.10
  -8   2   7    2.30   15.20
  -8  15   4    2.40   31.30
  -7   5   7   12.40   16.10
  -7   6   7   10.40   17.30
  -7   7   7  178.08   20.80
  -6   2   6   99.49   13.10
  -6   9   6   11.40   20.00
  -6  12   5    2.00   24.60
  -4   8   5    0.50   15.60
  -3   9   4    7.90   16.30
  -2   2   3   17.10    5.70
  -1   2   2 1208.98   11.80
 -14   9   8   -0.10   30.50
 -12   9   8    0.60   27.70
 -11   9   8   88.29   27.60
 -10   8   8   78.29   24.90
  -8  12   6   10.50   26.60
  -7   4   7    2.90   14.80
  -7   8   7    1.90   20.90
  -7  11   6   50.89   24.60
  -7  13   5   71.59   27.70
  -5   5   6  125.79   15.70
  -5   6   6    4.20   15.10
  -5   7   6  175.78   18.10
  -5  11   5   19.80   22.10
  -4   0   4   57.29    6.80
 -13  10   8   -3.60   31.10
 -12  10   8    9.70   30.10
 -11  12   7    1.40   30.50
 -10   9   8   12.70   26.10
  -9   6   8   53.49   20.80
  -9   7   8   62.79   21.80
  -9  11   7   -3.30   26.40
  -9  13   6    5.40   29.00
  -8  10   7   -4.40   23.60
  -8  14   5   24.00   29.40
  -7   3   7   17.20   14.70
  -7  15   4   -3.20   30.20
  -6  10   6   19.00   21.00
  -6  14   4    0.20   27.40
  -5   4   6  185.98   15.10
  -5   8   6   -1.70   17.80
  -5  13   4  355.36   28.30
  -4   9   5   44.90   17.50
  -3   2   4  418.96   11.40
  -3  10   4   12.40   17.60
   1   3   0   64.19    3.80
 -11  10   8   14.90   28.10
 -10  12   7    5.20   29.00
  -9   4   8   57.99   18.10
  -7   9   7   -6.30   20.90
  -7  12   6   -0.20   25.80
 -12  11   8    0.80   30.00
 -10  10   8    5.90   26.50
  -9   3   8   25.20   17.60
  -9  12   7    8.10   29.50
  -8   6   8   23.30   20.00
  -8  11   7    1.60   24.60
  -8  13   6   -7.00   27.80
  -7  14   5    8.90   29.50
  -6   1   6  232.28   13.50
  -6   6   7   21.30   16.30
  -6   7   7   69.89   19.00
  -6  11   6   -1.30   22.00
  -6  13   5  161.18   26.90
  -5   3   6   36.90   11.90
  -5   9   6    5.60   18.40
  -5  12   5   29.30   23.60
  -4   2   5   10.00    9.50
  -4  10   5    4.90   18.10
 -13   8   9   -0.80   28.70
 -12   8   9   -7.60   27.50
 -11   7   9    6.30   24.80
 -10  13   7    1.10   30.90
  -9  14   6   -8.80   29.90
  -8   5   8    1.20   17.30
  -8   7   8   55.99   20.80
  -8   8   8  168.38   23.20
  -8  15   5    5.40   31.30
  -7   2   7   25.70   13.70
  -7  10   7    0.50   22.60
  -6   5   7    4.50   15.10
  -6   8   7   14.70   18.50
  -3  11   4    6.40   18.90
  -2   6   4   16.60   11.40
  -2   7   4   46.30   13.60
  -1   6   3   -1.30   10.20
   0   2   1  346.77    5.50
 -13   9   9   -1.50   29.70
 -12   9   9   27.20   28.60
 -11   8   9    4.20   24.50
 -10  11   8    2.70   28.00
  -9  10   8    5.00   24.60
  -8  12   7    4.40   27.30
  -7  13   6    0.70   27.90
  -6   4   7   -0.90   14.00
  -5   0   5   34.20    8.50
  -5  10   6    6.70   19.90
  -4  11   5   98.09   21.70
  -3   7   5   18.90   14.00
  -2   5   4    0.00   10.00
  -1   5   3   18.70    9.40
 -13  10   9   30.70   30.80
 -11   9   9   16.80   27.10
 -11  12   8    3.40   30.30
 -10   6   9    4.90   21.20
 -10   8   9   67.99   25.60
  -9  13   7   -3.70   28.80
  -8  14   6   18.00   29.20
  -7  11   7    4.50   23.70
  -6   9   7   12.60   20.10
  -6  12   6   24.00   23.80
  -4   6   6  235.68   17.70
  -3   5   5  192.38   13.10
  -3   8   5   -2.20   14.50
  -1   8   3   -1.40   12.60
   0   6   2   -2.20    9.20
   0   7   2  161.78   12.30
 -12  10   9    8.90   28.80
 -11  10   9    5.80   28.50
 -10  12   8    6.20   29.40
  -9  11   8   -8.10   25.90
  -8   3   8   39.50   15.30
  -7   5   8   12.70   17.30
  -7   6   8   19.90   17.70
  -7   7   8   71.69   19.90
  -7  15   5    7.20   28.80
  -6   3   7   15.30   13.70
  -6  10   7    5.30   20.60
  -5   2   6   -1.20   10.00
  -5  11   6    6.80   22.00
  -5  13   5    9.60   23.20
  -4   5   6  210.08   15.50
  -4   7   6    1.40   14.80
  -4   8   6    5.00   15.90
  -3   4   5   44.30   10.80
  -3   9   5  115.29   18.20
  -2   4   4   54.29    9.60
  -1   9   3    4.40   14.80
 -12  11   9    3.30   30.70
  -9   6   9    0.80   20.20
  -9   7   9    0.90   21.20
  -8  13   7    4.50   27.90
  -7   8   8   13.10   20.00
  -7  12   7   -6.50   24.50
  -7  14   6    4.90   28.50
  -6  13   6   10.30   26.40
  -4  12   5   89.19   23.20
  -3   1   4   72.59    6.80
  -1   4   3    7.40    7.50
   0   5   2  126.39    8.80
 -10  13   8    0.30   30.90
  -9  12   8    5.90   27.90
  -9  14   7   19.10   30.40
  -7   1   7    2.30   12.20
  -7   4   8    3.60   14.90
  -6  11   7   10.00   23.50
  -5   6   7    1.90   15.20
  -5   7   7   76.19   17.30
  -5   8   7    1.40   17.40
  -4   4   6    8.00   11.80
  -4   9   6    6.60   17.20
  -3  10   5   12.10   18.10
  -2  10   4    3.10   16.50
 -13   8  10   13.40   27.80
 -13   9  10    6.00   29.90
  -9   4   9   10.60   17.70
  -6   0   6   55.99   10.60
  -5   5   7    6.00   14.20
  -5   9   7    2.30   18.50
  -5  12   6   -1.40   22.20
  -4   1   5  354.66   11.30
  -4  10   6   31.10   19.90
 -11  12   9    9.50   30.50
  -9  13   8   -8.90   28.90
  -8   6   9   19.90   19.30
  -8   7   9   58.99   21.00
  -8   8   9   82.39   22.40
  -8  14   7    4.10   28.70
  -7   3   8    4.00   14.80
  -7  13   7    8.30   27.20
  -6   2   7    1.70   11.40
  -6   7   8  152.78   19.60
  -5   4   7   30.90   13.60
  -3  11   5   22.80   19.50
  -2   3   4   28.00    8.10
   1   6   1  268.07   10.40
 -12  10  10    9.40   28.90
  -8   5   9   16.70   17.80
  -7  15   6   -1.20   28.40
  -6   5   8    6.40   16.10
  -6   6   8    2.50   16.20
  -6   8   8    6.20   19.10
  -6  12   7   14.10   23.60
  -6  14   6   10.50   27.10
  -5   1   6   48.00   10.30
  -5  10   7    0.70   19.80
  -4   3   6    4.50   10.50
  -8   4   9   30.50   17.60
  -6   9   8   -1.40   19.80
  -1   1   2  562.94    6.90
  -1   3   3  345.37    9.20
   1   5   1    3.00    6.30
  -7   7   9    1.30   19.00
  -7  14   7   -0.30   27.50
  -6   4   8   12.20   14.50
  -6  13   7    5.40   26.60
  -5   3   7  200.78   14.90
  -4  -1   4  372.56    7.60
  -3  -1   3 1135.79    9.00
  -3   7   6  246.88   17.30
  -3   8   6   56.49   16.30
  -2   7   5    2.60   13.50
  -2   8   5   63.29   15.30
  -9   6  10   30.30   20.70
  -7   2   8    1.00   13.60
  -7   6   9    8.40   18.00
  -6  11   8    1.40   23.90
  -4   7   7  145.09   17.20
  -4   8   7   40.90   16.90
  -4  12   6    8.80   20.60
  -3   6   6  687.63   20.50
  -3   9   6   22.50   17.20
  -2   6   5    1.70   11.60
  -2   9   5    2.20   15.30
  -1   7   4   23.20   12.30
  -1   8   4   90.39   14.30
  -9   5  10   46.60   19.80
  -8   3   9   -0.50   15.10
  -8  14   8   -6.30   28.70
  -7   5   9   13.90   16.80
  -7  13   8    0.20   27.70
  -6   1   7   44.20   11.30
  -5  12   7   -1.00   22.40
  -4   6   7  397.96   19.20
  -4   9   7    4.20   17.50
  -3   2   5  161.88   10.00
  -3   5   6   23.50   12.30
  -1   6   4   84.39   11.80
  -1   9   4   -1.50   14.20
  -7  15   7    0.50   28.30
  -6   3   8    7.30   14.00
  -6  12   8    6.60   25.10
  -6  14   7   -1.30   28.10
  -5   6   8   26.70   15.90
  -5   7   8   23.20   16.80
  -5   8   8    6.90   18.00
  -4   2   6   93.29   10.30
  -4   5   7   86.89   14.60
  -4  10   7    6.80   19.90
  -3  10   6   18.30   17.40
  -2  10   5    6.70   16.60
  -9   4  10    8.90   18.10
  -8   6  10   17.50   19.70
  -7   4   9   23.40   15.60
  -5  10   8   16.30   21.20
  -5  13   7   -2.30   24.70
  -3  11   6   21.50   19.80
  -2   2   4  221.38    8.30
  -1   5   4  165.38   11.40
   0   7   3   21.50   11.20
   0   8   3   88.39   13.60
  -8   5  10    1.90   19.00
  -7  14   8   -1.20   27.60
  -6   6   9    8.20   16.70
  -6   7   9   13.90   18.40
  -6   8   9   10.80   19.60
  -6   9   9    2.70   20.10
  -5   2   7    6.60   10.60
  -5   5   8   -3.40   14.40
  -4   4   7   19.00   12.30
  -3   4   6   15.90   11.00
   0   3   2   16.00    4.80
  -7   3   9  115.99   16.40
  -6  13   8   -2.50   26.30
  -4   0   5  291.17    9.00
  -3   0   4  104.29    5.80
  -2   4   5    6.40    9.30
  -8   4  10  125.09   19.70
  -8  14   9    0.20   29.80
  -6   2   8   -0.90   12.50
  -6   5   9    1.00   15.60
  -5   4   8    6.30   13.70
  -4  12   7   -0.30   22.30
  -9   6  11    5.00   21.00
  -7   6  10   22.20   18.80
  -5  12   8   -0.40   22.80
  -1   2   3   64.69    5.50
 -11   8  -3    2.50   13.80
  -6   6   0    3.90    7.30
 -15   1  -6    0.10   19.00
 -15   4  -6   -4.20   18.80
 -13   6  -4   -2.80   17.20
 -13   8  -5    2.90   17.60
 -12   6  -3   12.30   15.60
 -12   8  -4   -1.50   16.40
 -11  -1  -2    0.60   12.70
 -10   0  -1   32.20   11.00
 -10   4  -1    7.40   12.30
 -10   7  -2    7.00   12.60
  -9  -2  -1    6.10    8.90
  -9   6  -1   -1.50   10.90
  -9   8  -2    3.60   12.10
  -8   0   0   -0.20    8.10
  -7   5   0   38.10    8.90
  -5   6   0   11.50    7.00
 -15   2  -6    2.50   19.90
 -15   3  -6   -1.50   19.10
 -14   0  -5    9.80   17.70
 -14   5  -5   -3.90   18.50
 -14   7  -6    2.80   19.30
 -13  -1  -4   -1.70   13.90
 -13   9  -6    1.00   17.40
 -12  -1  -3   -0.90   13.40
 -11   5  -2   29.00   14.10
 -10   1  -1    1.30   10.50
 -10   2  -1   24.50   12.10
  -8   1   0    0.20    8.10
  -8   2   0    7.10    9.50
  -8   3   0    5.50    8.90
  -7  -1   0   12.50    7.80
  -2  -2   0 1250.97    7.50
 -14   1  -5   -5.20   17.80
 -14   4  -5   -0.60   18.90
 -13   5  -4    5.10   17.90
 -12   5  -3    4.10   16.10
 -11   0  -2    4.90   11.60
 -11   4  -2    6.50   14.10
 -11   7  -3   -4.60   15.30
  -9   5  -1   18.50   11.70
  -2   5   0   21.00    4.30
 -15   0  -7   -3.30   19.60
 -14   2  -5    0.10   18.20
 -14   3  -5    9.60   18.50
 -13   4  -4    2.00   18.30
 -13   7  -5   -0.60   17.60
 -12   0  -3    2.40   14.90
 -12   4  -3   14.20   16.60
 -12   7  -4   -5.40   17.70
 -11   1  -2    2.00   13.30
 -11   3  -2   29.30   14.50
 -10  -2  -2    7.20   11.80
 -10   6  -2   26.60   14.30
 -10   8  -3   -3.20   14.60
  -8   6  -1    2.70   10.50
  -7   4   0    4.80    8.50
  -7   7  -1    3.50   10.20
 -15   1  -7    8.50   21.00
 -14   6  -6   -4.80   19.60
 -13   1  -4   50.19   17.00
 -13   2  -4    0.60   17.00
 -13   3  -4   -0.40   16.40
 -13   8  -6   -3.90   20.40
 -12   1  -3    5.60   16.30
 -12   2  -3    4.70   16.40
 -12   3  -3    8.10   16.80
 -11   2  -2   17.40   13.20
  -9   4  -1   41.30   12.50
  -9   7  -2    5.50   13.00
  -8   8  -2    1.90   13.30
  -7   0   0    6.20    7.80
  -5   5   0    5.10    7.80
 -15   2  -7   -4.60   20.30
 -15   3  -7    2.20   20.20
 -14   5  -6   -1.80   21.50
 -14   7  -7   -5.70   22.60
 -13   6  -5    4.60   19.10
 -13   9  -7   -2.90   21.30
 -12   6  -4    5.40   17.80
 -12   8  -5    7.80   20.20
 -11   6  -3    7.90   16.00
 -11   8  -4   -4.70   17.40
 -10   5  -2   -2.00   14.70
  -9   0  -1   21.90   10.50
  -8  -2  -1    4.30    9.10
  -7  -3  -1    1.20    8.60
  -6  -1   0    9.80    6.90
  -6   4   0    6.50    8.70
  -6   7  -1    4.20   10.50
 -14   0  -6    1.70   20.50
 -14   4  -6   -2.30   21.70
 -13  -1  -5   -3.20   18.20
 -13   5  -5    0.90   21.30
 -12   9  -6   -0.90   20.90
 -11   9  -5    0.10   18.70
 -10  -1  -2   77.89   13.40
  -9   1  -1    5.90   10.70
  -9   2  -1    1.40   10.60
  -9   3  -1   -1.50   11.30
  -8   5  -1    2.90   11.40
 -14   1  -6   -2.00   20.00
 -14   2  -6    0.40   21.90
 -14   3  -6    4.30   20.80
 -14   6  -7   -2.50   23.90
 -13   0  -5   10.60   18.80
 -13   7  -6  -11.40   22.30
 -12  -1  -4    6.40   16.60
 -12   5  -4   20.40   19.50
 -11  -1  -3   33.90   15.20
 -11   5  -3   40.50   16.80
 -10   0  -2   72.59   14.70
 -10   4  -2    4.50   14.60
 -10   7  -3   -1.30   15.10
  -9   6  -2    6.60   14.10
  -9   8  -3   -1.30   15.50
  -7   6  -1    5.20   10.70
 -13   1  -5    1.30   20.60
 -13   3  -5   -3.90   21.10
 -13   4  -5   23.00   20.60
 -13   8  -7    7.20   23.40
 -12   0  -4    1.40   16.50
 -12   4  -4    1.00   19.70
 -12   7  -5    7.60   20.50
 -11   4  -3   16.10   17.30
 -11   7  -4   -0.90   17.40
 -10   1  -2   24.50   14.50
 -10   3  -2    1.20   14.40
  -8  -1  -1   10.60   10.00
  -8   4  -1    8.00   12.40
  -8   7  -2   32.80   14.00
  -5  -1   0    4.60    6.80
 -14   0  -7    5.70   23.20
 -14   5  -7   -0.20   23.30
 -13   2  -5   -3.70   19.10
 -13   6  -6   -3.50   23.40
 -12   1  -4   -0.10   18.60
 -12   2  -4    6.30   18.70
 -12   3  -4   -1.30   19.80
 -12   8  -6    0.40   22.70
 -11   0  -3   79.09   16.30
 -11   1  -3    5.10   17.10
 -11   3  -3   -2.40   17.30
 -10   2  -2    2.70   13.50
 -10   6  -3    6.50   17.40
 -10   8  -4   -4.10   18.20
  -9  -2  -2    4.70   11.80
  -8   0  -1   14.00   11.60
  -7  -2  -1    0.20    9.50
  -6  -3  -1   38.90    8.60
  -4   4   0   22.30    7.50
  -2   4   0    2.30    4.10
 -14   1  -7    2.40   23.80
 -14   3  -7    4.20   24.10
 -12   6  -5   11.40   21.70
 -12   9  -7    4.10   24.00
 -11   2  -3   14.90   16.20
 -11   6  -4   13.90   20.20
 -11   8  -5   -5.40   18.90
 -10  -2  -3   -1.50   14.40
  -9   5  -2    5.70   14.00
  -8   1  -1    3.80   11.90
  -8   2  -1    7.90   12.40
  -8   3  -1   23.10   11.90
  -7   5  -1   13.20   11.40
  -6   6  -1   34.20   11.20
  -5   3   0   37.20    8.60
  -3   4   0   10.60    5.90
 -14   2  -7    2.50   23.60
 -14   6  -8   -0.90   25.10
 -13   5  -6   -7.10   22.70
 -13   7  -7   -9.60   23.40
 -11   9  -6    1.60   23.40
  -9   7  -3   33.10   17.10
  -8   6  -2   37.20   14.80
  -8   8  -3   -1.00   15.90
  -7   7  -2    8.80   13.50
  -4  -1   0   20.30    5.60
 -14   5  -8    1.50   26.20
 -13   0  -6    3.90   21.70
 -13   4  -6   -0.10   23.20
 -13   8  -8   -3.40   24.60
 -12  -1  -5    9.20   19.80
 -12   5  -5    9.20   20.20
 -12   7  -6   -3.90   24.40
 -11   5  -4   -6.80   20.30
 -10   5  -3   42.10   17.40
 -10   7  -4   10.70   19.00
  -9   4  -2   29.60   14.70
  -7   4  -1   -3.00   12.20
  -5   1   0   28.30    7.80
  -5   6  -1   21.20   10.60
 -14   0  -8    2.50   24.70
 -13   1  -6   -1.40   21.50
 -13   2  -6    3.70   23.10
 -13   3  -6   -1.90   22.90
 -13   6  -7    0.40   24.40
 -12   0  -5    3.00   19.80
 -12   4  -5    9.40   22.80
 -12   8  -7   -2.20   25.10
 -11   7  -5   -1.90   20.20
 -10   4  -3   -5.90   17.80
  -9   0  -2    4.50   13.00
  -9   3  -2    5.40   13.90
  -6   5  -1   32.20   11.60
  -3  -1   0   38.30    4.60
 -14   1  -8   -2.50   24.40
 -14   2  -8    4.40   26.30
 -14   3  -8   -4.10   25.70
 -13   5  -7    0.20   25.30
 -13   7  -8    5.60   26.90
 -12   1  -5   -7.40   21.20
 -12   3  -5   -0.40   21.20
 -12   6  -6    5.50   25.40
 -12   9  -8    2.30   26.10
 -11   0  -4   27.00   18.70
 -11   8  -6    2.20   23.10
 -10   0  -3    0.40   16.70
  -9   1  -2   26.50   13.80
  -9   2  -2    6.00   14.30
  -9   6  -3   14.60   17.30
  -9   8  -4   -0.80   16.80
  -8  -2  -2    8.40   12.00
  -8   5  -2   47.20   15.40
  -7   0  -1   17.20   11.30
  -7   3  -1   60.89   12.60
  -6  -2  -1   76.09   10.10
  -5  -3  -1    8.20    7.90
  -4   0   0   32.80    6.10
  -2  -1   0  725.03    7.20
 -14   5  -9   -6.90   28.70
 -11   1  -4   65.89   18.90
 -11   3  -4   19.70   19.10
 -11   6  -5    4.70   22.80
 -11   9  -7   -1.90   25.10
 -10   1  -3    0.90   15.90
 -10   2  -3   16.30   16.70
 -10   3  -3   39.20   17.60
 -10   6  -4   -1.50   19.80
  -8   7  -3    2.90   15.90
  -7   1  -1   -0.80   10.90
  -7   2  -1   16.40   11.80
  -7   6  -2    5.60   13.40
  -6   7  -2   -2.50   12.50
  -4   6  -1  129.59   10.70
 -14   0  -9   -0.90   27.00
 -14   4  -9   -2.60   29.00
 -13   0  -7    2.30   23.60
 -13   3  -7    2.20   25.70
 -13   4  -7    6.90   25.40
 -13   6  -8   -5.10   27.50
 -12   5  -6   13.30   23.30
 -12   7  -7    3.80   26.70
  -9  -2  -3    1.60   14.20
  -8   4  -2   73.99   15.70
  -7  -3  -2   47.40   11.90
  -6   4  -1    9.20   11.60
 -14   1  -9   -3.10   28.10
 -14   2  -9   10.60   28.50
 -14   3  -9    5.30   28.20
 -13   1  -7   -1.20   24.30
 -13   2  -7   -2.40   24.00
 -12  -1  -6    0.30   21.20
 -12   8  -8    2.10   26.30
 -11   5  -5   -4.20   21.10
 -11   7  -6   -4.20   23.70
 -10  -2  -4   28.70   17.00
 -10   5  -4   45.50   20.70
  -9   5  -3    5.90   16.70
  -9   7  -4   16.20   19.30
  -8  -1  -2    1.00   12.10
  -5   5  -1   27.50   10.80
  -3   0   0   45.10    5.10
  -3   6  -1   12.90    8.60
 -13   5  -8   -0.50   27.00
 -13   7  -9   -0.90   27.90
 -12   0  -6   -4.10   22.60
 -12   3  -6   -0.90   23.90
 -12   4  -6    7.00   22.90
 -12   6  -7    0.20   26.50
 -12   9  -9   -0.70   26.40
 -11  -1  -5   15.70   20.00
 -10   7  -5    0.90   20.00
  -8   0  -2    9.00   13.70
  -8   3  -2   32.70   14.40
  -8   8  -4   -0.60   18.60
  -6  -1  -1    6.10    9.20
 -14   0 -10    2.20   28.00
 -13   0  -8    5.20   27.30
 -13   4  -8    0.80   26.30
 -12   1  -6    4.50   22.40
 -11   8  -7    1.30   25.10
 -10  -1  -4   24.20   18.00
 -10   4  -4    2.00   19.40
  -9   4  -3    3.50   16.50
  -9   8  -5    3.00   20.40
  -8   1  -2    6.20   13.70
  -8   2  -2   -0.70   13.80
  -8   6  -3    7.90   15.80
  -7   5  -2    6.10   13.20
  -6   3  -1  142.19   12.60
  -5   7  -2    5.60   12.40
  -4  -3  -1    0.70    6.20
 -14   1 -10   -9.10   28.20
 -14   2 -10   -5.70   28.90
 -14   3 -10    2.30   29.90
 -13   1  -8    8.70   27.10
 -13   2  -8    1.20   27.50
 -13   3  -8   -2.50   26.80
 -13   6  -9    5.50   28.40
 -13   7 -10   -2.10   30.50
 -12   5  -7   -1.00   24.90
 -12   7  -8    7.10   27.30
 -11   0  -5   -3.50   19.40
 -11   1  -5   24.20   21.30
 -11   3  -5   13.50   21.50
 -10   0  -4   48.50   19.10
 -10   3  -4    8.20   18.60
  -9   0  -3   -0.20   14.60
  -9   3  -3   12.20   16.90
  -9   6  -4    4.60   19.50
  -7  -2  -2   22.40   11.80
  -7   7  -3    3.50   14.70
  -6   0  -1   51.49   10.40
  -6   1  -1  101.39   11.60
  -6   2  -1  103.19   11.90
  -6   6  -2   -2.60   12.20
  -5  -2  -1   72.69    8.70
  -4   5  -1   24.80    9.70
  -2   0   0  455.35    6.50
 -13   5  -9   -0.60   28.20
 -12  -1  -7    1.70   23.70
 -12   8  -9   -1.30   27.40
 -12   9 -10   -3.70   28.00
 -10   1  -4   16.90   18.60
 -10   2  -4   78.29   19.90
 -10   6  -5    0.30   20.70
  -9   1  -3   51.79   16.40
  -9   2  -3   -6.50   16.00
  -7   4  -2   47.70   15.00
 -13   4  -9    1.50   29.40
 -13   6 -10   -8.90   31.00
 -12   0  -7    8.20   24.40
 -12   3  -7    1.30   26.00
 -12   4  -7    3.80   24.60
 -12   6  -8    8.50   28.10
 -11   5  -6    5.10   23.50
 -11   7  -7   -6.00   24.10
 -11   8  -8    4.50   28.10
  -8   5  -3    1.20   16.00
  -8   7  -4   -1.80   18.40
  -6  -3  -2   54.79   11.10
 -13   0  -9    3.00   27.00
 -13   1  -9   -1.20   28.30
 -13   2  -9   -1.40   28.50
 -13   3  -9   -0.90   28.40
 -12   1  -7    2.10   23.50
 -12   7  -9   10.80   28.80
 -11  -1  -6   70.69   22.50
 -11   9  -9    6.60   27.20
 -10  -2  -5    0.60   18.90
 -10   5  -5   67.69   22.00
  -9   5  -4   25.60   19.10
  -9   7  -5    5.00   20.00
  -8  -2  -3  155.68   15.60
  -7  -1  -2   21.80   11.90
  -7   3  -2    1.30   13.40
  -6   5  -2   -1.00   13.40
  -5  -1  -1  117.59    9.90
  -5   3  -1   -1.00   10.20
 -13   5 -10   -2.10   30.40
 -12   5  -8    0.50   27.60
 -12   8 -10   -5.60   28.10
 -11   0  -6   12.00   22.50
 -11   3  -6   -0.60   24.20
 -11   6  -7   -0.10   24.70
 -10   4  -5   -3.00   22.10
 -10   8  -7    2.00   23.80
 -10   9  -8    2.40   27.10
  -9  -2  -4   -3.70   15.90
  -9   8  -6   -3.50   22.00
  -8   4  -3  124.39   17.70
  -8   8  -5   15.70   20.30
  -7   0  -2    8.70   13.10
  -7   6  -3   -1.40   14.70
  -6   7  -3    4.20   14.80
  -5   6  -2   11.80   12.30
 -12  -1  -8   14.60   25.20
 -12   4  -8   -1.50   27.30
 -12   6  -9   -2.20   27.90
 -11   1  -6    5.90   21.60
 -11   2  -6   26.30   22.80
 -11   7  -8    1.40   27.40
 -10  -1  -5   11.40   19.40
 -10   6  -6   33.30   24.70
  -9   4  -4   -0.40   18.50
  -8  -1  -3   17.70   14.80
  -8   6  -4   74.39   19.60
  -7   1  -2  215.28   15.50
  -7   2  -2   42.60   13.80
  -5   0  -1   50.59    9.80
  -5   2  -1    4.30    9.60
  -4   4  -1   37.70    9.60
 -13   0 -10   17.00   28.30
 -13   1 -10   -8.00   29.30
 -13   2 -10    1.00   29.80
 -13   3 -10   -0.50   29.80
 -12   0  -8   -1.00   24.30
 -12   3  -8    1.40   26.40
 -12   7 -10   10.40   29.40
 -12   8 -11   -7.60   31.20
 -11   5  -7    3.30   25.00
 -11   8  -9   -2.00   27.80
 -11   9 -10    1.30   28.60
 -10   0  -5    2.00   19.00
 -10   2  -5   -6.30   21.20
 -10   3  -5   -6.30   20.70
  -9   6  -5    0.90   20.50
  -8   0  -3   20.00   15.50
  -8   3  -3   30.00   16.00
  -5   1  -1    9.20    9.30
  -4  -2  -1   58.69    7.10
  -3  -3  -1  196.18    6.50
 -13   5 -11   -5.10   30.90
 -12   1  -8   83.59   26.40
 -12   2  -8    8.90   25.70
 -12   5  -9    3.20   28.90
 -10   1  -5    9.00   19.90
 -10   7  -7   -4.90   23.70
  -9   0  -4    0.70   16.60
  -9   1  -4    3.40   17.20
  -9   2  -4   -2.30   17.40
  -8   1  -3    5.30   15.00
  -8   2  -3    0.80   15.20
  -7   5  -3   88.09   16.20
  -7   7  -4    1.90   17.40
  -6  -2  -2    2.10   10.40
  -6   4  -2   23.80   13.00
  -2   5  -1   51.19    6.70
 -13   0 -11   50.99   31.00
 -12   4  -9   -1.80   29.70
 -12   6 -10   -3.60   29.00
 -11  -1  -7    4.60   21.40
 -11   4  -7   12.40   24.50
 -11   6  -8   -3.30   25.70
 -10   5  -6   67.39   23.10
 -10   8  -8   -5.50   24.60
 -10   9  -9    2.70   28.80
  -9   5  -5    7.90   21.30
  -9   7  -6   11.30   21.20
  -8   5  -4   -2.40   18.30
  -8   7  -5   16.40   20.10
  -5   5  -2   54.29   12.70
  -4   6  -2    3.90   11.40
 -13   1 -11   -7.70   29.50
 -13   2 -11   30.40   30.90
 -13   3 -11    7.10   30.00
 -12   0  -9   -2.30   27.40
 -12   3  -9    0.40   29.30
 -12   7 -11  -11.00   30.50
 -11   0  -7   -1.70   22.30
 -11   1  -7    0.40   24.70
 -11   2  -7    1.40   23.90
 -11   3  -7    8.40   24.60
 -11   7  -9   10.30   28.80
 -11   8 -10   -6.60   28.60
 -11   9 -11   -2.50   29.20
 -10   4  -6    2.80   21.70
  -9   8  -7    2.50   24.10
  -6   3  -2   16.90   12.70
  -5   7  -3   87.99   14.90
  -4   3  -1   35.50    8.90
  -1   5  -1   69.69    5.90
 -13   4 -12    2.70   32.30
 -12   1  -9    2.10   26.70
 -12   2  -9    0.80   27.60
 -12   5 -10   -2.10   29.70
 -11   5  -8   17.20   26.10
 -10  -1  -6   40.80   21.30
 -10   6  -7   -0.60   24.10
  -9  -2  -5   40.40   18.00
  -9   4  -5   21.30   21.30
  -8   8  -6    6.70   20.20
  -7  -2  -3  297.27   16.20
  -7   4  -3   87.59   16.30
  -6  -1  -2   59.79   11.20
  -5  -3  -2    2.50    9.20
  -4  -1  -1  272.87    9.40
  -3   4  -1   80.19    8.40
 -13   0 -12    9.00   30.20
 -13   1 -12   -7.00   31.20
 -13   2 -12   31.60   32.70
 -13   3 -12    5.40   32.00
 -12   4 -10   -4.60   30.30
 -12   6 -11    6.70   31.00
 -12   7 -12    4.30   31.40
 -11   4  -8    7.60   25.40
 -11   6  -9   -5.20   27.90
 -11   9 -12    2.80   31.50
 -10   0  -6   16.00   21.60
 -10   2  -6   -6.00   22.30
 -10   3  -6   14.90   21.80
 -10   7  -8    1.20   24.90
 -10   9 -10   -4.80   29.30
  -9   6  -6    8.20   21.40
  -8  -2  -4  238.78   18.00
  -8   4  -4   42.20   17.90
  -7   6  -4    2.80   16.20
  -6   1  -2  205.68   14.00
  -6   2  -2   12.80   12.20
  -4   2  -1    9.10    8.30
 -12   3 -10   13.70   30.30
 -11  -1  -8    5.10   24.00
 -11   3  -8   26.70   26.70
 -11   7 -10   -5.80   29.00
 -11   8 -11   -0.70   29.50
 -10   1  -6    3.20   20.90
 -10   5  -7    5.90   24.00
 -10   8  -9   -1.90   26.30
  -9  -1  -5   16.70   18.20
  -9   3  -5   40.40   20.20
  -8   3  -4   -1.10   17.70
  -8   6  -5   91.29   20.20
  -7  -1  -3    4.30   13.70
  -7   3  -3   35.00   15.40
  -6   7  -4   13.30   16.20
  -5   4  -2  220.98   14.40
  -4   0  -1   87.79    8.70
 -12   0 -10   -1.80   28.00
 -12   1 -10  137.89   30.70
 -12   2 -10    0.90   29.10
 -12   5 -11   -0.80   30.90
 -12   6 -12   -2.30   32.60
 -11   0  -8    2.10   23.70
 -11   1  -8    1.20   26.00
 -11   5  -9   10.60   27.20
  -9   0  -5   55.49   18.50
  -9   1  -5   45.50   19.10
  -9   2  -5    2.40   18.90
  -9   7  -7    1.70   22.50
  -8  -1  -4  117.49   16.20
  -7   0  -3  141.59   16.00
  -7   2  -3    8.40   14.60
  -6   5  -3    8.40   14.10
  -4   1  -1  104.99    8.80
  -3   6  -2   96.29   10.70
 -12   4 -11    2.20   30.50
 -11   6 -10   -0.50   28.50
 -10   6  -8    0.20   24.90
  -9   5  -6    0.20   21.00
  -8   0  -4    3.30   15.30
  -8   1  -4    4.00   16.00
  -8   2  -4    0.00   16.40
  -8   5  -5    8.70   19.60
  -8   7  -6    8.00   20.00
  -7   1  -3   -3.00   14.00
  -7   5  -4   33.90   17.40
  -7   7  -5    1.30   17.20
  -6  -3  -3   18.20   11.50
  -5   6  -3  110.49   14.70
  -4   5  -2   41.40   10.90
 -12   0 -11    3.60   29.40
 -12   3 -11    9.10   30.00
 -12   5 -12   -1.00   31.00
 -11   4  -9   10.00   26.60
 -11   7 -11    1.60   29.60
 -11   8 -12    2.00   30.30
 -10  -1  -7   -3.30   21.60
 -10   3  -7    6.20   23.00
 -10   7  -9   -1.50   25.60
 -10   8 -10    1.90   28.20
 -10   9 -11   -6.00   28.60
  -8   8  -7    2.30   21.20
  -7   8  -6    6.10   20.10
  -5  -2  -2   -0.20    8.80
  -5   3  -2 1175.78   21.50
  -3  -2  -1   65.09    5.60
  -3   3  -1    9.80    6.50
 -12   1 -11   69.99   30.10
 -12   2 -11   74.89   30.00
 -12   6 -13    4.70   32.00
 -11  -1  -9   16.00   24.00
 -11   3  -9    9.80   26.10
 -11   5 -10  -12.20   27.60
 -10   0  -7   49.30   21.90
 -10   1  -7   21.40   21.90
 -10   5  -8   -1.40   24.70
  -9  -2  -6    9.30   18.60
  -9   4  -6   -4.40   21.10
  -9   6  -7   11.70   22.80
  -6   4  -3    4.30   13.80
 -11   0  -9    3.90   24.50
 -11   1  -9   -2.20   24.90
 -11   6 -11   -0.90   29.50
 -11   7 -12   -3.90   29.50
 -11   8 -13   -0.80   31.30
 -10   6  -9   -0.90   25.20
 -10   9 -12    2.40   29.80
  -9   3  -6    3.90   20.60
  -9   8  -9   -0.60   25.10
  -8   4  -5   25.30   18.50
  -8   6  -6   10.10   19.90
  -7   4  -4   10.00   16.00
  -6   6  -4   -0.30   14.50
 -12   0 -12    3.10   28.90
 -12   1 -12   11.00   29.30
 -12   2 -12   33.10   30.60
 -11   4 -10   -5.10   27.80
 -10   7 -10   -6.10   26.90
 -10   8 -11    3.70   28.60
  -9  -1  -6    8.10   17.90
  -9   2  -6    1.10   19.60
  -9   5  -7  182.38   24.30
  -8  -2  -5   11.00   16.00
  -7   6  -5   18.80   17.30
  -6  -2  -3  299.57   14.50
  -6   3  -3   16.90   13.40
  -5  -1  -2   68.49    9.60
  -5   2  -2  189.48   12.60
  -5   7  -4    9.10   14.40
 -11  -1 -10    6.10   24.50
 -11   3 -10    0.50   26.60
 -11   5 -11    3.80   29.20
 -10  -1  -8   18.90   22.50
 -10   3  -8   27.10   23.70
  -9   0  -6   10.10   18.60
  -9   1  -6   -0.20   19.00
  -8   3  -5    4.30   17.60
  -8   7  -7   10.10   20.60
  -8   8  -8   17.70   22.90
  -7  -2  -4  288.57   17.00
  -7   3  -4   15.80   15.80
  -6   7  -5   41.30   17.10
  -5   0  -2  131.39   10.90
  -5   1  -2  226.38   12.40
  -5   5  -3    8.50   12.30
  -4   4  -2   40.80    9.90
  -3   2  -1 1486.75   16.10
 -12   0 -13   -0.40   29.20
 -12   1 -13    1.20   29.00
 -12   2 -13    4.60   30.70
 -12   3 -13   -1.00   30.40
 -12   4 -14   -0.40   31.70
 -11   0 -10   24.60   25.30
 -11   1 -10   10.90   25.70
 -11   2 -10   46.60   26.40
 -11   6 -12    2.20   29.50
 -11   7 -13   -2.10   30.20
 -10   0  -8   66.19   22.50
 -10   1  -8    2.80   23.30
 -10   5  -9   14.70   25.20
 -10   9 -13   -9.80   29.40
  -9   4  -7   14.60   21.40
  -9   6  -8   -8.00   22.80
  -9   9 -11   -1.10   28.20
  -8  -1  -5   -2.80   15.20
  -8   0  -5    6.90   16.90
  -8   2  -5   18.70   17.30
  -8   5  -6   26.50   19.70
  -7   7  -6   24.70   18.20
  -6  -1  -3   -4.10   11.80
  -6   2  -3   11.60   13.00
  -4  -3  -2   34.40    7.10
  -4   6  -3   83.09   12.50
  -3  -1  -1 2482.75   17.60
 -12   3 -14   19.70   31.70
 -11   4 -11   22.40   28.60
 -10   4  -9    8.60   24.60
 -10   6 -10    6.60   26.00
 -10   7 -11    1.30   28.60
 -10   8 -12    4.30   28.00
  -9  -2  -7   -4.60   19.20
  -9   7  -9   -9.70   23.80
  -9   8 -10   -0.50   24.80
  -8   1  -5    4.30   16.50
  -7  -1  -4  133.39   15.10
  -7   2  -4    1.20   15.10
  -7   5  -5   16.00   16.80
  -7   8  -7    4.40   19.20
  -6   1  -3    9.10   12.40
  -6   5  -4   23.40   14.80
  -3   0  -1  321.77    8.40
  -3   1  -1 4637.94   25.90
 -12   0 -14    1.60   30.00
 -12   2 -14   19.90   31.60
 -11  -1 -11   19.30   26.30
 -11   3 -11    7.90   27.90
 -11   5 -12    0.80   29.00
 -11   6 -13    3.60   30.40
 -11   7 -14   -4.30   30.90
 -10   9 -14    2.00   30.10
  -9   3  -7   15.90   21.20
  -8   4  -6   71.49   19.50
  -8   6  -7   15.60   20.70
  -7   0  -4    4.80   14.10
  -7   1  -4   12.10   14.70
  -1   4  -1   99.29    5.00
 -11   0 -11   -0.40   26.00
 -11   1 -11   15.40   26.50
 -11   2 -11    3.90   25.60
 -11   4 -12   -2.60   29.20
 -10  -1  -9   -1.10   21.60
 -10   3  -9    0.90   23.90
 -10   5 -10   10.00   25.30
 -10   6 -11   15.00   27.30
 -10   7 -12   -0.10   28.00
 -10   8 -13    4.70   29.40
  -9  -1  -7    6.00   18.70
  -9   0  -7   18.40   20.20
  -9   2  -7    8.50   20.50
  -9   5  -8   44.40   22.80
  -8   7  -8   10.70   21.00
  -8   8  -9   -2.00   23.20
  -5   4  -3   12.80   12.00
  -5   6  -4    5.40   13.90
 -11   3 -12   -0.60   28.80
 -11   5 -13    4.50   29.70
 -11   6 -14   -6.00   30.60
 -10   0  -9   58.39   23.00
 -10   1  -9   16.90   23.30
 -10   2  -9   33.10   23.90
  -9   1  -7   14.20   19.70
  -9   6  -9    2.90   23.70
  -9   7 -10   -4.30   24.40
  -9   8 -11    7.70   26.40
  -8  -2  -6    1.70   16.50
  -8   3  -6    9.50   18.10
  -7   4  -5   60.99   17.00
  -7   6  -6    7.60   17.50
  -6   4  -4   40.60   14.70
  -6   6  -5   70.69   16.70
  -5  -3  -3   12.00    9.80
 -11   0 -12   -3.70   27.50
 -11   1 -12  240.18   31.70
 -11   2 -12   10.10   28.00
 -11   4 -13   10.90   29.30
 -10   4 -10    3.90   23.40
 -10   8 -14   -3.10   29.90
  -9   4  -8   -1.60   21.20
  -8   5  -7   70.59   21.10
  -7   7  -7   -5.20   18.30
  -4  -2  -2   12.20    7.40
 -11   3 -13   -5.50   28.40
 -11   5 -14    6.30   28.80
 -10  -1 -10   22.50   24.10
 -10   3 -10   20.20   24.90
 -10   5 -11   -6.70   25.50
 -10   6 -12    4.50   28.50
  -9   3  -8    8.60   21.30
  -9   5  -9   19.80   23.00
  -9   9 -13   12.70   28.30
  -8   0  -6    5.60   17.20
  -8   1  -6   25.10   17.10
  -8   2  -6   31.00   17.90
  -7   3  -5   -2.40   15.70
  -7   8  -8   11.70   19.80
  -6   7  -6   17.70   17.10
  -5   3  -3  223.78   13.80
  -5   7  -5    4.00   14.50
  -4   2  -2    1.00    8.60
  -4   5  -3  104.69   12.10
 -11   0 -13   11.80   27.60
 -11   1 -13  186.98   31.00
 -11   2 -13   20.80   28.80
 -11   5 -15    3.30   31.80
 -10   0 -10   26.70   23.30
 -10   1 -10   34.20   24.10
 -10   4 -11   -1.70   25.40
 -10   8 -15    3.90   29.70
  -9  -1  -8   30.80   20.60
  -9   2  -8   -0.60   20.30
  -9   6 -10    4.00   24.10
  -9   7 -11   -5.40   24.30
  -9   8 -12   -5.40   27.10
  -8   4  -7   11.70   20.10
  -8   6  -8    1.80   20.80
  -8   7  -9   -2.20   22.30
  -7  -2  -5  186.78   15.50
  -7   5  -6   -1.20   16.90
  -6   3  -4    1.20   13.70
  -3   4  -2  674.13   13.70
  -3   6  -3  726.13   16.10
 -11   4 -15   10.00   31.50
 -10   5 -12   32.40   28.20
 -10   6 -13    8.50   28.60
 -10   7 -14   -9.50   29.20
  -9   0  -8   42.70   20.40
  -9   1  -8   -1.50   19.70
  -9   4  -9   56.09   22.70
  -9   9 -14   14.60   28.20
  -7  -1  -5   -0.30   14.30
  -7   2  -5    5.40   15.30
  -6  -2  -4  383.96   15.70
  -6   5  -5   25.70   15.00
  -5  -2  -3    0.80    9.20
  -5   5  -4    0.00   13.40
  -4  -1  -2   97.29    8.40
  -4   1  -2   29.50    8.30
  -2   5  -2   41.00    7.10
 -11   0 -14    3.50   27.80
 -11   1 -14   21.10   28.60
 -11   2 -14    7.10   28.60
 -10  -1 -11   45.70   24.80
 -10   3 -11   12.20   24.90
 -10   7 -15   -7.20   30.50
  -9   8 -13   10.00   27.70
  -9   9 -15   29.80   30.30
  -8   5  -8    3.10   20.90
  -7   0  -5    6.30   14.20
  -7   1  -5    3.10   14.70
  -7   6  -7   46.10   18.50
  -6   2  -4    2.60   13.20
  -5   2  -3   41.20   11.20
  -4   0  -2   -1.10    7.50
  -2  -2  -1   41.60    3.60
 -11   0 -15   18.60   29.60
 -11   2 -15   11.90   29.50
 -10   0 -11   76.09   24.40
 -10   1 -11   67.79   24.80
 -10   4 -12   42.60   27.10
 -10   5 -13    1.60   27.80
 -10   6 -14   15.80   29.00
  -9   3  -9   -3.70   21.50
  -9   5 -10   -1.30   23.40
  -9   6 -11   -3.90   24.10
  -9   7 -12    3.20   25.70
  -8  -2  -7   47.50   16.40
  -8   6  -9    2.70   22.30
  -8   8 -11   -5.40   24.50
  -7   4  -6   18.10   16.40
  -7   7  -8   -2.60   19.00
  -7   8  -9   17.90   20.90
  -6  -1  -4  386.06   15.60
  -6   1  -4  151.98   14.30
  -5  -1  -3    6.10    9.70
  -4   6  -4   20.40   12.40
 -11   3 -16    3.80   30.60
 -10   3 -12    7.10   25.60
  -9  -1  -9   27.00   20.90
  -9   0  -9   -6.80   20.70
  -9   1  -9   81.09   22.50
  -9   8 -14   10.60   28.70
  -8  -1  -7    6.40   16.10
  -8   0  -7   18.00   17.80
  -8   1  -7    1.50   17.90
  -8   2  -7    3.90   17.80
  -8   7 -10   -6.10   21.90
  -6   4  -5    2.50   15.20
  -6   6  -6   -1.80   15.00
  -5   0  -3  152.98   11.30
  -5   6  -5   44.50   14.30
 -10  -1 -12    1.70   23.30
 -10   0 -12  133.79   26.60
 -10   1 -12  127.19   26.70
 -10   2 -12   -1.30   24.50
 -10   4 -13    5.10   27.20
 -10   5 -14    1.60   28.30
 -10   6 -15    0.70   29.40
  -9   5 -11   27.60   24.90
  -9   7 -13   -3.30   26.80
  -8   4  -8   72.89   20.80
  -8   9 -13   -5.70   26.10
  -7   3  -6    3.30   15.70
  -7   5  -7    6.30   18.20
  -6   7  -7   25.00   17.10
  -6   8  -8   83.09   19.70
  -5   4  -4    5.00   12.00
  -3   3  -2    5.90    7.50
 -10   3 -13   -3.20   26.40
 -10   6 -16   -1.20   30.00
  -9   3 -10    3.60   22.50
  -9   6 -12    6.90   24.40
  -9   8 -15   12.50   27.80
  -8   5  -9    3.50   20.90
  -8   8 -12    1.50   24.60
  -7  -2  -6    6.80   14.10
  -5   7  -6    4.50   14.80
  -4   7  -5   23.30   13.60
  -2   1  -1   44.30    4.20
   0   4  -1  576.04    5.20
 -10  -1 -13   15.90   25.10
 -10   0 -13   26.00   26.30
 -10   1 -13    1.20   26.60
 -10   2 -13   22.50   26.40
 -10   4 -14   22.10   27.80
 -10   5 -15   41.20   29.50
  -9  -1 -10  121.09   22.50
  -9   7 -14   11.70   27.40
  -9   8 -16   12.40   29.20
  -8  -2  -8   42.80   17.50
  -8   3  -8    4.70   18.70
  -8   6 -10    4.40   21.50
  -7   2  -6    1.00   15.40
  -7   6  -8   -0.90   18.00
  -7   8 -10   -4.80   20.00
  -6   3  -5    7.00   13.60
  -3  -3  -2   62.79    5.30
  -3   5  -3    6.70    9.10
  -1   3  -1  222.38    5.20
 -10   3 -14   -0.70   26.90
 -10   4 -15   13.10   28.90
 -10   5 -16   -1.10   29.40
  -9   0 -10   24.00   20.20
  -9   1 -10   34.80   21.50
  -9   4 -11   20.30   22.90
  -9   5 -12    2.60   23.80
  -9   6 -13    3.60   26.00
  -8   2  -8    2.20   17.90
  -7  -1  -6   21.40   13.70
  -7   0  -6   -1.10   14.00
  -7   1  -6    8.30   14.70
  -6   5  -6   27.30   14.80
  -4   3  -3  298.77   12.60
  -2  -1  -1   56.29    3.60
  -2   6  -3   86.99    9.30
 -10   0 -14    3.60   26.70
 -10   1 -14   16.20   26.70
 -10   2 -14    4.60   26.20
  -9   3 -11   63.09   23.20
  -9   7 -15   15.30   27.10
  -8  -1  -8   17.80   16.50
  -8   0  -8    1.30   16.70
  -8   1  -8   80.89   18.50
  -8   4  -9    2.10   19.70
  -8   9 -15   34.90   28.00
  -6  -2  -5  133.09   13.10
  -6   2  -5   17.90   13.10
  -6   6  -7   29.30   16.40
  -5  -3  -4   28.80    9.70
  -5   3  -4   -2.20   11.20
  -5   5  -5   50.49   13.70
  -4   5  -4  237.58   13.40
  -2   0  -1 1156.18    9.90
 -10   2 -15   -1.80   27.10
 -10   3 -15    0.90   26.60
 -10   4 -16   10.60   28.50
  -9  -1 -11   40.40   21.50
  -9   2 -11   -5.00   21.70
  -9   4 -12    0.30   23.20
  -9   5 -13    2.20   24.50
  -9   6 -14    3.90   26.30
  -9   7 -16   58.69   29.20
  -8   5 -10    4.40   20.50
  -8   6 -11   -2.00   21.70
  -8   7 -12   -2.30   22.40
  -7   5  -8   13.20   17.50
  -7   8 -11   43.00   22.10
  -6   7  -8    0.10   16.80
  -6   8  -9    8.00   18.40
  -4  -3  -3    0.50    7.10
  -3   2  -2    5.10    5.90
  -2   4  -2   10.30    5.80
 -10   0 -15    7.60   25.50
 -10   1 -15    1.00   26.00
 -10   4 -17    6.60   29.40
  -9   0 -11    1.10   20.50
  -9   1 -11   62.79   22.00
  -8   3  -9   37.10   19.40
  -8   8 -14   -2.70   25.20
  -8   9 -16   -2.10   26.60
  -7   3  -7   66.99   16.40
  -7   6  -9    9.00   18.90
  -7   7 -10   -1.40   19.50
  -6  -1  -5    9.40   12.00
  -6   0  -5  269.97   15.60
  -6   1  -5   37.80   12.90
  -6   4  -6  358.36   18.40
  -5   2  -4   29.50   11.00
  -1   5  -2  125.99    6.40
 -10   0 -16   -0.20   27.00
 -10   1 -16   10.50   27.60
 -10   2 -16   11.20   27.20
 -10   3 -17    8.20   28.20
  -9   3 -12    1.50   23.00
  -9   4 -13   -3.10   24.30
  -9   5 -14   -6.00   26.60
  -9   6 -15   -2.60   26.30
  -9   7 -17   19.10   28.50
  -8  -2  -9   34.70   16.70
  -8   2  -9   30.30   18.90
  -8   4 -10    4.50   19.40
  -8   7 -13   10.10   24.40
  -7  -2  -7    7.50   14.20
  -7   2  -7    1.50   15.00
  -5  -2  -4   79.09   10.10
  -5   7  -7   20.40   14.60
  -4   2  -3  420.26   12.60
  -3  -2  -2   23.70    5.10
  -3   6  -4   28.50   10.10
 -10   0 -17   31.70   28.10
 -10   1 -17   -0.40   28.20
 -10   2 -17   -1.30   27.60
  -9  -1 -12   19.70   21.60
  -9   0 -12   80.99   23.30
  -9   1 -12   -0.30   22.80
  -9   2 -12    6.90   21.90
  -9   6 -16   21.50   27.40
  -8  -1  -9   93.59   18.00
  -8   0  -9   37.30   18.40
  -8   1  -9    2.70   17.80
  -8   5 -11    0.20   20.90
  -8   6 -12   10.40   21.70
  -8   8 -15    4.70   25.30
  -7  -1  -7   26.40   14.70
  -7   1  -7   31.40   14.80
  -7   4  -8  344.37   21.00
  -6   5  -7   53.29   15.90
  -5   4  -5   23.40   12.70
  -4  -2  -3    0.60    7.20
  -4   6  -5    4.80   11.60
  -3   1  -2   57.59    6.10
  -9   3 -13    9.00   22.90
  -9   4 -14   25.00   25.00
  -9   5 -15   19.30   25.70
  -9   6 -17   38.00   28.10
  -8   3 -10   47.50   19.50
  -8   7 -14    5.60   25.80
  -8   8 -16   10.10   27.10
  -7   0  -7    5.90   13.90
  -7   5  -9    4.10   17.60
  -7   7 -11    3.80   20.20
  -6   3  -6   -1.20   13.50
  -6   6  -8   39.40   16.60
  -6   8 -10    0.90   18.30
  -5  -1  -4   83.29   10.00
  -5   0  -4  133.49   11.00
  -4   1  -3   28.60    8.20
  -4   7  -6   18.80   13.00
  -3   4  -3  122.29    9.20
  -9  -1 -13   -0.70   22.00
  -9   0 -13  212.38   25.30
  -9   1 -13   33.70   23.20
  -9   2 -13   -6.30   22.00
  -9   5 -16   54.09   27.10
  -8  -2 -10   11.40   18.00
  -8   2 -10    2.90   19.10
  -8   4 -11   -3.60   19.50
  -8   6 -13    2.50   23.10
  -8   8 -17    2.70   27.20
  -7   3  -8   22.70   16.00
  -7   6 -10   10.60   18.60
  -6   7  -9   21.40   16.40
  -4  -1  -3   -1.20    7.40
  -4   0  -3   64.39    8.50
  -4   4  -4   84.09   10.50
  -3   0  -2  747.43   10.80
  -9   3 -14    2.10   23.60
  -9   4 -15    0.60   25.00
  -9   5 -17    6.20   27.80
  -8  -1 -10   90.59   19.10
  -8   1 -10   -2.70   18.40
  -8   5 -12    2.50   21.10
  -8   7 -15   25.40   24.80
  -7   8 -13   -0.40   20.90
  -6   2  -6    7.80   13.10
  -5   5  -6    5.70   13.10
  -9  -1 -14   -3.80   22.50
  -9   0 -14   27.00   23.60
  -9   1 -14   35.30   24.50
  -9   2 -14    7.80   23.10
  -9   3 -15    4.50   24.40
  -9   4 -16   10.70   25.70
  -9   5 -18   -4.80   27.50
  -8   0 -10   57.79   18.10
  -8   3 -11    6.30   19.20
  -8   6 -14    5.00   24.20
  -8   7 -16   -1.50   25.50
  -7  -2  -8    7.50   14.20
  -7   2  -8   49.60   15.80
  -7   4  -9   30.00   17.10
  -7   7 -12   26.60   21.10
  -6  -2  -6    3.30   11.60
  -6   1  -6   90.29   14.00
  -6   8 -11   27.70   18.90
  -5   3  -5   28.70   11.50
  -9  -1 -15   -5.20   24.10
  -9   2 -15    3.80   24.00
  -9   3 -16   29.90   25.80
  -9   4 -17    0.20   26.40
  -8   2 -11    2.70   19.60
  -8   5 -13    1.20   20.90
  -8   7 -17   -0.30   26.30
  -7   0  -8   29.00   15.20
  -7   1  -8    8.10   14.70
  -7   5 -10   41.40   18.20
  -7   6 -11    4.10   18.50
  -7   8 -14   -5.90   22.10
  -7   9 -17    2.80   25.80
  -6  -1  -6    4.80   11.50
  -6   0  -6    0.70   12.00
  -6   5  -8   13.10   15.30
  -6   7 -10   76.29   18.70
  -5   6  -7   15.50   12.60
  -5   7  -8   84.39   15.50
  -4   5  -5   40.00   11.10
  -2   3  -2   90.39    5.70
  -2   5  -3   25.00    7.20
  -9   0 -15   17.40   23.30
  -9   1 -15   -1.40   23.60
  -9   2 -16    3.80   25.00
  -9   3 -17   -0.80   26.00
  -9   4 -18    4.30   27.10
  -8  -1 -11   14.10   18.20
  -8   1 -11    7.00   19.30
  -8   6 -15   16.90   24.00
  -8   7 -18    7.40   27.00
  -6   6  -9   71.89   16.30
  -4   3  -4  134.09   10.30
  -3   5  -4    5.20    8.90
  -1   2  -1   49.90    3.10
  -9  -1 -16    9.00   24.00
  -9   0 -16   15.60   23.50
  -9   1 -16   10.20   23.80
  -9   2 -17    0.20   25.80
  -9   3 -18   14.40   26.20
  -8   0 -11  392.76   22.90
  -8   3 -12   46.70   20.50
  -8   4 -13   13.40   20.80
  -8   5 -14    2.10   21.80
  -8   6 -16    6.90   23.50
  -7   9 -18   -0.90   25.10
  -6   3  -7   38.80   13.70
  -6   8 -12    9.50   19.00
  -5   2  -5    2.00   10.50
  -5   4  -6   10.60   12.30
  -4   6  -6   13.50   11.30
  -3   3  -3   14.20    6.90
  -9   0 -18    0.50   25.40
  -9   0 -17   17.80   23.80
  -9   1 -18   -1.90   25.30
  -9   1 -17   14.50   24.30
  -8   2 -12   10.90   18.70
  -8   5 -15    5.20   24.00
  -8   6 -17    7.30   25.60
  -7  -2  -9    1.00   14.30
  -7   2  -9  100.69   16.80
  -7   4 -10   37.40   17.20
  -7   5 -11    7.70   17.70
  -7   6 -12    1.20   18.90
  -7   8 -16    1.70   24.20
  -4   7  -7    1.00   12.30
  -8  -1 -12   27.90   17.70
  -8   0 -12  560.64   25.10
  -8   1 -12   42.50   18.70
  -8   3 -13    4.20   20.10
  -8   4 -14    0.30   20.90
  -8   6 -18   14.10   25.40
  -7  -1  -9   19.80   14.80
  -7   1  -9   11.40   14.90
  -7   7 -14   -0.30   20.40
  -7   8 -17    3.70   23.90
  -6   2  -7    4.60   12.90
  -6   4  -8   28.50   14.20
  -5  -1  -5  122.99   11.00
  -5   1  -5    1.60    9.60
  -5   5  -7   79.29   13.80
  -5   8 -10   20.00   16.30
  -8   2 -13   29.80   19.90
  -8   4 -15    7.70   23.00
  -8   5 -16    4.20   23.30
  -8   6 -19    3.40   25.90
  -7   0  -9   24.10   14.60
  -7   3 -10    5.70   16.40
  -7   6 -13    4.40   19.40
  -7   7 -15   27.40   22.80
  -7   8 -18   -2.50   24.60
  -6  -2  -7   23.90   11.90
  -6   5  -9   45.70   15.30
  -6   6 -10    1.70   15.70
  -6   8 -13    4.40   19.40
  -5   6  -8   13.00   13.70
  -5   7  -9    1.80   14.30
  -4   2  -4   23.90    8.50
  -8  -1 -13   69.19   19.00
  -8   0 -13  111.59   21.00
  -8   1 -13   37.50   19.70
  -8   3 -14    4.90   20.70
  -8   5 -18    2.00   26.00
  -8   5 -17   16.90   24.20
  -7   2 -10   -3.40   16.30
  -7   4 -11   22.40   17.30
  -7   5 -12   10.10   17.90
  -6  -1  -7   20.90   11.50
  -6   0  -7   21.90   12.00
  -6   3  -8    9.80   13.90
  -5   3  -6    3.60   11.10
  -4   4  -5   -1.90    9.30
  -8   2 -14   -6.30   19.80
  -8   3 -15   -4.00   21.10
  -8   4 -16   18.80   23.10
  -8   5 -19   14.80   25.90
  -7  -2 -10   49.10   15.50
  -7   6 -14   -3.20   19.80
  -7   7 -16    9.10   22.60
  -6   7 -12   48.10   17.40
  -5   8 -11   32.70   17.00
  -2   2  -2  556.04    8.40
  -8  -1 -14  113.99   20.10
  -8   0 -14   -1.20   18.70
  -8   1 -14   -0.90   19.30
  -8   2 -15   -0.90   21.40
  -8   3 -16    2.30   22.20
  -8   4 -18    4.50   23.80
  -8   4 -17    2.50   22.50
  -7  -1 -10    2.30   14.30
  -7   0 -10   99.19   16.00
  -7   1 -10   73.59   16.10
  -7   3 -11  109.49   18.10
  -7   4 -12   -1.60   17.40
  -7   5 -13    4.20   18.90
  -7   6 -15    4.80   21.60
  -7   7 -18    1.60   24.50
  -7   7 -17    2.00   22.50
  -6   5 -10    2.20   15.80
  -6   6 -11   62.69   17.00
  -5   4  -7    1.10   12.40
  -4  -2  -4   -1.40    6.90
  -4   5  -6    2.00   10.80
  -3   4  -4   83.79    8.70
  -8  -1 -15   -1.20   19.10
  -8   0 -15   -4.10   20.30
  -8   1 -15   39.30   20.30
  -8   2 -16    4.70   22.30
  -8   4 -19    5.80   25.00
  -7   2 -11   49.30   17.60
  -7   7 -19   10.70   24.20
  -6   2  -8    4.20   12.50
  -6   7 -13   16.80   19.20
  -6   8 -15   -2.90   20.50
  -5   7 -10    5.90   15.00
  -4  -1  -4   77.09    8.10
  -4   0  -4   32.50    7.60
  -4   6  -7    5.50   11.30
  -4   7  -8    1.30   12.30
  -2   4  -3   17.20    5.70
  -8  -1 -16    7.90   21.70
  -8   0 -16    2.00   22.10
  -8   1 -16    8.10   21.30
  -8   2 -17    0.20   22.30
  -7  -2 -11   50.59   16.00
  -7   1 -11   29.90   16.60
  -7   3 -12   23.50   17.00
  -7   5 -14   -3.10   19.20
  -7   6 -16   15.70   22.20
  -6  -2  -8    8.90   11.90
  -6   1  -8    1.30   12.40
  -6   8 -16    9.80   22.20
  -5   5  -8    3.30   12.10
  -5   6  -9   84.39   14.10
  -5   8 -12    7.70   16.60
  -8  -1 -18   16.70   23.30
  -8  -1 -17   -5.80   21.40
  -8   0 -18    1.00   23.00
  -8   0 -17    5.70   22.50
  -8   1 -18    9.20   22.90
  -8   1 -17    5.40   21.90
  -8   2 -20   53.99   25.10
  -8   2 -19    2.50   23.60
  -7   0 -11    4.60   15.20
  -7   5 -15   12.90   19.80
  -7   6 -18    1.60   23.60
  -7   6 -17    8.60   22.10
  -6  -1  -8    2.20   11.20
  -6   0  -8   26.40   12.00
  -6   3  -9    5.50   13.40
  -6   5 -11   -2.10   16.10
  -6   6 -12    3.10   16.50
  -6   7 -14    7.20   19.60
  -6   8 -17   19.60   22.50
  -5  -2  -6   88.79   10.40
  -5   1  -6   81.29   11.00
  -3   1  -3   38.40    6.10
  -8   0 -20    2.60   23.00
  -8   0 -19   -1.90   22.60
  -8   1 -20   19.10   24.00
  -8   1 -19   19.00   23.00
  -7  -2 -12   14.10   16.00
  -7   2 -12  156.48   18.50
  -7   4 -14   -3.70   18.70
  -7   5 -16    1.20   21.40
  -7   6 -20   11.40   24.50
  -7   6 -19   22.40   23.70
  -6   8 -18    0.80   22.90
  -5  -1  -6   23.00    9.40
  -5   3  -7    4.80   11.10
  -5   7 -11   -0.80   15.30
  -7  -1 -12   26.50   16.40
  -7   0 -12   76.59   17.40
  -7   1 -12   40.90   16.50
  -7   4 -15    5.50   20.00
  -7   5 -17    9.00   22.30
  -6   2  -9    8.70   12.90
  -6   6 -13    5.10   16.90
  -6   8 -19   -2.20   23.30
  -5   8 -13   -3.70   16.90
  -3  -2  -3    1.40    4.80
  -3   6  -6    3.40    9.20
  -3   7  -7    1.10   10.50
  -2   1  -2    3.40    3.60
  -7   2 -13   -4.40   16.70
  -7   3 -14    9.40   18.20
  -7   5 -20   17.40   25.30
  -7   5 -19    8.60   23.50
  -7   5 -18   -0.90   22.30
  -6  -2  -9   -0.50   12.10
  -6   1  -9   25.20   12.70
  -6   3 -10   12.80   13.90
  -6   4 -11   24.60   16.00
  -6   5 -12   58.69   16.80
  -6   7 -16    4.30   21.20
  -5   5  -9    6.20   12.40
  -4   2  -5  112.19    9.60
  -4   7  -9    5.90   12.50
  -3  -1  -3    8.70    4.90
  -3   3  -4   18.10    6.90
  -7  -1 -13  453.65   22.20
  -7   0 -13   42.10   17.40
  -7   1 -13  186.38   19.10
  -7   2 -14   13.80   19.00
  -7   3 -15    4.30   19.50
  -7   4 -17   -9.80   22.10
  -7   4 -16    3.80   20.30
  -6   6 -14   18.80   18.00
  -6   7 -17    0.30   21.90
  -5  -3  -7    4.80   10.00
  -5   7 -12   15.90   16.10
  -5   8 -14    2.00   17.60
  -4   5  -7   -1.10   10.20
  -4   6  -8   13.40   10.80
  -1   5  -3   10.90    4.80
  -7   1 -14    3.20   18.40
  -7   3 -16    4.20   20.40
  -7   4 -20    2.90   24.80
  -6   2 -10  159.08   15.40
  -6   5 -13   23.60   17.60
  -6   6 -15    6.80   19.60
  -6   7 -20   10.70   23.90
  -6   7 -19   -6.30   22.80
  -6   7 -18   -2.50   22.10
  -5   1  -7    0.20   10.80
  -5   8 -15    1.10   19.30
  -2   6  -5   24.50    7.90
   0   3  -1 1430.26    6.20
  -7  -1 -14  122.49   18.90
  -7   0 -14    0.50   17.60
  -7   3 -18    7.00   22.40
  -7   3 -17   -1.10   21.70
  -6   4 -12   11.80   15.40
  -6   6 -16    4.90   19.70
  -5  -2  -7    3.70    9.70
  -5   6 -11   34.80   14.40
  -4   3  -6   74.79   10.30
  -2   0  -2   21.00    3.40
  -2   3  -3   58.89    5.50
  -7  -1 -15   11.60   18.50
  -7   0 -15    4.60   19.10
  -7   1 -15   17.50   18.00
  -7   2 -17    0.80   21.30
  -7   3 -20   -3.40   22.80
  -7   3 -19   -3.60   22.00
  -6  -2 -10   26.60   13.00
  -6   0 -10    0.70   13.20
  -6   1 -10   25.00   13.10
  -6   6 -17    0.20   21.20
  -5  -1  -7   19.60   10.20
  -5   5 -10   -3.00   12.80
  -5   8 -16   14.10   19.70
  -4  -2  -5    8.20    7.20
  -4   0  -5    2.30    7.40
  -4   7 -10    0.50   13.00
  -7  -1 -17   22.00   20.40
  -7  -1 -16   61.19   19.70
  -7   0 -16   32.60   19.50
  -7   1 -21   -1.00   23.50
  -7   1 -17    0.30   20.60
  -7   1 -16   26.00   18.70
  -7   2 -20   24.50   23.60
  -6   2 -11  221.88   16.80
  -6   3 -12   65.79   16.50
  -6   4 -13    6.40   15.90
  -6   5 -15   35.10   19.40
  -6   6 -20    3.30   23.30
  -6   6 -19   15.80   22.70
  -6   6 -18   29.20   22.10
  -5   2  -8    3.80   11.40
  -5   6 -12   11.00   15.70
  -5   7 -14   23.60   17.50
  -5   8 -17   -2.20   20.50
  -4   4  -7   22.70   10.70
  -3   2  -4   46.90    6.80
  -3   7  -8    7.60   10.70
  -2  -1  -2    5.40    3.10
  -7  -1 -20    4.00   22.50
  -7  -1 -19   -4.70   21.50
  -7  -1 -18    3.40   21.00
  -7   0 -21   -2.70   22.20
  -7   0 -20   33.40   23.10
  -7   0 -19    3.50   21.50
  -7   0 -18   -3.70   20.90
  -7   0 -17    2.00   19.30
  -7   1 -20    8.40   21.90
  -7   1 -19    4.00   21.00
  -7   1 -18   21.50   20.80
  -6   1 -11  136.29   16.00
  -6   5 -16   14.10   19.40
  -5   8 -20   12.60   22.50
  -5   8 -19    3.40   21.60
  -5   8 -18    0.40   20.20
  -4   5  -8   24.30   10.70
  -3   5  -6   13.40    8.70
  -3   6  -7    9.20    9.70
  -6  -2 -11    3.40   13.20
  -6  -1 -11   75.29   14.40
  -6   0 -11    0.30   13.80
  -6   2 -12   -0.20   15.10
  -6   3 -13   15.00   16.30
  -6   5 -17   -1.10   20.20
  -5  -3  -8   52.19   10.60
  -5   1  -8   16.70   11.20
  -5   4 -10    0.40   12.90
  -5   7 -15    3.90   17.80
  -4   2  -6   -2.30    8.50
  -4   7 -11    5.50   13.70
  -6   4 -15    4.00   17.50
  -6   5 -21   -2.40   22.80
  -6   5 -20    8.20   22.10
  -6   5 -19   -0.10   21.20
  -6   5 -18   11.80   20.60
  -5  -2  -8   75.79   10.80
  -5   6 -13   22.10   15.20
  -5   7 -16    0.30   18.70
  -6  -2 -12  127.09   15.70
  -6   1 -12    0.90   14.10
  -6   2 -13    0.60   15.80
  -6   3 -14   -4.50   15.90
  -6   4 -16    5.10   18.10
  -5  -1  -8   -0.70   10.20
  -5   0  -8   25.00   10.50
  -5   5 -12    2.10   14.70
  -5   6 -14    4.90   16.90
  -5   7 -17    5.20   20.10
  -4   6 -10   23.80   12.60
  -4   8 -14    7.50   16.20
  -3   1  -4   36.30    6.30
  -2   4  -4   51.09    6.40
  -6   0 -12   31.50   14.10
  -6   3 -15   44.40   18.50
  -6   4 -21    7.10   22.60
  -6   4 -19   17.30   21.60
  -6   4 -18    2.00   20.30
  -6   4 -17    2.50   18.90
  -5   2  -9   62.79   11.90
  -5   3 -10    4.70   12.50
  -5   7 -21   -1.40   22.10
  -5   7 -20   12.30   22.40
  -5   7 -19   21.40   20.80
  -5   7 -18   -3.00   20.00
  -4   5  -9    7.00   11.40
  -4   7 -12   40.10   14.80
  -3   7  -9   38.00   11.50
  -6  -2 -13    4.10   14.60
  -6  -1 -13 1420.46   28.90
  -6   1 -13  213.08   17.60
  -6   2 -14   80.49   16.80
  -6   3 -16   -1.50   17.60
  -5   1  -9    2.40   11.40
  -5   5 -13   45.20   16.00
  -5   6 -15   33.90   17.20
  -4   0  -6   40.70    8.70
  -4   4  -8   28.70   10.50
  -4   8 -15   11.70   16.90
  -3   0  -4    5.90    6.00
  -3   6  -8    6.00   10.30
  -2   6  -6    0.20    8.10
  -1  -1  -1  159.68    2.40
  -6  -2 -14   67.59   16.20
  -6   1 -14   11.20   15.40
  -6   2 -15    7.00   16.80
  -6   3 -20   -2.80   21.30
  -6   3 -19    0.80   20.40
  -6   3 -18    3.50   19.80
  -6   3 -17    9.50   18.30
  -4  -2  -6   -1.10    7.60
  -4   6 -11   58.39   13.70
  -4   7 -13   29.00   15.30
  -4   8 -16   -1.70   17.70
  -3   4  -6   50.49    8.40
  -6  -2 -15   30.60   16.50
  -6  -1 -14   23.90   15.20
  -6   2 -21   -2.90   21.70
  -6   2 -20    5.00   21.50
  -6   2 -18   -3.00   20.10
  -6   2 -17   -0.30   19.20
  -6   2 -16    4.70   17.40
  -5  -2  -9   18.40   10.00
  -5  -1  -9   -1.90   10.80
  -5   0  -9   -1.00   10.60
  -5   2 -10    1.80   11.70
  -5   3 -11   47.20   13.30
  -5   4 -12    3.90   13.80
  -5   6 -21   -0.30   21.80
  -5   6 -20   -0.90   21.90
  -5   6 -19    4.30   21.20
  -5   6 -18   16.60   20.10
  -5   6 -17    4.30   18.00
  -4   2  -7   77.59   10.00
  -4   8 -17   -2.50   18.90
  -3  -1  -4  542.35    9.80
  -6  -1 -21    1.30   21.70
  -6  -1 -20   -1.00   20.80
  -6  -1 -16   13.30   17.50
  -6  -1 -15   13.70   15.90
  -6   0 -21    5.40   22.00
  -6   0 -20    6.00   21.20
  -6   0 -16   -3.30   17.70
  -6   1 -21   23.00   21.70
  -6   1 -20   22.70   21.80
  -6   1 -19   -2.60   20.60
  -6   1 -18    2.10   20.00
  -6   1 -17   14.90   18.80
  -6   1 -16    6.30   17.10
  -5   5 -15    2.80   17.60
  -4   5 -10   11.50   11.40
  -4   8 -21   12.70   21.30
  -4   8 -20   -1.80   20.30
  -4   8 -19    3.30   19.80
  -6  -1 -19    4.40   20.50
  -6  -1 -18    7.50   19.80
  -6  -1 -17   18.80   18.30
  -6   0 -19   35.50   20.40
  -6   0 -17    0.80   17.40
  -5   4 -13   24.60   14.90
  -5   5 -22    7.30   22.70
  -5   5 -21    8.00   22.90
  -5   5 -16   15.20   17.40
  -4   4  -9   39.40   11.20
  -4   7 -15    5.20   16.60
  -5  -2 -10   78.79   12.20
  -5  -1 -10   44.50   12.00
  -5   2 -11   67.99   13.30
  -5   4 -14   -3.90   15.10
  -5   5 -20    9.10   21.00
  -5   5 -19    5.20   20.20
  -5   5 -18   34.20   19.80
  -5   5 -17   38.80   18.40
  -4   7 -16    3.20   17.50
  -5   1 -11   -1.50   12.80
  -5   4 -22   26.70   23.90
  -4  -3  -7    2.60    8.10
  -4   0  -7   11.70    9.10
  -4   5 -11   35.60   12.60
  -4   6 -13   16.10   14.20
  -4   7 -21   13.80   22.30
  -4   7 -20   -0.10   21.20
  -4   7 -18   10.80   20.10
  -4   7 -17   -1.90   18.40
  -3   7 -11   12.80   12.40
  -2   1  -3   18.70    4.10
  -2   3  -4   16.00    5.50
  -5  -2 -11   23.20   12.30
  -5   0 -11   20.90   12.80
  -5   2 -12    8.30   13.30
  -5   4 -21    7.30   21.80
  -5   4 -20   30.90   22.20
  -5   4 -19    9.40   21.20
  -5   4 -18    1.70   19.90
  -5   4 -17    3.30   18.70
  -5   4 -16   10.20   17.20
  -4  -2  -7   21.80    8.70
  -4  -1  -7    0.50    8.70
  -4   2  -8    6.00    9.80
  -4   4 -10    3.10   11.20
  -4   6 -14   25.20   16.00
  -4   7 -19    4.30   20.00
  -3   1  -5   43.20    7.00
  -3   4  -7    0.90    9.00
  -3   5  -8   41.70    9.80
  -2   6  -7   -1.80    8.80
  -5   1 -12  208.18   16.20
  -5   2 -13   72.99   15.80
  -5   3 -22    2.10   22.30
  -5   3 -14   -1.10   15.00
  -4   3  -9   48.30   11.20
  -4   5 -12   47.40   14.40
  -2   4  -5    0.30    6.60
  -2   5  -6   71.99    8.60
  -5  -2 -12  114.99   14.50
  -5   0 -12   18.30   13.70
  -5   2 -22   16.50   23.40
  -5   3 -20    1.30   20.60
  -5   3 -19    4.90   20.70
  -5   3 -18    1.70   19.30
  -5   3 -17    2.70   18.80
  -5   3 -16    4.20   17.30
  -4   6 -22    0.70   22.10
  -4   6 -21   17.50   22.60
  -4   6 -16   23.30   17.90
  -3   8 -22   23.40   22.90
  -3   8 -16    3.80   17.20
  -5  -1 -12   41.30   13.00
  -5   0 -22   38.30   23.20
  -5   1 -22   10.60   22.90
  -5   1 -13   13.50   14.10
  -5   2 -20    2.50   21.50
  -5   2 -15    4.70   16.40
  -5   2 -14    2.80   15.10
  -4   4 -11   47.50   12.70
  -4   5 -13   27.30   14.60
  -4   6 -20    3.40   20.40
  -4   6 -19    3.10   21.10
  -4   6 -18   -5.50   19.80
  -4   6 -17    8.60   17.60
  -3  -3  -5    4.40    6.30
  -3   8 -21   12.10   22.00
  -3   8 -20    4.80   21.20
  -3   8 -18    4.70   19.30
  -3   8 -17   -1.20   18.20
  -2   0  -3    2.20    3.70
  -5  -2 -13    4.30   14.10
  -5  -1 -21    9.60   21.50
  -5  -1 -13  111.09   15.70
  -5   0 -21   11.00   21.90
  -5   0 -13  101.49   15.20
  -5   1 -21   33.20   21.50
  -5   1 -14   16.30   15.10
  -5   2 -19    8.20   20.00
  -5   2 -18    4.30   19.00
  -5   2 -17    2.20   18.30
  -5   2 -16    5.30   17.00
  -4  -3  -8    0.60    9.00
  -4   0  -8   35.10    9.80
  -4   2  -9    2.00   10.50
  -4   3 -10    8.10   11.30
  -3  -2  -5   14.80    6.60
  -3  -1  -5   56.79    7.10
  -3   5  -9   44.70   10.70
  -3   7 -13    3.60   14.10
  -2  -3  -3    3.40    3.70
  -5  -1 -20    6.10   20.90
  -5  -1 -14  650.73   22.70
  -5   0 -20    6.90   21.20
  -5   0 -14   -3.50   14.40
  -5   1 -20   21.50   20.80
  -5   1 -19   -3.50   20.70
  -5   1 -18    0.60   19.20
  -5   1 -17    9.10   18.70
  -4  -2  -8  166.88   11.20
  -4   4 -12    3.40   12.90
  -4   5 -22    0.40   22.30
  -4   5 -21   24.80   22.40
  -4   5 -15   81.19   17.50
  -3   4  -8    1.70    9.40
  -3   7 -14   46.30   16.00
  -5  -2 -17   46.40   18.80
  -5  -2 -16   24.60   17.20
  -5  -2 -15    3.50   15.70
  -5  -1 -19    2.50   20.80
  -5  -1 -18   -0.30   18.60
  -5  -1 -17   -4.50   17.70
  -5  -1 -16    3.10   16.80
  -5  -1 -15    0.20   16.10
  -5   0 -18    6.30   18.90
  -5   0 -17   23.60   18.50
  -5   0 -16   12.80   17.50
  -5   0 -15   25.40   15.80
  -4   3 -11   26.40   12.40
  -4   4 -23   23.60   23.60
  -4   5 -20    3.30   20.70
  -4   5 -19    1.20   20.70
  -4   5 -18    5.30   19.40
  -4   5 -17   -1.50   18.30
  -4   5 -16   14.80   17.20
  -3   7 -22   -2.80   23.00
  -3   7 -15    1.30   15.90
  -2  -1  -3   15.10    3.90
  -2   6  -8   39.70    9.80
   0   5  -3   37.30    4.50
  -4   2 -10   39.00   11.70
  -4   4 -22   27.30   23.00
  -3   1  -6   65.69    8.10
  -3   5 -10   13.80   11.80
  -3   7 -21    4.60   21.10
  -3   7 -20   40.10   22.00
  -3   7 -16    8.00   17.60
  -2   7 -10    5.70   11.50
  -4  -3  -9   23.80   10.10
  -4  -2  -9  151.18   12.00
  -4   0  -9   21.30   10.40
  -4   3 -23    2.10   23.00
  -4   3 -12    4.00   12.90
  -4   4 -21    8.70   21.80
  -4   4 -20   13.50   21.70
  -4   4 -14   51.79   15.70
  -3   6 -23   16.20   23.90
  -3   7 -19    5.30   20.10
  -3   7 -18   -0.50   18.20
  -3   7 -17    2.00   17.20
  -2   3  -5    0.20    6.50
  -2   5  -7   44.80    9.10
  -1   6  -6    3.70    7.90
  -4  -1  -9    1.40   10.00
  -4   1 -10   48.20   11.80
  -4   2 -11    1.30   12.10
  -4   3 -22    3.30   22.70
  -4   4 -19    0.00   20.10
  -4   4 -18    2.40   18.50
  -4   4 -17   19.20   19.50
  -4   4 -16   57.99   17.80
  -4   4 -15   -2.50   15.70
  -3   2  -7   -0.10    8.40
  -3   4  -9   -0.40   10.30
  -3   6 -22    6.70   23.10
  -3   6 -13   27.00   14.00
  -2   4  -6    3.90    7.60
  -4  -3 -10   -2.70   11.40
  -4   0 -23   16.10   24.10
  -4   1 -23   15.90   23.30
  -4   3 -21    5.70   21.80
  -4   3 -20   -2.50   21.70
  -4   3 -13   54.29   14.80
  -3   3  -8   -0.20    9.40
  -3   6 -21   23.90   23.10
  -3   6 -14   14.60   15.70
  -2   6  -9   20.30   10.60
  -2   8 -22    9.80   22.40
  -2   8 -21   -4.40   22.50
  -1   4  -4   39.70    5.40
  -4  -2 -10   -2.20   11.00
  -4  -1 -23   18.90   22.90
  -4  -1 -10   62.19   12.20
  -4   0 -10   45.70   11.70
  -4   1 -22    2.80   22.90
  -4   1 -11   -4.60   11.90
  -4   2 -21   -2.20   22.40
  -4   2 -12  182.58   15.40
  -4   3 -19   -4.10   20.00
  -4   3 -18    3.60   19.20
  -4   3 -15   -0.90   16.50
  -4   3 -14    7.30   15.20
  -3   5 -23   -1.70   24.90
  -3   6 -20    2.80   21.40
  -3   6 -19   -3.60   21.10
  -3   6 -15   28.40   16.30
  -2   1  -4 1271.77   13.30
  -2   8 -20    7.10   22.00
  -4  -1 -22   15.60   23.30
  -4   0 -22  128.69   24.50
  -4   1 -21    5.90   22.00
  -4   2 -20   -3.60   21.20
  -4   2 -13  502.95   20.40
  -4   3 -17    9.20   18.30
  -3  -2  -6  556.94   12.10
  -3  -1  -6   10.50    7.20
  -3   4 -10    2.40   11.40
  -3   5 -22    0.00   24.20
  -3   5 -12    4.00   12.90
  -3   6 -18   -1.50   18.80
  -3   6 -17   14.70   18.20
  -2   7 -23   41.50   25.30
  -2   7 -12   21.20   13.50
  -4  -3 -11    8.90   12.50
  -4  -2 -11   16.20   12.20
  -4  -1 -21    2.70   22.40
  -4  -1 -11   44.10   12.90
  -4   0 -21   56.29   22.50
  -4   0 -11    9.10   12.00
  -4   1 -20   45.60   22.70
  -4   1 -12    1.40   13.00
  -4   2 -19   -2.30   19.80
  -4   2 -18    4.20   19.60
  -4   2 -15    6.20   17.00
  -3   1  -7  170.58   10.40
  -3   3  -9  109.99   12.40
  -3   4 -23    4.10   25.00
  -3   5 -21    0.50   23.40
  -3   5 -13   32.60   15.40
  -2   5  -8   63.09   10.50
  -2   7 -22   15.40   24.10
  -4  -1 -20    3.10   21.60
  -4   0 -20   11.00   21.70
  -4   0 -12   28.30   13.50
  -4   1 -19   -1.70   19.60
  -4   1 -13   27.70   14.50
  -4   2 -17   -1.90   18.30
  -4   2 -16    5.80   17.40
  -3   2  -8    1.50    9.70
  -3   4 -11  128.99   14.60
  -3   5 -20   11.20   22.20
  -3   5 -14   45.40   16.80
  -2   7 -21    2.10   23.40
  -4  -2 -19  -10.80   20.80
  -4  -2 -12  297.87   16.90
  -4  -1 -19    5.10   21.10
  -4  -1 -12    1.40   12.70
  -4   0 -19    2.80   19.80
  -4   0 -18    2.20   19.80
  -4   0 -13   74.29   15.90
  -4   1 -17    6.70   18.60
  -4   1 -16    1.20   18.10
  -4   1 -15   28.10   16.60
  -4   1 -14  163.88   17.50
  -3   0  -7    0.10    8.80
  -3   2 -24   40.20   26.80
  -3   3 -23    5.70   25.30
  -3   4 -22    2.20   23.60
  -3   5 -19   18.70   20.60
  -3   5 -18   -1.10   19.10
  -3   5 -17   -2.50   19.30
  -3   5 -16   28.40   18.80
  -3   5 -15    2.30   16.20
  -2   7 -20   -0.60   23.00
  -2   7 -14    7.40   16.10
  -1   6  -7  221.78   11.10
  -4  -2 -18    2.00   18.40
  -4  -2 -17   11.80   19.30
  -4  -2 -16    3.10   17.50
  -4  -2 -14  446.16   21.10
  -4  -1 -18    0.10   18.70
  -4  -1 -17    1.10   18.60
  -4  -1 -14  273.87   19.40
  -4  -1 -13   77.39   15.10
  -4   0 -17   -0.40   18.20
  -4   0 -16   11.10   18.40
  -4   0 -15   23.80   17.70
  -4   0 -14    9.40   15.50
  -3  -3  -7  112.89   10.00
  -3   1 -24   -6.40   26.10
  -3   3 -10  265.87   15.10
  -3   4 -21    2.10   22.80
  -3   4 -12  113.39   14.90
  -2   0  -4  774.22   10.90
  -2   3  -6  254.87   10.20
  -2   6 -23   17.30   24.90
  -2   6 -11   16.50   12.90
  -2   7 -19    5.20   20.70
  -2   7 -18    4.10   20.80
  -2   7 -16   -1.00   17.50
  -2   7 -15    3.40   15.80
  -4  -2 -15   38.60   16.90
  -4  -1 -16   -2.80   16.90
  -3  -2  -7   37.60    9.20
  -3  -1  -7  227.58   10.90
  -3   1  -8   84.59   10.90
  -3   2  -9   11.20   11.00
  -3   3 -22   18.80   24.30
  -3   4 -20   17.90   22.50
  -3   4 -19    1.60   21.50
  -3   4 -13   34.50   15.00
  -2   6 -22   13.60   23.80
  -3   3 -21    4.00   23.30
  -3   3 -11   11.40   13.10
  -3   4 -18   34.30   20.70
  -3   4 -17   32.40   20.20
  -3   4 -15   10.30   17.90
  -3   4 -14   23.20   16.20
  -2   6 -21   -1.40   23.00
  -3  -1 -23   75.59   25.90
  -3   0 -23   54.79   25.90
  -3   0  -8   -1.50   10.40
  -3   3 -20   -2.50   22.50
  -3   4 -16   50.49   18.60
  -2   4 -24   36.00   28.00
  -2   4  -8    6.20   10.50
  -2   5 -23   23.80   25.70
  -2   6 -20    9.10   23.00
  -3   1  -9    6.00   11.40
  -3   2 -21    9.70   23.90
  -3   2 -10   70.59   13.10
  -3   3 -19    3.60   20.50
  -3   3 -12    0.30   13.80
  -2   1  -5   39.70    7.20
  -2   5 -22    6.60   24.80
  -2   5 -10   45.80   12.30
  -2   6 -19   -1.50   20.90
  -1   7 -23    6.30   25.40
  -9   2 -16    3.30   19.40
  -9   3 -18    6.00   22.40
  -8   3 -13   -5.10   16.40
  -8   4 -15    3.50   18.50
  -8   5 -17   18.00   21.10
  -7   3 -10   11.40   13.60
  -7   5 -13   -0.80   16.30
  -7   6 -15   -4.90   17.60
  -7   7 -19   -0.80   20.90
  -6   3  -8   11.40   11.40
  -6   6 -12    7.10   14.70
  -6   7 -14    3.20   16.40
  -6   8 -17    3.40   18.80
  -4   5  -7    1.30    9.60
  -2   7  -7   10.00    9.10
  -1   7  -6    1.90    8.30
  -9   2 -15    1.80   20.30
  -9   3 -17    4.30   20.90
  -7   4 -11    8.90   14.80
  -7   7 -18   -0.30   21.10
  -6   2  -7    3.10   10.50
  -5   9 -16   10.30   18.10
  -4   6  -8    5.90   10.40
  -4   8 -11   29.10   13.70
  -4  10 -16    2.10   17.70
  -3   7  -8   -0.80    9.50
  -9   3 -16   17.90   21.90
  -8   1 -10   -0.50   14.90
  -8   2 -11   -2.00   15.00
  -8   3 -12   34.60   17.20
  -8   5 -16    4.40   20.30
  -8   6 -19    4.20   22.50
  -7   5 -12   12.90   15.90
  -7   6 -14   -3.40   17.50
  -7   7 -17    1.60   20.30
  -6  -1  -5    2.50    9.00
  -6   7 -13    9.30   16.10
  -6   8 -16    3.60   18.50
  -5   3  -6    1.90    9.80
  -5   4  -7    2.20   10.50
  -5   5  -8    5.90   11.40
  -5   7 -11    1.50   13.90
  -5   8 -13    3.40   15.30
  -5  10 -19    2.00   20.30
  -4   0  -3   57.69    6.10
  -4   9 -13   13.90   14.10
  -2   8  -8    2.60   10.30
  -9   1 -13   22.70   17.60
  -9   2 -14    2.90   18.30
  -9   4 -18    2.90   21.80
  -8   0  -9   20.40   14.00
  -8   5 -15    1.30   19.80
  -7   0  -7    2.00   11.20
  -7   7 -16   -1.00   20.10
  -6   8 -15   -2.00   17.80
  -6   9 -19    0.50   21.10
  -5   9 -15   11.10   17.30
  -4   2  -4   23.20    6.90
  -4   7  -9    8.70   11.60
  -4  10 -15   -1.10   17.30
  -9   4 -17    2.50   21.30
  -7   3  -9   11.00   13.60
  -7   4 -10   27.00   14.90
  -7   6 -13    0.30   17.50
  -6   9 -18   -0.90   20.60
  -5   2  -5    0.10    9.10
  -5   8 -12    7.50   14.70
  -5  10 -18   -0.30   19.30
  -9   1 -12   -1.60   17.60
  -9   2 -13   -3.20   17.90
  -9   4 -16   -5.40   22.20
  -8   2 -10    3.80   15.90
  -8   3 -11    3.30   15.50
  -8   5 -14   -4.00   18.80
  -8   6 -16    4.80   20.80
  -7   2  -8   34.60   13.00
  -7   5 -11    5.80   15.70
  -7   7 -15   16.30   19.60
  -7   8 -18    3.60   22.10
  -6   3  -7   41.00   12.10
  -6   4  -8   27.50   12.50
  -6   7 -12   32.50   16.40
  -6   8 -14   11.30   17.40
  -6   9 -17   -5.90   19.90
  -5   7 -10    4.50   13.90
  -5   9 -14   -2.30   16.50
  -5  10 -17   -0.50   19.00
  -4   8 -10   42.60   13.40
  -4  10 -14    2.40   16.50
  -9   3 -14    5.40   19.80
  -8   4 -12   25.60   18.00
  -7   1  -7   22.70   12.40
  -7   8 -17    2.60   21.80
  -6   6 -10    4.10   14.40
  -4   5  -6    1.60   10.00
  -4   6  -7    1.80   11.20
  -3   6  -6   -1.20    9.40
  -3   9 -10    4.60   13.20
  -9   2 -12    4.90   18.90
  -9   4 -15    3.40   21.70
  -9   5 -17    4.20   23.30
  -8   5 -13   -2.50   18.80
  -8   6 -15    7.60   21.50
  -8   7 -18    0.90   23.70
  -7   7 -14    8.10   18.70
  -6   2  -6    5.00   11.00
  -6   9 -16    6.40   19.70
  -5  -2  -3    1.70    6.80
  -5   5  -7   69.29   12.50
  -5   8 -11   31.30   16.00
  -5   9 -13    2.30   16.90
  -5  10 -16    2.00   19.40
  -4  -2  -2    9.10    4.60
  -4   4  -5    0.90    9.20
  -2   5  -4   43.00    7.80
  -2   7  -6   18.00    9.70
  -9   1 -11   29.20   16.90
  -9   3 -13    6.80   18.90
  -9   5 -16   52.69   24.50
  -8   0  -8    1.10   14.20
  -8   3 -10   24.20   17.10
  -8   7 -17    2.80   23.30
  -7   3  -8   20.20   14.40
  -7   4  -9   26.60   15.10
  -7   8 -16    3.80   20.40
  -6   7 -11   18.60   16.30
  -6   8 -13   -2.60   17.30
  -6   9 -15    1.10   20.70
  -5   4  -6    7.90   11.00
  -5   6  -8    5.20   12.60
  -5  10 -15    3.10   19.90
  -4   1  -3   20.80    6.80
  -4   7  -8    0.30   11.70
 -10   2 -15    6.90   24.00
 -10   3 -17    5.10   23.70
  -9   4 -14   14.00   20.90
  -8   2  -9   16.90   15.10
  -8   6 -14    3.80   20.70
  -8   7 -16   -2.50   22.00
  -7   0  -6    3.40   11.60
  -7   5 -10   24.00   16.00
  -7   7 -13   -1.20   19.00
  -7   8 -15    6.40   20.70
  -7   9 -18   -6.20   23.90
  -6  10 -18   -0.70   21.70
  -5   3  -5   18.10   10.20
  -5   7  -9   -1.00   13.40
  -4   3  -4  128.89    9.80
  -4   8  -9   16.90   13.70
  -3   8  -8    9.60   11.20
  -2   0  -1  964.50    7.80
  -2   8  -7   -1.50   10.90
 -10   3 -16   -2.60   23.00
  -9   2 -11   -3.90   18.30
  -9   3 -12    2.60   18.90
  -9   5 -15    3.80   22.70
  -8   1  -8   73.29   15.40
  -8   5 -12   -2.00   18.60
  -7   2  -7    3.10   12.70
  -7   6 -11    2.10   17.00
  -6   1  -5   37.80   10.50
  -6   5  -8   10.00   13.50
  -6   6  -9   70.49   15.50
  -6   8 -12    4.70   17.20
  -6   9 -14    2.40   20.00
  -6  10 -17   14.60   22.10
  -5   9 -12    2.30   16.90
  -3   1  -2   56.39    5.20
  -2   4  -3   14.40    6.80
  -1   7  -5   26.60    9.20
 -10   2 -14    6.90   22.40
 -10   3 -15    6.70   23.70
 -10   4 -17    6.60   25.90
  -9   1 -10   32.30   17.90
  -9   4 -13    5.80   19.80
  -8   6 -13    6.40   20.20
  -8   7 -15   13.80   22.60
  -7   8 -14   -1.70   20.40
  -7   9 -17   -0.20   22.70
  -6   3  -6    5.50   12.00
  -5  -1  -3    3.80    7.00
  -5   8 -10   15.90   15.10
  -5  10 -14   -2.80   18.10
  -3   3  -3   13.10    7.00
 -10   4 -16    5.00   25.20
  -9   5 -14    7.50   22.70
  -8   3  -9   29.80   16.50
  -8   5 -11    0.20   19.00
  -8   8 -17    7.20   24.40
  -7   1  -6    4.60   12.50
  -7   5  -9   -2.30   15.70
  -6  10 -16   -1.70   21.00
  -4  -1  -2   95.99    6.00
  -1   5  -3    9.20    6.50
 -10   2 -13   18.10   21.40
 -10   3 -14   -1.10   24.30
  -9   2 -10   89.09   19.50
  -9   3 -11   53.09   19.80
  -9   4 -12    4.40   20.30
  -8   0  -7   18.10   14.10
  -8   2  -8    1.70   16.00
  -8   7 -14    4.10   22.10
  -8   8 -16    2.70   24.70
  -7   3  -7   56.39   14.30
  -7   6 -10    8.90   17.20
  -6   8 -11   19.90   18.00
  -6   9 -13   22.00   19.00
  -5   2  -4   27.60    9.60
  -5   6  -7   19.70   12.80
  -4   6  -6   15.00   11.40
  -4   7  -7    0.40   12.30
 -10   4 -15    6.20   24.00
  -9   5 -13   -1.60   21.20
  -9   7 -17   13.10   26.10
  -8   6 -12    7.00   19.70
  -7   7 -11    8.10   19.20
  -7   8 -13   -2.40   19.80
  -7   9 -15    5.10   22.20
  -6   2  -5   15.40   11.30
  -6  10 -15    8.10   21.20
  -5   5  -6    7.50   12.10
  -5   7  -8   78.69   14.90
  -5   9 -11   -0.60   16.10
  -4   5  -5   33.80   10.80
  -3   6  -5    1.50    9.60
  -3   7  -6   45.20   11.20
 -10   2 -12    3.00   21.90
 -10   3 -13    2.60   23.50
 -10   5 -16   -3.90   24.80
  -9   1  -9   59.69   17.40
  -9   6 -14   11.40   23.20
  -9   7 -16   34.60   26.90
  -8   1  -7    1.30   14.60
  -8   7 -13    0.20   21.00
  -8   8 -15    2.30   23.70
  -7  10 -17   -3.30   24.40
  -6   0  -4   78.39   10.20
  -6   5  -7   49.30   14.40
  -6   6  -8   28.20   15.30
  -6  11 -17    1.40   23.30
  -5   4  -5   15.80   11.50
  -5   8  -9   36.70   16.20
  -3   5  -4    2.00    9.40
  -3   8  -7   13.50   12.40
 -10   4 -14   12.60   24.20
  -9   4 -11   11.30   20.30
  -8   3  -8   16.00   16.80
  -8   4  -9    2.40   17.20
  -8   5 -10    5.20   18.40
  -8   6 -11    4.90   19.80
  -7   0  -5    9.00   12.10
  -7   8 -12    6.60   19.70
  -7   9 -14   -3.20   22.10
  -6   7  -9    9.40   16.20
  -6  10 -14    3.90   21.20
  -4   4  -4   82.29   10.50
  -4   9  -9   32.60   15.60
  -2   7  -5    1.80   10.10
 -11   3 -16    1.20   27.30
  -9   2  -9   14.30   19.00
  -9   6 -13    2.40   23.80
  -9   7 -15    6.20   25.40
  -8   8 -14   -0.10   23.40
  -7   5  -8   12.50   16.20
  -7   6  -9    2.40   17.10
  -7  10 -16    6.10   23.50
  -6   8 -10    4.10   17.20
  -6  11 -16    1.90   22.60
  -4   0  -2    2.00    5.40
  -2   3  -2   82.29    6.10
  -2   6  -4  304.97   12.10
 -10   2 -11   10.60   21.50
 -10   3 -12    2.10   21.40
 -10   4 -13    1.80   23.90
 -10   6 -16    8.80   26.20
  -8   2  -7    1.10   14.90
  -8   7 -12    4.60   21.10
  -8   9 -16   -7.90   24.90
  -7   7 -10   -4.50   18.40
  -7   9 -13    9.90   22.20
  -6   1  -4  141.29   12.00
  -6   3  -5    8.30   12.40
  -6  10 -13    6.50   21.30
  -5   1  -3   66.59    9.80
  -5   3  -4    6.20   10.50
  -3   2  -2    2.70    5.70
  -1   4  -2   40.10    5.50
 -11   3 -15    2.10   25.20
 -10   5 -14   -4.20   25.00
  -9   1  -8    5.50   17.60
  -9   4 -10   11.30   20.00
  -9   5 -11   19.40   21.50
  -9   7 -14    9.10   24.50
  -9   8 -16   12.10   26.30
  -8   0  -6    3.80   14.20
  -8   5  -9   -7.40   18.00
  -8   8 -13    1.30   24.10
  -7   1  -5   -1.50   12.10
  -7   3  -6    2.00   13.80
  -7   8 -11   32.00   20.20
  -7  10 -15    7.20   23.10
  -6  11 -15   -4.10   22.60
  -5   6  -6    9.10   13.80
  -5   7  -7   13.80   14.80
  -3   4  -3  107.39    9.30
  -1   2  -1   48.00    3.40
 -11   3 -14   -4.30   26.50
 -10   3 -11   16.90   22.90
 -10   4 -12   47.10   24.60
  -9   6 -12    2.40   22.10
  -8   4  -8   62.39   18.40
  -8   6 -10    8.20   19.40
  -8   9 -15   15.90   24.40
  -6   6  -7   23.80   15.40
  -6   7  -8   -3.10   16.10
  -5   8  -8    9.20   15.20
  -4   3  -3  258.37   11.60
  -4   6  -5    3.10   12.50
  -4   8  -7   -4.40   14.20
  -2   1  -1   33.00    3.80
  -2   5  -3   21.30    8.20
 -11   4 -15   -0.60   26.70
 -10   2 -10   36.10   22.20
 -10   5 -13   -3.00   25.10
  -9   2  -8    1.40   18.20
  -9   7 -13   -1.30   24.00
  -9   8 -15    2.80   26.60
  -8   1  -6   22.30   14.90
  -8   3  -7    1.60   16.00
  -8   7 -11    6.60   20.80
  -7   6  -8   -9.30   17.20
  -7  10 -14   11.60   23.20
  -6   5  -6   18.00   14.10
  -6   8  -9    3.80   17.30
  -6  10 -12   11.20   20.80
  -5   5  -5   48.80   13.00
  -4   9  -8   16.00   15.50
 -11   3 -13   -2.20   26.60
 -10   6 -14   10.90   26.50
  -9   5 -10   -2.70   22.20
  -8   8 -12   -0.40   21.90
  -8   9 -14   -2.90   23.70
  -7   2  -5    3.90   13.30
  -7   5  -7   12.20   16.10
  -6  -1  -3   -3.10    9.50
  -6   2  -4   10.10   11.70
  -6   4  -5   -0.70   13.30
  -5   9  -9   18.70   16.60
  -4   1  -2   29.00    7.30
  -3   7  -5   44.20   11.60
  -3   8  -6   39.80   13.10
 -11   4 -14   12.70   26.70
 -11   5 -15    9.30   28.70
 -10   4 -11    6.00   22.50
 -10   5 -12   20.30   24.80
  -9   4  -9   48.40   20.60
  -9   6 -11    4.80   22.40
  -9   8 -14    0.00   25.80
  -8   6  -9    5.10   19.30
  -7   4  -6   12.90   15.20
  -7   8 -10    2.00   19.90
  -6   9 -10   12.50   18.40
  -5  -2  -2    3.00    7.30
  -5   2  -3   38.40   10.00
  -5   4  -4    3.30   11.70
  -3   6  -4   23.30   11.20
   0   3  -1 1669.33   10.00
 -10   3 -10   13.40   21.70
 -10   6 -13    0.60   26.00
  -9   1  -7   15.70   17.70
  -9   3  -8    5.60   18.60
  -9   7 -12    1.40   24.20
  -8   2  -6   25.00   15.40
  -8   5  -8    1.90   18.30
  -8   9 -13    8.10   24.20
  -8  10 -15   -6.50   25.30
  -7   0  -4    4.80   12.00
  -7   9 -11   29.40   22.30
  -7  10 -13   -3.00   23.10
  -7  11 -15    4.60   23.90
  -6  11 -13    9.90   23.50
 -11   3 -12    2.80   25.30
 -11   4 -13   12.90   26.30
 -11   5 -14    5.90   28.00
 -10   2  -9   15.10   20.20
  -9   8 -13    3.00   25.40
  -9   9 -15   16.10   27.70
  -8   4  -7   12.40   17.40
  -8   8 -11   -3.20   22.00
  -7   3  -5    1.80   14.60
  -6   0  -3   13.80   10.10
  -6   7  -7   27.90   16.60
  -6  10 -11   16.60   20.00
  -5   7  -6    2.50   14.90
  -5   8  -7   47.10   16.80
  -3   3  -2   12.60    7.50
 -10   4 -10    8.10   22.50
 -10   5 -11    2.30   23.90
 -10   6 -12    1.10   25.80
  -9   5  -9    4.40   21.10
  -9   6 -10    4.20   22.40
  -8   0  -5    3.70   14.00
  -8  10 -14   -3.90   24.50
  -7   6  -7   34.60   17.90
  -7   7  -8   -1.20   18.40
  -7  10 -12   47.20   23.80
  -7  11 -14   -3.40   24.60
  -6   3  -4   -2.90   12.50
  -6   6  -6    2.00   15.10
  -6   8  -8   68.59   18.40
  -5   6  -5   34.80   14.10
  -5   9  -8   32.80   17.90
  -4   4  -3  107.69   11.20
  -2   4  -2    8.80    6.70
 -11   4 -12    3.80   28.10
 -11   5 -13    2.40   28.10
 -10   3  -9   -0.20   21.30
 -10   7 -13   38.90   27.10
 -10   8 -15    6.00   28.90
  -9   4  -8    0.00   19.70
  -9   7 -11   -9.00   22.90
  -9   9 -14   13.70   27.00
  -8   1  -5    4.20   14.80
  -8   3  -6    6.80   16.00
  -8   6  -8    0.30   19.50
  -8   9 -12    0.90   23.70
  -7   1  -4   17.60   12.60
  -7   5  -6    0.30   16.20
  -7   8  -9   32.90   19.50
  -6   1  -3    6.40   11.10
  -6   5  -5   18.40   14.70
  -6   9  -9    2.10   18.30
  -6  11 -12    5.60   22.90
  -5   0  -2  130.69    9.50
  -5   3  -3  219.48   13.10
  -4   7  -5   24.20   13.90
  -4   9  -7    5.50   15.90
 -11   3 -11   11.60   24.80
 -11   6 -14   -0.50   28.70
  -9   3  -7    6.20   19.60
  -9   8 -12    2.30   25.00
  -8   5  -7   63.79   19.60
  -8   8 -10   -5.90   21.60
  -7   9 -10   19.00   21.20
  -5   5  -4    0.90   12.70
  -5  10  -9   51.89   19.70
 -12   4 -14   -1.50   30.20
 -10   2  -8    1.20   20.20
 -10   6 -11   11.20   25.60
 -10   8 -14    0.80   28.00
  -9   1  -6    4.50   17.50
  -9   6  -9    9.70   23.40
  -9   9 -13    7.00   25.90
  -8  10 -13    9.10   25.10
  -7   2  -4    4.20   14.30
  -7   4  -5   61.89   16.10
  -7  10 -11  165.18   25.50
  -7  11 -13   11.20   24.00
  -4   6  -4   18.20   12.30
  -2   6  -3   90.99   10.30
 -11   4 -11   12.00   26.50
 -11   5 -12    9.40   27.50
 -10   4  -9    3.90   22.70
 -10   7 -12   -2.50   26.30
  -9   5  -8   38.80   21.30
  -9   7 -10    0.70   23.40
  -9   8 -11    1.30   26.00
  -8   2  -5    8.00   15.10
  -8   4  -6   64.19   18.30
  -8   9 -11    3.40   23.40
  -6   4  -4   51.19   14.40
  -6  11 -11   27.40   23.00
  -3   8  -5    1.00   13.10
  -1   5  -2  124.09    7.70
 -12   4 -13    4.80   30.00
 -11   3 -10    2.00   23.80
 -10   3  -8   34.80   21.20
  -9   2  -6    5.00   18.40
  -9   4  -7   16.70   19.90
  -9  10 -14   -1.80   28.50
  -8  10 -12   17.30   25.90
  -8  11 -14    3.60   26.20
  -7   6  -6    0.90   17.10
  -7   7  -7    0.40   19.10
  -7   8  -8   10.90   19.70
  -6   7  -6    5.20   16.50
  -6   8  -7   31.60   18.00
  -6   9  -8   46.20   19.50
  -5   1  -2  219.28   11.10
  -5   8  -6   -1.20   16.50
  -4  -2  -1   55.29    5.50
  -3   7  -4  150.08   13.90
  -1   3  -1  226.28    6.10
 -11   5 -11   -3.40   28.10
 -10   5  -9   14.40   23.60
 -10   6 -10    8.50   24.40
 -10   7 -11    4.70   26.50
 -10   9 -14    2.90   30.00
  -9   9 -12   -5.10   26.40
  -8   3  -5    2.60   16.70
  -8   6  -7   36.40   20.40
  -8   7  -8    4.60   20.50
  -8   8  -9   -3.50   22.10
  -7   9  -9    3.90   20.70
  -7  11 -12   29.60   24.60
  -6   6  -5   46.90   16.00
  -5   4  -3   14.40   12.00
  -5   7  -5    6.30   14.60
  -4  -1  -1  263.47    7.90
  -4   5  -3  104.69   12.40
 -11   4 -10   -6.10   25.00
 -10   2  -7    2.40   20.80
 -10   4  -8   60.79   23.80
 -10   8 -12   11.30   27.40
  -9   3  -6    3.90   19.30
  -9   6  -8    2.50   21.60
  -9   7  -9    2.10   23.40
  -8   0  -4    1.40   13.90
  -8   5  -6   31.90   19.00
  -8   9 -10    2.50   23.10
  -8  11 -13   -0.80   27.10
  -7   3  -4   22.80   14.70
  -7   5  -5   10.50   16.40
  -7  10 -10   12.80   22.10
 -12   4 -12    1.20   28.40
 -12   5 -13   26.00   30.30
 -11   3  -9    3.50   23.70
  -9   5  -7  201.68   23.50
  -9   8 -10   -0.30   23.90
  -9  10 -13    0.10   27.50
  -8  10 -11   15.30   26.30
  -7   0  -3  134.59   13.00
  -6   3  -3    8.70   12.90
  -6   5  -4   20.90   15.00
  -5   2  -2  171.38   11.60
  -5   6  -4    4.40   14.00
  -4   9  -6   54.09   15.90
  -3   6  -3  692.63   17.30
 -12   3 -11    6.60   28.30
 -11   5 -10   -5.80   27.90
 -11   6 -11    5.40   28.10
 -10   3  -7    2.00   21.70
 -10   6  -9   -4.00   24.10
 -10   7 -10    2.70   25.70
 -10   9 -13    7.20   28.70
  -9   1  -5   40.30   17.80
  -9   9 -11    5.40   26.10
  -8   1  -4   -1.30   13.90
  -7   1  -3   -0.90   13.30
  -6  -1  -2   43.20   10.00
  -4   0  -1   85.19    7.00
  -4   7  -4    4.50   14.20
  -2   5  -2   28.70    8.60
 -12   4 -11   24.70   29.90
 -12   5 -12    3.70   29.90
 -12   6 -13   -5.60   31.80
 -11   2  -8   10.10   24.10
 -11   4  -9   19.70   25.00
 -11   8 -13   13.10   31.80
 -10   5  -8   -5.20   23.50
 -10   8 -11    1.90   27.80
  -9   4  -6   -0.40   19.80
  -9  10 -12    4.20   27.10
  -8   4  -5   12.50   16.20
  -8   7  -7    7.00   20.80
  -8   8  -8   16.50   22.50
  -8   9  -9    7.10   24.30
  -8  11 -12    0.10   26.90
  -7   4  -4   15.20   15.70
  -7   7  -6   18.60   19.00
  -7   8  -7   11.10   19.70
  -7   9  -8    1.00   20.40
  -6   0  -2  187.38   12.10
  -6   8  -6   -4.40   17.50
  -6   9  -7    7.10   18.90
  -3   2  -1 1462.05   16.10
 -12   3 -10   44.60   29.80
 -10   9 -12    7.10   29.10
  -9   2  -5   -1.00   17.10
  -9   8  -9    2.20   24.30
  -8   2  -4   -1.80   15.00
  -8   6  -6   10.70   20.00
  -7   6  -5   21.10   17.50
  -7  10  -9   -3.80   22.00
  -6   7  -5   40.40   17.10
  -6  10  -8   41.60   20.60
  -5   5  -3   11.30   13.10
  -4   4  -2   47.10   10.50
  -2   3  -1  135.49    6.90
 -12   6 -12    3.10   31.50
 -11   3  -8   32.50   24.00
 -11   5  -9    1.00   26.90
 -11   6 -10    8.90   28.50
 -10   2  -6    0.00   21.00
 -10   4  -7   11.90   22.00
  -9   6  -7    9.90   21.80
  -9   9 -10   -0.30   26.20
  -9  11 -13   -6.80   28.10
  -8  10 -10   27.70   24.70
  -7   2  -3    7.90   13.60
  -6   1  -2  201.48   13.40
  -6   4  -3   -3.10   13.80
  -5   3  -2 1170.18   21.20
  -5   8  -5   -1.30   15.80
  -5   9  -6   19.90   17.40
  -5  10  -7    3.60   19.50
  -4   1  -1  101.69    8.20
  -4   6  -3   74.59   13.30
  -3   8  -4  150.48   15.70
 -12   4 -10   12.50   29.50
 -12   5 -11   16.50   29.60
 -11   8 -12    6.00   30.80
 -10   6  -8   10.10   24.90
 -10   7  -9   -3.00   25.40
 -10   8 -10    8.00   28.00
  -9   3  -5   52.59   19.10
  -9   5  -6   -1.40   20.90
  -9  10 -11    0.60   27.00
  -8   3  -4    1.60   16.10
  -8   5  -5    2.40   18.30
  -8  11 -11    4.70   27.40
  -8  12 -13   -0.80   26.60
  -6   6  -4    9.10   15.60
  -5   7  -4   10.40   15.70
  -3   5  -2  160.68   11.30
 -13   4 -12   -8.20   32.30
 -11   2  -7   -0.70   23.30
 -11   4  -8   10.80   24.70
 -10   3  -6   29.30   21.40
 -10   5  -7   12.00   23.30
 -10   9 -11   15.70   28.90
  -8   8  -7   12.90   21.80
  -8   9  -8    6.10   24.40
  -7   3  -3   33.80   15.00
  -7   5  -4   35.80   16.60
  -7   9  -7   -1.20   21.30
   0   4  -1  692.03    8.60
   1   4  -1    7.10    3.20
 -12   3  -9   -3.30   26.90
 -12   5 -10   12.60   30.00
 -12   6 -11    4.70   30.20
 -12   7 -12    2.30   31.30
 -11   6  -9    4.10   27.50
 -11   8 -11   -0.30   29.90
 -10  10 -12   -1.50   29.60
  -9   4  -5   21.60   19.70
  -9   8  -8    6.80   24.50
  -9   9  -9    6.20   25.10
  -9  11 -12   -0.70   28.10
  -8   0  -3   19.50   14.20
  -8   7  -6    3.40   20.80
  -8  10  -9    0.20   23.80
  -8  12 -12    2.20   27.40
  -7   8  -6   -1.20   19.60
  -7  10  -8    0.60   22.20
  -6   9  -6    2.40   19.90
  -4   9  -5    0.50   16.40
  -3   3  -1   10.80    7.50
  -3   7  -3   26.80   12.80
 -12   4  -9    3.80   30.10
 -11   3  -7    9.50   23.40
 -11   5  -8    7.50   25.80
 -11   9 -12    8.10   31.50
 -10   1  -5   10.60   20.00
 -10   4  -6   -0.50   21.70
 -10   7  -8    2.20   25.50
 -10   8  -9   13.40   27.20
  -9   1  -4    1.90   16.20
  -9   6  -6   20.60   22.10
  -9  10 -10    4.30   27.40
  -8   1  -3    8.10   15.10
  -8   4  -4   49.99   18.10
  -8  11 -10    1.90   27.60
  -7   7  -5    6.70   18.50
  -7  11  -9    1.40   24.30
  -6   5  -3    3.10   14.90
  -6   8  -5   -0.60   17.60
  -6  10  -7   39.40   20.90
  -5  -2  -1   83.59    8.10
  -5  -1  -1  125.19    8.90
  -5   4  -2  227.08   14.60
  -5   6  -3  121.39   15.70
  -4   2  -1    8.20    8.20
  -4   8  -4    9.10   15.10
  -1   4  -1  108.09    6.50
 -13   4 -11   -2.30   32.00
 -10   2  -5    0.70   20.30
 -10   6  -7    7.00   24.80
 -10   9 -10    6.30   28.70
  -7  -1  -2   11.10   12.10
  -7   4  -3   98.09   16.80
  -5   0  -1   44.90    8.30
  -4   5  -2   43.40   11.80
  -2   6  -2   12.70    9.60
 -12   3  -8   23.40   27.80
 -12   5  -9   -4.50   30.70
 -12   6 -10    3.60   30.10
 -11   4  -7   12.50   24.70
 -11   7  -9    7.30   29.40
 -11   8 -10    7.70   30.20
 -10  10 -11    8.20   29.60
  -9   5  -5    0.90   20.70
  -8   2  -3    4.50   15.10
  -8  12 -11   10.60   28.00
  -7   0  -2    9.30   12.10
  -7   6  -4   14.70   17.60
  -6   3  -2   19.10   12.90
  -6   7  -4   14.40   16.80
  -5   1  -1    7.50    9.50
  -5   9  -5    5.40   18.10
  -5  10  -6   -1.60   20.00
  -2   4  -1  155.68    8.50
 -13   5 -11    6.90   31.60
 -11   2  -6   41.20   23.80
 -11   9 -11  -10.30   31.10
 -10   3  -5   -6.20   20.70
  -9   3  -4   62.89   19.10
  -9   8  -7    7.30   24.50
  -9   9  -8    2.00   25.10
  -9  10  -9   21.90   28.60
  -8   5  -4    4.60   18.50
  -8   8  -6    2.90   21.80
  -8   9  -7    3.90   23.30
  -8  10  -8    3.80   23.90
  -7   1  -2  228.38   15.10
  -7   9  -6   19.30   22.30
  -7  10  -7    5.80   23.40
  -5   8  -4   11.80   16.90
 -13   4 -10    2.20   30.30
 -12   4  -8   -0.30   27.40
 -11   3  -6    5.70   23.70
 -11   5  -7    2.90   25.70
 -10   7  -7    1.90   26.10
 -10   8  -8   -4.10   26.40
 -10   9  -9   -6.40   28.60
  -9   7  -6   23.00   23.50
  -8   3  -3   29.50   16.50
  -8   7  -5    5.50   21.30
  -7   2  -2   35.20   14.70
  -7   8  -5   14.10   20.10
  -7  11  -8   17.20   25.00
  -6   6  -3    4.50   15.60
  -3   6  -2  100.69   11.80
 -13   5 -10   -3.00   32.70
 -12   6  -9    0.30   30.20
 -12   8 -11   10.70   32.70
 -11   7  -8    0.40   29.40
 -11   8  -9    7.10   29.00
 -10   4  -5    4.00   21.70
 -10   6  -6   52.39   26.40
 -10  10 -10   -0.30   29.60
  -9   4  -4    7.00   19.40
  -9   6  -5    3.50   21.60
  -7   5  -3   88.99   17.80
  -6   4  -2   26.70   14.20
  -6   9  -5    1.90   20.10
  -6  10  -6    2.30   21.70
  -5   2  -1    5.50    9.90
  -5   5  -2   43.70   13.70
  -3   4  -1   79.19    9.50
  -2  -1   0  772.32    6.30
 -12   3  -7    9.20   27.30
 -12   5  -8   -3.50   29.00
 -11   4  -6   -0.40   24.50
 -11   9 -10    6.60   30.40
 -10   1  -4   19.50   19.60
 -10  11 -11    5.40   30.30
  -8   4  -3  151.28   20.10
  -8   6  -4   87.99   20.90
  -7   7  -4    0.80   18.70
  -5   7  -3   99.89   16.30
  -4   6  -2   -0.50   13.20
  -3   8  -3  608.74   20.50
 -13   4  -9    2.00   30.10
 -12   7  -9    6.60   31.90
 -10   9  -8   -0.60   29.30
  -9   1  -3   40.60   17.30
  -9   8  -6   20.10   25.90
  -9   9  -7    5.60   25.20
  -9  10  -8    3.00   28.00
  -8   9  -6   -1.70   23.70
  -7   3  -2    0.50   14.60
  -6  -1  -1    9.80    9.70
  -6   0  -1   51.29   10.70
  -6   8  -4   10.10   17.90
  -2   0   0  485.85    6.50
 -13   5  -9   13.20   32.50
 -13   6 -10   18.80   32.60
 -12   4  -7   -1.70   26.50
 -12   6  -8    4.20   30.10
 -11   2  -5   -2.80   22.90
 -11   5  -6    3.30   25.70
 -10   8  -7    8.30   26.50
 -10  10  -9   -1.20   29.00
  -9   5  -4   18.90   21.30
  -9  11  -9   31.30   28.60
  -8   0  -2    7.30   14.50
  -8   8  -5   14.30   22.00
  -8  11  -8   15.70   25.90
  -7   6  -3    1.50   17.10
  -6   1  -1   96.39   11.70
  -5   3  -1    1.30   11.00
  -5  10  -5   46.70   21.20
  -4   4  -1   42.80   10.70
  -4   8  -3   59.89   15.90
 -11   3  -5   20.20   24.60
 -11   7  -7    5.60   27.50
 -11   8  -8    3.20   29.90
 -11   9  -9   -2.10   30.70
 -11  10 -10   -0.80   32.40
 -10   3  -4    2.50   20.50
 -10   7  -6   -3.80   25.50
 -10  11 -10    9.70   30.00
  -9   3  -3   14.30   19.30
  -9   7  -5   12.10   23.30
  -8   1  -2    4.60   14.80
  -8   5  -3   -0.90   17.90
  -7   4  -2   48.10   16.10
  -7   9  -5    8.50   21.10
  -7  11  -7    2.70   23.20
  -6   5  -2   -1.00   14.70
  -6   7  -3    3.00   16.60
  -5   6  -2   21.80   15.10
  -5   9  -4   28.30   18.60
  -2   5  -1   61.99    9.10
  -2   7  -2  561.94   16.60
  -1   5  -1   73.39    7.70
 -13   4  -8    1.00   31.60
 -13   6  -9   -0.40   32.90
 -12   3  -6    5.30   26.70
 -12   5  -7   47.50   29.10
 -12   9 -10   12.20   34.30
 -10   6  -5    0.30   23.80
  -8   2  -2    9.10   15.10
  -8   7  -4    3.70   20.90
  -7   8  -4   12.10   20.00
  -6   2  -1  118.89   13.10
  -3  -1   0   39.90    4.50
  -3   0   0   53.79    5.30
  -3   7  -2  111.79   13.80
  -2   1   0 7027.90   25.50
 -12   7  -8    8.50   31.10
 -10   4  -4   17.20   21.90
 -10   9  -7    3.80   28.60
 -10  10  -8   -7.40   30.00
  -9   4  -3    4.30   20.20
  -9   6  -4   10.80   22.10
  -9   9  -6    5.10   26.30
  -6  10  -5    3.50   21.80
  -5   4  -1  202.38   14.40
  -5   8  -3  167.38   18.10
  -3   5  -1   15.70    9.70
 -13   5  -8    4.60   31.00
 -12   4  -6    5.10   26.30
 -12   6  -7    3.70   30.10
 -11   8  -7    1.50   30.60
 -11   9  -8   -7.20   30.30
 -11  10  -9    6.10   32.50
 -10   8  -6    3.00   26.40
  -9   8  -5    5.50   23.50
  -9  11  -8    1.40   28.50
  -8   3  -2   43.10   16.60
  -8   9  -5   -0.20   24.10
  -8  10  -6    3.30   24.40
  -8  11  -7   13.00   26.20
  -7   7  -3   10.90   19.50
  -6   3  -1  159.68   14.70
  -6   9  -4   13.00   19.20
  -3   1   0 2290.77   18.30
 -13   7  -9   -6.70   33.20
 -12   9  -9   38.80   34.60
 -11   2  -4   -6.00   22.60
 -11   5  -5    6.60   25.50
 -11   7  -6   -2.90   27.30
 -10   1  -3   -6.20   18.90
 -10   5  -4   70.79   23.80
 -10   7  -5   16.50   25.80
  -9  12  -9    4.70   28.60
  -8   6  -3    8.40   19.40
  -8  12  -8   -4.80   29.10
  -7  -1  -1  265.27   14.40
  -7   0  -1   23.00   12.30
  -7   1  -1   -6.10   13.10
  -7   5  -2    2.00   15.30
  -6   6  -2   -0.80   15.70
  -4   5  -1   28.00   11.70
 -14   5  -9   -3.60   34.00
 -13   4  -7    0.90   30.30
 -13   6  -8   -7.90   31.70
 -12   5  -6    6.60   27.50
 -12   7  -7   -4.30   31.70
 -12   8  -8   -6.40   31.20
 -11   3  -4   27.20   23.80
  -9   1  -2   45.10   17.00
  -9   5  -3    8.50   20.60
  -9   7  -4   30.60   23.20
  -8   4  -2   75.19   18.10
  -8   8  -4    7.30   22.10
  -7   2  -1   19.80   13.60
  -7  11  -6   24.90   23.80
  -6   8  -3    8.60   17.90
  -4  -1   0   29.60    6.20
  -4   0   0   39.70    6.80
  -4   1   0  127.59    8.70
  -3  -2   0  357.66    6.00
  -3   2   0  817.92   13.10
 -13   5  -7    2.30   32.60
 -12   3  -5    0.90   24.90
 -11   6  -5    7.00   26.50
 -10   3  -3   43.00   20.80
 -10   6  -4    1.90   23.30
 -10   9  -6   -8.50   28.10
 -10  10  -7   -1.60   29.50
  -7   9  -4    5.10   21.10
  -6   4  -1   17.60   13.90
  -5   5  -1   37.60   13.60
  -4   9  -3   13.30   17.40
  -1   2   0   68.29    4.10
 -13   7  -8    1.70   33.00
 -12   4  -5   17.40   27.80
 -12   6  -6   -0.70   29.20
 -11   8  -6    5.70   28.70
 -11   9  -7    6.40   30.60
 -11  10  -8    3.80   31.30
 -11  11  -9   -5.60   33.50
 -10   4  -3    4.90   22.40
 -10   8  -5    4.70   27.50
 -10  11  -8   10.40   29.80
  -9   3  -2    7.60   18.80
  -9   9  -5    1.20   25.30
  -9  11  -7    4.70   28.60
  -8   5  -2   38.30   18.40
  -8   7  -3   -5.80   20.60
  -7   3  -1   87.99   15.70
  -7   6  -2    5.20   17.40
  -5   9  -3   69.19   19.10
  -4   2   0 1156.48   17.60
  -3   6  -1   11.80   11.30
  -2   6  -1    2.20   10.00
 -14   5  -8    2.40   33.50
 -13   4  -6   14.10   31.30
 -13   6  -7    2.90   31.60
 -12   8  -7    4.90   31.50
 -12   9  -8   -8.10   32.10
  -9   6  -3   13.80   21.60
  -9   8  -4    8.80   24.90
  -8  10  -5   -4.40   24.20
  -8  11  -6    4.10   25.30
  -8  12  -7  -10.10   29.40
  -7   8  -3   47.50   20.50
  -6   7  -2    2.30   16.50
  -6  10  -4    2.90   21.90
  -5   0   0  239.08   11.00
  -5   1   0   32.20   10.00
  -4   6  -1  160.38   15.00
  -3   8  -2   19.10   14.10
 -12   5  -5    4.40   27.30
 -12   7  -6   36.80   31.20
 -11   5  -4   -3.90   24.90
 -11   7  -5   -4.80   27.30
 -10   5  -3   63.29   24.50
  -9   4  -2   46.50   19.60
  -8   0  -1   25.20   14.10
  -8   1  -1    9.70   14.90
  -8   9  -4   12.50   23.20
  -7   4  -1   -1.10   15.50
  -6   5  -1   49.90   15.60
  -5  -1   0    5.50    7.80
  -4  -2   0  150.28    6.60
  -4   8  -2  163.38   17.40
  -3   3   0  414.16   11.80
  -2   3   0  330.57    8.90
  -1   6  -1    0.60    8.60
 -14   6  -8    2.70   34.00
 -11   2  -3   21.60   22.80
 -11  10  -7   -0.90   30.80
 -11  11  -8   -1.20   32.60
 -10  10  -6    4.90   30.10
 -10  11  -7    0.50   30.50
  -8   2  -1    3.70   15.00
  -8   6  -2   48.00   19.90
  -7  11  -5   -6.40   24.40
  -6   9  -3   -0.70   18.80
  -5   2   0 2859.31   28.90
  -5   6  -1   26.40   14.50
  -5   8  -2   73.99   17.80
  -4   3   0  188.48   11.50
 -12   3  -4    6.50   24.60
 -12   6  -5   25.30   28.60
 -12   9  -7    5.70   32.50
 -12  10  -8    2.60   33.60
 -11   3  -3    1.70   22.30
 -11   6  -4   15.10   26.60
 -11   9  -6   -1.10   30.00
 -10   1  -2   35.20   19.00
 -10   9  -5    1.20   27.00
  -9   5  -2   17.30   20.10
  -9   7  -3   57.79   23.60
  -9  10  -5   17.70   28.10
  -9  11  -6    5.70   28.10
  -9  12  -7    4.30   30.50
  -8   3  -1   29.30   16.40
  -8   8  -3    4.60   22.10
  -7   7  -2    3.00   18.50
  -7  10  -4    8.10   22.30
 -14   5  -7   -3.00   32.40
 -13   6  -6    0.10   31.60
 -12   4  -4   -5.40   25.80
 -12   8  -6    2.80   31.50
 -11   8  -5    2.80   27.80
 -10   3  -2    5.50   20.90
 -10   6  -3    2.10   23.50
 -10   8  -4   -0.20   26.30
  -9   9  -4   17.90   25.50
  -7   5  -1   12.00   16.60
  -7   9  -3  117.89   22.70
  -6   0   0  116.89   11.60
  -6   1   0   16.90   10.80
  -6   2   0  278.57   15.40
  -6   6  -1   35.80   16.30
  -6   8  -2   44.60   19.30
  -5   3   0   39.90   10.80
  -3   4   0   12.70    9.40
  -1   3   0  177.48    6.10
 -14   6  -7    9.90   34.60
 -13   4  -5   31.30   29.20
 -13   8  -7    9.90   34.10
 -12   5  -4   23.70   28.40
 -12   7  -5    2.30   30.20
 -11   7  -4   -6.80   27.00
  -8   4  -1   17.70   17.10
  -8  10  -4    3.50   25.30
  -8  12  -6    4.10   27.70
  -6  -1   0   17.60   10.40
  -5  -2   0  133.99    8.80
  -4   4   0   36.80   10.80
  -3   7  -1    0.90   13.20
 -14   4  -6   -8.40   33.10
 -12  10  -7   -4.80   34.10
 -11   5  -3   69.69   25.40
 -11  10  -6    4.10   30.90
 -11  11  -7    2.30   31.60
 -10   4  -2   15.60   21.30
 -10  11  -6   -6.30   30.50
  -9   1  -1    6.60   16.10
  -9   6  -2    4.00   21.70
  -9   8  -3    1.30   24.00
  -8   7  -2   53.99   21.10
  -6   3   0  114.69   14.20
  -5   4   0    3.00   12.10
  -4   7  -1  132.79   15.10
  -2   4   0   -1.50    6.60
  -2   7  -1   11.90   11.40
 -14   5  -6    5.20   33.80
 -14   7  -7   10.20   34.70
 -13   9  -7   -4.30   35.30
 -12   6  -4   22.80   28.30
 -12   9  -6   -5.70   32.30
 -11   9  -5   -0.10   30.00
 -10   5  -2    2.80   22.00
 -10  10  -5    4.70   28.70
 -10  12  -7   -6.80   30.40
  -9  11  -5    3.40   29.00
  -9  12  -6   -7.20   30.60
  -8   5  -1   -1.40   17.80
  -8   9  -3   -0.30   23.00
  -7   1   0  131.89   14.70
  -7   6  -1   10.90   17.30
  -7   8  -2   -3.30   19.60
  -6  10  -3    0.70   21.40
  -5   7  -1    1.40   15.00
  -4   9  -2   14.10   17.40
 -13   3  -4    5.00   28.50
 -13   6  -5   22.90   31.90
 -13   8  -6   11.80   32.90
 -12   3  -3    1.50   23.80
 -12   8  -5    4.20   31.40
 -11   2  -2   20.10   22.20
 -11   6  -3    6.40   26.00
 -11   8  -4    4.10   28.00
 -10   9  -4    1.90   27.10
  -9   4  -1   50.19   19.10
  -9  10  -4    5.10   27.60
  -7   0   0   -0.50   12.00
  -7   2   0  110.29   14.90
  -7  11  -4    6.30   23.50
  -6   4   0    9.20   14.00
  -6   7  -1   11.00   16.50
  -5   9  -2   34.10   17.60
  -4   5   0   76.99   13.00
 -14   6  -6    6.90   33.40
 -13   4  -4    8.00   27.70
 -12   4  -3   25.70   25.80
 -12   7  -4   -0.60   30.40
 -11   3  -2   49.30   22.40
 -10   6  -2   53.39   25.00
  -9   7  -2   10.10   23.00
  -8   6  -1   -5.30   19.80
  -8   8  -2   -2.50   21.60
  -7  -1   0   21.30   12.50
  -7   3   0  870.01   23.60
  -7  10  -3    3.50   22.40
  -6   9  -2   30.60   20.20
  -5   5   0   12.60   13.20
  -3   5   0   30.60   10.00
  -1   4   0   67.39    6.60
 -14   4  -5    7.60   31.40
 -14   7  -6   10.50   35.30
 -12   5  -3    9.40   28.20
 -12  10  -6    9.60   33.10
 -11   7  -3   -6.70   26.90
 -11  10  -5   -3.20   31.00
 -11  11  -6    6.80   31.60
 -10   1  -1   -2.20   17.80
 -10   2  -1   45.00   19.70
 -10  12  -6    2.70   31.90
  -9   5  -1   32.00   20.20
  -9   9  -3    1.80   24.90
  -7   4   0    3.50   15.50
  -7   7  -1    6.50   18.30
 -14   5  -5   -1.00   31.90
 -13   9  -6   -6.20   34.40
 -12   9  -5   11.20   31.40
 -11   5  -2   57.59   26.10
 -11   9  -4   -0.90   29.50
 -10   3  -1   13.50   19.50
 -10  10  -4    6.00   29.60
 -10  11  -5    4.20   30.30
  -8   1   0    5.00   14.70
  -8   2   0    7.90   15.00
  -8  10  -3    7.30   23.50
  -7   9  -2  240.08   24.30
  -6   5   0  144.39   16.60
  -5   8  -1    4.50   16.70
  -4   8  -1   15.20   15.40
  -3   8  -1  117.39   16.10
  -2   5   0   35.40    9.00
 -14   6  -5    1.90   33.50
 -13   6  -4   -6.10   31.30
 -13   8  -5    0.90   33.10
 -12   8  -4   -3.50   30.90
 -10   4  -1   17.20   20.80
  -9   6  -1    0.50   22.00
  -9   8  -2    0.80   23.30
  -9  11  -4    1.20   28.30
  -8   0   0   -0.40   13.80
  -8   3   0    2.80   16.00
  -8   7  -1   87.29   22.40
  -7   5   0   75.69   18.10
  -6   8  -1   23.60   19.00
  -4   6   0   81.29   14.10
 -13   3  -3    0.80   27.40
 -12   3  -2    2.20   24.60
 -12  11  -6    4.50   34.50
 -11   6  -2   29.50   25.70
 -11   8  -3    0.30   27.70
 -10   9  -3    6.10   26.90
  -9  10  -3   33.40   28.00
  -8   4   0   65.39   17.70
  -8   9  -2   -9.90   22.40
  -5   6   0    9.90   14.30
  -3   6   0   76.49   12.20
 -14   4  -4   -4.40   32.30
 -13   4  -3    9.10   27.30
 -13   9  -5   11.20   35.20
 -12   4  -2    7.30   26.40
 -12   7  -3   14.60   28.80
 -12  10  -5    4.40   32.80
 -11  10  -4    9.50   31.90
 -11  11  -5    0.60   31.40
 -11  12  -6    3.60   32.30
 -10   5  -1   46.70   22.70
  -9   2   0   41.70   17.60
  -7   8  -1   16.30   19.60
  -7  11  -3   -0.90   23.30
  -6   6   0   14.80   16.00
  -6  10  -2    0.40   21.10
   0   3   0    0.20    3.40
 -14   5  -4   -2.30   31.60
 -12   5  -2   10.80   27.40
 -12   9  -4   -2.40   31.60
 -11   2  -1   40.10   20.70
 -11   3  -1   -7.60   22.60
 -11   7  -2   -3.00   27.70
 -10  11  -4    2.20   30.20
 -10  12  -5    9.70   30.60
 -10  13  -6   -3.80   32.80
  -9   1   0   11.00   15.10
  -9   7  -1   -2.20   22.20
  -9   9  -2   34.60   26.20
  -8   5   0   14.90   17.90
  -8  11  -3    5.90   26.40
  -7   6   0    5.60   17.10
  -7  10  -2   34.20   23.90
  -1   5   0   40.20    7.40
 -15   5  -5    8.20   33.40
 -14   6  -4    4.70   33.20
 -14   8  -5  -10.10   35.80
 -13   6  -3    6.20   31.90
 -13   8  -4   -3.90   32.70
 -12   8  -3    1.50   31.30
 -11   9  -3   -0.80   28.90
 -10  10  -3   15.70   27.80
  -9   4   0    4.30   18.50
  -8   8  -1   22.40   21.80
  -5   1   1    5.40   10.00
  -5   2   1 1499.15   22.40
  -5   7   0   29.70   16.20
  -5   9  -1    0.40   18.00
 -13  10  -5   -6.00   35.50
 -12   6  -2   34.40   27.80
 -12  11  -5   -9.00   33.10
 -11   5  -1   10.10   23.60
  -9   5   0    1.40   19.20
  -9  11  -3   -1.60   28.30
  -9  12  -4   -0.30   29.70
  -8   6   0   10.30   18.90
  -8  10  -2    4.80   24.10
  -6   1   1   98.59   12.80
  -6   2   1  770.22   19.60
  -6   7   0    8.20   16.50
  -6   9  -1   77.59   19.60
  -5   3   1    0.60   11.30
  -4   1   1 3860.11   27.90
  -4   2   1 4694.83   32.90
  -4   7   0    8.20   13.40
 -14   4  -3   -6.50   31.90
 -13   3  -2    6.50   26.80
 -12  10  -4   -7.00   32.40
 -11   8  -2   -4.10   27.30
 -11  11  -4   -2.50   31.10
 -11  12  -5   -8.10   32.00
 -10   1   0   -3.90   17.60
 -10   2   0   30.50   19.20
 -10   3   0   89.99   21.50
 -10   9  -2    1.70   26.60
  -9   8  -1   19.80   23.40
  -7   2   1  196.18   16.70
  -7   7   0    3.70   18.10
  -7   9  -1  155.08   22.80
  -6   3   1  923.11   22.00
  -5   0   1   41.90    9.40
  -4   3   1  110.19   10.40
  -3   7   0    5.10   12.60
 -14   5  -3   26.50   33.20
 -13   4  -2   27.60   27.10
 -13   5  -2    8.90   29.30
 -12   3  -1   -2.50   24.20
 -12   7  -2   -3.00   28.10
 -12   9  -3   -0.60   31.60
 -11   6  -1   -2.80   24.50
 -11  10  -3    0.60   31.00
 -10   4   0  114.39   22.00
 -10  12  -4   -2.50   32.00
 -10  13  -5   -2.40   32.90
  -9  10  -2   45.90   26.60
  -8   9  -1    8.70   23.50
  -7   1   1   78.59   14.30
  -7   3   1 1679.03   29.90
  -6   0   1    2.20   10.60
  -6   4   1   94.59   15.20
  -5   4   1  186.38   13.70
  -4   0   1  315.97    9.70
  -4   4   1   17.30   10.70
  -3   2   1   53.29    7.20
   0   4   0   28.50    4.80
 -15   5  -4    3.30   32.80
 -14   6  -3    7.80   32.90
 -13   8  -3    4.80   32.30
 -12   4  -1   28.30   24.60
 -10   5   0    7.90   21.60
 -10  11  -3   12.60   29.90
  -8   7   0    0.00   20.00
  -7   0   1   35.30   13.20
  -7   4   1    2.80   15.60
  -7  11  -2   -5.50   24.30
  -5   8   0    9.10   16.50
  -3   1   1   18.40    5.90
  -3   3   1    3.60    8.10
 -15   6  -4   -1.90   34.20
 -13   6  -2   -1.70   29.60
 -13  10  -4   -4.40   33.60
 -12   5  -1    5.70   25.80
 -12   8  -2   -3.00   29.80
 -12  11  -4    6.90   33.20
 -11   9  -2   -3.20   28.20
 -10  10  -2   36.50   29.40
  -9   9  -1   -4.50   23.90
  -8   1   1    7.40   15.10
  -8   2   1  100.19   16.40
  -8   3   1   18.50   16.30
  -8  11  -2   18.40   26.70
  -7   8   0    9.70   20.40
  -6   5   1   20.70   15.20
  -6   8   0    5.20   17.30
  -6  10  -1    3.80   21.10
  -5   5   1   63.19   14.10
  -4   8   0   14.50   15.20
  -2   7   0   11.60   11.60
  -1   6   0    2.00    8.70
 -14   7  -3    0.80   33.10
 -12   6  -1    2.40   27.20
 -12  10  -3    6.80   32.20
 -11   2   0    0.00   19.80
 -11   3   0   11.00   21.30
 -11   4   0    3.80   23.40
 -11  11  -3    3.40   31.90
 -11  12  -4    2.40   32.00
  -9   7   0    4.80   22.30
  -9  12  -3   -3.20   29.10
  -8   4   1    9.10   16.70
  -7   5   1   26.40   16.60
  -7  10  -1   17.50   23.30
  -6  -1   1   54.89   10.70
  -5  -1   1    5.40    7.80
  -4   5   1  111.89   12.90
  -3   4   1    4.10    9.00
 -14   4  -2   28.00   31.80
 -13   3  -1   -1.60   26.10
 -11   8  -1    0.90   27.10
 -10   9  -1    5.30   27.50
 -10  13  -4    8.80   33.20
  -9   2   1  122.89   17.80
  -9  11  -2    6.80   26.90
  -8   0   1   44.40   14.50
  -8   5   1   10.70   17.80
  -8   8   0   78.29   22.40
  -8  10  -1    3.80   25.20
  -7  -1   1    2.70   11.90
  -6   6   1    7.50   15.80
  -5   6   1   47.10   15.40
  -3   0   1   17.70    5.30
  -3   8   0    5.40   14.70
 -15   5  -3    4.40   32.30
 -14   5  -2   31.20   31.70
 -13   4  -1   -1.50   26.10
 -12   7  -1    5.10   27.70
 -12   9  -2    6.10   31.50
 -11  10  -2   17.20   30.90
 -10   7   0    8.30   23.60
 -10  12  -3    2.30   30.60
  -9   1   1    5.30   15.00
  -9   4   1  290.37   22.40
  -9   8   0   11.60   24.30
  -7   6   1    4.20   17.10
  -4  -1   1  361.66    9.10
  -3   5   1    7.40   10.60
 -15   6  -3    3.90   33.80
 -14   6  -2    4.10   31.60
 -13   5  -1   -8.90   27.20
 -13   8  -2   12.20   31.30
 -13  10  -3    5.90   35.10
 -12   2   0   39.00   23.50
 -12   3   0    1.30   23.50
 -12  11  -3   -0.50   33.80
 -11   6   0    5.60   24.60
 -10  11  -2   -3.70   29.30
  -9   0   1    2.30   15.30
  -9   5   1   -5.30   19.30
  -9  10  -1  104.49   27.10
  -8   6   1  108.19   20.30
  -7   9   0   21.50   20.50
  -6   9   0    2.40   18.30
  -5   9   0   29.80   18.30
  -4   6   1  306.47   16.00
  -2   2   1  545.15    9.60
  -2   3   1  287.17    9.10
 -15   7  -3   21.90   36.70
 -14   9  -3   -4.50   35.00
 -13   6  -1    5.10   29.30
 -12   4   0   26.70   23.80
 -12   5   0    5.10   26.80
 -12   8  -1    1.00   29.10
 -12  10  -2    4.30   32.70
 -11   9  -1    8.80   28.00
 -11  12  -3    3.50   33.20
 -10   2   1   35.20   18.30
 -10   3   1  314.47   23.30
 -10   4   1  225.28   23.40
 -10   8   0    8.40   26.00
  -8   9   0    4.70   22.50
  -7   7   1  101.79   19.40
  -7  11  -1    5.40   24.70
  -6   7   1    5.80   16.30
 -13   7  -1   -5.60   31.80
 -11  11  -2   10.60   31.20
 -10   1   1  149.88   18.80
 -10   5   1   80.49   22.60
  -9   9   0   73.99   25.90
  -9  12  -2   -5.30   29.90
  -8   7   1   22.40   20.10
  -8  11  -1   -2.00   26.40
  -5   7   1   56.39   15.70
  -3   6   1   17.90   11.50
  -2   4   1   10.40    6.90
 -15   5  -2    0.90   31.80
 -14   4  -1    2.20   28.90
 -14   5  -1    7.70   31.90
 -12   6   0   19.10   26.80
 -12   9  -1   10.10   32.00
 -11   3   1   -0.60   22.00
  -9  11  -1    6.60   27.80
  -5  -2   1    1.50    7.60
  -4   7   1  188.88   16.50
  -2   1   1 9916.01   31.50
 -15   6  -2   18.20   33.30
 -14   6  -1    0.30   32.00
 -13   3   0   32.20   26.10
 -13   4   0   24.30   27.30
 -13   8  -1   11.20   31.70
 -13  10  -2   10.50   34.80
 -12   7   0    7.50   27.40
 -11   4   1  197.98   24.80
 -11   8   0   -5.00   26.70
 -11  10  -1   26.10   30.30
 -10   9   0   19.90   26.40
  -9   7   1   15.10   21.70
  -7   3   2  205.88   17.40
  -7   8   1    2.00   20.10
  -7  10   0   20.00   23.30
  -6   3   2  323.37   16.90
  -6   8   1   50.99   18.80
  -6  10   0   11.50   21.00
  -2   5   1    4.60    8.60
 -15   7  -2    8.40   35.30
 -14   9  -2    8.50   34.20
 -13   5   0   -1.20   26.70
 -12  11  -2    2.90   32.70
 -10   7   1   10.30   23.10
 -10  11  -1   -3.90   28.90
  -8   2   2    5.40   16.20
  -8   3   2  995.60   26.80
  -8   4   2  306.17   20.70
  -8   8   1  135.39   23.00
  -8  10   0   15.20   23.00
  -7   2   2  194.28   16.30
  -7   4   2  115.99   17.30
  -6   2   2 2514.55   30.90
  -6   4   2    3.70   14.20
  -5   3   2   50.79   12.00
  -5   8   1   59.19   17.20
  -3  -1   1  490.35    8.00
 -13   6   0    4.10   28.20
 -12   8   0    2.30   29.00
 -12  10  -1    0.90   30.70
 -11   6   1   -3.50   23.80
 -11   9   0    3.00   27.60
 -11  12  -2   -5.80   31.50
  -9   8   1    7.20   23.00
  -8   5   2    9.10   17.60
  -7   1   2  108.49   14.20
  -7   5   2   -0.40   16.40
  -6   1   2   43.20   11.70
  -6   5   2   29.10   15.40
  -5   2   2   46.80   11.10
  -5   4   2   36.30   12.80
  -3   7   1   65.49   13.20
 -15   5  -1   12.00   33.10
 -13   7   0   -4.20   29.50
 -12   2   1   17.10   22.30
 -12   3   1    6.20   21.90
 -12   4   1    1.10   23.40
 -12   5   1   28.20   26.70
 -11   7   1    6.90   25.20
 -11  11  -1    3.10   31.00
 -10   8   1   17.50   25.80
  -9   2   2   27.70   16.60
  -9   4   2  373.36   23.40
  -9   5   2    3.20   20.30
  -9  12  -1    3.20   29.70
  -8   1   2    0.80   14.30
  -7   6   2   21.60   18.10
  -7   9   1    6.20   21.20
  -5   5   2   26.90   13.60
  -4  -2   1  136.49    6.80
  -4   8   1   -5.90   14.90
 -15   6  -1    2.10   34.10
 -14   4   0  -13.10   28.10
 -14   5   0   23.80   31.10
 -12   6   1    6.70   27.50
 -12   9   0    8.60   31.70
 -12  12  -2   -6.90   33.20
 -10   3   2   16.60   20.20
 -10   4   2  270.27   24.70
  -9   1   2   49.60   16.90
  -8   6   2  157.18   20.90
  -8   9   1   13.70   22.10
  -8  11   0   12.20   25.60
  -7   0   2  372.56   16.50
  -6   6   2    4.60   15.80
  -6   9   1   87.79   19.30
  -5   1   2    1.50    9.70
  -4   3   2   37.50   10.30
 -15   7  -1   14.50   34.80
 -14   6   0    3.60   32.20
 -14   9  -1   31.30   35.70
 -13   8   0   -4.00   31.10
 -13  10  -1   -2.90   33.30
 -12  11  -1    3.00   33.10
 -11   8   1   21.70   27.80
 -11  10   0    4.50   29.60
 -11  13  -2    9.70   33.80
 -10   2   2  168.78   20.10
 -10   5   2   50.49   22.00
  -9   9   1   26.20   24.20
  -9  11   0   14.80   27.70
  -8   0   2    5.60   14.20
  -6   0   2    2.60   10.80
  -5   6   2   -5.80   14.90
  -5   9   1   -1.60   17.60
  -4   2   2 1023.40   17.50
  -4   4   2    5.90   10.80
 -14   7   0   14.80   32.60
 -13   3   1   10.40   24.10
 -13   4   1   39.90   25.90
 -13   5   1   18.50   28.30
 -12   7   1   -4.00   26.90
 -11   3   2  257.97   25.20
 -11   4   2  395.36   28.00
 -11  12  -1    7.00   33.00
 -10   1   2    4.70   18.00
 -10   6   2    0.60   22.20
 -10   9   1    8.10   25.90
 -10  11   0    4.10   30.10
  -9   0   2   92.09   16.40
  -9   7   2   -4.50   22.50
  -8   7   2    2.10   19.70
  -7   7   2   10.00   18.00
  -6   7   2   99.49   17.50
  -4   5   2    6.70   11.70
  -3   8   1   28.90   14.90
  -2   0   1 1240.28   10.00
 -13   6   1   21.40   27.60
 -13   9   0    6.20   32.10
 -12   8   1    3.00   29.00
 -12  10   0   -0.10   31.10
  -7  10   1    2.00   22.70
  -5   0   2   18.90    9.40
  -2   7   1   11.50   11.50
 -15   5   0    9.00   30.80
 -13   7   1   18.80   30.80
 -13  11  -1   -2.50   34.10
 -12  12  -1   -3.50   33.60
 -11   6   2   21.40   23.90
 -11   9   1   10.80   27.30
 -11  11   0   18.10   30.90
 -10   7   2   12.00   23.20
  -8   8   2    1.00   20.80
  -7  -1   2   -2.00   12.00
  -7   8   2    4.80   20.00
  -6  10   1   43.00   21.10
  -5   7   2    4.70   14.90
  -4   1   2 3973.90   28.80
  -4   6   2   34.30   13.60
 -15   6   0    1.70   32.20
 -14   4   1   -5.10   28.60
 -14   5   1   52.19   31.00
 -13  10   0    5.30   34.00
 -12   3   2    0.80   21.70
 -12   5   2   44.80   25.30
 -11   7   2   11.80   25.00
  -9   8   2   20.30   22.90
  -9  12   0    4.40   29.10
  -6  -1   2   38.20   10.60
  -6   8   2   56.89   17.80
  -1   5   1   50.69    7.60
 -15   7   0    3.10   33.10
 -14   6   1   20.00   30.70
 -14   9   0    1.30   33.90
 -13   8   1   10.60   31.00
 -12   2   2    2.80   21.10
 -12   6   2   11.20   25.90
 -12   9   1    5.40   30.60
 -12  11   0   -4.90   31.80
 -11  10   1   -1.00   30.20
 -11  13  -1    2.20   33.50
 -10   8   2   -4.00   24.50
 -10  12   0    6.70   31.50
  -8   3   3  686.83   24.00
  -8   4   3   10.20   17.00
  -3   3   2  167.88   10.10
  -3   4   2  194.08   11.30
  -1   2   1 1674.23   12.20
 -14   7   1   10.50   31.10
 -13   4   2    6.20   26.40
 -12   7   2    1.50   26.70
 -11   8   2    0.60   26.00
 -11  12   0    3.90   31.70
  -9   3   3   25.60   17.70
  -9   4   3  115.59   20.10
  -9   5   3   10.00   19.40
  -9   9   2   17.00   23.40
  -9  11   1    1.80   27.00
  -8   2   3   10.60   16.50
  -8   5   3    0.70   17.70
  -8   9   2   36.00   22.10
  -8  11   1   11.70   23.90
  -7   3   3   12.40   15.10
  -7   4   3   15.70   15.80
  -7   5   3   60.99   17.30
  -7   9   2  106.19   22.60
  -4   7   2    3.80   13.30
  -3   2   2   88.39    7.80
  -3   5   2   13.70   10.00
 -16   5   0   -4.00   32.50
 -13   3   2   -0.60   23.60
 -13   5   2  303.37   30.70
 -13   6   2   19.00   28.30
 -13   9   1    3.00   31.70
 -13  11   0   16.40   33.90
 -12  10   1    7.20   30.80
 -10   3   3  130.39   20.90
 -10   4   3  847.42   30.40
 -10   5   3    4.90   21.20
 -10   9   2    4.00   25.60
 -10  11   1   13.70   28.10
  -9   2   3    3.00   16.40
  -8   6   3    2.20   18.60
  -7   2   3    4.70   14.10
  -7   6   3    1.60   16.70
  -6   3   3    0.80   13.30
  -6   4   3    5.70   14.30
  -6   5   3   22.20   15.10
  -6   9   2    8.90   19.40
  -4   0   2  330.07   10.10
  -1   6   1    4.20    8.80
 -15   5   1   14.80   30.60
 -15   6   1    0.60   32.30
 -12   8   2   -3.90   27.40
 -12  12   0   22.10   33.10
 -11   3   3    2.90   22.00
 -11   4   3   43.30   22.20
 -11   9   2   -2.80   26.70
 -11  11   1    6.00   31.70
 -10   6   3   -3.10   21.90
  -9   1   3   32.80   16.60
  -8   1   3  189.28   17.60
  -8   7   3   17.40   20.70
  -6   2   3  897.41   21.10
  -5  -1   2   18.70    8.00
  -3   6   2   54.19   12.00
 -15   7   1  -10.20   34.00
 -14   4   2    7.80   28.40
 -14   5   2   -3.40   30.20
 -14   9   1    9.30   34.40
 -13   7   2   13.60   28.70
 -13  10   1    2.10   32.60
 -11   6   3   16.40   23.60
 -10   1   3  123.99   19.50
 -10   7   3   10.80   22.60
  -9   7   3    4.60   21.20
  -7   1   3    0.10   12.90
  -7   7   3   67.59   18.80
  -7  10   2   89.09   23.30
  -6   6   3    9.00   15.80
  -5   4   3  181.98   14.50
  -5   9   2    8.20   17.50
  -4   8   2   37.60   15.30
 -15   8   1    4.30   34.70
 -14   6   2   55.89   30.70
 -13   8   2    7.20   30.40
 -12   3   3    9.00   23.70
 -12   5   3   55.09   26.60
 -12   9   2    0.70   29.70
 -12  11   1    9.30   31.60
 -11   7   3   -1.10   25.90
 -11  13   0    1.00   31.70
 -10  10   2    3.50   26.20
 -10  12   1   -2.00   31.10
  -9   8   3   34.40   24.00
  -9  12   1   -0.10   27.50
  -8   8   3   -1.10   21.50
  -6   7   3   -0.70   17.00
  -5   3   3   10.50   11.80
  -5   5   3    6.60   13.50
  -3   1   2  685.43   11.60
  -3   7   2   61.39   13.70
 -16   5   1   -1.60   32.50
 -12   2   3    7.10   22.00
 -12   6   3   10.40   25.60
 -11  10   2   17.60   29.00
 -11  12   1    0.70   31.70
 -10   8   3   12.80   24.20
  -9   0   3   50.49   16.00
  -8   0   3    2.50   14.40
  -7   8   3  136.29   21.60
  -6   1   3   98.19   12.50
  -6  10   2    8.90   19.50
  -5   2   3  269.37   13.70
  -5   6   3   94.19   15.40
  -3  -2   1   11.50    4.00
 -13   4   3   -9.40   25.80
 -13   5   3  235.78   30.20
 -13   9   2   13.00   31.30
 -13  11   1   12.20   33.40
 -12   7   3   12.40   26.30
 -12  10   2    0.80   30.40
 -11   8   3    3.80   25.70
  -9  11   2   -3.50   26.60
  -8  11   2   14.50   25.20
  -7   0   3   14.90   12.90
 -15   4   2   -1.10   29.30
 -15   5   2   -3.30   29.80
 -15   6   2    6.50   31.00
 -13   3   3   13.60   23.60
 -13   6   3   16.50   26.70
 -12   8   3   19.80   28.50
 -12  12   1    7.10   32.30
 -11  11   2    2.80   30.60
 -10   9   3    6.50   25.20
 -10  11   2    8.40   27.80
  -9   9   3   27.30   23.60
  -8   9   3   26.80   22.00
  -6   8   3   33.00   17.40
  -5   7   3    3.30   14.80
  -2   4   2   30.80    7.70
  -2   5   2   13.50    9.40
 -15   7   2   -2.50   32.10
 -14   9   2   -9.00   32.80
 -13   7   3   -3.50   28.50
 -13  10   2   -2.00   32.00
 -11   9   3    5.20   26.60
 -10   4   4  169.28   22.50
 -10   5   4  143.69   23.30
  -9   4   4   12.70   18.60
  -9   5   4   74.29   20.50
  -8   4   4  190.08   19.50
  -8   5   4    1.30   17.70
  -7   9   3   76.09   20.80
  -6   0   3   18.90   11.00
  -5   1   3   50.29   11.00
  -4   4   3   39.70   11.30
  -4   5   3   -0.20   11.60
  -2   3   2   16.30    6.60
 -15   8   2    9.60   33.50
 -14   4   3    4.40   26.50
 -14   6   3   20.10   30.40
 -13   8   3   -8.20   29.80
 -12   9   3   -2.00   29.30
 -12  11   2    2.60   31.10
 -11   4   4   29.50   22.30
 -11   5   4   -0.70   22.70
 -11  13   1    2.90   31.50
 -10   3   4  243.48   22.40
 -10   6   4   35.10   22.50
 -10  10   3    5.70   27.20
  -9   6   4    1.20   20.30
  -9  10   3    9.60   25.90
  -9  12   2   -1.80   28.80
  -8   3   4  207.78   19.10
  -8   6   4   56.59   19.40
  -7   4   4  155.28   17.90
  -7   5   4    4.10   16.20
  -6   9   3   63.69   19.80
  -4  -1   2   36.60    6.30
  -4   3   3   11.30   10.10
  -4   6   3  168.98   15.30
 -16   5   2   -1.00   31.10
 -13  11   2   -7.40   33.50
 -11   3   4   18.60   20.90
 -11   6   4    7.50   23.10
 -11  10   3    4.40   28.40
 -11  12   2    8.20   31.80
 -10   7   4   13.60   22.90
 -10  12   2   -0.70   29.20
  -9   2   4    3.20   16.50
  -9   7   4   22.10   21.60
  -8   2   4    0.70   15.50
  -8   7   4  100.69   21.00
  -7   3   4  189.38   17.40
  -7   6   4    4.10   16.90
  -2  -1   1  334.07    4.80
 -15   5   3    5.40   30.70
 -14   8   3   -0.80   31.30
 -13   9   3    6.10   30.70
 -12   3   4   14.40   23.70
 -12   6   4   -3.10   25.10
 -12  10   3   12.60   30.90
 -12  12   2    2.40   33.50
 -11   2   4   39.30   19.90
 -11   7   4   11.10   25.00
 -10   8   4   52.09   25.90
  -9   8   4    3.50   22.00
  -7  -1   3    5.70   12.00
  -7   7   4   -3.50   18.50
  -7  10   3   41.10   21.60
  -5  -2   2   15.80    7.30
  -4   2   3   36.40    9.60
  -4   7   3    4.60   14.20
  -2   7   2    1.60   11.30
 -15   4   3   15.30   29.00
 -15   6   3   66.99   31.40
 -13   4   4    1.20   25.90
 -13   5   4   89.29   26.90
 -13   6   4   41.30   28.10
 -12   2   4   21.60   22.70
 -12   7   4    4.90   26.00
 -11   8   4    7.40   25.60
 -10   1   4   55.69   18.70
 -10  11   3    5.20   28.60
  -9   1   4   94.09   16.70
  -9  11   3   16.70   27.00
  -8   1   4   51.29   16.00
  -8   8   4   14.60   21.20
  -7   2   4  124.99   15.70
  -6   4   4   52.09   14.90
  -6   5   4    8.60   14.90
  -6   6   4    3.20   15.80
  -5   9   3   15.10   17.50
  -3   0   2   51.39    5.50
  -2   2   2  644.14   10.50
 -14   9   3    9.90   32.70
 -13   3   4   12.70   23.50
 -13   7   4    8.90   28.10
 -13  10   3    2.70   31.70
 -12   8   4   -2.10   27.10
 -11   1   4   11.20   19.60
 -11  11   3    5.20   29.50
 -10   9   4    3.80   24.90
  -9   9   4    5.30   23.70
  -8  11   3    8.10   23.20
  -7   8   4    1.70   19.60
  -6   3   4  459.05   18.50
  -6  10   3    5.00   19.50
  -5   0   3  405.06   13.10
  -4   8   3    5.50   14.50
 -16   5   3   11.40   32.10
 -14   4   4    3.70   27.60
 -14   6   4   57.69   30.60
 -13   8   4    6.10   30.30
 -12  11   3   -7.70   30.60
 -11   9   4    7.50   26.20
 -11  13   2   -2.60   31.30
  -8   9   4   83.79   22.60
  -7   1   4   63.29   14.70
  -6  -1   3   85.99   11.20
  -6   2   4   32.80   13.50
  -6   7   4   84.99   17.20
 -13  11   3   -7.00   32.20
 -12   9   4    3.80   29.30
 -10   5   5  239.48   25.50
 -10  10   4    7.10   27.40
 -10  12   3    2.50   30.40
  -9   0   4   25.50   15.70
  -7   9   4   33.70   21.10
  -6   8   4   28.20   18.10
  -5   5   4   86.39   14.50
  -4   1   3  311.17   11.30
  -3   4   3   13.30    9.30
  -3   5   3   10.90   10.00
  -3   6   3  137.59   13.00
 -15   5   4    6.90   30.20
 -14   8   4    0.60   31.00
 -13   9   4   27.90   30.70
 -12  12   3    2.40   32.10
 -11   4   5    1.10   21.60
 -11   6   5   18.50   23.50
 -11  10   4    2.70   28.10
 -11  12   3    2.40   29.80
 -10   3   5  406.06   25.50
 -10   4   5   86.69   21.60
 -10   6   5   -1.30   21.90
  -9   4   5    6.70   18.60
  -9   5   5    3.70   19.50
  -9   6   5   23.50   20.80
  -9  10   4   10.40   24.00
  -8   0   4    0.20   14.40
  -5   4   4   20.50   12.70
  -5   6   4    7.50   14.20
 -15   4   4   26.50   28.60
 -15   6   4   45.20   30.60
 -14   9   4   -3.10   32.80
 -12   4   5   26.20   23.40
 -12   6   5   36.10   25.60
 -12  10   4   -4.80   28.80
 -11   3   5   -2.00   20.70
 -11   7   5   -1.50   24.50
 -10   7   5   85.39   23.60
  -9   3   5  204.28   20.50
  -9   7   5   11.20   21.30
  -8   4   5   72.49   18.00
  -8   5   5  238.88   20.90
  -8   6   5   -0.80   18.60
  -5   3   4   26.80   12.10
  -5   7   4    6.20   15.40
  -3   3   3   72.09    9.20
  -3   7   3    4.60   12.40
 -13   4   5    7.30   26.10
 -13   5   5   14.50   25.50
 -13   6   5    7.10   26.60
 -13  10   4    1.80   31.20
 -12   3   5   -4.00   21.90
 -12   7   5   22.70   26.00
 -11   2   5   66.19   21.80
 -11   8   5   -4.30   25.20
 -11  11   4    2.90   30.50
 -10   2   5   74.39   19.10
 -10   8   5   26.00   24.40
 -10  11   4   -1.20   27.10
  -9   2   5   41.40   18.10
  -9   8   5   11.80   22.00
  -9  11   4   -2.90   25.90
  -8   3   5   23.10   16.60
  -8   7   5  217.88   22.60
  -7   0   4   43.40   13.20
  -7  10   4   51.99   22.30
  -6   1   4   87.69   12.50
  -6   9   4   16.20   18.00
 -16   5   4   26.80   32.00
 -13   3   5    5.60   24.60
 -13   7   5    6.00   28.40
 -12   2   5    9.00   22.40
 -12   8   5   14.20   27.90
 -12  11   4    2.30   30.10
 -11   9   5   -5.20   27.30
 -11  13   3   -3.30   30.70
 -10   9   5   13.00   25.70
  -8   8   5   -2.40   21.40
  -8  11   4   -1.10   24.20
  -7   4   5    2.80   15.90
  -7   5   5   24.40   16.50
  -7   6   5    3.50   16.90
  -5   2   4  317.57   14.20
 -14   6   5   18.10   28.90
 -13   8   5    1.20   29.10
 -13  11   4   -5.20   31.80
 -12   9   5   -3.90   28.80
  -9   9   5    6.20   22.50
  -8   2   5   16.00   15.70
  -7   7   5    0.80   17.70
  -3   2   3   54.19    7.60
  -2   1   2  420.76    7.90
   3   4  -3    9.20   10.20
   7   1   2   12.60   15.50
   7   2   1    0.00   16.80
   8   2   2    5.70   18.20
   8   4   0   34.20   20.70
  10   2   5   10.10   24.80
  10   6   1    2.70   29.10
  11   7   2  127.69   36.90
  11  10   1   -0.50   39.50
  11  11   1    0.70   42.80
  12   7   4    8.40   39.60
  12  10   3    8.90   45.80
  13   8   6   11.80   44.60
   3   6  -4    3.20   12.50
   4   1   0   25.90    9.30
   4   2  -1  133.19   11.20
   5   8  -4    6.20   19.90
   7   6  -2   10.80   20.30
   7   9  -3   16.90   25.30
   8   8  -2   -3.10   26.30
   9   6   0   44.90   28.00
   9   8  -1  122.49   29.90
  10   3   4    4.20   25.60
  10   9   0   62.79   35.70
  10  12   0    4.90   41.60
  10  13   0    8.80   43.30
  11   8   2   12.20   37.70
  12   5   6   -2.70   37.70
  12   6   5    4.30   36.60
  12   8   4   10.70   41.90
  13   6   8   14.20   41.00
  13   7   7    9.10   42.80
   3  -1   2   54.19    5.20
   4   7  -4    8.50   16.10
   5   4  -2    5.80   13.60
   6   5  -2   77.09   17.90
   7  10  -3    4.40   25.60
   8   6  -1   65.69   23.10
   8   9  -2    6.40   28.50
   9   9  -1   13.90   31.10
  10   7   1  160.38   32.60
  10  10   0   -4.90   35.70
  10  11   0    3.30   37.30
  11   4   5    2.00   29.70
  11   5   4   -1.60   30.30
   2   4  -3   71.39    8.20
   5   6  -3    2.60   17.30
   8  10  -2   72.79   29.70
   8  11  -2    4.60   32.00
   9   5   1   -6.70   24.50
   9  10  -1   14.10   31.30
   9  11  -1  -10.60   34.50
   9  12  -1    1.60   36.60
  11   9   2    8.40   38.70
  11  10   2    8.90   37.50
  11  11   2   -4.80   39.70
  11  12   2    6.70   41.20
  12   7   5   16.10   35.90
  12   9   4   -5.80   39.40
  12  10   4    6.80   40.30
  13   7   8   12.50   39.00
   2   6  -4  212.78   12.70
   3   3  -2  102.59    9.70
   5   0   2  136.59   10.80
   7   5  -1   24.10   18.40
   7   7  -2    6.00   20.40
   8   5   0   26.70   21.30
   9   2   4   -2.10   19.00
   9   7   0   -2.40   25.80
  10   8   1   14.00   30.30
  11   7   3   18.40   32.50
  12   6   6    1.50   34.00
   5   3  -1   15.70   11.90
   6   4  -1    0.40   15.20
   7   0   4    5.00   12.90
   8   7  -1   34.30   23.40
   9   3   3   35.60   21.00
   9   4   2   27.40   20.90
  10   6   2    0.60   26.10
  10   9   1   11.20   31.20
  10  13   1   -5.20   38.00
  12   5   7    3.70   32.10
   3   7  -4   10.10   13.40
   5   1   1  113.29   11.00
   5   2   0  129.99   12.20
   6   0   3   14.30   10.50
   6   9  -3   -0.10   21.10
   7   8  -2   25.10   22.40
   8   1   4  109.19   16.40
   8   4   1   -8.10   18.30
   9   8   0   22.00   25.90
   9  13   0   35.30   36.20
  10   3   5   14.50   22.90
  10   5   3   11.20   23.90
  10  10   1   15.10   34.50
  10  11   1   -9.20   35.00
  10  12   1   14.50   34.70
  11   4   6   -3.60   26.50
  11   5   5    8.10   28.70
  11   6   4    8.40   27.90
  11   8   3   24.40   32.30
  12   7   6   23.20   34.50
  12  10   5    0.60   38.70
   6   3   0   56.19   14.30
   6   6  -2   27.40   17.00
   7   4   0   91.79   17.70
   8   2   3  178.18   18.50
   8   8  -1  150.38   25.20
   9   6   1   52.29   23.50
   9   9   0   25.00   28.20
  10   4   4   -0.20   22.10
  11   9   3   23.60   33.00
  11  10   3   19.80   35.70
  11  11   3    2.70   37.00
  12   6   7    2.20   32.90
   3   2  -1   13.80    6.30
   3   5  -3  286.37   12.80
   4   4  -2   19.10   10.40
   4   6  -3   61.19   13.30
   5   5  -2   43.70   13.70
   6   1   2   49.50   11.70
   6   2   1   91.79   13.30
   7   1   3   12.00   13.10
   7   2   2   22.70   14.30
   7   3   1    0.60   14.80
   7   6  -1    1.10   17.30
   7   9  -2    2.50   22.30
   7  10  -2   -1.60   24.40
   8   6   0   43.90   20.60
   8   9  -1   62.39   24.80
   8  12  -1    4.00   30.40
   9  11   0    4.10   28.70
  10   8   2   15.80   30.10
  10  13   2   -0.30   35.10
  12   8   6   -5.90   33.50
   7  11  -2   -7.90   24.10
   8  10  -1   14.50   25.20
   9   2   5   54.99   18.30
   9   5   2   65.19   21.60
   9   7   1   31.80   23.90
  10   6   3    5.50   24.70
  10   9   2   -3.80   29.90
  10  12   2   10.90   34.50
  11   4   7   18.30   25.80
  11   5   6   -4.10   26.70
  11   6   5   -3.70   26.90
  11   8   4    9.00   31.40
  12   7   7   23.50   33.00
   3   1   0   40.20    5.70
   4  -1   3   29.10    6.10
   5   8  -3   47.30   16.70
   6   7  -2    1.90   16.40
   8   5   1   25.00   19.30
   8   7   0    0.90   22.20
   9   3   4   34.00   19.40
   9   4   3  206.88   21.90
   9  13   1    1.10   32.90
  10   3   6    2.80   21.50
  10   5   4    3.60   24.30
  10  10   2    2.00   30.40
  10  11   2    1.80   31.40
  11   9   4   -3.80   31.50
  11  10   4   15.30   34.10
  11  11   4    3.20   35.40
  12   6   8   16.30   29.80
  12   8   7   -4.90   33.40
   6   5  -1   12.60   14.80
   7   5   0    3.20   16.00
   7   7  -1    8.30   18.10
   8   1   5    4.10   15.70
   9   8   1   77.49   24.80
   9  12   1   16.00   31.80
  10   4   5   -3.20   21.10
  10   7   3   15.80   25.80
  11   7   5    1.20   28.10
  12   7   8   37.80   32.20
  12   9   7    8.90   35.30
   4   3  -1    6.70    8.80
   4   7  -3   29.20   13.20
   5   4  -1   44.10   11.90
   6   8  -2   55.89   18.40
   8   4   2    0.60   16.70
   8   8   0 1102.79   34.20
   9   9   1   17.30   25.20
   9  10   1   27.90   28.10
   9  11   1    8.00   29.20
  10   8   3    7.30   26.90
  11   5   7    2.10   25.70
  11   6   6   16.40   27.40
  11   8   5   10.70   31.90
  12   6   9    0.00   30.40
  12   8   8   -6.90   32.40
   5   6  -2   31.80   13.50
   6   9  -2   69.49   19.60
   7   8  -1   22.50   19.00
   8   3   3   96.89   17.10
   8   9   0   54.09   24.00
   8  11   0    7.60   26.50
   8  12   0    7.40   28.40
   9   5   3   65.29   21.60
  10   6   4    5.30   23.20
  10   9   3   -3.90   28.20
  10  10   3   -1.90   30.60
  10  11   3    2.60   30.70
  10  12   3   -5.60   31.50
  11   9   5    4.50   30.10
  11  10   5    2.60   32.10
  11  11   5    0.40   32.90
  12   7   9    9.10   30.70
   3   6  -3  128.29   11.10
   6   4   0   17.80   13.00
   6   6  -1   14.00   15.40
   6  10  -2    5.40   20.00
   7   4   1   57.89   15.30
   7   9  -1   76.79   20.80
   7  10  -1   24.00   22.20
   7  11  -1   32.10   23.60
   9   2   6    3.90   17.20
   9   4   4   15.90   19.10
   9   7   2   44.70   22.80
   9  13   2   -4.50   31.20
  10   4   6   14.70   21.20
  11   7   6   -0.80   27.40
  12   8   9   -0.30   31.80
   3   4  -2    4.30    7.60
   4   0   2    2.60    5.80
   4   2   0  140.59    9.00
   4   8  -3   45.80   13.70
   5   3   0   10.60   10.20
   6   0   4   68.49   10.50
   7   1   4  112.29   13.30
   7   3   2   44.10   14.60
   7   6   0    7.10   16.00
   9   3   5   40.00   18.20
   9  12   2   -4.60   29.00
  10   7   4   69.49   24.70
  11   5   8   -0.60   26.00
  11   6   7   12.50   26.40
  11   8   6   10.40   28.40
   4   1   1  241.28    9.00
   5   7  -2    2.30   13.70
   6   3   1   61.99   12.30
   8   5   2   -3.90   16.90
   8   7   1   93.59   20.50
   9   6   3    3.30   19.90
   9   9   2   22.80   24.00
   9  10   2    2.50   25.80
   9  11   2    2.20   26.30
  10   6   5    9.00   24.00
  10   8   4    2.90   24.30
  10   9   4   10.40   27.70
  10  11   4   -1.60   30.20
  10  12   4    8.20   31.00
  11   7   7   38.60   28.60
  11  10   6   28.00   30.40
   2   2  -1    4.80    4.10
   5   2   1   70.09    9.60
   6   1   3    1.10   10.10
   6   7  -1    4.40   15.60
   7   7   0   47.40   17.40
   8  12   1   -0.40   26.60
   9  13   3   -2.70   30.00
  10   5   6   25.90   22.40
  10  10   4   -5.80   27.70
  11   6   8   12.20   27.30
  11   8   7   28.60   28.90
   2  -1   2    2.90    2.50
   5   1   2   65.79    8.50
   5   5  -1   10.60   11.70
   5   8  -2   41.70   15.00
   6   5   0   14.20   13.90
   7   5   1   -0.40   14.70
   7  12   0    1.50   23.90
   8   2   5    5.50   14.10
   8   3   4   42.00   15.40
   8   4   3    6.60   15.50
   8   9   1   34.10   21.20
   8  10   1   10.30   23.30
   9   5   4   66.89   19.70
   9   7   3   20.50   21.00
  10   4   7   14.90   20.50
  10   7   5    3.10   23.20
  10  12   5   73.19   32.20
   4   6  -2   76.29   12.00
   5   9  -2   70.29   16.60
   6   8  -1   -0.40   15.50
   7   8   0  118.39   19.40
   7   9   0   39.00   20.30
   7  11   0   -2.30   22.10
   8   6   2   62.09   18.20
   9   4   5   32.40   17.60
   9  12   3    2.00   26.90
  10   8   5    3.70   24.30
  10  11   5   20.90   29.10
  11   6   9    6.30   26.00
  11   7   8   18.70   26.00
   4   4  -1   26.00    8.90
   6   9  -1    4.70   17.30
   6  10  -1   54.09   19.60
   6  11  -1    3.90   20.60
   7   4   2   19.80   13.70
   7  10   0    6.60   19.40
   8  13   2   -2.80   27.40
   9   9   3    3.60   23.00
   9  10   3    6.40   23.30
   9  11   3    4.70   26.20
  10   5   7    6.10   21.60
  10   6   6   -0.40   21.90
  10   9   5   19.50   26.20
  10  10   5   12.20   27.40
  11   8   8    4.90   26.60
  11   9   8   13.60   29.10
  11  10   8   13.70   29.10
   3   3  -1   -0.90    6.30
   7   1   5    5.50   11.80
   7   6   1    5.90   15.10
   8   5   3    9.30   16.10
   8   7   2    1.70   18.20
   8  12   2    2.80   26.20
   9  13   4   -0.30   28.00
  10   4   8    7.40   19.50
  11   7   9   -2.80   25.40
   2   1   0  693.93    7.80
   4   7  -2   81.39   12.50
   5   4   0   34.10   10.40
   5   6  -1   69.49   12.80
   6   4   1    5.80   11.90
   6   6   0    3.20   13.40
   7   3   3    1.40   12.50
   8   8   2   54.29   20.20
   8  11   2   -3.00   23.50
   8  14   3   -7.70   27.10
   9   5   5    2.10   17.80
   9   7   4    2.10   20.00
   9  12   4    4.90   26.30
  10   8   6    1.90   23.70
  10  11   6    8.10   27.90
  11   6  10    1.90   24.70
  11   8   9   20.40   26.60
   2   0   1  895.21    7.40
   7   7   1   33.00   16.30
   8   2   6   -1.80   13.70
   8   9   2   10.00   20.30
   8  10   2   -1.30   21.50
   8  13   3    3.90   26.70
   9   3   7    3.00   16.50
   9   4   6    8.80   17.00
   9   8   4    6.50   21.40
   9   9   4   -1.90   22.90
   9  10   4   -2.80   24.20
   9  11   4    9.60   25.70
   9  13   5    3.10   29.10
  10   5   8   59.49   22.00
  10   6   7   54.89   22.00
  10   9   6    6.60   25.00
  11   7  10   13.40   25.40
   4   3   0    2.80    7.50
   4   8  -2  204.48   15.10
   6   3   2   48.10   11.30
   6   7   0   -1.00   14.50
   7   5   2   18.40   14.00
   7   8   1    1.20   17.70
   7  11   1    7.80   21.60
   8   6   3   13.50   17.00
  10   7   7   -6.80   21.80
  10  11   7   31.90   28.40
  11   8  10   -4.00   26.00
   3   2   0  293.27    7.80
   4   9  -2   60.79   15.00
   5   3   1    5.10    9.10
   6   8   0    8.80   15.90
   6  11   0    2.30   19.00
   7   9   1   11.90   17.80
   7  10   1   28.10   19.60
   8   7   3   -2.40   18.30
   8  12   3    2.80   25.60
   8  14   4    8.10   27.30
   9  12   5    1.10   26.10
  10   8   7    5.30   23.40
  10  10   7    8.50   26.10
  11   8  11    0.20   27.10
   3  -1   3   29.70    3.80
   5   8  -1   56.29   13.50
   5   9  -1  116.29   16.10
   5  10  -1   14.40   16.20
   6   5   1   77.69   13.40
   7  13   2   92.99   26.10
   8   5   4    3.40   15.60
   8   8   3   49.70   19.90
   9   3   8   14.80   17.40
   9   4   7    7.40   17.80
   9   7   5   10.40   19.70
   9   8   5   32.40   22.50
   9  10   5    1.00   25.20
   9  11   5    1.40   24.90
  10   5   9   30.80   20.20
  10   7   8   -2.20   23.20
  10  11   8   -1.60   27.50
  11   7  12   -1.80   25.50
   1   6  -3   34.20    7.00
   3   6  -2   57.09    9.30
   5   2   2    1.70    8.40
   5   5   0    5.30   10.70
   7   1   6   14.80   10.90
   7   6   2   14.30   14.70
   7  12   2   25.90   22.50
   8   2   7   36.40   14.50
   8   4   5    6.50   15.20
   8   9   3   11.80   20.10
   8  10   3    0.90   20.90
   8  13   4   -4.70   24.80
   9   6   6   -0.70   19.80
   9   9   5    1.00   21.50
   9  12   6    3.20   26.80
  10   6   9   88.39   23.20
  10   8   8    1.00   25.20
  10   9   8   -8.70   24.80
  10  10   8   12.10   26.20
   4   2   1   46.60    7.10
   5   1   3    9.50    7.70
   7   7   2    3.00   16.30
   7  11   2   -3.20   20.90
   8   3   6   11.60   14.20
   8   6   4   46.80   17.10
   8  12   4   -3.60   24.40
  10   5  10   -0.40   21.00
   3   4  -1   97.09    8.10
   4   0   3   56.19    6.20
   4   6  -1    6.10   10.30
   6   4   2   14.70   11.40
   6   6   1    6.30   12.90
   6  12   1    0.80   20.40
   7  10   2    7.90   19.60
   7  13   3   19.80   24.70
   8  11   4   -4.50   22.80
   9   4   8   16.60   17.60
   9   5   7    5.00   17.20
   9   7   6   10.40   19.70
   9   8   6   -0.80   21.40
   9  10   6   17.60   24.40
   9  11   6    2.40   24.10
  10   6  10    4.70   22.80
  10   7   9   38.20   23.40
  10   8   9    7.20   24.00
   3   7  -2   56.99   10.20
   5   6   0   22.40   11.50
   6  11   1   38.60   19.20
   7   5   3    7.00   13.40
   7   9   2   22.00   17.70
   8   5   5   -3.10   15.90
   8   7   4   16.20   17.50
   8   8   4   -2.90   19.00
   8  10   4   16.40   21.60
   8  13   5    7.40   24.70
   9   9   6   11.90   21.50
   9  12   7   42.00   26.50
   1   2  -1    5.80    2.50
   3   8  -2   13.90   11.10
   4   4   0   21.90    8.30
   5   4   1   62.49   10.40
   6   3   3   13.10   11.10
   6   7   1   80.29   14.50
   6  10   1   29.40   18.10
   7  12   3    7.90   22.10
   7  14   4    4.20   25.20
   8  12   5   11.20   24.90
   9   6   7    6.50   18.30
   9  11   7   -2.10   25.00
  10   6  11   -2.80   22.90
  10   7  10   18.40   22.90
  10   8  10    3.80   24.20
  10  10  10    8.90   25.70
   0   3  -2   -0.40    2.30
   5   7   0   18.00   12.10
   5  11   0  141.09   19.30
   6   1   5    1.90    9.30
   6   8   1   72.79   15.40
   7   6   3   10.20   14.40
   8   4   6    6.30   14.20
   8   6   5   14.50   17.30
   8  13   6   97.69   27.10
   9   4   9   24.60   17.90
   9   5   8    4.60   16.80
   9   8   7   -1.00   20.90
   9   9   7    6.20   22.90
   9  10   7   13.10   23.30
   9  12   8   10.80   26.10
  10   7  11    5.90   23.20
   4   8  -1   32.00   12.10
   4   9  -1    1.00   13.60
   5   8   0   -2.40   13.10
   5  10   0  102.79   16.80
   6   5   2    0.90   12.00
   7   2   6    6.50   11.40
   7   3   5   10.00   12.30
   7   7   3   13.30   15.20
   7  11   3   11.60   19.80
   7  13   4   -1.40   23.10
   8   7   5   98.59   19.20
   8  11   5   -1.90   22.20
   9   6   8   16.20   19.40
   9  11   8    3.30   24.20
  10   8  11    3.80   23.20
  10   9  11   -0.40   24.40
   1   4  -2    1.00    4.00
   5   3   2    2.80    8.70
   6  12   2   -2.80   18.80
   7   8   3   68.69   17.30
   7   9   3    1.40   17.20
   7  10   3    6.30   18.40
   7  14   5   13.70   23.90
   8   5   6    7.30   15.60
   8   8   5    8.40   18.50
   8   9   5   -2.30   19.40
   8  10   5    2.50   20.40
   8  12   6    7.80   23.50
   9   5   9   16.00   18.70
   9   7   8   21.70   20.30
   9  10   8    3.50   23.20
  10   7  12    1.40   22.40
  10   8  12    1.70   23.60
   5   5   1   48.80   11.00
   6   6   2    8.10   12.60
   6  11   2    9.60   18.20
   7   5   4    0.90   13.30
   7  12   4    7.60   21.30
   8   4   7    3.00   15.20
   8  13   7   44.20   25.50
   9   8   8   26.60   20.70
   9   9   8    0.70   22.40
   9  11   9    5.50   24.40
  10   7  13   -1.40   22.90
   4   3   1    1.30    7.20
   5   2   3    1.30    8.40
   6   7   2    3.70   14.00
   6  10   2   37.10   18.00
   6  13   3   12.20   21.00
   7  13   5    8.60   22.70
   7  14   6   -6.90   24.50
   8   3   8   30.50   14.10
   8   6   6    8.00   16.20
   8  10   6    2.50   21.30
   8  11   6    8.10   22.10
   8  12   7   59.79   25.10
   9   5  10   13.00   18.90
   9   6   9    1.20   18.50
   5   6   1   12.90   11.80
   5  11   1   10.80   16.60
   7   6   4   14.70   14.30
   8   7   6    8.20   17.30
   8   9   6    0.90   19.50
   9   7   9   35.60   19.90
   9   8   9    6.20   21.30
   9   9   9    5.70   21.90
   9  11  10   15.60   24.50
   6  12   3   39.20   19.50
   7   2   7    3.50   11.70
   7   3   6   23.40   11.90
   7   8   4   10.00   16.10
   7   9   4    1.40   17.10
   7  10   4    2.50   18.40
   7  12   5   17.00   22.20
   8   5   7   30.80   16.00
   8  11   7    5.20   22.50
   9   5  11    5.70   19.30
   9   6  10   29.00   19.20
   3   6  -1    5.80    8.10
   4  -1   5    7.90    5.20
   4   2   2   10.50    7.00
   4   6   0    0.80    9.60
   5   7   1   12.80   12.00
   5   8   1   19.70   13.50
   5   9   1   52.29   15.00
   5  10   1   53.59   15.40
   6   1   6    5.50    9.50
   6   5   3    7.70   11.90
   6  13   4   46.30   22.60
   7   5   5   75.29   14.40
   7  13   6    1.70   22.80
   8   3   9    4.30   14.10
   8   4   8   15.80   15.00
   8   6   7    2.80   16.30
   8  10   7   -7.00   21.30
   8  12   8   46.70   24.00
   9   7  10   -0.50   19.80
   9   8  10    2.40   21.60
   9  10  11    1.00   23.50
   2   2   0 1508.65   11.80
   4   7   0   53.49   11.70
   4  10   0   -1.00   13.90
   5  12   2   -2.40   18.60
   6  11   3   32.00   18.30
   6  14   5    3.10   22.80
   7  11   5    0.40   19.90
   8   5   8    4.80   16.40
   8   7   7   -2.30   17.30
   8   8   7   12.20   18.70
   8   9   7   -1.60   19.40
   8  11   8    9.10   22.80
   8  12   9    1.40   24.70
   9   6  11   54.49   20.30
   9   7  11   13.40   21.20
   9   8  11   -2.10   21.60
   9   9  11   -2.70   22.70
   3   2   1   54.59    5.30
   3   8  -1   68.49   11.20
   4   1   3    0.70    6.20
   4   9   0  134.89   14.30
   6   6   3    4.40   12.50
   6  10   3    0.20   16.40
   6  12   4    5.50   20.80
   7   6   5   54.89   15.20
   7  10   5   -3.80   18.70
   7  12   6   -0.80   22.00
   7  13   7   17.90   23.30
   8   4   9    3.20   16.00
   8  10   8    1.80   21.40
   9   6  12   38.40   21.00
   9   7  12    4.20   21.90
   9   8  12    8.70   22.50
   9   9  12    1.90   23.10
   4   0   4   30.80    5.70
   5   3   3    9.60    8.90
   5   5   2    4.80   10.50
   5  11   2   12.80   17.40
   6   7   3    2.30   13.40
   6   8   3   -1.50   14.50
   6   9   3    7.80   15.60
   6  14   6   49.20   24.30
   7   2   8    0.40   12.10
   7   3   7    4.10   12.50
   7   7   5   15.10   15.70
   7   8   5   10.40   16.50
   7   9   5   -2.50   17.00
   7  11   6   -2.20   20.90
   8   6   8   22.80   16.70
   8   7   8   -2.80   18.60
   8   8   8    0.80   19.50
   8   9   8    0.30   19.80
   8  11   9   -1.40   23.10
   9   7  13    6.60   22.50
   9   8  13   -4.50   22.70
   9   9  13   17.70   23.70
   6   3   5   41.40   11.50
   6  11   4    4.00   19.10
   7   5   6   -1.90   13.60
   7  12   7    8.10   22.10
   7  13   8   16.00   23.70
   8   5   9   -0.40   17.00
   8  10   9    4.20   21.90
   8  11  10   17.40   24.40
   9   7  14    0.00   22.90
   9   8  14   38.00   24.40
   5   0   6   10.70    7.70
   5   6   2   28.80   11.60
   5  12   3    3.00   18.40
   6   1   7   24.20   10.30
   6   2   6   -0.60   10.20
   6   5   4   10.00   12.00
   6  12   5   -3.90   20.30
   7   6   6   -4.40   15.50
   7  10   6   17.60   19.20
   8   4  10    3.60   15.30
   8   6   9   39.60   18.60
   8   9   9    9.00   21.00
   4   5   1   15.40    9.10
   5   8   2   57.89   14.30
   5   9   2  107.49   15.30
   5  13   4   10.40   20.60
   6  10   4    6.80   17.00
   6  13   6   -6.40   21.70
   6  14   7   36.70   23.50
   7   4   7    5.60   12.90
   7   7   6   -1.40   15.60
   7  11   7   -5.80   20.90
   7  12   8    0.20   22.40
   7  13   9    1.20   24.00
   8   5  10    0.40   17.00
   8   7   9   26.60   18.60
   8  10  10    0.30   22.20
   8  11  11    4.70   24.00
   2   5  -1    1.80    6.30
   4   3   2   35.40    7.70
   5   4   3   37.60   10.20
   6   6   4    0.80   12.60
   6   7   4   63.59   14.60
   6   8   4    0.20   14.70
   6   9   4    8.20   16.20
   7   3   8    0.20   12.10
   7  10   7   -0.40   20.00
   8   6  10   22.50   18.70
   8   8  10   16.10   20.90
   8   9  10    2.80   21.30
   2   1   1   52.29    3.50
   3   5   0   19.70    7.60
   6   4   5   43.10   11.80
   6  11   5    7.70   18.60
   6  12   6   24.80   21.70
   6  13   7   89.69   23.80
   6  14   8    0.90   23.40
   7   5   7   17.70   14.20
   7   9   7   10.60   19.30
   7  11   8    5.80   21.60
   7  12   9    6.20   23.00
   8   5  11    4.40   17.70
   8   7  10   13.90   18.60
   1   3  -1  164.28    4.60
   5  10   3   38.80   16.70
   6  10   5    4.60   17.40
   7   4   8    6.20   14.10
   7   6   7   -2.00   15.00
   8   6  11    7.70   17.90
   8   7  11    0.00   19.30
   8   8  11   -1.10   21.00
   8   9  12    1.40   22.60
   8  10  13   -0.90   22.90
   3   3   1  181.58    7.90
   3   6   0   93.39    9.40
   3   9   0    3.40   11.60
   4  11   2   15.00   16.00
   5   3   4   30.50    9.50
   5   5   3   14.40   10.80
   5  13   5   -1.70   20.00
   6   2   7   20.30   10.70
   6   3   6   40.70   11.10
   6   5   5   15.90   12.20
   6   9   5    0.00   16.80
   6  11   6    4.20   19.90
   7   3   9   -1.10   12.70
   7  10   8    5.50   19.60
   7  11   9    7.20   22.00
   7  12  10   27.00   23.30
   8   6  12    0.40   19.00
   8   8  12    5.60   20.70
   8   9  13    2.60   22.90
   2   7  -1   44.40    9.20
   2   8  -1   41.90   10.40
   4   2   3    1.00    6.70
   4   4   2    7.90    8.40
   5   6   3   19.60   11.80
   5   8   3   16.20   14.00
   5   9   3   92.99   15.60
   5  11   4   18.10   17.60
   6   6   5    6.30   13.10
   6   8   5   62.49   16.20
   6  12   7   10.20   21.50
   6  13   8   67.29   22.80
   7   5   8   24.40   14.80
   7   9   8   -1.00   18.60
   7  12  11   -2.70   23.80
   8   6  13   54.09   21.20
   8   7  12   28.40   20.10
   8   8  13   14.00   21.00
   8   9  14   18.80   22.60
   4  12   3  145.29   19.80
   5   7   3    5.40   12.20
   5  12   5   15.20   19.60
   5  14   7   -2.30   22.90
   6  10   6    6.90   18.10
   6  13   9    7.60   23.50
   7   3  10   11.80   14.10
   7   6   8   -1.90   15.50
   7   8   8   24.50   17.90
   7  10   9   -2.10   20.40
   7  11  10    0.00   21.80
   8   7  13    3.90   20.70
   8   7  14    7.60   22.00
   8   8  14   -3.60   21.70
   8   8  15    5.50   23.40
   5   1   6   24.10    8.60
   5   4   4   43.70   11.10
   5  10   4    0.60   16.40
   6  11   7    2.60   19.30
   6  12   8    8.70   21.70
   7   5   9   27.50   16.00
   7   9   9   -0.90   19.00
   7  10  10   -1.90   21.90
   8   7  15    2.30   22.20
   2  -1   3   12.50    2.50
   5  14   8    1.30   23.50
   6   2   8    9.40   11.50
   6   3   7   36.30   11.90
   6   5   6   -1.40   12.40
   6   9   6   17.60   16.80
   6  13  10   18.30   23.70
   7   4  10    2.80   15.10
   7   6   9   -4.60   15.70
   7   7   9   13.60   17.40
   7   8   9   16.00   18.50
   7  11  12   -0.60   23.50
   3   4   1    2.20    6.90
   4   6   2   39.20   10.80
   4   8   2   -0.70   11.70
   4  11   3   31.20   16.70
   5   5   4    3.10   11.00
   5   9   4   -0.70   14.80
   5  13   7    5.30   22.50
   6   6   6   -3.10   13.40
   6   7   6    2.20   14.70
   6  10   7   51.59   19.20
   6  11   8   -6.10   20.90
   6  12   9   -2.50   21.90
   7   9  10    7.60   20.10
   7  10  11    7.20   21.80
   7  11  13   21.40   24.20
   3   2   2   20.90    5.60
   4   3   3   -0.70    7.70
   4   7   2    2.50   11.10
   4  12   4    1.50   17.90
   4  13   5   13.90   20.10
   5   6   4   20.90   12.10
   5   7   4    7.70   13.30
   5   8   4   32.20   14.10
   5  14   9    4.00   23.10
   6   4   7    6.30   12.60
   6  12  10   25.10   24.00
   7   4  11   14.70   15.90
   7   5  10    5.20   15.40
   7   6  10    2.80   17.50
   7   7  10   28.30   18.10
   7   9  11   -2.60   21.10
   3   9   1   97.59   13.10
   4  10   3   34.30   15.50
   5  10   5    4.50   16.20
   5  13   8   -2.30   22.60
   6   8   7    0.60   16.80
   6  10   8    1.10   19.10
   6  11   9   -4.30   22.30
   7   5  11   18.30   16.70
   7   8  11   15.40   19.20
   7  10  14    1.40   24.50
   1   4  -1    8.90    4.30
   3   5   1   61.59    8.50
   5   2   6   91.29   10.60
   5  11   6    0.80   18.00
   5  12   7   -1.70   19.90
   6   2   9    4.80   11.80
   6   3   8    1.40   11.20
   6   5   7    4.00   12.90
   6   6   7    2.90   14.10
   6  12  11    3.20   23.10
   7   6  11   -2.00   17.00
   7   8  12    4.30   21.20
   7   9  13   -2.90   22.60
   3   6   1   13.10    8.90
   4   2   4   -1.60    7.60
   4  11   4   -9.40   16.70
   4  13   6   12.40   20.70
   5   1   7   15.80    9.10
   5   4   5   20.90   10.80
   5   9   5    1.00   15.50
   5  13   9   12.50   23.30
   6  10   9    7.90   20.20
   6  11  10   26.10   22.00
   6  12  12    6.80   23.90
   7   5  12   -3.30   17.30
   7   6  12    1.50   18.70
   7   7  12   -0.80   19.50
   7   8  13   -8.80   21.90
   7   9  14   -2.50   22.10
   7   9  15   -7.70   23.60
   2   8   0    8.80   10.50
   3   1   3   13.70    5.00
   3  10   2   34.20   14.10
   4   8   3    5.60   12.90
   5   5   5    8.90   12.10
   5   8   5    5.30   14.30
   5  10   6   16.90   17.20
   5  12   8    1.70   22.00
   6   4   8    4.60   12.40
   6   8   8    8.10   16.70
   6  11  11    0.00   22.70
   7   5  13   -2.40   18.00
   7   6  13   13.10   19.20
   7   7  13   21.90   21.00
   7   8  14    8.00   22.30
   7   8  15   -1.20   22.60
   2   2   1   39.30    4.30
   2   7   0   11.70    9.30
   4   5   3    4.80    9.80
   4  10   4    3.00   15.80
   5   6   5   19.20   12.40
   5   7   5   -0.30   13.10
   5  11   7   14.80   18.80
   5  13  10   26.00   23.20
   6   3   9    0.10   12.40
   6   5   8    8.40   13.60
   6   6   8    7.30   14.80
   6   7   8    6.80   15.70
   6   9   9   37.50   19.00
   6  10  10    6.30   20.40
   7   6  14    5.80   20.80
   7   7  14   67.69   21.60
   7   7  15    9.40   22.20
   7   8  16    4.50   22.30
   1   7  -1    3.90    8.20
   2   6   0   18.50    7.90
   3   0   4    6.70    4.60
   3   3   2   62.99    7.10
   4   0   6   47.90    7.40
   4   6   3   42.80   11.20
   4  11   5   56.69   18.00
   4  13   7   -0.40   22.00
   4  14   9   15.40   23.70
   5   9   6    3.60   15.90
   5  12   9    7.30   22.60
   5  13  11    0.50   24.50
   6   8   9   -4.30   18.40
   6  10  11   12.00   22.10
   6  11  13   18.00   24.20
   7   6  15    6.90   21.50
   7   7  16   15.60   21.50
   4   9   4    4.10   14.70
   4  12   6   40.50   18.80
   5   2   7   -1.00   10.00
   5   8   6    1.30   15.60
   5  10   7   15.60   17.90
   5  11   8   -4.10   19.00
   6   3  10   22.00   13.50
   6   4   9    4.10   12.90
   6   5   9    2.50   14.90
   6   9  10    8.00   19.00
   6  10  12   15.10   23.00
   6  11  14   17.90   24.10
   4  13   8   13.40   22.50
   4  14  10   -3.30   24.10
   5   1   8   -1.60    9.40
   5   4   6    1.00   11.00
   5  12  10   14.40   22.00
   6   6   9   34.20   15.60
   6   8  10    8.90   18.20
   6   9  11   -1.10   20.70
   1   2   0  381.66    5.30
   4  10   5    8.30   16.70
   5   5   6   19.70   12.00
   5   6   6    3.30   12.70
   5   9   7   28.10   16.80
   5  10   8   33.10   20.00
   5  11   9    5.20   19.90
   5  12  11   12.80   22.80
   6   9  12    0.10   21.50
   6  10  15   16.40   24.20
   2   9   1   47.50   11.80
   3   7   2  103.39   11.60
   3  13   6    1.50   20.00
   4   4   4   10.80    9.40
   4   7   4   45.40   13.10
   4  13   9   17.60   23.20
   5   3   7    7.00   11.10
   5   8   7   -3.20   16.20
   5  11  10    3.40   21.90
   5  12  12    8.80   23.40
   6   3  11    3.90   13.80
   6   5  10    2.20   14.70
   6   6  10   17.90   15.90
   2   3   1  272.67    7.40
   3   2   3    1.30    6.00
   3   6   2   21.80    9.60
   3  12   5    3.60   17.70
   4   2   5   10.20    7.80
   4   5   4    4.10   10.30
   4   6   4   39.50   11.80
   4   9   5    9.00   15.50
   4  12   8   -3.40   20.40
   5   2   8   79.69   11.40
   5  10   9   18.60   19.90
   5  12  13   29.20   24.40
   6   4  11   -1.00   14.90
   6   5  11   -1.00   16.40
   6   6  11   21.20   17.20
   6   8  12    1.50   19.00
   6   9  14    5.90   21.80
   6   9  15   10.20   23.10
   6   9  16   15.80   24.20
   2   8   1  238.38   13.10
   3   9   3    7.80   13.30
   4  10   6    4.20   16.90
   4  11   7   -5.70   18.70
   4  13  10    1.90   22.10
   5   4   7   16.70   11.50
   5   5   7    8.50   12.90
   5   7   7   11.80   14.50
   5  11  11   16.30   22.00
   6   4  12   46.10   16.30
   6   7  12    7.30   18.20
   6   8  13   -1.60   20.00
   6   8  14    0.80   22.30
   3  13   7   15.20   20.90
   3  14   9    1.60   23.30
   4   0   7    4.90    7.50
   4   1   6   85.79    8.50
   4   8   5   10.60   14.20
   4  12   9    7.80   21.60
   4  13  11   23.00   23.20
   5  10  10   51.49   20.10
   5  11  12   -5.40   22.10
   6   5  12   16.40   15.80
   6   6  12   10.40   17.20
   6   7  13    4.50   18.60
   6   8  15   10.00   21.50
   6   8  16    4.10   23.10
   6   8  17   -5.20   22.30
   2   7   1    2.80    9.50
   3  10   4   79.59   16.00
   3  11   5    6.30   16.90
   3  12   6   17.30   18.80
   4  13  12   27.90   24.00
   5   3   8   61.19   11.60
   5  10  11   18.20   21.20
   5  11  14    3.70   24.30
   6   4  13    2.10   16.50
   6   5  13   -2.60   17.40
   6   6  13   22.00   18.00
   6   6  14    1.10   19.20
   6   7  14   -1.30   19.50
   6   7  15    2.00   21.70
   6   7  16    8.70   22.30
   6   7  17   -0.30   22.50
   1   8   0    1.10    9.90
   2   6   1   -1.20    8.40
   3   1   4  573.94   10.40
   3   3   3   67.39    7.80
   3  13   8   14.20   22.30
   3  14  10    1.20   22.60
   4   7   5   10.10   12.50
   4   9   6    7.20   15.40
   4  10   7    5.60   16.80
   4  11   8   14.00   18.90
   4  12  10   -0.10   21.80
   5   2   9   21.60   11.20
   5   4   8   10.10   12.50
   5   6   8    2.50   13.90
   5   9  10   12.50   18.70
   5  10  12   -4.40   22.00
   5  11  15    9.00   24.10
   6   5  14   22.00   17.40
   6   6  15   -4.50   20.10
   6   6  16    7.80   21.60
   2   9   2   14.70   11.90
   3   7   3   78.39   11.90
   3  14  11    9.40   23.40
   4   4   5   30.30   10.20
   4   5   5    5.30   10.90
   4   6   5    2.30   11.70
   4  12  11   33.10   23.10
   5   5   8   45.60   13.40
   5   9  11   16.00   20.20
   5  10  13   10.90   22.00
   1   3   0   64.19    4.30
   3   6   3   77.89   11.00
   3   9   4   33.40   13.50
   3  12   7   -1.40   18.20
   3  13   9   35.10   23.10
   4   2   6    0.40    8.20
   4   8   6    8.40   14.20
   4  10   8    6.00   18.30
   4  11   9   14.60   19.40
   4  12  12    0.10   23.20
   5   3   9    4.40   11.80
   5   7   9    7.70   15.80
   5   8  10    2.00   17.40
   5  10  14    2.90   22.50
   5  10  16    4.60   23.80
   1   7   0   16.20    8.50
   3   5   3    3.10    9.00
   3  10   5    7.00   14.90
   3  13  10    4.00   23.10
   4   9   7    1.20   16.00
   4  11  10   26.00   20.50
   4  12  13   47.90   24.20
   4  12  14    3.40   25.20
   5   2  10   74.19   12.60
   5   4   9   52.59   13.00
   5   5   9    0.10   13.40
   5   6   9    4.30   14.60
   5   8  11   32.70   19.40
   5   9  12    6.10   19.50
   5   9  13   16.50   21.60
   2   0   3    2.30    3.30
   2   8   2    0.70   11.10
   3   8   4    8.00   12.90
   3  12   8   11.10   19.10
   4   1   7    0.40    8.20
   4   7   6    2.20   13.00
   4  10   9   10.30   19.30
   4  11  11    3.00   21.90
   5   3  10   -0.30   12.40
   5   9  15    2.40   22.60
   5   9  16    0.30   23.10
   5   9  17    1.70   23.70
   1   6   0  503.65   11.40
   2   2   2  180.08    6.20
   2  13   7    4.30   20.70
   3  11   7   33.60   18.60
   3  13  11   37.40   22.90
   4   4   6    4.10   11.00
   4   5   6    0.90   11.90
   4   8   7   27.10   15.20
   4   9   8   -1.80   16.40
   4  11  12    0.20   22.50
   5   4  10    2.80   13.80
   5   5  10    8.70   14.90
   5   6  10   35.50   15.70
   5   7  11    2.10   17.00
   5   8  12   -1.50   18.60
   5   8  13   -7.70   19.80
   2  14  10    2.40   24.10
   3   7   4   57.09   12.70
   3   9   5   27.90   14.10
   3  10   6   23.90   16.10
   3  12   9   50.49   20.60
   3  13  12    1.00   23.10
   3  13  13   19.80   25.30
   4  10  10   18.80   19.20
   4  11  13   12.70   22.60
   5   3  11   10.40   13.30
   5   6  11    2.30   16.60
   5   8  14    6.00   20.30
   5   8  15    6.80   21.90
   5   8  16   10.20   22.30
   5   8  17   10.70   23.40
   5   8  18    4.70   22.70
   0   3  -1 1886.51    9.80
   2   7   2    0.50    9.60
   2   9   3   90.39   13.50
   2  12   6   -2.00   17.60
   2  13   8   64.79   22.50
   2  14  11   -4.80   23.80
   3  11   8   -4.70   19.00
   3  12  10    5.70   21.80
   4   2   7   25.10    9.60
   4   7   7   12.00   13.80
   4   8   8   -0.60   16.20
   4   9   9   39.40   17.50
   4  10  11    4.10   20.20
   4  11  15   -1.80   23.80
   4  11  16   12.50   24.50
   5   4  11    3.50   14.30
   5   5  11   -2.00   14.90
   5   6  12    3.70   17.30
   5   7  13   -2.10   18.30
   0   6  -1  188.38    7.90
   2  10   4    0.40   14.20
   2  11   5  122.19   17.90
   2  14  12   47.20   25.50
   3   6   4    0.80   10.60
   3   8   5   25.00   13.60
   3  12  11    0.80   22.90
   4   6   7  100.89   14.00
   4  10  12   16.90   21.30
   5   3  12   -0.10   14.00
   5   4  12   11.00   15.20
   5   5  12   16.60   16.40
   5   7  14    4.00   18.70
   5   7  16   -2.70   21.00
   5   7  17   -4.40   21.20
   2   6   2    6.40    8.60
   2  12   7    2.70   19.00
   2  13   9   12.10   22.50
   3   1   5   59.29    7.10
   3   5   4    4.60    9.60
   3   9   6    1.50   14.50
   3  10   7    2.90   16.40
   3  11   9    9.00   20.00
   3  12  12    4.90   23.30
   4   3   7    5.10    9.90
   4   4   7   -1.60   11.50
   4   5   7   78.39   12.80
   4   7   8   -1.90   14.90
   4   8   9   12.90   17.00
   4  10  13   -5.30   21.60
   4  10  14   11.00   22.70
   4  10  17   22.10   24.80
   5   4  13   63.09   16.80
   5   5  13   22.10   16.90
   5   6  14   31.80   18.20
   5   6  15    5.90   19.50
   5   6  16    5.60   21.00
   5   6  17   61.29   22.50
   0   5  -1  124.19    5.80
   2   5   2   52.19    8.10
   2   8   3  225.98   14.30
   2  13  10   21.50   23.00
   3  12  13   -2.60   22.90
   3  12  14    3.20   24.80
   4   9  11   20.70   18.90
   4  10  15   -0.90   22.60
   4  10  16    4.70   23.40
   5   4  14   -2.80   16.50
   5   5  14   -2.20   16.50
   5   5  15   39.60   18.70
   2   9   4    1.80   13.00
   2  11   6   26.70   17.20
   2  12   8    0.40   19.40
   3   7   5   28.20   12.30
   3  10   8   -0.60   16.60
   3  11  10    3.40   19.30
   3  12  15    5.30   24.40
   4   2   8  171.48   11.90
   4   6   8    5.70   13.30
   4   9  12   45.10   19.80
   4   9  18   26.10   24.80
   1   7   1   36.10    9.10
   1   9   2    4.90   11.20
   2  10   5   27.50   14.50
   2  13  11    5.10   22.00
   3   8   6    3.10   13.40
   3   9   7    9.30   15.70
   3  11  11   -3.50   20.10
   4   1   9    0.40    9.90
   4   3   8    1.20   11.10
   4   5   8   19.60   12.40
   4   7   9   52.59   15.70
   4   9  13   -0.60   19.50
   4   9  14    4.10   21.20
   4   9  17   10.40   22.90
  -1   4  -2   43.40    2.90
   2   1   3   18.80    4.30
   2  11   7    9.60   17.40
   2  12   9   11.60   20.20
   2  13  12    0.80   22.60
   2  13  13   17.00   24.00
   3   2   5   21.10    7.20
   3   6   5    8.50   11.20
   3  10   9   38.80   18.30
   3  11  12   12.50   21.70
   4   4   8   23.80   11.60
   4   6   9    6.60   13.90
   4   7  10   49.70   17.00
   4   8  11   90.49   18.20
   4   8  12    7.00   19.00
   4   8  19   -0.90   23.90
   1  14  11   -4.00   23.40
   2  13  14   11.00   24.20
   3   3   5    5.80    8.50
   3   5   5   52.39   10.80
   3   7   6   -0.50   12.80
   3   9   8   22.00   16.10
   3  10  10   12.40   19.30
   3  11  13   -1.50   21.90
   3  11  14   40.50   23.20
   3  11  15   25.50   24.90
   3  11  16    7.40   24.20
   4   2   9  159.58   12.30
   4   5   9    4.40   13.50
   4   8  17    5.50   22.30
   4   8  18   12.70   22.60
   1   6   1  241.48   10.00
   1  14  12   -1.30   22.90
   2   6   3   16.50    9.80
   2   8   4  167.78   13.60
   2   9   5    2.60   13.70
   2  12  10   -2.40   19.80
   3   4   5   83.39   10.00
   3   8   7   12.80   14.10
   4   3   9   28.70   11.80
   4   4   9    9.40   12.40
   4   6  10    2.80   14.50
   4   7  11   31.10   16.50
   4   7  19   35.70   23.30
   4   8  14   25.80   19.50
   4   8  15   23.40   20.90
   4   8  16    7.60   21.40
   1  11   5  103.49   16.90
   1  13   9    7.70   21.60
   2  11   8   12.80   17.30
   2  12  11    0.50   21.20
   3   1   6    9.80    7.30
   3   9   9   67.89   17.30
   3  10  11   23.40   19.50
   3  10  12   12.30   20.40
   3  10  18    4.30   24.70
   4   5  10   37.60   14.60
   4   6  11    8.70   16.30
   4   7  12    4.60   16.90
   4   7  17   19.50   21.90
   4   7  18   26.80   21.80
   0   7   0  107.19    9.10
   1   2   1  336.67    5.80
   1   5   1    2.70    6.60
   1   9   3   12.90   11.90
   1  10   4    8.60   13.50
   1  12   7   54.49   18.70
   1  13  10    9.20   22.40
   2   2   3  265.97    7.40
   2   5   3   91.69    9.60
   2  10   7   28.80   16.90
   2  11   9   47.10   19.70
   2  12  12   22.20   22.10
   2  12  13  -11.00   22.60
   3   6   6   19.70   11.80
   3   7   7   40.20   13.90
   3   8   8    5.30   14.70
   3  10  13    7.10   20.70
   3  10  14    1.40   22.10
   3  10  15    6.80   22.70
   3  10  16    9.80   23.50
   4   2  10   -2.80   10.80
   4   3  10   -2.50   11.70
   4   4  10   20.40   13.10
   4   6  12    2.80   16.60
   4   6  18    3.00   21.70
   4   7  14   10.60   18.40
   4   7  15   -2.50   18.70
   2   7   4    5.70   10.80
   2  12  14   27.70   23.40
   2  12  15   -5.60   23.60
   3   0   7    2.70    7.10
   3   5   6   16.50   10.80
   3   9  10   11.20   17.00
   3   9  19   -4.80   24.00
   4   5  11   12.50   14.10
   4   6  13    1.10   17.20
   4   6  14   15.40   18.30
   4   6  16   44.00   19.90
   4   6  17   18.90   20.90
   1   3   1 1231.78   11.70
   1   4   1 6867.01   29.50
   1  11   6   26.40   16.30
   1  12   8   36.10   19.60
   1  13  11    3.10   21.70
   1  13  12    0.30   23.10
   2   3   3    8.60    6.20
   2   8   5   78.29   12.90
   2   9   6   31.00   14.00
   2  11  10    5.40   18.70
   3   4   6   54.49   10.80
   3   8   9  113.79   16.90
   4   2  11   18.70   11.80
   4   3  11   11.50   12.50
   4   4  11    3.30   12.80
   4   5  12   13.20   15.00
   4   6  15    8.90   17.90
   1   7   2   19.20    9.50
   1  13  13   13.00   22.70
   1  13  14   36.80   24.90
   2  10   8    4.30   16.00
   2  11  11   -5.60   19.10
   3   6   7  118.69   13.50
   3   7   8   -3.20   13.40
   3   8  20   -1.00   24.00
   3   9  12   10.80   18.60
   3   9  13    0.30   18.90
   3   9  14   -1.20   20.30
   3   9  15    5.40   22.20
   3   9  16   -1.50   22.50
   4   3  12    1.40   13.30
   4   5  13   -0.30   15.30
   4   5  14   15.10   16.70
   4   5  15    0.10   17.50
   4   5  16    0.40   18.20
   0   8   1    1.30   10.00
   0  14  12    2.00   24.20
   1  10   5    8.60   14.30
   1  12   9    1.90   19.30
   2   6   4  306.57   13.10
   2   9   7   -3.70   14.90
   2  10   9   44.30   18.30
   2  11  12   13.40   20.50
   2  11  13   -2.40   22.40
   2  11  14    6.00   22.90
   2  11  15   -4.90   23.50
   2  11  16   25.00   24.30
   2  11  17   11.80   24.00
   3   8  10    1.00   16.10
   3   8  19   47.30   24.10
   4   3  13   16.00   14.10
   4   4  13    8.30   14.10
   4   4  14   -0.50   15.90
   4   4  15    6.80   16.70
   0   6   0   15.20    6.50
   0  14  13   -0.70   22.90
   1   8   3   56.39   11.40
   1   9   4   65.39   13.00
   1  11   7    1.90   16.90
   1  12  10    2.00   20.30
   2   7   5   50.99   12.40
   2   8   6    1.40   13.20
   3   5   7    6.10   11.10
   3   6   8   48.30   13.50
   3   7   9   10.60   14.20
   3   7  20   44.10   24.00
   3   8  11    0.00   16.20
   3   8  17   -3.30   22.00
   3   8  18    0.00   21.60
   1   6   2   94.99    9.10
   1  12  11    2.60   21.50
   2  -1   5   31.10    3.90
   2  10  10   16.80   17.90
   3   4   7  237.58   12.80
   3   7  10    9.60   15.60
   3   7  19   -0.50   22.30
   3   8  12   58.89   18.00
   3   8  13   -0.40   17.90
   3   8  14   14.80   19.70
   3   8  15   -2.50   20.10
   3   8  16   -1.50   20.60
   0  13  10    1.50   21.60
   1  10   6   31.10   15.20
   1  11   8   20.90   17.40
   1  12  12    1.40   21.40
   1  12  13   -7.60   22.40
   1  12  14   17.20   23.30
   1  12  15   11.80   23.90
   1  12  16   16.20   24.40
   2   9   8   32.00   15.40
   2  10  11   15.40   18.30
   2  10  12   49.30   20.40
   3   0   8    4.00    7.30
   3   2   7   34.70    8.40
   3   5   8   76.89   12.90
   3   6   9    6.40   13.60
   3   7  18  122.69   23.30
   0  13  11    3.20   22.00
   1  11   9   18.10   18.30
   2   1   4  603.54    9.10
   2   8   7    6.30   13.10
   2   9   9    1.10   16.10
   2  10  13   34.20   19.70
   2  10  14    9.20   20.70
   2  10  15    1.30   21.40
   2  10  16    3.50   21.90
   3   6  19   24.40   21.60
   3   7  11   81.09   16.60
   3   7  12   -0.80   16.60
   3   7  16    5.90   19.50
   0   5   0  154.38    6.30
   0  13  12   18.40   22.50
   1   0   2   48.50    2.30
   1   7   3  154.18   11.40
   1   8   4   34.00   11.50
   1   9   5   74.49   13.00
   2   6   5   51.49   10.80
   2   7   6   89.19   12.70
   3   1   8   -0.10    8.40
   3   4   8    1.90   10.50
   3   6  10   13.70   13.70
   3   6  18   -0.90   20.70
   3   7  13   11.00   16.70
   3   7  15   33.20   18.50
   0   7   1   -0.10    8.00
   0  12   8   -2.20   17.60
   0  13  13   23.90   22.10
   0  13  14    6.30   22.50
   0  13  15   19.00   23.50
   1   5   2  576.44   11.70
   1  10   7   28.20   14.80
   1  11  10    6.70   17.90
   2   2   4   98.39    6.60
   2   3   4   66.79    7.20
   2   8   8    0.90   14.10
   2   9  10  119.99   17.80
   2   9  18   12.90   22.30
   3   2   8    1.80    9.00
   3   3   8  139.19   11.10
   3   5   9   12.00   11.90
   3   6  11   25.00   14.50
   3   6  17   11.80   19.20
  -1  14  13    3.70   22.60
   0   9   3   -2.00   11.30
   0  11   6   29.10   15.80
   1  11  12   43.20   20.20
   1  11  17   22.20   23.50
   2   5   5   -2.20    8.90
   2   8  20   -0.10   22.30
   2   9  11  128.39   18.40
   2   9  12    1.40   17.40
   2   9  16   52.29   21.20
   2   9  17   -8.20   21.20
   3   4   9   41.50   12.00
   3   5  10   69.09   13.20
   3   6  12   20.90   15.10
   3   6  13    1.00   15.90
   3   6  14    8.10   17.00
   3   6  15    1.20   17.50
   3   6  16   17.90   17.70
   0   8   2   61.49    9.90
   0  12   9    4.90   17.40
   1   9   6   14.30   12.80
   1  10   8    5.10   15.10
   1  11  13    4.40   20.20
   1  11  14   66.29   22.00
   1  11  15    2.60   21.60
   1  11  16   20.70   22.10
   2   6   6    2.70   10.60
   2   7   7    6.90   11.90
   2   8   9   -0.20   14.20
   2   8  19   -0.90   21.40
   2   9  13   52.49   18.90
   2   9  14   27.60   19.00
   2   9  15    0.80   19.80
   3   1   9    0.90    9.00
   3   3   9   57.69   11.20
   3   5  11  139.49   15.20
   3   5  17   32.50   18.50
   0   4   0   34.40    4.20
   0  11   7    3.00   15.70
   0  12  10    3.40   18.00
   1   4   2  423.26    9.30
   1  10   9   57.89   17.30
   2   0   5   25.60    4.50
   2   7  20   32.50   22.10
   2   8  10   18.30   15.90
   2   8  18   -1.50   20.90
   3   2   9  236.78   12.10
   3   4  10   29.80   11.50
   3   5  12    2.40   13.60
   3   5  13   -1.70   15.10
   3   5  15   25.30   16.40
   3   5  16   26.90   16.70
   0  10   5  305.67   16.50
   0  12  11    9.90   18.90
   0  12  12   18.30   21.40
   0  12  13    4.40   21.00
   0  12  14   33.30   22.10
   0  12  15   75.39   23.50
   0  12  16   -3.30   22.60
   1   7   4  469.05   14.50
   1   9   7   59.99   14.60
   1  10  10   19.10   17.00
   2   4   5 1337.17   18.30
   2   7   8    0.30   12.30
   2   8  11   23.50   15.40
   2   8  16    7.40   20.00
   2   8  17    1.10   20.30
   3   3  10   13.60   11.10
   3   4  11    2.80   12.30
   3   4  16    2.20   15.90
   3   5  14   12.90   15.00
  -1  13  11   10.20   21.10
   0   6   1   13.20    6.90
   0  11   8    0.50   16.00
   1   3   2 4918.71   23.20
   1   9  20   10.00   22.50
   1  10  11   53.49   17.80
   1  10  17    0.50   21.70
   2   5   6    1.70    9.40
   2   6   7   -1.00   11.00
   2   7  19   27.40   20.70
   2   8  12   36.00   16.60
   2   8  13   13.20   17.10
   2   8  14    4.40   17.50
   2   8  15    2.40   18.00
   3   1  10  117.99   10.30
   3   2  10   18.10   10.10
   3   3  11    1.60   11.10
   3   4  12    3.10   12.40
   3   4  14    0.70   14.50
   3   4  15   10.80   15.30
  -1  13  12    3.90   20.40
  -1  13  13    0.10   21.70
  -1  13  14    4.60   22.40
  -1  13  15   31.70   22.60
   0   9   4    5.10   11.20
   1   1   2  283.77    4.70
   1   8   6   74.69   12.80
   1   9   8   11.70   14.70
   1   9  19    3.70   22.10
   1  10  12   27.40   18.00
   1  10  13    4.40   18.20
   1  10  14   26.70   19.70
   1  10  15   62.29   21.20
   2   1   5   95.39    5.90
   2   2   5    1.30    6.30
   2   6  20    3.70   19.90
   2   7   9   79.89   13.90
   2   7  18    9.10   19.90
   3   1  11  160.18   11.80
   3   2  11   96.09   11.50
   3   3  12   64.29   12.70
   0   3   0    1.00    2.90
   0   7   2  179.28   10.20
   0   8   3   98.29   10.80
   0  10   6   89.89   14.00
   0  11   9   16.30   15.60
   0  11  18   23.70   22.90
   1   5   3  154.98    8.60
   1   8  21   -2.40   22.00
   2   6   8   61.59   11.90
   2   6  19   61.39   21.00
   2   7  16   12.30   18.40
   2   7  17    0.40   18.50
   3   3  13    4.70   11.90
   3   3  14    1.70   12.60
   0  11  10   12.80   16.70
   0  11  11    0.20   18.00
   0  11  16   -2.60   21.60
   0  11  17    2.50   22.00
   1   6   4   41.00    9.40
   1   7   5   60.09   10.70
   1   8  20   -4.30   21.90
   1   9   9    3.30   14.30
   2   5   7   -2.30    9.90
   2   6  18   -3.80   18.80
   2   7  12   56.29   15.50
   2   7  13   33.50   16.30
   2   7  14    5.10   16.80
   2   7  15    2.60   17.00
  -1   5  -1   79.89    4.60
  -1  12   9   11.80   17.30
   0   9   5   47.70   12.00
   0  10   7   51.09   13.80
   0  11  13   23.90   19.20
   0  11  14   29.20   20.30
   0  11  15    9.50   20.30
   1   7  21   14.50   21.70
   1   8   7   45.50   12.30
   1   9  10  133.39   16.70
   1   9  16    3.80   19.70
   2   5  19   -1.30   19.30
   2   6   9   19.90   11.80
   2   6  17   -6.60   17.80
  -1  12  16   75.39   23.00
   0  10  19   12.10   21.90
   1   8  19   14.90   20.40
   1   9  11    8.60   15.10
   1   9  13    8.80   16.90
   1   9  14    5.20   17.50
   1   9  15   18.70   18.30
   2   3   6  104.69    8.40
   2   5  18    1.50   17.10
   2   6  10   28.30   12.40
   2   6  16   -0.40   17.20
  -1  12  11    4.40   17.50
  -1  12  12    0.40   19.40
  -1  12  13    5.60   20.50
  -1  12  14   13.20   20.00
  -1  12  15   -7.20   20.50
   0   5   1   44.10    5.70
   0  10   8   13.70   14.10
   0  10  18   -3.40   21.60
   1   7   6   -1.00   10.10
   1   7  20    9.10   20.60
   1   8   8   -0.20   12.30
   2   4   7    1.30    8.60
   2   5   8    8.90   10.20
   2   6  11   -0.10   12.70
   2   6  12   40.20   14.50
   2   6  13    4.90   14.80
   2   6  14   37.50   15.60
   2   6  15   19.20   15.50
  -2  13  13    5.50   20.30
  -2  13  14    9.70   21.10
  -2  13  15    1.70   21.10
  -1  11   7   10.20   14.60
   0   8   4    1.20    9.30
   0   9  20    6.40   21.50
   0  10   9   -3.40   14.40
   1   6   5   41.30    9.60
   1   6  21    4.20   19.60
   1   8   9   25.60   13.00
   1   8  17   -1.00   18.90
   2   1   6   46.70    6.10
   2   2   6    7.70    6.30
   2   5   9   16.80   10.70
   2   5  17    6.50   15.80
  -1  11   8   68.59   15.90
  -1  11  18   -1.00   21.70
   0   6   2    2.60    6.70
   0   7   3   25.70    8.60
   0  10  10   70.09   15.80
   0  10  11   80.69   17.40
   0  10  15   20.80   19.10
   0  10  16   -4.40   19.00
   1   5   4  294.37   10.20
   1   7   7   18.10   11.10
   1   7  19    4.90   18.80
   1   8  10   13.70   13.70
   1   8  15   -0.30   17.50
   1   8  16   11.50   17.40
   2   4   8   77.29   10.40
   2   5  10   45.30   11.90
   2   5  16   -2.60   14.70
  -1  11  17   14.00   21.10
   0   8  21   11.70   20.70
   0   9   7   76.19   13.40
   0  10  12  102.69   17.50
   0  10  13   19.60   17.10
   1   6  20   15.30   19.50
   1   7  18   20.30   18.60
   1   8  11  105.19   15.60
   1   8  12    4.20   14.60
   1   8  13   55.69   16.00
   1   8  14   10.70   16.10
   2  -1   7   56.49    5.00
   2   3   7   53.29    8.20
   2   4  17   17.40   15.10
   2   5  11   10.10   11.40
   2   5  12  110.19   13.90
   2   5  13    9.90   13.50
   2   5  15    3.00   13.90
  -1   6   0    1.70    5.50
  -1  11   9   26.30   14.70
  -1  11  16   38.60   20.20
   0   7  22    1.50   20.80
   0   8   5   -3.10    9.90
   0   8  20  135.99   22.30
   1   3   3  280.07    7.10
   1   7   8   -1.00   10.80
   1   7  17   -0.10   17.50
   2   2   7    1.10    7.00
   2   4   9   27.50    9.80
   2   4  16    7.60   14.20
  -2  12  16   -0.80   20.80
  -2  12  17    0.20   20.80
  -1   7   1    1.80    7.00
  -1  10   6   -1.30   12.00
  -1  10  19   16.00   21.20
  -1  11  10    5.30   14.90
  -1  11  11    2.70   16.50
  -1  11  12   12.20   17.40
  -1  11  13    4.20   18.30
  -1  11  14   -0.90   18.60
  -1  11  15   11.50   19.20
   0   9   8    0.90   12.20
   0   9  17    1.90   18.50
   1   5  20    5.20   18.30
   1   6   6   35.80    9.50
   1   6  19   -0.20   17.50
   2   1   7   64.89    6.60
   2   4  10  119.89   11.70
   2   4  15   13.50   13.70
  -2  12  10    7.10   16.70
  -2  12  15    7.20   19.70
  -1   9   4    0.70   10.00
   0   7  21    0.20   19.70
   0   9   9   32.70   13.30
   0   9  15    1.60   17.50
   0   9  16   -1.20   17.10
   1   5   5    5.40    7.50
   1   6  18   -2.70   16.90
   1   7   9   20.40   11.50
   1   7  10   26.90   12.60
   1   7  15   -1.30   15.10
   2   4  14   -2.90   12.00
  -3  13  13   -1.30   19.30
  -3  13  14    7.90   20.20
  -3  13  15   -2.40   19.50
  -2  12  11   -1.00   16.00
  -2  12  12    2.20   18.30
  -2  12  13   11.90   18.10
  -2  12  14    8.30   18.80
  -1  10   7   36.50   13.00
  -1  10  18    6.60   19.60
   0   6  22   15.10   19.80
   0   8   6    1.10    9.80
   0   9  10    1.70   13.30
   0   9  11  127.99   16.00
   0   9  12   57.79   15.80
   0   9  14    2.90   16.00
   1   2   3  370.26    6.60
   1   5  19    7.10   16.80
   1   6   7   16.90    9.60
   1   6  17   36.30   16.70
   1   7  12   24.50   13.30
   1   7  13    6.20   13.50
   1   7  14   74.19   15.30
   2   2   8  351.06   10.70
   2   3   9   23.50    8.70
  -2  11  18    5.80   20.80
  -1   9  20   -2.50   19.70
  -1  10   8    6.60   13.00
  -1  10  17  106.69   20.10
   0   5   2  124.29    6.60
   0   7  20   -0.90   19.30
   1   6  16    7.90   15.60
   2   1   8    1.90    6.50
   2   3  11   11.20    9.70
  -1   9   5    6.70   10.20
  -1  10   9    4.90   13.40
  -1  10  15   10.80   18.00
  -1  10  16   88.39   19.00
   0   6  21    3.80   18.40
   0   8   7   12.00   10.10
   0   8  17   23.30   17.10
   1   5   6   -2.10    7.70
   1   5  18   -3.80   15.30
   1   6   8    0.80    9.40
   1   6  15    2.70   14.20
   2   2   9   -0.60    7.70
  -2  11  17   25.50   19.20
   0   7   5   52.99    8.90
   0   7  19    7.20   17.10
   0   8  16    0.50   15.60
   1   3   4    0.90    4.90
   1   6   9    8.00   10.00
 -13   8  -2   -4.70   25.10
 -13  10  -5    4.40   27.40
 -12   9  -3   12.60   27.00
 -12  10  -5   -2.90   25.30
 -11   9  -3    3.20   23.70
 -10   9  -3    2.60   22.80
  -9   9  -3   21.80   22.40
  -7   4   2   90.99   13.90
  -7   8  -2   12.10   19.50
  -7  11  -7   -3.30   23.10
  -7  12  -9   16.00   28.00
  -5   8  -3  172.18   18.40
  -5  10  -6   -2.10   20.70
  -5  12 -10   13.50   25.40
  -4   9  -5   -0.80   17.80
  -3   7  -3   13.60   14.20
  -2   8  -5    4.60   15.30
  -1   8  -6   -3.60   14.30
 -13   9  -3    3.70   27.70
 -11   7   0   -0.30   21.20
 -11  11  -6    2.30   28.90
 -10   6   1    2.20   19.10
 -10   7   0    3.30   20.40
 -10  11  -6    5.90   27.50
 -10  12  -8   59.19   29.80
  -9  11  -6   24.90   27.90
  -9  12  -8   56.79   29.00
  -8   9  -3   -2.80   20.70
  -8  13 -11   -3.10   28.60
  -6   6   0    5.90   15.10
  -6   7  -1    1.50   16.10
  -6  11  -7    1.40   24.10
  -6  12  -9    0.30   26.10
  -5   3   2   39.20   10.20
  -3   4   0    8.90    8.40
  -3   8  -4  145.09   17.80
 -14   9  -3    0.10   27.70
 -12  10  -4   -4.00   27.30
 -12  11  -6   16.00   29.00
 -11   8  -1   -9.10   23.50
 -11  10  -4   10.70   27.20
 -10  10  -4    2.70   24.30
  -9   5   2    1.90   16.90
  -9   6   1   35.40   18.30
  -9   7   0   -0.80   19.70
  -9  10  -4    0.00   24.60
  -8  11  -6    1.90   25.20
  -8  12  -8    3.80   28.20
  -7   9  -3  113.89   22.80
  -6   5   1   10.20   13.60
  -6   8  -2   45.50   18.50
  -6  10  -5    8.80   21.90
  -5   9  -4   39.40   19.30
  -4   5   0   81.19   12.40
  -4   6  -1  146.89   14.20
  -4   7  -2   39.80   15.30
  -3  10  -7    2.30   19.00
 -13  10  -4   -0.20   28.80
 -12   8  -1   -0.40   24.50
 -11   9  -2    5.20   26.00
  -9   8  -1   28.60   21.40
  -8   6   1  118.79   18.20
  -8   7   0    6.70   18.30
  -8  10  -4   -0.90   23.80
  -8  13 -10   -5.90   29.10
  -7   3   3    6.40   11.90
  -7  11  -6   35.00   25.30
  -7  12  -8   -0.80   27.50
  -6  13 -11    0.00   28.30
  -5  11  -7   -1.20   22.50
  -5  12  -9  124.49   27.60
  -4   8  -3   67.49   16.90
  -4  10  -6   10.90   20.20
 -12   9  -2   -2.40   27.30
 -11  11  -5   12.50   28.30
 -10   9  -2   11.80   24.00
 -10  11  -5   20.30   28.30
 -10  12  -7   37.60   30.20
  -9   9  -2   37.30   23.70
  -9  12  -7   13.20   28.20
  -8   5   2    7.20   15.50
  -8   8  -1   33.80   20.80
  -7  10  -4   14.90   23.00
  -7  13 -10    1.00   28.50
  -6   4   2    1.90   11.60
  -6   9  -3    1.70   20.20
  -6  12  -8    5.50   26.60
  -5  10  -5   56.49   21.50
  -3   9  -5   12.40   16.70
 -13   9  -2    0.90   27.50
 -12  11  -5   -1.50   28.60
 -11  10  -3    6.30   27.20
  -9  11  -5   -4.70   25.00
  -9  13  -9   30.60   30.40
  -8   9  -2    2.70   21.70
  -8  11  -5    3.70   25.30
  -8  12  -7   24.20   28.50
  -7   7   0    2.00   16.80
  -6  11  -6   -0.30   23.40
  -6  13 -10    1.30   28.70
  -5   6   0   17.00   14.20
  -5   7  -1   -0.80   15.50
  -4   4   1   13.30    9.90
  -4   9  -4   11.30   17.70
  -3   3   1   -3.50    7.20
  -3  11  -8    2.20   21.90
 -13  10  -3    2.10   27.90
 -12  10  -3    6.70   27.30
  -9  10  -3   54.79   25.60
  -8   4   3    7.10   14.10
  -8  13  -9   18.40   28.70
  -7   6   1    3.20   15.20
  -7   8  -1   14.50   19.10
  -7  12  -7   18.90   26.90
  -6  10  -4   -2.90   21.30
  -5   8  -2   82.09   18.00
  -4  12  -9    0.30   25.00
  -1   2   0   66.49    4.30
  -1   7  -4  993.00   21.20
   1   2  -2 1209.68    7.30
 -12   8   0   -3.20   24.10
 -11   7   1    4.90   21.30
 -11   8   0    4.90   23.30
 -11  12  -6    9.30   30.10
 -10   6   2   -4.30   19.30
 -10   7   1    5.90   20.50
 -10   8   0   10.70   21.80
  -9  12  -6   23.00   28.10
  -7   5   2    1.60   13.90
  -7   9  -2  246.88   24.50
  -7  11  -5   12.70   24.40
  -7  13  -9   -2.80   28.30
  -5   5   1   50.79   12.00
  -5   9  -3   84.69   19.70
  -5  11  -6   48.90   22.60
  -5  12  -8   17.80   24.50
  -3  10  -6   68.09   19.10
  -2   6  -2    8.10   11.10
  -2   7  -3  408.96   17.20
  -2  10  -7    6.50   18.40
  -1   5  -2  131.89   10.40
 -12   9  -1    5.30   26.90
 -11   9  -1   17.50   25.00
 -11  11  -4    4.40   26.50
 -10   9  -1    3.50   23.60
 -10  11  -4   -2.70   27.40
  -9   7   1    2.00   19.10
  -9   8   0    7.70   20.90
  -9  11  -4    2.40   26.00
  -9  13  -8   -4.80   29.00
  -8  12  -6    5.80   27.60
  -6   3   3    1.10   10.40
  -6  12  -7   14.20   25.20
  -6  13  -9   10.40   28.80
  -4  10  -5    6.10   19.40
  -3   6  -1   12.90   11.90
  -3   7  -2  126.69   15.10
  -2   5  -1   55.89   10.00
  -2   8  -4   -3.30   14.70
  -1   8  -5    1.60   14.00
 -13   9  -1    5.50   27.90
 -11  10  -2   25.60   27.50
  -9   6   2  108.99   18.90
  -8  11  -4   -1.80   24.40
  -8  13  -8   12.80   28.50
  -7  10  -3    7.10   22.20
  -6   6   1   12.70   14.70
  -6   7   0   14.00   14.90
  -6   8  -1   30.50   17.90
  -6  11  -5    0.40   23.20
  -5  10  -4    6.20   20.10
  -3   8  -3  629.34   22.00
  -2   2   1  474.15    8.40
 -13  10  -2   -1.40   27.90
 -12  10  -2    6.00   27.20
 -10  10  -2   36.10   25.50
 -10  12  -5    0.40   28.50
  -9   5   3    5.40   16.90
  -9  10  -2   71.29   25.20
  -8   7   1   22.50   18.20
  -8   8   0   76.49   21.00
  -7   4   3    6.30   12.40
  -7  12  -6   -5.10   25.50
  -7  13  -8   10.00   28.40
  -6   9  -2   48.90   20.00
  -5   4   2   38.50   11.00
  -5  12  -7    8.70   25.30
  -4   3   2   34.50    8.60
  -4   7  -1  124.59   16.00
  -4   8  -2  171.08   17.80
  -4  12  -8   38.10   23.40
  -3   5   0   33.90   10.60
  -3   9  -4    3.50   17.30
  -3  11  -7   37.00   21.90
  -2   9  -5   47.90   16.70
  -1   9  -6   83.49   17.60
   1   5  -4    3.10    7.50
 -12  11  -3    4.90   28.50
 -11  11  -3   -7.50   27.60
  -9  12  -5   12.50   27.90
  -9  13  -7    2.30   29.00
  -7  14 -10   -0.60   29.30
  -6   5   2   29.90   13.40
  -6  10  -3    3.00   20.80
  -5  13  -9    4.30   27.00
  -4   6   0   76.19   13.80
  -4   9  -3   23.70   18.20
  -4  11  -6    7.30   20.80
  -1   4  -1  120.19    7.80
   0   4  -2  297.27    8.80
 -11   8   1   15.90   23.10
 -10  11  -3    4.00   26.00
  -9  11  -3   -7.40   25.20
  -8   5   3    6.70   15.20
  -8  10  -2   -2.30   23.20
  -8  12  -5    7.30   27.60
  -8  13  -7   12.20   28.30
  -7   7   1   68.09   17.40
  -7   8   0   10.50   18.50
  -6  13  -8   10.80   28.00
  -5  11  -5   86.49   22.80
  -3  10  -5   -0.90   18.70
  -2   4   0   -4.20    7.80
  -2  10  -6   87.69   19.70
 -12   9   0    8.10   26.10
 -11   9   0    0.60   24.00
 -10   7   2   14.20   20.10
 -10   8   1   13.90   21.80
 -10   9   0   30.20   23.90
 -10  13  -6    6.40   30.50
  -7   9  -1  175.18   22.70
  -7  13  -7   11.90   28.50
  -6  11  -4    4.50   23.70
  -6  14 -10    0.70   29.10
  -5   7   0   21.70   15.40
  -5   8  -1   10.10   16.30
  -5   9  -2   43.90   18.40
  -4   5   1   96.79   12.30
  -4  10  -4    3.30   19.90
  -3   2   2   75.69    6.40
 -13  10  -1   -8.70   28.10
 -12  10  -1    0.20   27.10
 -11  10  -1   47.70   26.80
 -10  10  -1   -5.20   24.80
 -10  12  -4   -5.80   28.20
  -9   8   1    8.80   20.50
  -9   9   0   88.69   23.60
  -9  12  -4    4.90   27.70
  -9  13  -6    1.90   29.10
  -8  11  -3    1.20   24.50
  -7   3   4  168.38   13.70
  -7   6   2   12.50   15.10
  -7  12  -5    0.10   25.30
  -7  14  -9   -0.90   29.30
  -6   2   4   28.70    9.40
  -5   6   1   63.59   14.40
 -12  11  -2    6.40   28.90
 -11  11  -2   11.80   28.30
  -9  10  -1   96.89   25.70
  -8  13  -6   -1.90   28.70
  -8  14  -8   -5.90   29.80
  -6   4   3    2.60   11.30
  -6   8   0   10.70   17.10
  -6  13  -7   -5.20   26.90
  -5   3   3   12.30    9.40
  -5  10  -3   -2.20   19.90
  -5  12  -6    3.40   23.60
  -3  11  -6    3.10   21.10
 -10  11  -2   -9.20   26.90
 -10  13  -5   15.40   30.00
  -8   8   1  128.19   21.20
  -8  12  -4    8.50   27.00
  -7   5   3   54.79   14.20
  -7  13  -6   19.90   29.00
  -6   7   1    2.10   15.60
  -6  12  -5   10.40   24.60
  -6  14  -9   -3.00   28.60
  -4  11  -5   62.79   21.30
  -3   8  -2   14.60   15.60
  -2   7  -2  574.44   18.80
  -2   8  -3  113.99   15.90
  -1   7  -3  235.68   14.60
  -1   8  -4    7.60   14.30
 -12   9   1   -4.10   26.90
 -10  12  -3    8.00   28.10
  -9  11  -2   48.90   25.90
  -9  13  -5    9.10   29.50
  -8   7   2   -0.20   17.40
  -8  10  -1    3.70   22.80
  -7  14  -8    9.90   29.10
  -6  10  -2    8.80   20.60
  -5  11  -4    0.00   21.30
  -3   7  -1    3.50   13.30
  -3   9  -3   48.10   16.40
  -2   0   2  108.59    2.80
  -2   9  -4  122.99   17.10
 -13  10   0    8.60   27.70
 -12  10   0    1.60   27.70
 -11   8   2    4.20   22.40
 -11   9   1    4.60   24.10
 -10   9   1    8.30   24.10
  -9  12  -3   -1.10   27.50
  -8   6   3    2.70   16.30
  -8  11  -2   18.10   24.80
  -8  13  -5    4.30   27.80
  -8  14  -7   -2.80   29.60
  -7  12  -4   15.70   24.90
  -6   6   2    6.20   14.30
  -6  11  -3    8.00   22.50
  -5  13  -7    4.70   24.80
  -4   2   3   20.20    6.60
  -4   4   2   11.20    9.60
  -4   8  -1   19.70   15.60
  -4   9  -2    6.80   16.90
  -4  12  -6   44.10   23.70
  -3  10  -4   61.09   19.10
  -3  12  -7   23.30   22.90
  -2   6  -1   -0.80   10.70
  -1   6  -2   -1.00   10.20
  -1   9  -5    3.40   14.90
   0   7  -4   33.70   11.90
   0   8  -5   12.10   13.50
 -13  11  -1    2.20   28.80
 -12  11  -1   11.60   28.80
 -11  11  -1   15.90   28.20
 -10   7   3    5.30   20.60
 -10   8   2   -2.10   20.70
 -10  10   0    0.80   24.60
  -7   8   1   -4.10   17.80
  -7   9   0   22.70   20.10
  -7  10  -1   19.70   21.70
  -6  13  -6   -2.40   26.10
  -6  14  -8   26.90   28.50
  -5  12  -5   -2.50   23.10
  -4   7   0   11.90   14.10
  -4  10  -3   29.90   18.80
  -3   6   0   75.79   12.50
  -2  10  -5    3.10   17.40
  -1   3   0  174.78    6.70
   0   6  -3  545.95   14.60
 -10  11  -1   -3.30   27.00
 -10  13  -4   19.30   29.80
  -9   8   2   20.20   20.50
  -9   9   1   12.00   22.30
  -9  10   0   13.10   23.80
  -9  14  -6   10.90   30.80
  -8  12  -3   28.30   26.20
  -7   4   4  142.19   14.50
  -7  13  -5   -4.20   27.30
  -7  14  -7   -3.40   28.60
  -6  12  -4    1.10   24.10
  -5   8   0   13.00   16.20
  -5   9  -1    2.50   17.70
  -5  10  -2   13.50   19.40
  -3  11  -5    1.30   20.10
 -12  12  -2    1.60   29.30
 -11  12  -2   27.00   29.10
 -10  12  -2   13.30   27.80
  -9   7   3    3.50   19.20
  -9  11  -1    1.70   25.00
  -9  13  -4    6.20   28.60
  -8   5   4    4.30   15.00
  -8  14  -6    5.10   29.00
  -6   5   3   16.20   12.90
  -5   4   3  156.98   12.60
  -5   7   1   57.89   15.60
  -4   6   1  282.37   15.70
  -4  11  -4   27.80   20.70
  -2   5   0   41.90    9.60
  -2  11  -6    8.40   19.80
  -1   5  -1   78.99    9.60
 -12  10   1   10.80   28.20
  -8   8   2    4.80   19.80
  -8   9   1   28.60   21.30
  -8  10   0   14.20   22.30
  -8  13  -4    2.90   28.40
  -7   6   3    3.10   14.50
  -7  12  -3    7.60   24.80
  -6   8   1   48.00   17.30
  -6   9   0    9.50   18.80
  -6  10  -1   -8.40   20.20
  -6  14  -7    6.40   28.30
  -5  11  -3    0.60   21.20
  -5  13  -6   42.20   25.20
  -3   5   1    9.60   10.10
   0   3  -1 1881.81   14.20
 -13  11   0    7.10   30.00
 -12  11   0   13.30   27.80
 -11   9   2    4.20   23.70
 -11  10   1    2.20   25.80
 -10  13  -3   -0.80   29.30
  -9   6   4   13.40   17.50
  -9  12  -2    5.90   27.00
  -9  14  -5    4.70   29.70
  -8  11  -1   -4.00   24.00
  -7  14  -6    6.80   28.60
  -6  11  -2   49.70   22.20
  -6  13  -5    2.40   25.50
  -5   6   2    2.00   13.40
  -4  12  -5   56.59   23.30
  -3  12  -6    9.70   22.10
 -12  12  -1   -6.30   30.30
 -11  11   0   30.30   27.50
 -10   9   2   13.90   22.80
 -10  10   1   13.00   24.40
 -10  11   0    0.00   26.00
  -9  13  -3    1.40   28.10
  -8   7   3    6.50   17.10
  -8  12  -2    4.30   25.40
  -7  13  -4    6.50   27.20
  -6   7   2   98.89   16.60
  -5   2   4  280.57   10.80
  -5  12  -4   13.60   23.10
  -4   5   2    9.30   11.40
  -3   8  -1  107.59   16.60
  -3   9  -2   12.80   15.60
  -2   8  -2   21.70   14.60
   0   5  -2   58.59    8.30
 -11  12  -1   15.90   28.60
 -10   8   3    5.40   20.60
 -10  12  -1   -3.20   28.80
  -9  10   1   81.39   24.60
  -8  14  -5    2.10   28.80
  -7   5   4    6.80   13.80
  -7   9   1    2.50   19.60
  -7  10   0   14.20   21.00
  -6  12  -3    9.70   23.90
  -6  15  -8   -2.20   30.30
  -4   3   3    8.70    8.60
  -4   9  -1  147.49   18.50
  -4  10  -2    7.50   18.10
  -3  10  -3   37.30   17.50
  -2  10  -4    1.30   17.00
  -1   8  -3  109.09   14.60
  -1   9  -4   15.70   15.30
 -11  13  -2   -0.50   29.60
  -9   8   3   38.00   20.90
  -8   6   4   50.49   16.80
  -8  13  -3    3.00   28.10
  -7   8   2    8.50   17.60
  -7  15  -7    0.70   30.50
  -6   4   4   43.10   12.30
  -6  14  -6   66.49   29.00
  -5   9   0   36.60   17.70
  -5  10  -1   10.50   19.00
  -4   8   0    5.00   15.00
  -4  11  -3   20.60   21.30
  -3   7   0    5.20   13.10
  -3  11  -4   -1.00   19.70
  -2   7  -1    5.90   12.10
 -13  11   1    4.90   29.40
 -12  10   2   -9.40   27.60
 -10  13  -2    9.50   29.80
  -9  12  -1    6.50   27.10
  -9  14  -4   -0.70   29.50
  -7   7   3   56.19   17.40
  -7  12  -2   27.60   24.50
  -7  14  -5    4.00   28.20
  -6   6   3    5.20   14.00
  -6  13  -4   18.00   25.20
  -5   5   3    4.40   12.20
  -5   8   1   58.59   16.60
  -5  11  -2   17.70   21.10
  -4   7   1  186.28   16.20
  -2  11  -5   -0.80   18.70
  -1   7  -2   30.10   11.40
 -12  11   1    5.90   27.40
 -12  12   0   32.50   30.70
 -11   9   3   -3.20   24.60
 -11  10   2    7.70   25.40
 -11  11   1   -2.00   27.40
  -9   7   4    9.90   19.00
  -9  13  -2    6.00   27.80
  -8   9   2   37.10   21.00
  -8  10   1   54.29   22.60
  -8  11   0   13.30   24.00
  -8  14  -4   -4.10   28.40
  -7  13  -3    1.00   26.40
  -6   9   1   87.69   19.30
  -6  10   0   28.70   20.40
  -5  12  -3    8.20   23.30
  -4  12  -4   32.70   21.70
  -3  12  -5   37.40   21.90
  -2   4   1   15.50    7.90
   0   8  -4    2.40   12.20
 -11  12   0    5.30   28.70
 -10  10   2    3.30   23.70
 -10  11   1    7.70   25.90
  -8   8   3   -1.60   18.50
  -8  12  -1   18.40   24.90
  -6  11  -1   32.90   21.70
  -6  14  -5    9.30   28.40
  -6  15  -7   -3.30   28.50
  -5   3   4   29.10    9.50
  -5  14  -6   17.90   27.40
  -3   4   2  178.38   10.50
  -3   6   1   18.70   11.60
  -2   6   0    0.00   10.50
  -1   4   0   69.99    7.10
   0   7  -3   89.29   12.10
   1   3  -2  172.18    5.30
 -11  13  -1   -0.30   30.00
 -10   9   3    6.80   22.30
 -10  12   0    6.30   27.90
  -9  14  -3    2.50   29.30
  -8   5   5  207.78   17.50
  -8  13  -2   -2.30   27.80
  -7   6   4   -0.50   14.90
  -7  10   1    5.90   20.50
  -7  14  -4   -1.80   28.70
  -7  15  -6    4.70   29.50
  -6   8   2   41.80   17.00
  -6  12  -2   25.90   23.80
  -5  13  -4   20.60   25.40
  -4   0   4   43.50    4.60
  -1   6  -1   -5.10    9.40
 -10   8   4   42.80   20.70
  -9   9   3   15.50   21.70
  -9  10   2    8.40   23.00
  -9  12   0   -0.40   26.30
  -8   7   4  104.69   18.80
  -7   4   5   -1.10   12.40
  -7   9   2   96.39   20.90
  -7  11   0   47.70   23.30
  -7  12  -1   15.10   24.40
  -6   5   4    1.40   12.30
  -6  13  -3    0.10   24.60
  -4   4   3   41.20    9.70
  -4   6   2   31.80   12.60
  -4  10  -1   -5.30   18.50
  -3   9  -1    6.30   16.00
  -3  10  -2   49.40   17.50
 -12  11   2    5.70   29.00
  -9  13  -1    6.50   29.00
  -8  14  -3    9.30   28.90
  -6   7   3   -3.40   14.80
  -6  15  -6   13.80   29.80
  -5  10   0   60.89   19.70
  -4   9   0   18.30   16.40
  -4  11  -2   -7.10   19.40
  -3  11  -3   13.70   18.50
  -2   9  -2  228.28   17.30
  -2  11  -4   71.09   19.30
   0   4  -1  765.02   11.60
 -12  12   1    4.10   29.20
 -11  10   3   -5.60   24.90
 -11  11   2   -0.80   27.10
 -11  12   1   11.80   28.20
  -9   8   4   19.60   19.30
  -8  11   1    2.80   23.40
  -8  12   0   11.80   24.50
  -7   8   3  109.69   18.70
  -7  13  -2   -2.20   25.40
  -7  15  -5   24.50   29.50
  -6  14  -4    3.70   28.80
  -5   6   3   92.79   14.20
  -5   9   1   -2.00   16.90
  -5  11  -1    5.40   20.10
  -5  12  -2    7.90   22.70
  -5  14  -5   64.19   27.10
  -4   8   1   -1.10   14.70
  -4  12  -3    6.40   21.00
  -4  14  -6    4.70   25.40
  -3   8   0    1.80   14.10
  -3  12  -4    1.00   21.30
  -2   8  -1  301.87   16.90
  -1   9  -3    2.80   14.20
  -1  10  -4    9.50   16.00
   0   6  -2  309.07   12.20
 -11  13   0    0.80   29.70
 -10  10   3   -7.50   24.10
 -10  11   2   21.40   25.80
 -10  12   1    7.00   27.00
  -9  14  -2   12.40   30.00
  -8   9   3   15.00   20.20
  -8  13  -1   -4.40   28.00
  -8  15  -4   -5.30   30.80
  -7  14  -3    3.70   28.50
  -6   3   5    8.30   10.10
  -6  10   1   54.59   21.00
  -6  11   0    4.50   21.10
  -5   4   4   20.90   10.30
  -2   2   2  590.94    9.20
  -2   5   1    3.30    9.00
  -2  12  -5   -1.50   21.10
   1   7  -4    6.70   10.30
 -10   9   4   10.60   22.90
  -8   6   5    3.00   15.00
  -7   5   5   18.70   13.90
  -7   7   4    1.80   15.50
  -6   9   2   14.90   18.20
  -6  12  -1   -5.60   22.70
  -5   8   2   49.40   16.20
  -5  13  -3   11.40   23.70
  -5  15  -6   15.00   29.40
  -4  13  -4   -0.90   22.60
  -3   2   3   44.30    6.00
  -3   7   1   59.79   13.60
  -3  13  -5   45.90   23.40
  -2   7   0   16.90   12.60
 -10  14  -1   -3.70   31.00
  -9   7   5    0.00   17.50
  -9  10   3   -1.80   22.40
  -9  11   2    4.20   24.00
  -9  12   1    3.90   26.50
  -8   8   4    8.10   18.20
  -8  14  -2    8.30   28.70
  -7  10   2   81.09   21.60
  -7  11   1    2.10   22.10
  -7  12   0   10.90   24.00
  -7  15  -4   12.90   29.80
  -6   6   4   -4.30   13.50
  -6  13  -2   -1.80   24.30
  -6  15  -5    9.90   28.10
  -4   5   3   -3.20   10.60
  -4   7   2    2.50   13.60
   0   9  -4   95.29   14.70
 -12  11   3   -5.50   27.00
 -12  12   2   19.80   29.10
  -9  13   0   -0.30   27.10
  -7  13  -1   20.70   25.80
  -6   8   3   29.60   16.70
  -6  14  -3    0.90   26.60
  -5  14  -4    7.30   25.60
  -4   2   4  148.89    8.10
  -4  14  -5  106.79   25.60
  -1   2   1 1566.94   12.10
  -1   7  -1   21.50   11.10
   0   8  -3   51.49   12.60
 -11  10   4   -2.50   25.90
 -11  11   3   -2.00   26.70
 -11  12   2    1.60   27.60
 -11  13   1    9.50   28.70
  -9   9   4   -6.50   20.00
  -8  11   2   14.60   23.20
  -8  12   1    5.90   24.40
  -8  15  -3    0.00   29.90
  -7   9   3   56.79   19.50
  -7  14  -2    2.10   28.30
  -6   4   5    6.60   11.40
  -5   5   4   75.49   13.00
  -5   7   3   -1.00   14.30
  -5  11   0   30.90   20.40
  -5  12  -1    1.70   22.60
  -4  10   0   14.50   17.70
  -4  11  -1   33.80   19.70
  -4  12  -2    2.90   20.50
  -3  10  -1   40.50   17.10
  -3  11  -2   26.80   18.60
  -2  10  -2   21.30   16.80
  -2  11  -3    6.20   18.00
   1   6  -3   47.70    8.90
 -10  12   2   -3.30   27.10
  -8  10   3    1.90   21.00
  -8  13   0   10.30   27.10
  -7   6   5    6.10   14.90
  -6  15  -4    3.20   28.40
  -5   1   5   11.60    7.10
  -5  10   1    4.20   18.40
  -5  13  -2    2.60   24.20
  -5  15  -5    6.50   28.70
  -4   9   1    0.40   15.90
  -4  13  -3   14.00   23.70
  -3   3   3   64.49    8.10
  -3   9   0   10.20   15.10
  -2   3   2   17.50    5.90
  -2   9  -1    0.50   14.90
  -2  12  -4   11.70   19.90
   0   5  -1  129.59    8.90
   1   4  -2    1.30    5.10
 -10  10   4    6.60   23.10
  -9   8   5    7.90   19.20
  -8  14  -1    4.80   28.30
  -7   8   4    5.60   17.10
  -7  15  -3   -0.90   28.60
  -6   7   4   62.99   15.50
  -6  13  -1    8.70   24.20
  -5   9   2    5.70   16.90
  -3   6   2   55.29   11.90
  -3  13  -4    6.30   21.00
  -2   6   1   -0.60   10.30
  -1  10  -3   63.69   16.40
  -1  11  -4    5.50   17.60
   0   7  -2  102.79   11.60
 -12  12   3   15.40   29.70
  -9  11   3   18.50   23.80
  -9  12   2    3.80   25.90
  -8  15  -2    2.30   30.50
  -7  11   2  110.49   23.20
  -7  12   1   11.50   23.60
  -7  13   0    4.20   25.80
  -6   5   5   23.40   13.20
  -6  14  -2    0.30   27.20
  -5   2   5   -0.40    7.90
  -5  14  -3   -2.70   25.10
  -4   3   4   78.59    9.10
  -4   6   3  148.89   13.90
  -4   8   2   24.70   15.00
  -4  14  -4   31.10   24.40
  -3   8   1   27.20   14.30
  -2   8   0   -2.00   13.70
 -12  11   4   -9.30   27.30
 -11  12   3   -1.50   27.90
 -11  13   2   14.90   29.80
 -10   9   5    5.40   21.30
  -9  10   4    1.60   22.00
  -9  14   0    7.10   29.30
  -7  10   3   53.49   20.80
  -7  14  -1   13.50   28.20
  -6   9   3   67.49   18.70
  -5   6   4    2.30   13.60
  -5   8   3   23.30   16.20
  -1   6   0    0.50    9.40
 -11  11   4    5.00   26.50
  -8   6   6   54.99   16.40
  -8  12   2   10.30   24.20
  -8  13   1   19.00   27.90
  -6  15  -3    0.70   27.50
  -5  15  -4    7.90   27.20
  -4  11   0    0.90   19.80
  -4  12  -1   -3.30   21.50
  -3   4   3   16.70    8.60
  -3  11  -1   23.20   19.30
  -2   4   2   29.80    7.90
  -1   8  -1    4.80   12.90
 -11  10   5   -2.90   25.90
 -10  11   4    5.40   25.60
 -10  12   3    6.60   26.90
 -10  14   1    6.90   30.50
  -9   9   5    6.50   20.60
  -8  14   0   -6.10   27.80
  -7   9   4   40.20   19.40
  -7  15  -2    0.10   28.50
  -6   8   4   23.50   17.00
  -5   3   5   70.69    9.80
  -5  11   1   -2.80   19.80
  -5  12   0   -0.20   21.40
  -5  13  -1    6.70   23.10
  -4   4   4    3.90    9.10
  -4  10   1   -1.50   17.30
  -3  10   0    5.00   16.40
  -3  12  -2   12.10   19.50
  -3  13  -3    1.60   21.90
  -2  11  -2   11.40   17.90
   0   9  -3   41.30   13.60
  -8  10   4  118.39   22.90
  -8  15  -1   -5.30   30.20
  -7   5   6    6.10   13.40
  -6   6   5    6.60   13.30
  -6  11   2  164.38   23.00
  -6  12   1   17.60   23.20
  -6  13   0    1.50   23.80
  -6  16  -4    3.00   29.90
  -5  14  -2    2.70   24.60
  -5  16  -5    1.60   29.60
  -4   7   3    2.40   13.40
  -4  14  -3    3.60   24.70
  -3   7   2   54.29   13.30
  -2   7   1   10.90   11.90
  -2  10  -1   63.29   16.20
  -2  12  -3    4.60   18.80
   0   6  -1  199.98   11.10
   1   7  -3   72.29   10.70
 -12  12   4    2.10   29.10
 -10  10   5   10.60   22.70
  -9  11   4    3.30   24.40
  -9  12   3    5.10   25.70
  -9  13   2    6.70   27.30
  -7  12   2   82.39   24.50
  -7  13   1    2.50   24.50
  -6  10   3    8.60   20.20
  -6  14  -1   19.00   26.70
  -5   4   5    7.90   10.70
  -5   7   4    6.90   14.70
  -4   9   2    0.40   15.80
  -3   9   1    5.80   15.00
  -3  14  -4   -0.10   23.80
  -1   4   1   -0.70    6.70
  -1  11  -3    1.70   16.70
   0   8  -2   -2.60   11.70
   1   5  -2  149.59    7.90
 -11  12   4    4.30   28.30
 -11  13   3   17.70   28.70
  -9   8   6    0.50   18.50
  -8   7   6   46.20   16.90
  -8   9   5    0.50   19.10
  -7   8   5   13.50   17.00
  -7  11   3    8.40   22.00
  -7  14   0   17.90   27.40
  -6   3   6   20.90   10.80
  -6  15  -2    9.60   27.50
  -5   9   3   19.60   16.90
  -5  15  -3    1.40   27.00
  -3   5   3    6.40    9.80
  -2   9   0    3.30   14.10
  -1   7   0   27.60   11.10
 -11  11   5   -1.20   27.10
 -10  13   3    0.70   28.40
  -9  10   5    2.20   21.70
  -8  13   2    2.40   26.30
  -7   6   6    2.40   14.70
  -7  15  -1   -1.10   28.30
   0   3   0    2.80    4.10
 -10  12   4    5.60   26.40
 -10  14   2    9.10   29.50
  -8  11   4   -1.80   23.60
  -8  15   0   -7.20   29.90
  -6   4   6    5.40   12.10
  -6   9   4   14.00   17.80
  -6  16  -3    4.40   29.00
  -5   5   5  131.29   13.60
  -5  12   1    2.50   21.00
  -5  13   0    6.60   22.90
  -5  16  -4    3.90   27.80
  -4   8   3    2.00   14.50
  -4  11   1   29.30   19.30
  -4  12   0    5.20   20.40
  -4  13  -1    2.10   22.00
  -3   8   2    2.30   14.00
  -3  11   0   11.70   19.00
  -3  12  -1    8.00   19.30
  -3  13  -2   -1.90   21.60
  -1   9  -1   28.80   13.60
 -10  11   5    9.00   24.70
  -9   9   6   24.80   21.10
  -9  14   2   11.30   29.40
  -8   8   6   -0.50   18.60
  -6  12   2    3.70   22.40
  -6  13   1   70.79   24.70
  -6  14   0   14.30   26.10
  -5   8   4   -1.90   15.00
  -5  11   2   55.49   20.50
  -5  14  -1   -1.70   24.30
  -4  14  -2   -1.20   23.20
  -3   6   3  127.59   12.80
  -3  14  -3   -3.10   23.70
  -2   8   1    0.50   13.10
  -2  12  -2  118.49   21.20
  -1   5   1   52.09    8.80
   0   7  -1   78.29   11.30
   0  10  -3   11.70   15.20
 -11  13   4    7.60   29.70
  -9  12   4    2.10   25.40
  -8  10   5   15.10   20.90
  -7   7   6    3.80   16.10
  -7   9   5   32.20   18.90
  -7  13   2   -1.60   24.60
  -7  14   1   -7.10   26.00
  -6  11   3   19.10   21.00
  -6  15  -1    5.20   27.20
  -5  10   3    0.70   19.10
  -5  15  -2    4.60   26.90
  -4   6   4   68.99   13.00
  -4  10   2   17.20   17.50
  -4  15  -3    2.30   27.30
  -3  10   1   42.50   16.90
  -2   6   2   32.30   10.80
  -2  11  -1   14.80   16.90
  -2  13  -3   12.00   20.00
   0   4   0   31.90    5.80
   1   8  -3   31.30   12.10
 -11  12   5    8.10   28.10
 -10  10   6    2.90   22.30
  -9  11   5    6.80   23.00
  -7  12   3   13.40   23.20
  -7  15   0    1.70   28.10
  -6   5   6   25.50   12.90
  -6   8   5    2.00   15.90
  -5   6   5  101.59   14.10
  -5  16  -3   -1.10   28.70
  -2  10   0   25.30   15.70
  -1   8   0   47.70   12.80
  -1  12  -3    3.50   19.30
   0   9  -2   70.79   14.10
 -11  11   6    2.80   27.20
 -10  13   4    4.10   27.40
 -10  14   3    4.20   28.90
  -8  13   3    9.60   26.50
  -8  14   2   76.19   28.70
  -8  15   1   -4.40   29.70
  -7  11   4    5.00   21.70
  -6  10   4  123.39   20.90
  -6  16  -2   -7.20   28.50
  -4   9   3   -0.70   15.50
  -3   9   2   -1.70   15.50
  -1   6   1    2.00    9.50
  -1  11  -2   56.19   16.60
 -10  12   5   -1.10   26.00
  -9  10   6   25.50   22.90
  -8   9   6   76.69   20.00
  -8  12   4    5.40   23.50
  -6   6   6   -0.70   13.90
  -5   9   4   11.30   16.70
  -5  13   1   10.50   22.90
  -5  14   0    8.00   24.20
  -4  12   1    6.40   20.00
  -4  13   0   -2.70   21.80
  -4  14  -1    4.40   24.40
  -3   7   3    6.00   12.80
  -3  13  -1   25.20   22.00
  -2   9   1    2.60   14.80
  -1  10  -1    1.10   15.10
   0   5   0  157.28    9.40
 -10  11   6   -3.90   25.80
  -9  13   4   17.60   27.50
  -8   7   7  128.99   18.80
  -8  11   5   -3.40   22.20
  -7   5   7   -0.40   13.70
  -7  10   5   77.39   20.80
  -6  12   3   70.99   24.20
  -6  13   2   -0.40   23.40
  -6  14   1   14.00   26.20
  -6  15   0    4.30   27.70
  -5   7   5  121.29   15.50
  -5  15  -1    0.10   26.40
  -4  11   2    1.20   19.80
  -3  12   0    9.80   19.50
  -2   7   2   -1.50   11.80
   0   8  -1    1.60   11.90
 -11  13   5   -3.60   28.50
  -9  12   5   -8.90   25.20
  -7  13   3   -4.90   24.50
  -7  14   2   25.70   27.00
  -7  15   1   -0.60   27.20
  -6   9   5   43.60   18.20
  -6  16  -1    0.30   28.90
  -5  11   3    1.80   19.50
  -5  16  -2    4.40   28.10
  -4   2   5   14.80    7.20
  -3   2   4  401.66    9.20
  -3   3   4  372.96   10.70
  -3  11   1    9.60   18.00
  -3  15  -3    0.30   26.00
  -2  12  -1   16.90   18.70
  -2  13  -2    5.50   20.00
   1   7  -2   25.60   10.30
 -11  12   6   -4.90   27.60
  -9   9   7   -3.00   20.90
  -8  10   6    4.40   21.50
  -8  14   3    4.00   28.10
  -7   6   7    3.80   14.90
  -7  12   4   36.90   23.40
  -6   7   6    5.60   14.50
  -6  11   4   30.90   20.70
  -4   4   5  165.88   11.60
  -4   8   4    8.30   14.40
  -4  10   3   24.20   18.40
  -4  16  -3   -0.10   26.80
  -3   8   3  131.99   15.50
  -2   3   3   32.80    6.20
  -2  11   0   -0.80   16.70
  -1   7   1    9.10   11.00
   0   6   0    8.00    9.10
   0  10  -2    2.50   14.60
   2   5  -3  770.72   11.60
 -10  10   7   -0.70   22.30
 -10  13   5    4.70   27.00
  -9  11   6    0.50   22.70
  -8   8   7   11.90   17.80
  -8  13   4   32.00   26.70
  -8  15   2    9.90   29.20
  -7   9   6   40.50   18.80
  -5   2   6    1.40    8.40
  -5   3   6   30.40    9.90
  -5   8   5    5.20   15.20
  -3   1   4   61.29    5.00
  -3   5   4    2.10    9.80
  -3  10   2   31.30   16.80
  -2   2   3   13.40    4.90
  -2   4   3   17.90    8.00
  -2   8   2   28.70   13.50
  -1  12  -2   45.60   18.90
 -10  12   6   -0.90   27.00
  -8  12   5    4.00   23.40
  -7  11   5    3.40   21.50
  -6  10   5   10.00   18.80
  -6  14   2   88.59   27.80
  -5   4   6  180.38   12.60
  -5  13   2  405.96   28.40
  -5  14   1    9.20   24.20
  -5  15   0    8.40   26.90
  -4   5   5   37.30   11.20
  -4  13   1   82.09   23.10
  -4  14   0   25.30   23.40
  -4  15  -1    0.50   26.90
  -2  10   1    4.30   15.40
  -1  11  -1   11.90   15.80
  -9  10   7   -6.00   22.70
  -9  13   5   14.10   27.80
  -9  14   4   58.39   28.90
  -7   7   7  156.48   17.40
  -6   8   6   46.60   16.60
  -6  13   3  106.79   25.00
  -6  15   1   14.90   27.00
  -6  16   0    4.50   28.90
  -5   5   6  106.69   12.80
  -5  12   3    5.10   21.50
  -5  16  -1    2.10   28.30
  -4  12   2  108.59   21.60
  -4  16  -2   -6.90   27.50
  -3   6   4   11.20   11.40
  -3  12   1    5.30   20.60
  -3  14  -1    0.60   22.00
  -3  15  -2    3.80   25.70
  -2   5   3   -1.30    9.00
  -1   8   1    1.60   13.00
   0   9  -1    5.40   13.00
   1   3  -1  213.48    5.50
   1   4  -1    8.50    5.10
 -10  11   7    2.90   26.00
  -9  12   6    3.50   26.60
  -8   9   7   -2.50   18.70
  -8  11   6    2.60   21.90
  -7  10   6   17.60   20.80
  -7  13   4   22.90   25.00
  -7  14   3  108.89   27.50
  -7  15   2    2.60   27.90
  -6   4   7    0.50   12.00
  -6  12   4   14.60   22.30
  -5   9   5    6.10   17.50
  -4   6   5   37.00   12.70
  -4   9   4    0.50   15.80
  -4  11   3   25.90   20.20
  -3   9   3    1.50   15.00
  -2  12   0    4.90   19.30
  -2  13  -1   -1.90   19.50
  -2  14  -2    0.30   22.60
  -1  10   0    1.40   14.30
   0   7   0  108.39   11.30
   2   6  -3  944.41   14.60
 -11  12   7   -3.40   27.70
  -8  15   3   15.80   29.00
  -6   5   7    2.20   12.80
  -5   6   6    4.50   12.70
  -5  11   4    4.50   19.80
  -3  11   2   11.90   18.00
  -2   1   3  421.06    6.60
  -2   6   3   24.70   10.70
  -2   9   2    2.70   14.10
  -1   3   2   16.00    5.40
   0  11  -2  126.39   18.00
   1   5  -1  226.48    8.90
 -10  13   6    7.90   28.40
  -8  13   5   14.90   26.00
  -6   6   7   11.30   13.90
  -6   9   6    7.10   17.60
  -6  11   5    6.70   20.30
  -4   7   5    2.20   13.50
  -3   7   4   88.89   13.90
  -2  11   1   83.59   18.10
  -1   5   2   41.10    8.70
  -1  12  -1   73.49   19.30
 -10  12   7    0.60   26.90
  -9   9   8   10.00   21.10
  -9  11   7    7.00   23.00
  -9  14   5   14.60   28.60
  -8  10   7   -2.00   20.50
  -8  12   6    3.50   25.40
  -6  14   3    6.50   25.70
  -6  15   2   -5.70   26.60
  -6  16   1    2.30   29.30
  -5   7   6  147.19   15.80
  -5  13   3  182.38   26.50
  -5  14   2   11.00   24.60
  -5  15   1   23.70   26.50
  -5  16   0   -7.00   27.70
  -4  13   2    6.50   22.00
  -4  15   0    9.40   25.80
  -3  10   3   14.70   17.40
  -3  14   0   -5.70   23.60
  -2   7   3    7.70   12.10
  -1   2   2 1166.68   10.90
  -1   6   2  147.69   11.40
  -1   9   1    3.40   13.40
   0  10  -1    1.80   14.40
   1   6  -1  103.49    9.30
  -9  13   6    8.50   26.80
  -8   8   8  129.39   20.70
  -7   9   7   -2.20   18.10
  -7  11   6   45.60   22.10
  -7  14   4  224.08   30.30
  -7  15   3   19.80   28.00
  -6  13   4   -0.30   23.30
  -5  10   5   -7.60   18.20
  -4   8   5    4.30   14.40
  -4  12   3   79.29   22.20
  -4  16  -1   -8.40   26.20
  -3   8   4   -1.30   13.70
  -3  13   1    4.20   20.90
  -3  15  -1    1.50   24.20
  -2  10   2   -3.50   16.30
  -1  11   0  105.69   18.20
   1   9  -2   24.30   12.80
  -7   6   8   18.00   15.10
  -7  13   5   71.09   26.50
  -5   8   6   -4.40   15.20
  -5  12   4  117.59   23.10
  -3  12   2  250.77   22.80
  -2  13   0   16.10   20.90
  -2  14  -1    1.50   21.10
  -1   7   2   91.99   12.70
   1   7  -1    2.00   10.10
 -10  11   8    3.20   26.00
  -9  10   8    4.20   21.20
  -9  12   7    4.90   26.40
  -8   9   8   13.70   20.20
  -8  11   7    3.00   21.90
  -6   8   7   20.60   17.20
  -6  12   5   -6.60   21.90
  -2   8   3   16.90   13.40
  -2  12   1   94.89   20.90
 -10  13   7    7.30   28.00
  -8  13   6    2.30   26.90
  -7   7   8   56.69   17.10
  -7  10   7   13.60   19.90
  -7  12   6    5.90   22.70
  -5   9   6    2.70   17.60
  -5  11   5   17.40   20.00
  -5  14   3  286.77   29.50
  -5  15   2    9.00   27.30
  -5  16   1   13.80   27.90
  -4   9   5   67.19   16.90
  -4  11   4   28.10   19.20
  -4  14   2   78.69   25.20
  -4  15   1    8.20   26.00
  -3   9   4   12.10   15.20
  -3  11   3   -1.20   18.00
  -1  10   1   70.49   15.50
  -1  13  -1    1.90   20.00
   0   5   1   45.10    8.00
   0  11  -1    6.40   15.90
  -9  11   8    8.40   24.60
  -6  11   6   10.40   20.60
  -6  14   4   34.60   26.30
  -6  15   3   25.70   27.10
  -6  16   2   -2.50   27.90
  -4   4   6    5.70   10.00
  -4   5   6  209.98   14.00
  -4  13   3   15.90   22.90
  -4  16   0   -2.50   26.20
  -3  14   1    6.50   23.20
  -2   9   3    3.50   14.10
  -2  11   2   75.89   18.10
  -1   8   2    0.60   12.40
  -1  12   0    7.60   18.70
   0   6   1   10.00    8.90
   1   8  -1    5.50   11.60
 -10  12   8    5.50   26.50
  -9  13   7    3.00   27.20
  -8  10   8    2.90   21.80
  -8  12   7   -4.40   23.90
  -7   8   8   11.40   17.00
  -7  14   5   47.50   27.50
  -6   9   7   17.40   18.10
  -6  13   5  175.18   27.00
  -5   4   7   31.00   11.60
  -5   5   7   10.40   12.50
  -5  13   4  373.56   28.20
  -4   6   6  232.28   15.20
  -3   4   5   41.30    9.20
  -3   5   5  185.98   12.40
  -3  13   2  189.38   23.70
   0   7   1    1.30   10.80
  -7  11   7   -9.10   21.20
  -5   6   7    3.00   12.70
  -5  10   6   -1.70   18.20
  -5  12   5   34.20   22.70
  -4   3   6    2.30    8.50
  -4   7   6   11.20   14.20
  -4  10   5    1.50   17.60
  -3   3   5  202.68    9.90
  -3  10   4   17.40   16.80
  -2  13   1   40.60   20.80
  -2  15  -1    3.40   23.40
  -1  11   1  111.29   18.40
  -9  12   8    2.70   26.20
  -8  14   6   44.10   27.60
  -7   9   8   52.29   18.90
  -7  13   6   -4.50   25.20
  -6   5   8    0.20   12.70
  -6  10   7   12.70   19.90
  -6  12   6   40.40   22.80
  -5   3   7  167.28   11.20
  -5   7   7   74.29   15.00
  -3   7   5   26.20   13.30
  -3  12   3  198.88   22.20
  -2   4   4   56.69    8.70
  -2   6   4   22.80   11.10
  -2  10   3   31.20   15.90
  -1   9   2    1.00   13.50
   0  12  -1   -3.00   17.90
   1   9  -1   23.80   13.10
 -10  13   8    8.10   28.10
  -9  10   9    9.60   22.70
  -8  11   8   32.60   22.30
  -8  13   7   27.20   26.40
  -6   6   8    6.80   13.30
  -6  15   4    2.50   26.70
  -6  16   3   22.70   28.30
  -5  14   4   -4.80   25.10
  -5  15   3   13.70   26.10
  -5  16   2   11.30   27.20
  -4   8   6    8.70   14.80
  -4  14   3    8.40   23.90
  -4  15   2    4.00   25.50
  -4  16   1   -5.30   25.90
  -3   8   5   -2.70   13.80
  -2   7   4   44.00   12.80
  -2  12   2    3.80   18.70
  -1   1   2  520.25    5.90
  -1  13   0   50.29   20.40
   0   8   1    0.40   11.50
  -9  14   7   17.90   27.60
  -8   9   9   12.70   20.30
  -7  10   8   54.19   20.80
  -7  12   7   -3.80   22.40
  -7  15   5   39.30   28.20
  -6   7   8  151.68   16.80
  -6  14   5   27.50   25.90
  -5   8   7    2.70   15.50
  -5  11   6    6.20   19.90
  -4   2   6   81.29    8.20
  -4  11   5   89.79   20.20
  -3  11   4   -3.90   18.10
  -3  14   2    9.60   22.10
  -3  15   1   30.30   24.80
  -3  16   0   10.20   25.60
  -2   3   4   20.60    6.80
  -1  10   2   14.40   15.80
   0  11   0   17.30   16.20
   2   5  -2  212.78    7.80
   2   6  -2  241.08    9.80
  -9  11   9   32.90   25.50
  -6   8   8    3.10   16.20
  -6  11   7    7.30   20.80
  -5  13   5   -3.50   22.40
  -4   9   6   -4.70   16.00
  -4  13   4  156.78   24.10
  -3   9   5  105.89   16.60
  -3  13   3  128.69   22.90
  -2   8   4   54.19   14.10
  -2  11   3  158.08   20.50
  -2  14   1   -1.90   22.20
  -2  15   0   -2.90   24.00
  -1   5   3   24.90    8.90
  -1   6   3    4.40   10.00
  -1  12   1   57.29   18.60
   0   9   1    2.70   13.30
   2   7  -2  147.19   10.80
 -10  12   9    1.60   25.60
  -9  13   8    3.20   25.90
  -8  10   9    0.00   21.60
  -8  12   8    3.10   24.50
  -7   7   9    4.00   16.50
  -6  13   6   28.50   23.90
  -5   9   7    7.70   17.20
  -2   0   3   33.10    2.50
  -1   4   3    4.20    7.30
  -1   7   3   15.00   11.60
   1   5   0  830.42   13.50
   1   6   0  565.74   13.60
   1  10  -1    3.80   14.40
   2   4  -2  102.49    5.30
  -7   8   9   14.70   18.30
  -7  11   8    8.10   21.50
  -7  13   7    5.30   25.10
  -6   9   8    1.20   17.70
  -5  12   6    2.70   21.40
  -5  15   4   31.20   26.90
  -5  16   3    7.80   27.10
  -4  12   5   77.49   21.80
  -4  15   3    3.40   25.80
  -4  16   2    4.40   27.10
  -3  12   4   52.79   20.20
  -2   9   4   14.50   14.70
  -1   8   3   -0.20   12.70
  -1  11   2  185.78   19.60
  -1  14   0   12.80   21.60
   0   2   1  354.46    5.80
  -9  12   9   21.00   26.30
  -6  15   5   40.00   27.50
  -5  10   7    3.10   18.60
  -5  14   5  193.98   28.50
  -4  14   4    3.60   24.60
  -3  10   5   12.90   17.10
  -3  15   2   -4.40   25.80
  -3  16   1    6.30   26.60
  -3  17   0   -3.00   27.80
  -2  12   3  472.65   25.60
   0  10   1   37.70   14.30
   0  12   0    6.10   17.80
   1   4   0 1404.36   14.10
   1   8   0    1.90   11.30
  -8  13   8   41.00   25.90
  -7  12   8   20.10   24.30
  -6  14   6   28.30   25.90
  -2   2   4  221.28    7.30
  -2  10   4   13.40   16.10
  -2  15   1    8.90   24.50
  -1   9   3    1.90   13.70
  -1  13   1    3.10   19.00
   0   6   2    0.00    9.60
  -7  10   9    6.00   21.20
  -7  14   7   18.70   26.30
  -5   5   8    3.30   12.50
  -5   6   8   33.60   14.00
  -5   7   8   18.10   15.40
  -5  11   7    6.40   19.80
  -5  13   6   -1.40   22.40
  -4   1   6    2.80    5.80
  -4   5   7   81.69   12.20
  -4   7   7  128.59   15.30
  -4  11   6   12.90   19.40
  -4  13   5    3.50   21.80
  -3  11   5   23.30   18.80
  -3  13   4   29.80   22.70
  -2  14   2   16.00   22.90
   0  11   1    4.90   16.10
   1   9   0    8.20   12.60
  -9  11  10   33.20   25.80
  -9  13   9    9.50   25.90
  -6   6   9    5.30   14.40
  -6  11   8   -2.80   20.80
  -6  13   7   10.50   24.20
  -5   8   8    1.50   15.70
  -5  16   4    5.50   27.90
  -4   4   7   10.20   10.50
  -4   8   7   40.60   15.50
  -4  16   3   14.10   27.00
  -3   8   6   66.89   15.10
  -2   6   5   -2.80   11.60
  -2  11   4    8.50   18.40
  -1  10   3    4.30   15.00
   0   8   2   55.79   12.60
  -8  14   8   -1.70   26.50
  -7  11   9    0.20   22.40
  -7  13   8   12.70   25.00
  -6   5   9    2.30   13.50
  -6   7   9    8.30   15.00
  -5   4   8    1.90   11.20
  -5  15   5    8.80   25.90
  -4   9   7    6.70   16.50
  -4  12   6    7.20   21.70
  -4  15   4    3.10   25.20
  -3   4   6   18.50    9.20
  -3   9   6   24.20   16.60
  -3  16   2    3.10   26.50
  -2   7   5    4.40   12.50
  -2   8   5   65.89   14.30
  -2  13   3   21.80   20.50
  -1  14   1    3.00   21.70
   1  10   0    9.60   14.20
  -6  12   8   17.30   23.10
  -5  12   7    1.30   21.40
  -5  14   6    4.60   25.60
  -4  14   5  142.19   26.10
  -3   1   5    2.60    4.70
  -3  12   5   -0.70   19.70
  -3  15   3   -0.90   24.70
  -1  11   3   21.40   17.80
   2   3  -2  533.45    6.20
  -8  13   9    5.20   25.20
  -6  14   7   -1.90   25.30
  -5   3   8   43.40   10.70
  -4   3   7   52.49    9.80
  -4  10   7   -5.00   17.90
  -3  10   6   18.70   17.40
  -3  14   4    7.50   22.30
  -2   9   5   -2.20   14.70
  -1   7   4   14.30   11.80
  -1  13   2    7.60   18.80
   0  10   2    8.00   15.00
   0  12   1   15.50   17.10
   1   3   0   71.39    4.70
  -7  12   9   21.40   23.80
  -7  14   8   -2.40   26.00
  -5  13   7    6.20   23.90
  -4  13   6    8.90   22.00
  -3   3   6  139.99    9.50
  -2   4   5    5.40    8.40
  -2  10   5    7.30   17.10
  -2  14   3   -4.30   21.40
  -1   8   4  102.59   14.30
   1  11   0    0.20   16.00
   2   6  -1  352.96   11.40
   2   7  -1   52.59   10.00
   2   8  -1   69.29   12.00
  -6  13   8   13.50   24.80
  -5  11   8    3.00   20.40
  -5  16   5   46.80   28.00
  -4  11   7    2.40   19.20
  -4  16   4   16.80   26.50
  -3  11   6   25.40   18.80
  -3  13   5   87.39   22.60
  -1   5   4  153.78   10.70
  -1   9   4   -3.10   13.90
  -1  12   3  116.19   20.60
  -1  15   1    8.60   23.90
   1   6   1  258.57   11.40
   1   7   1   43.10   10.80
   1   8   1  171.38   13.70
  -8  14   9    2.70   26.60
  -7  13   9    6.90   25.50
  -6  11   9   23.80   21.30
  -6  15   7    0.60   26.90
  -5  15   6    7.20   25.60
  -4  15   5   39.30   25.70
  -3  15   4   10.30   25.40
  -2  11   5   79.89   19.70
  -2  13   4   20.20   20.80
  -1   2   3   59.39    4.80
   0  11   2  447.76   21.40
   0  13   1   -1.40   18.20
   1   9   1   16.80   13.00
  -5   8   9   32.20   17.30
  -5  12   8   17.90   22.00
  -5  14   7    3.00   24.90
  -4   6   8  251.27   16.40
  -4   8   8    0.40   15.20
  -4  12   7   -1.60   20.90
  -4  14   6   -4.10   24.20
  -3   7   7   37.00   13.70
  -2  15   3    2.20   25.20
  -2  16   2    1.30   24.80
  -1  10   4   15.80   15.60
  -8  13  10    2.30   26.50
  -6   7  10   28.80   16.60
  -6  12   9   17.70   22.40
  -5   6   9   15.20   13.20
  -4   2   7    2.30    8.00
  -4   9   8    4.00   16.90
  -3   6   7   45.50   12.80
  -3   8   7   16.30   14.60
  -3   9   7   70.29   16.80
  -3  14   5   76.69   24.10
  -2   3   5   93.59    8.00
  -1   4   4   13.20    7.80
  -1  11   4    6.10   17.80
  -1  13   3   86.19   20.60
   0   3   2   14.80    4.60
   0   7   3   31.00   11.40
   0   8   3   92.69   13.40
   0   9   3    2.10   13.90
   0  12   2   50.29   19.00
   1   5   1    5.70    7.10
   1  10   1    2.70   14.20
  -6   6  10   -2.30   14.80
  -6   8  10   25.20   17.30
  -5   5   9   29.40   13.00
  -5  10   9    3.90   19.80
  -4   5   8   71.79   12.40
  -4  10   8    5.70   18.20
  -4  13   7   -2.80   22.80
  -4  16   5   52.99   27.30
  -3   5   7   72.79   12.30
  -2   1   4    6.80    3.90
  -2   7   6    0.60   12.80
  -2   8   6  150.98   15.90
  -2  12   5    2.40   19.00
  -2  14   4   -4.00   21.50
  -1  15   2    8.70   24.00
  -5  13   8   13.10   23.80
  -5  15   7    1.20   25.60
  -4  15   6   -1.30   24.60
  -3  10   7    0.10   17.30
  -3  13   6    1.10   21.40
  -3  16   4   -0.30   25.60
  -2   9   6    6.00   15.00
   0  10   3   -1.00   14.50
   1  11   1  642.04   22.90
  -5   4   9   22.00   12.10
  -5  11   9    8.10   20.60
  -4   4   8    7.40   10.80
  -4  11   8   -2.60   19.60
  -3   2   6  205.18    8.60
  -3  15   5    2.90   24.70
  -2  10   6   17.90   17.00
  -2  13   5   50.79   21.50
  -2  16   3    0.90   25.90
  -2  17   2   -3.00   26.00
  -1   8   5   13.70   13.20
  -1  12   4   77.09   19.50
  -1  14   3   23.60   21.20
   0   5   3   28.30    8.60
   0  11   3 1290.17   30.10
   0  13   2   15.90   18.40
  -7  13  10    2.30   24.80
  -5  14   8    0.10   24.90
  -4  14   7    3.60   24.50
  -3   4   7  130.09   11.50
  -2   5   6  155.88   11.90
  -2  11   6    2.30   17.80
  -2  15   4   14.00   24.40
  -1   7   5   24.50   12.30
  -1   9   5    9.60   14.40
   1   4   1 7001.10   31.30
   2   8   0   17.30   11.50
  -8  13  11   23.60   26.50
  -4  12   8   17.40   21.10
  -4  16   6    2.20   27.40
  -3  12   7    2.80   20.60
  -3  14   6    7.00   23.00
  -1   6   5  161.68   12.80
  -1  10   5   35.50   16.20
   0  12   3   13.90   18.40
   1   7   2   21.90   11.00
   1   9   2    2.20   13.10
   2   7   0    8.40    9.50
   2   9   0  284.77   15.60
  -3  16   5   15.60   25.80
  -2  12   6   65.59   20.50
  -2  14   5    2.70   21.90
  -1   3   4   -1.50    5.80
  -1  11   5   12.30   17.50
  -1  15   3    6.20   24.40
   0  14   2    0.90   20.10
  -5   7  10    1.20   14.80
  -5   8  10   -3.00   16.30
  -5  13   9   -2.40   24.20
  -5  15   8   -8.30   26.40
  -4   3   8    5.50    9.80
  -4   7   9   28.90   14.60
  -4  13   8    0.50   22.30
  -4  15   7   18.60   25.90
  -3   7   8   21.60   13.80
  -3   8   8   -1.50   14.80
  -3   9   8   20.10   16.70
  -3  13   7   -3.20   21.50
  -3  15   6   -0.10   25.30
  -2   4   6   82.89    9.70
  -2  16   4    9.50   25.70
   0   8   4   -2.70   12.50
   0   9   4    6.70   13.60
   2   6   0   24.10    8.20
  -6   8  11   -0.50   17.30
  -6  13  10   10.60   24.10
  -5   6  10    4.00   14.30
  -4   6   9   80.99   13.90
  -4  11   9   -2.40   21.00
  -3   6   8  131.19   14.70
  -2   8   7    8.40   14.20
  -2  13   6   32.70   21.50
  -1  12   5    6.10   18.40
  -1  14   4    1.20   21.10
   0   7   4    2.80   11.40
   0  10   4   12.60   15.10
   0  13   3    9.60   18.90
   1  11   2  626.24   22.70
  -5  14   9   -0.80   25.20
  -4  14   8   16.60   24.70
  -3   3   7   38.10    8.90
  -3  11   8   12.90   19.50
  -3  14   7   14.30   24.90
  -2   7   7  267.77   16.50
  -2  10   7   10.00   17.30
  -2  15   5   -4.10   24.10
  -1  16   3   -3.90   25.00
   0  11   4  157.68   19.50
   1  12   2   14.20   17.70
  -6  14  10    4.70   25.90
  -5   5  10    1.70   13.00
  -5  12  10   -0.80   22.20
  -4   1   7   19.50    6.80
  -4   5   9    7.20   11.80
  -4  12   9    3.80   21.40
  -3   0   5   56.19    4.00
  -3  12   8   14.40   21.80
  -3  16   6   26.80   27.10
  -2   6   7   -2.30   11.90
  -2  11   7    3.20   18.50
  -2  14   6    2.60   23.60
  -1   9   6   24.10   15.80
  -1  13   5    4.80   20.20
   0   6   4   -1.30    9.20
   0  14   3    2.70   21.60
  -5  15   9    3.40   27.40
  -4  15   8   -6.40   26.40
  -3   5   8   15.90   11.40
  -2  12   7    3.10   21.00
  -2  16   5    2.90   26.40
  -1   7   6   22.70   12.70
  -1   8   6    3.70   13.40
  -1  10   6   -0.80   16.30
   0   2   2   36.50    3.90
   0  12   4  126.29   19.50
   1   2   0  452.25    5.40
   1   5   2  556.94   12.70
   2   9   1   62.29   13.60
  -5  13  10    3.10   24.30
  -4  13   9    0.50   23.30
  -3  13   8    2.00   21.80
  -3  15   7   17.60   25.20
  -1  11   6    4.40   17.60
  -1  14   5    8.80   22.60
   1   8   3   66.39   13.30
   1   9   3   15.20   12.90
   1  10   3   -5.40   14.90
   2   8   1  290.97   14.60
  -6  13  11   13.60   24.80
  -4   4   9  233.88   13.80
  -3   1   6   11.90    5.20
  -2   3   6   63.69    8.20
  -2   5   7  233.68   13.40
  -2  13   7    4.20   21.20
  -2  15   6    3.50   24.20
  -1   6   6   89.49   12.40
  -1  12   6   50.29   20.60
  -1  16   4   -1.10   25.50
   0   5   4  160.18   10.60
   0  13   4   16.70   19.60
   0  15   3   -1.90   24.10
   1   3   1 1273.27   12.10
   1   7   3  165.38   13.20
   1  11   3    4.10   16.40
  -4   2   8   78.69    9.30
  -4   7  10   13.30   14.80
  -4  11  10  -10.30   20.40
  -3   4   8   24.80   10.70
  -3  10   9   44.20   18.80
  -3  14   8    9.20   24.30
  -1   1   3   38.00    3.40
   0   8   5   -0.20   12.90
   0   9   5   54.49   14.80
   0  10   5  272.97   19.10
   1  12   3    7.50   18.30
  -6  14  11    0.40   26.10
  -4  12  10    0.30   22.50
  -3  11   9    3.00   19.70
  -3  16   7    4.00   26.30
  -2   8   8  112.59   16.20
  -2   9   8   14.50   16.40
  -2  10   8    7.30   17.60
  -2  14   7    4.40   24.10
  -1  13   6   -1.40   20.50
  -1  15   5   -3.00   23.80
   0   3   3  171.98    6.80
   0   7   5   61.69   12.50
   0  11   5  176.58   19.40
  -5   6  11   35.40   15.50
  -4  15   9    4.80   26.30
  -3   6   9   21.40   13.70
  -3  12   9    3.60   21.10
  -3  15   8    5.20   26.00
  -2   7   8   54.49   14.20
  -2  11   8   52.99   19.60
  -2  16   6    3.90   25.50
   0  12   5   28.00   18.60
   1   6   3  110.09   10.60
   1  13   3   13.20   19.70
   2   6   1    4.00    8.50
   3   5  -2  194.98    7.80
  -4  13  10   -3.40   24.00
  -3   2   7  241.18    9.40
  -3  13   9    0.70   23.10
  -2   4   7   -0.40    9.20
  -2  12   8   15.30   20.80
  -2  15   7    6.40   25.70
  -1   5   6  111.49   10.60
  -1   8   7    0.20   13.80
  -1   9   7    6.40   15.40
  -1  10   7   41.90   17.50
  -1  11   7   11.70   19.20
  -1  14   6    2.70   22.20
  -1  16   5   -0.90   25.70
   0  15   4   -0.40   24.50
   1   4   2  451.35   10.30
  -6  13  12    0.90   25.00
  -4   3   9  209.08   12.40
  -4   5  10    2.90   12.60
  -2   6   8   32.40   12.80
  -2  13   8    4.60   21.60
  -1   3   5    4.90    6.90
  -1  12   7   45.70   21.50
   0   4   4   90.99    8.60
   0   6   5   21.80   10.90
   0  13   5    6.60   19.80
   1   9   4   74.29   15.00
   1  10   4    7.10   15.50
   2   3  -1 4603.14   17.80
   2   9   2   21.20   13.20
   2  10   2  833.12   23.00
   2  11   2  202.48   18.90
  -5   5  11   19.20   14.10
  -4  14  10    0.60   25.20
  -3   5   9   13.40   12.50
  -3  14   9    7.70   24.40
  -1   7   7   -0.90   12.90
  -1  15   6    6.50   25.20
   0  14   5   22.40   22.40
   1   8   4   41.60   12.80
   1  11   4  256.67   19.60
   2   4   0  590.74    9.70
   2   8   2    0.30   11.80
  -3   3   8    5.30    9.10
  -3  10  10   31.00   19.10
  -3  11  10   45.80   21.00
  -2  14   8   -8.00   23.90
  -2  16   7    3.00   25.70
  -1  13   7   -1.20   20.90
   0   9   6   43.60   15.20
   0  10   6  107.09   17.60
   0  11   6   36.90   17.90
   1   5   3  158.48   10.20
   1  12   4   19.10   18.00
   3   6  -1    5.20    8.20
  -4  12  11   -3.70   22.50
  -4  15  10   18.10   26.80
  -3  12  10   10.60   21.50
  -3  15   9    4.20   25.70
  -2   1   5   26.10    4.50
  -2   9   9   28.70   17.20
  -2  10   9    6.70   18.30
  -1   6   7    9.90   12.00
   0   8   6    3.20   13.40
   0  12   6   -4.10   18.60
   1  13   4    0.30   19.80
   2   7   2    4.40   10.60
  -3   7  10    9.40   14.60
  -3  13  10   -4.40   23.50
  -2   2   6    0.50    6.40
  -2   5   8   10.30   11.30
  -2   8   9   32.50   15.70
  -2  12   9   -0.40   20.90
  -2  15   8   -5.90   24.80
  -1   4   6    0.40    8.60
  -1  14   7    3.10   23.00
  -1  16   6   14.40   25.20
   0  15   5    0.20   23.60
   2   5   1  321.87   10.30
  -6  13  13   -7.70   26.30
  -4   4  10   56.39   12.20
  -4   6  11   12.30   14.70
  -2   7   9    8.30   13.80
  -2  13   9    9.00   22.40
  -1   9   8   67.79   17.00
  -1  10   8   -5.20   17.60
  -1  11   8   70.49   19.60
   0   7   6   54.69   13.20
   1  14   4   -0.70   20.60
   2  10   3  717.63   22.70
   2  11   3    3.10   16.20
  -5  14  12    3.90   26.20
  -3   4   9  105.59   12.20
  -3  14  10    3.50   24.90
  -2   3   7    2.10    7.90
  -1   8   8   26.70   15.00
  -1  12   8   34.60   20.80
  -1  15   7   -1.70   23.90
   0  14   6    4.30   22.00
   0  16   5   -6.60   25.60
   1   6   4   34.80   10.30
   1   9   5   86.59   15.00
   1  10   5   10.40   15.30
   1  11   5   99.29   18.10
   2   9   3  106.19   14.60
   3   7   0  447.36   14.00
  -2  14   9   -4.80   24.00
  -1  13   8    6.20   21.30
   0  10   7   54.99   18.20
   2   6   2    4.80    8.60
  -3  11  11  156.68   23.10
  -3  12  11   -2.80   21.70
  -3  15  10   -0.60   26.20
  -2   6   9   22.80   13.10
  -2  15   9    1.40   26.00
  -1   7   8   16.00   13.60
  -1  14   8    3.40   24.90
   0   6   6   13.00   11.30
   0   9   7   83.79   16.40
   0  11   7    3.90   17.60
   0  12   7   -3.50   19.50
   0  15   6   24.70   24.20
   1   8   5   74.89   13.80
  -5  13  13    6.60   25.90
  -4   5  11    2.00   12.50
  -4  13  12   -2.20   24.50
  -3  13  11    2.60   24.10
  -2   4   8   13.20   10.00
  -2   9  10   13.60   17.50
  -2  10  10    1.10   18.20
  -2  11  10    5.90   20.20
  -2  12  10    2.30   21.30
   0   8   7    9.40   13.90
   0  13   7   -4.20   20.60
   1  14   5    1.90   21.80
  -3   5  10   51.19   12.70
  -2  13  10   -1.20   23.20
  -1  10   9    7.30   17.70
  -1  11   9   24.30   19.50
  -1  15   8   -2.50   24.40
   0   2   3  815.52    9.80
   1   3   2 4876.01   24.20
   1   7   5   57.09   12.50
  -9   9 -15    3.90   25.50
  -8   9 -13   -0.70   24.70
  -7   7 -19   -2.10   29.30
  -7   8 -16   -4.00   26.60
  -6   6 -20   -1.50   29.30
  -6   8 -13   -2.30   22.10
  -8   9 -14   -3.60   25.40
  -7   9 -10    0.40   20.60
  -7   9  -9   -1.70   20.10
  -7   9  -8    4.00   17.90
  -7   9  -7    5.70   18.60
  -5   5 -21    8.30   29.10
  -5   7 -15   20.00   23.10
  -4   5 -19   -3.90   26.20
  -4   6 -16    0.90   22.10
  -3   4 -19    0.20   24.70
  -3   5 -16    3.00   20.20
  -3   6 -10   -0.40   14.10
  -3   6  -8    2.70   13.00
  -2   4  -2    0.50    5.50
   0   2 -12   11.60   12.30
   0   2  -7   -3.80    7.00
  -7   8 -17   -5.80   27.30
  -6   8 -14   -0.70   22.50
  -5   6 -19  -10.10   26.70
  -5   7 -16   -2.00   24.30
  -4   7 -10   -1.10   16.00
  -4   7  -9    5.70   15.20
  -4   7  -8   -0.70   14.30
  -4   7  -7   -2.10   13.10
  -3   5 -17  -10.50   22.50
  -3   5  -1   15.50    6.90
  -3   6  -7   -1.60   12.10
  -2   5 -11    4.80   14.70
  -2   5 -10   31.30   13.70
  -2   5  -8   53.59   12.50
  -1   3 -15   -4.40   16.00
   1   0  -6    2.60    4.30
  -9  10 -11    4.90   23.30
  -7   9 -12    0.20   22.10
  -6   8 -15   -0.70   25.30
  -4   6 -17   -6.80   23.30
  -4   7 -12   25.10   18.20
  -4   7 -11    4.40   17.30
  -4   7  -6   22.50   12.90
  -3   6  -6    4.40   10.80
  -2   5  -7   43.50   10.80
  -1   3  -3 1444.96   14.70
   0   2 -13   -1.10   12.60
  -9  10 -12    3.20   23.50
  -7   9 -13    6.80   23.20
  -5   8 -10   26.70   18.20
  -5   8  -9   30.20   17.50
  -5   8  -8   13.80   16.20
  -5   8  -7   74.89   16.30
  -3   6 -13    7.00   18.00
  -3   6  -5    0.00   10.90
  -2   5  -6   75.19   10.50
  -1   3 -16    0.80   17.40
   0   2 -14    0.30   13.50
  -9  10 -13    1.50   24.30
  -8   9 -16   -0.80   26.20
  -7   8 -18    1.60   26.40
  -7   9 -14    1.50   23.70
  -6   7 -19    3.40   26.70
  -6   8 -16   -4.00   24.10
  -5   5 -22    0.70   28.50
  -5   6 -20   -1.70   26.80
  -5   7 -17    0.20   24.70
  -5   8 -12   16.40   20.40
  -5   8 -11   42.50   18.20
  -5   8  -6    5.30   14.40
  -4   5 -20    4.20   25.00
  -4   7 -13   23.10   18.30
  -3   4 -20    4.40   24.60
  -3   6 -14   11.90   18.70
  -2   5 -13   42.20   15.40
  -2   5  -5   62.79   10.10
  -1   4  -9   25.90   10.80
  -1   4  -8   18.60   10.70
  -8  10 -10   61.09   23.80
  -6   9 -10   15.40   21.10
  -6   9  -8   55.69   19.40
  -5   8 -13    8.50   21.30
  -5   8  -5    4.80   13.40
  -4   6 -18   -2.70   24.40
  -4   7 -14   11.20   20.50
  -4   7  -4   10.60   11.40
  -3   5 -18    7.40   21.80
  -3   6  -4   36.20   10.50
  -2   4 -18    1.50   21.70
  -2   4  -1  175.08    7.00
  -2   5 -14   37.90   17.70
  -1   4 -13   34.30   15.50
  -1   4 -12    6.00   13.40
  -1   4  -7   52.89   10.20
  -8  10 -12    0.50   23.90
  -7   9 -15    6.50   24.80
  -6   7 -20    2.10   28.10
  -6   9 -12   51.89   23.10
  -6   9  -7    7.30   17.20
  -6   9  -6   -3.30   17.80
  -5   7 -18   -1.90   25.40
  -5   8 -14   -2.60   21.90
  -5   8  -4   14.50   14.20
  -4   5 -21   -7.00   27.10
  -4   7 -15    2.00   21.60
  -3   5   0   31.20    6.30
  -2   5 -15   11.20   18.30
   1   0  -5    4.40    3.60
  -8  10 -13   -0.90   24.60
  -6   9 -13   49.00   23.60
  -5   6 -21   -5.60   27.30
  -5   8 -15    2.20   23.40
  -4   6 -19   -3.40   25.20
  -4   7 -16   -8.50   22.30
  -4   7  -3   59.79   12.00
  -3   5 -19   -8.40   23.60
  -3   6 -16   -0.10   21.00
  -3   6  -3  782.92   17.00
  -2   5 -16    5.00   19.90
  -2   5  -4   57.79    9.30
  -1   4 -14   35.60   15.90
  -8  10 -14   -1.40   25.00
  -7   9 -17    9.00   26.60
  -7  10  -9    1.60   21.40
  -6   8 -18   12.30   26.70
  -6   9 -14    9.10   24.50
  -2   4 -19    2.10   21.70
  -1   3  -2 1837.22   15.10
  -1   4 -15    7.10   16.60
   0   3 -11   29.00   12.00
   0   3 -10   25.90   11.20
   1   1 -11  129.29   11.20
   1   1 -10  218.08   11.20
   1   1  -9    4.80    8.40
  -8  10 -15   12.20   26.40
  -7  10 -12   46.50   24.60
  -7  10 -11  186.38   26.10
  -7  10 -10   42.50   21.70
  -6   8 -19    1.80   27.70
  -6   9 -15    4.10   24.60
  -5   8 -16   -3.80   24.70
  -4   6 -20    1.90   26.10
  -4   7 -17    2.00   24.50
  -4   8 -10   50.19   18.40
  -4   8  -9   21.90   16.90
  -3   5 -20   -7.50   25.20
  -3   6 -17   -0.50   22.00
  -3   7 -11    6.20   17.30
  -3   7 -10  111.49   17.70
  -3   7  -9   49.00   15.80
  -3   7  -8   11.80   14.20
  -2   5 -17   -3.50   20.30
  -1   4  -5   30.70    8.50
   0   3 -13    9.10   13.90
   0   3 -12    1.80   12.30
   0   3  -9   86.79   11.10
   1   1  -8  501.05   11.90
  -7   9 -18    1.60   28.20
  -7  10 -13    2.40   24.40
  -5   7 -20   -7.90   26.90
  -5   8 -17    3.30   26.00
  -4   8 -12  113.79   21.30
  -4   8 -11   52.29   18.20
  -4   8  -8   30.60   16.30
  -3   6 -18   -7.60   22.80
  -3   7 -13   -1.80   19.10
  -3   7  -7    0.20   13.30
  -2   5  -3   28.40    8.70
  -2   6 -12    8.30   16.70
  -2   6 -11   11.50   14.50
   0   3 -14    7.60   14.80
  -9  11 -13    1.20   25.80
  -7  10 -14   11.60   25.70
  -6   9 -16   -2.30   24.40
  -5   9 -11   -5.20   20.70
  -5   9 -10    0.00   19.30
  -5   9  -9   25.20   18.70
  -5   9  -8   68.69   19.30
  -4   6 -21   -1.60   27.20
  -4   8 -14    6.30   21.70
  -4   8 -13   -4.90   19.60
  -4   8  -7   -2.30   15.00
  -3   5 -21   -5.70   26.90
  -3   6  -2  114.59   10.40
  -3   7 -14   43.90   20.60
  -2   5 -18    2.60   21.40
  -2   6 -14  223.18   21.40
  -2   6  -8   38.60   12.80
  -1   4 -17   20.20   19.10
   0   3 -15   32.50   16.20
   0   3  -7   31.00    8.80
  -7  10 -15    8.10   26.70
  -6   9 -17   -0.50   27.50
  -5   7 -21   -2.00   29.10
  -5   8 -18    2.90   26.50
  -5   9 -13   -3.00   22.40
  -5   9 -12   15.90   20.40
  -5   9  -7  215.28   19.70
  -4   7 -19   -1.40   25.60
  -4   8 -15   -1.10   22.50
  -4   8  -6   -2.90   13.90
  -3   6 -19   -4.80   25.50
  -3   7 -15   -0.40   21.50
  -3   7  -6   63.49   13.70
  -2   4   0    1.30    4.80
  -2   6 -15   20.20   19.40
  -2   6  -7    1.10   11.50
  -1   4  -4   45.20    8.00
  -1   5 -13   82.39   16.70
  -1   5 -11   98.49   15.30
  -1   5 -10   45.60   14.00
  -1   5  -9   32.20   13.00
   1   1  -7  188.88    8.00
  -8  11 -12   11.20   25.60
  -8  11 -11    5.90   24.60
  -7  10 -16   11.60   27.90
  -6   9 -18    7.00   27.80
  -6  10 -10  271.87   25.00
  -6  10  -9  282.67   25.00
  -5   8 -19    3.90   27.40
  -5   9 -14    3.50   23.50
  -5   9  -6   23.70   17.00
  -4   6 -22  -11.10   29.00
  -4   8  -5    8.50   14.20
  -3   5   1   13.40    6.40
  -3   7 -16   10.20   22.50
  -3   7  -5   61.09   13.60
  -2   5 -19   -0.70   22.60
  -2   6  -6   -2.50   11.60
  -1   4 -18    4.00   20.00
  -1   5 -14    4.00   16.90
  -1   5  -8   65.29   12.60
  -8  11 -13    9.60   25.60
  -7  10 -17    4.10   28.50
  -6  10 -13    9.30   25.30
  -6  10 -12   48.70   24.00
  -6  10  -8   71.79   20.20
  -5   9 -15   14.70   25.50
  -5   9  -5    7.80   16.30
  -4   7 -20   -0.60   27.30
  -4   8 -16    7.80   23.00
  -3   6 -20   -2.90   25.90
  -3   7 -17   -4.30   23.10
  -1   5 -15   77.69   19.00
  -6   9 -19   -7.90   29.90
  -6  10 -14    6.50   25.50
  -5   8 -20   -6.30   28.80
  -5   9 -16   16.00   26.00
  -4   8 -17  -10.30   25.50
  -4   8  -4    2.50   13.20
  -2   5 -20   -2.80   25.00
  -2   5  -2   37.40    8.10
  -2   6 -17   11.00   22.10
  -2   6  -5   28.60   11.70
  -1   5 -16   30.70   20.00
  -1   5  -7   -0.10   11.10
   1   2 -12    3.30   11.80
   1   2 -11   23.50   11.70
  -7  11 -12   61.59   27.10
  -7  11 -11  115.69   27.90
  -7  11 -10  162.88   27.90
  -6  10 -15   31.40   26.50
  -4   7 -21   -7.10   28.70
  -4   8 -18    4.60   26.60
  -3   6 -21   -2.30   27.10
  -3   6  -1   14.50    8.80
  -3   7 -18   -6.40   25.70
  -2   6 -18   -5.60   23.70
   0   4 -13   -0.10   14.10
   0   4 -12    4.60   13.50
   0   4 -11   52.39   13.60
   0   4 -10  214.88   15.20
   1   1  -6   10.60    5.30
   1   2 -13   71.09   13.40
   1   2 -10   25.00   10.40
  -7  11 -13   17.10   26.40
  -5   9 -18    0.80   27.90
  -4   9 -13   26.30   22.60
  -4   9 -12  160.38   23.90
  -4   9 -11  350.06   24.90
  -4   9 -10  710.43   28.30
  -3   7 -19    2.60   27.30
  -3   8 -14   15.10   21.70
  -3   8 -13   56.79   21.20
  -3   8 -12  423.56   25.30
  -3   8 -11   66.19   19.50
  -3   8 -10   27.00   18.10
  -3   8  -9  108.19   18.10
  -2   7 -13   80.39   19.90
  -2   7 -12   26.20   18.70
  -2   7 -11   28.20   17.30
  -1   4  -3  147.29    8.40
  -1   5 -17   16.00   20.50
  -1   5  -6  279.77   13.50
   0   4 -15   35.10   17.50
   0   4 -14   10.60   15.40
   0   4  -9  156.18   13.20
   1   2  -9   16.40    9.30
  -7  11 -15    8.20   27.40
  -7  11 -14    0.30   26.40
  -6  10 -17   22.50   29.10
  -4   8 -19   -2.60   27.20
  -4   8  -3   74.69   13.90
  -4   9 -14   -0.20   23.20
  -4   9  -9   42.90   19.10
  -4   9  -8   14.40   18.40
  -3   6 -22    5.40   29.60
  -3   8 -15    7.10   22.80
  -3   8  -8   13.60   15.80
  -2   6 -19    8.50   25.00
  -2   7 -14    2.80   19.90
  -2   7 -10   11.80   15.00
  -2   7  -9  214.48   17.80
  -1   5 -18    3.10   22.40
   0   3  -5  385.56   10.80
   0   4 -16    8.50   18.40
  -6  10 -18   10.70   30.00
  -5   9 -19   -0.70   28.80
  -5  10 -14   -3.70   25.60
  -5  10 -13    1.90   24.60
  -5  10 -12   90.79   24.00
  -5  10 -10  190.88   24.00
  -4   8 -20    2.10   28.10
  -4   9 -16    3.20   27.20
  -4   9 -15    1.80   24.60
  -4   9  -7    9.10   17.40
  -3   8 -16   10.10   23.80
  -3   8  -7    5.90   15.50
  -2   6  -4  407.56   14.50
  -2   7 -16    2.60   23.20
  -2   7 -15    3.40   20.50
  -2   7  -8   40.40   14.80
  -1   6 -13    1.80   17.30
  -1   6 -12   12.90   16.50
  -1   6 -11   80.09   16.40
   0   4  -8  293.37   13.90
  -8  12 -13    8.70   28.30
  -5  10 -15   -2.00   26.80
  -5  10  -8  183.98   21.60
  -4   9 -17    1.90   27.90
  -3   8 -17    4.40   25.60
  -2   6 -20   -0.90   26.40
  -2   7 -17    8.00   24.40
  -1   5 -19   -4.10   22.20
  -1   5  -5   20.00    9.80
  -1   6 -15    0.40   19.30
  -1   6 -14    2.60   18.50
   0   4 -17   -3.50   18.50
   1   2  -8   39.60    8.40
  -6  11 -14   19.60   28.00
  -6  11 -13   33.80   26.90
  -6  11 -12   12.70   26.10
  -6  11 -11   83.49   26.10
  -6  11 -10   73.39   24.00
  -6  11  -9   28.90   23.80
  -5  10 -16   11.00   27.90
  -5  10  -7    5.00   18.50
  -4   8 -21   -6.80   30.30
  -4   9  -6   73.39   17.50
  -3   7 -21    6.40   28.50
  -3   8 -18   -5.50   26.20
  -2   5  -1   64.49    7.90
  -2   6 -21   -1.60   28.30
  -2   7  -7   13.40   13.80
  -1   6 -16   16.90   20.60
  -1   6  -9    9.60   14.10
   0   4  -7    4.50    9.80
  -6  11 -15   -3.00   28.00
  -5  10 -17    1.90   28.90
  -4   9 -18   -3.20   28.30
  -3   6   0   84.09    9.30
  -2   7 -18   -1.10   24.60
  -1   6 -17   32.80   22.00
  -1   6  -8   27.00   13.60
   1   3 -14    0.00   14.80
   1   3 -13   83.79   14.80
   1   3 -12   32.10   13.50
  -6  11 -16    4.60   29.20
  -5  10 -18  -15.90   29.70
  -4   9 -19    0.40   29.30
  -4   9  -5   -4.30   15.60
  -3   7 -22   -0.10   29.60
  -3   8 -19   -0.80   27.50
  -3   8  -5    1.50   13.80
  -2   6  -3  118.39   10.70
  -2   7 -19   -1.90   26.60
  -2   7  -6   13.60   13.10
  -1   6 -18   28.20   24.20
   0   3  -4  933.71   13.30
   0   5 -14   98.09   18.00
   0   5 -13   24.10   16.00
   0   5 -12    6.10   14.80
   0   5 -11   12.70   14.20
   1   1  -5   49.30    5.00
   1   2  -7   22.30    7.50
  -7  12 -13   20.80   27.90
  -7  12 -12   -2.90   27.20
  -6  11 -17   16.20   31.10
  -5  10 -19   -5.50   30.10
  -4  10 -13    2.10   23.50
  -4  10 -12   60.29   23.70
  -4  10 -11  129.89   24.80
  -3   7  -2  134.19   12.10
  -3   8 -20   -0.90   28.50
  -3   9 -15   -5.40   24.90
  -3   9 -14   13.50   23.50
  -3   9 -13  111.79   24.10
  -3   9 -12  582.14   28.60
  -3   9 -11  638.44   28.10
  -3   9 -10    7.90   20.20
  -2   8 -14   -1.20   21.20
  -2   8 -13  148.19   22.40
  -2   8 -12  181.68   22.00
  -1   4  -2   52.39    6.60
  -1   5  -4  153.68   10.50
  -1   6  -7  239.38   15.40
   0   4  -6   98.89   10.10
   0   5 -16    1.10   19.70
   0   5 -10   45.70   14.10
   1   3 -10   36.30   11.90
  -4   9 -20    8.80   30.30
  -4  10 -15   -0.20   27.00
  -4  10 -14   12.10   25.10
  -4  10 -10    3.40   20.90
  -3   9 -16    5.90   26.10
  -3   9  -9  152.88   20.30
  -2   4   1   -1.70    4.30
  -2   7 -20    2.80   27.40
  -2   8 -16    7.40   24.60
  -2   8 -15   76.09   23.80
  -2   8 -11   52.29   19.30
[truncated: 5,288,226 more chars]
