# Supplementary material for: BN/BO Doping of peri‐Acenoacenes: Modulating Excited States in Trapeziumene Congeners
Source: Angew Chem Int Ed Engl. 2025 Sep 16;64(44):e202517114. doi: 10.1002/anie.202517114 (PMC12559455; doi:10.1002/anie.202517114)
Supplement: Supplementary file 3 — Supporting Information [file ANIE-64-e202517114-s001.zip › 2331294_file001.cif]

####################################################################### 
# 
# This file contains crystal structure data downloaded from the 
# Cambridge Structural Database (CSD) hosted by the Cambridge 
# Crystallographic Data Centre (CCDC).
# 
# Full information about CCDC data access policies and citation 
# guidelines are available at http://www.ccdc.cam.ac.uk/access/V1 
# 
# Audit and citation data items may have been added by the CCDC. 
# Please retain this information to preserve the provenance of 
# this file and to allow appropriate attribution of the data. 
# 
#######################################################################
data_bdp388
# end Validation Reply Form
_audit_creation_date             2024-02-07
_audit_creation_method           
;
Olex2 1.5
(compiled 2023.03.06 svn.rbb2c1857 for OlexSys, GUI svn.r6748)
;
_shelx_SHELXL_version_number     2018/3
loop_
_audit_author_name
_audit_author_address
'Martina Crosta'
;
Centre of Xray Structure Analysis, University of Vienna
Austria
;

_audit_contact_author_address    ?
_audit_contact_author_email      ?
_audit_contact_author_phone      ?
_audit_update_record             
;
2024-02-07 deposited with the CCDC.	2024-02-07 downloaded from the CCDC.
;
_publ_contact_author_id_orcid    ?
_chemical_name_common            ?
_chemical_name_systematic        ?
_chemical_formula_moiety         'C52 H40 B4 N2 O3, 3(C7 H8)'
_chemical_formula_sum            'C73 H64 B4 N2 O3'
_chemical_formula_weight         1060.50
_chemical_melting_point          ?
loop_
_atom_type_symbol
_atom_type_description
_atom_type_scat_dispersion_real
_atom_type_scat_dispersion_imag
_atom_type_scat_source
C C 0.0033 0.0016 'International Tables Vol C Tables 4.2.6.8 and 6.1.1.4'
H H 0.0000 0.0000 'International Tables Vol C Tables 4.2.6.8 and 6.1.1.4'
B B 0.0013 0.0007 'International Tables Vol C Tables 4.2.6.8 and 6.1.1.4'
N N 0.0061 0.0033 'International Tables Vol C Tables 4.2.6.8 and 6.1.1.4'
O O 0.0106 0.0060 'International Tables Vol C Tables 4.2.6.8 and 6.1.1.4'

_shelx_space_group_comment       
;
The symmetry employed for this shelxl refinement is uniquely defined
by the following loop, which should always be used as a source of
symmetry information in preference to the above space-group names.
They are only intended as comments.
;
_space_group_crystal_system      triclinic
_space_group_IT_number           2
_space_group_name_H-M_alt        'P -1'
_space_group_name_Hall           '-P 1'
loop_
_space_group_symop_operation_xyz
'x, y, z'
'-x, -y, -z'

_cell_length_a                   12.487(4)
_cell_length_b                   15.444(5)
_cell_length_c                   16.365(6)
_cell_angle_alpha                68.32(3)
_cell_angle_beta                 87.12(3)
_cell_angle_gamma                75.37(2)
_cell_volume                     2834.2(17)
_cell_formula_units_Z            2
_cell_measurement_reflns_used    6057
_cell_measurement_temperature    100
_cell_measurement_theta_max      20.07
_cell_measurement_theta_min      2.37
_shelx_estimated_absorpt_T_max   0.999
_shelx_estimated_absorpt_T_min   0.959
_exptl_absorpt_coefficient_mu    0.074
_exptl_absorpt_correction_T_max  0.9967
_exptl_absorpt_correction_T_min  0.7143
_exptl_absorpt_correction_type   multi-scan
_exptl_absorpt_process_details   
;
STOE LANA, absorption correction by scaling of reflection intensities.
J. Koziskova, F. Hahn, J. Richter, J. Kozisek, "Comparison of different
absorption corrections on the model structure of tetrakis(\m~2~-acetato)-
diaqua-di-copper(II)", Acta Chimica Slovaca, vol. 9, no. 2, 2016, pp. 136 - 140.
Afterwards a spherical absorption correction was performed within STOE LANA.
;
_exptl_absorpt_special_details   ?
_exptl_crystal_colour            yellow
_exptl_crystal_colour_primary    yellow
_exptl_crystal_density_diffrn    1.243
_exptl_crystal_density_meas      ?
_exptl_crystal_density_method    'not measured'
_exptl_crystal_description       plate
_exptl_crystal_F_000             1120
_exptl_crystal_recrystallization_method 'Slow evaporation from toluene'
_exptl_crystal_size_max          0.58
_exptl_crystal_size_mid          0.237
_exptl_crystal_size_min          0.02
_exptl_transmission_factor_max   ?
_exptl_transmission_factor_min   ?
_diffrn_reflns_av_R_equivalents  0.1282
_diffrn_reflns_av_unetI/netI     0.3335
_diffrn_reflns_Laue_measured_fraction_full 0.974
_diffrn_reflns_Laue_measured_fraction_max 0.974
_diffrn_reflns_limit_h_max       14
_diffrn_reflns_limit_h_min       -12
_diffrn_reflns_limit_k_max       17
_diffrn_reflns_limit_k_min       -18
_diffrn_reflns_limit_l_max       19
_diffrn_reflns_limit_l_min       -19
_diffrn_reflns_number            50016
_diffrn_reflns_point_group_measured_fraction_full 0.974
_diffrn_reflns_point_group_measured_fraction_max 0.974
_diffrn_reflns_theta_full        25.027
_diffrn_reflns_theta_max         25.027
_diffrn_reflns_theta_min         3.179
_diffrn_ambient_temperature      100
_diffrn_detector_area_resol_mean 13.33
_diffrn_measured_fraction_theta_full 0.974
_diffrn_measured_fraction_theta_max 0.974
_diffrn_measurement_device_type  'STOE STADIVARI'
_diffrn_measurement_method       'rotation method, \w scans'
_diffrn_radiation_type           'Mo K\a'
_diffrn_radiation_wavelength     0.71073
_diffrn_source                   'Axo Mo'
_reflns_Friedel_coverage         0.000
_reflns_Friedel_fraction_full    .
_reflns_Friedel_fraction_max     .
_reflns_number_gt                2992
_reflns_number_total             9756
_reflns_special_details          
;
 Reflections were merged by SHELXL according to the crystal
 class for the calculation of statistics and refinement.
 
 _reflns_Friedel_fraction is defined as the number of unique
 Friedel pairs measured divided by the number that would be
 possible theoretically, ignoring centric projections and
 systematic absences.
;
_reflns_threshold_expression     'I > 2\s(I)'
_computing_cell_refinement       'X-Area Recipe 1.37.0.0 (STOE, 2021)'
_computing_data_collection       'X-Area Pilatus3_SV 1.31.186.0 (STOE, 2022)'
_computing_data_reduction        
;
X-Area Integrate 2.5.3.0 (STOE, 2021)
X-Area LANA 2.7.5.0 (STOE, 2022)
;
_computing_molecular_graphics    'Olex2 1.5 (Dolomanov et al., 2009)'
_computing_publication_material  'Olex2 1.5 (Dolomanov et al., 2009)'
_computing_structure_refinement  'SHELXL 2018/3 (Sheldrick, 2015)'
_computing_structure_solution    'SHELXT 2018/2 (Sheldrick, 2018)'
_refine_diff_density_max         0.330
_refine_diff_density_min         -0.300
_refine_diff_density_rms         0.065
_refine_ls_extinction_coef       .
_refine_ls_extinction_method     none
_refine_ls_goodness_of_fit_ref   0.831
_refine_ls_hydrogen_treatment    constr
_refine_ls_matrix_type           full
_refine_ls_number_parameters     732
_refine_ls_number_reflns         9756
_refine_ls_number_restraints     1206
_refine_ls_R_factor_all          0.2203
_refine_ls_R_factor_gt           0.0648
_refine_ls_restrained_S_all      0.795
_refine_ls_shift/su_max          0.000
_refine_ls_shift/su_mean         0.000
_refine_ls_structure_factor_coef Fsqd
_refine_ls_weighting_details     
'w=1/[\s^2^(Fo^2^)+(0.0699P)^2^] where P=(Fo^2^+2Fc^2^)/3'
_refine_ls_weighting_scheme      calc
_refine_ls_wR_factor_gt          0.1447
_refine_ls_wR_factor_ref         0.1696
_refine_special_details          ?
_olex2_refinement_description    
;
1. Others
 Fixed Sof: C024(0.5) H024(0.5) C025(0.5) H025(0.5) C028(0.5) C02A(0.5)
 H02D(0.5) C02C(0.5) H02E(0.5) C02D(0.5) H02F(0.5) C1(0.5) H1A(0.5) H1B(0.5)
 H1C(0.5) C2(0.5) H2A(0.5) C4(0.5) H4A(0.5) C6(0.5) H6(0.5) C7(0.5) H7A(0.5)
 H7B(0.5) H7C(0.5) C8(0.5) C9(0.5) H9(0.5) C3(0.5) H3A(0.5)
 Fixed Uiso: H00A(0.026) H00G(0.024) H00J(0.027) H00P(0.03) H00Q(0.027)
 H00S(0.029) H00X(0.029) H00Y(0.029) H00Z(0.029) H010(0.031) H01A(0.04)
 H01B(0.04) H01C(0.04) H013(0.03) H014(0.033) H015(0.03) H016(0.032) H017(0.04)
 H018(0.039) H019(0.037) H01D(0.039) H01E(0.041) H01F(0.034) H01G(0.045)
 H01H(0.045) H01I(0.045) H01J(0.042) H01K(0.037) H01L(0.048) H01M(0.048)
 H01N(0.048) H01O(0.053) H01P(0.053) H01Q(0.053) H01R(0.061) H01S(0.061)
 H01T(0.061) H1(0.06) H01U(0.072) H01V(0.072) H01W(0.072) H01X(0.069) H2(0.071)
 H3(0.087) H(0.087) HA(0.087) H01Y(0.066) H01Z(0.069) H4(0.07) H01(0.078)
 H020(0.075) H021(0.076) H02A(0.115) H02B(0.115) H02C(0.115) H023(0.085)
 H024(0.095) H025(0.081) H02D(0.087) H02E(0.071) H02F(0.069) H1A(0.092)
 H1B(0.092) H1C(0.092) H2A(0.095) H4A(0.07) H6(0.077) H7A(0.119) H7B(0.119)
 H7C(0.119) H9(0.063) H3A(0.094)
 Fixed X: H00A(0.709175) H00G(0.522496) H00J(0.413555) H00P(1.089368)
 H00Q(0.177794) H00S(0.724266) H00X(0.235464) H00Y(1.219047) H00Z(0.999452)
 H010(1.220025) H01A(0.717598) H01B(0.718313) H01C(0.826793) H013(0.884993)
 H014(0.114685) H015(1.191729) H016(0.188426) H017(0.349149) H018(1.313584)
 H019(1.133257) H01D(-0.058359) H01E(-0.106976) H01F(0.273401) H01G(0.269146)
 H01H(0.231431) H01I(0.359069) H01J(0.017517) H01K(1.352013) H01L(0.92985)
 H01M(1.040298) H01N(0.978835) H01O(0.72465) H01P(0.835308) H01Q(0.724469)
 H01R(0.398504) H01S(0.463272) H01T(0.33617) H1(0.986173) H01U(0.272708)
 H01V(0.364894) H01W(0.237222) H01X(0.457759) H2(0.993564) H3(0.808287)
 H(0.919155) HA(0.812768) H01Y(0.446097) H01Z(0.481473) H4(1.045412)
 H01(0.509636) H020(0.81599) H021(0.496802) H02A(0.408759) H02B(0.350229)
 H02C(0.479651) H023(0.882033) H024(0.455122) H025(0.728538) H02D(0.591547)
 H02E(0.353276) H02F(0.487177) H1A(0.673032) H1B(0.752859) H1C(0.756507)
 H2A(0.561087) H4A(0.641374) H6(0.400541) H7A(0.818625) H7B(0.71669)
 H7C(0.778747) H9(0.756749) H3A(0.463985)
 Fixed Y: H00A(0.711426) H00G(0.779039) H00J(0.51187) H00P(0.256142)
 H00Q(0.736277) H00S(0.689471) H00X(0.617549) H00Y(0.549182) H00Z(0.494579)
 H010(0.253838) H01A(0.545331) H01B(0.547926) H01C(0.491955) H013(0.871545)
 H014(0.856198) H015(0.370389) H016(0.897678) H017(1.086459) H018(0.479794)
 H019(0.467379) H01D(0.965198) H01E(1.039388) H01F(0.901018) H01G(0.744911)
 H01H(0.734416) H01I(0.69638) H01J(1.009715) H01K(0.525861) H01L(0.771747)
 H01M(0.725991) H01N(0.837532) H01O(0.830768) H01P(0.866693) H01Q(0.920708)
 H01R(1.044364) H01S(0.933793) H01T(0.970025) H1(0.331232) H01U(1.057268)
 H01V(1.100223) H01W(1.139766) H01X(0.584225) H2(0.200744) H3(0.20293)
 H(0.232429) HA(0.313311) H01Y(0.821382) H01Z(0.898753) H4(0.312298)
 H01(0.821497) H020(0.131816) H021(0.663066) H02A(0.686307) H02B(0.622671)
 H02C(0.586221) H023(0.107443) H024(0.840492) H025(0.803309) H02D(0.705872)
 H02E(0.953129) H02F(1.031315) H1A(1.040249) H1B(0.97855) H1C(0.939796)
 H2A(0.953147) H4A(0.698628) H6(0.810726) H7A(0.925717) H7B(1.013201)
 H7C(0.938399) H9(0.795983) H3A(0.743542)
 Fixed Z: H00A(0.635213) H00G(0.548664) H00J(0.255041) H00P(0.57488)
 H00Q(0.274244) H00S(0.901919) H00X(0.216216) H00Y(0.704382) H00Z(0.891781)
 H010(0.671485) H01A(0.891258) H01B(0.792565) H01C(0.856572) H013(0.729224)
 H014(0.478266) H015(0.732872) H016(0.227663) H017(0.437384) H018(0.955481)
 H019(0.999518) H01D(0.430919) H01E(0.282948) H01F(0.665231) H01G(0.682991)
 H01H(0.595796) H01I(0.629187) H01J(0.178303) H01K(0.810192) H01L(0.577024)
 H01M(0.639466) H01N(0.61349) H01O(0.923581) H01P(0.895894) H01Q(0.834372)
 H01R(0.314798) H01S(0.339122) H01T(0.304447) H1(1.016305) H01U(0.658112)
 H01V(0.596314) H01W(0.562998) H01X(0.908914) H2(0.841828) H3(1.163641)
 H(1.174665) HA(1.121222) H01Y(0.961929) H01Z(0.81932) H4(0.886512)
 H01(0.718489) H020(1.058707) H021(0.765794) H02A(1.074199) H02B(1.042027)
 H02C(1.069883) H023(0.932206) H024(0.240458) H025(0.149528) H02D(0.20841)
 H02E(0.084763) H02F(0.017345) H1A(-0.006886) H1B(0.079357) H1C(0.000816)
 H2A(0.202457) H4A(0.107881) H6(0.187332) H7A(0.101367) H7B(0.100234)
 H7C(0.191674) H9(0.076746) H3A(0.158443)
;
_atom_sites_solution_hydrogens   geom
_atom_sites_solution_primary     dual
_atom_sites_solution_secondary   ?
loop_
_atom_site_label
_atom_site_type_symbol
_atom_site_fract_x
_atom_site_fract_y
_atom_site_fract_z
_atom_site_U_iso_or_equiv
_atom_site_adp_type
_atom_site_occupancy
_atom_site_site_symmetry_order
_atom_site_calc_flag
_atom_site_refinement_flags_posn
_atom_site_refinement_flags_adp
_atom_site_refinement_flags_occupancy
_atom_site_disorder_assembly
_atom_site_disorder_group
O001 O 0.7310(2) 0.43563(17) 0.44130(16) 0.0215(7) Uani 1 1 d . U . . .
O1 O 0.5595(2) 0.50106(17) 0.36040(16) 0.0218(7) Uani 1 1 d . U . . .
O002 O 0.9036(2) 0.37293(17) 0.52087(16) 0.0230(8) Uani 1 1 d . U . . .
N004 N 0.9037(2) 0.5930(2) 0.6941(2) 0.0181(9) Uani 1 1 d . U . . .
N005 N 0.3619(2) 0.7904(2) 0.4456(2) 0.0190(9) Uani 1 1 d . U . . .
C006 C 0.6752(3) 0.5905(3) 0.5144(2) 0.0179(10) Uani 1 1 d . U . . .
C007 C 0.8280(3) 0.5950(3) 0.6325(2) 0.0168(10) Uani 1 1 d . U . . .
C008 C 0.4976(3) 0.6506(3) 0.4332(2) 0.0169(10) Uani 1 1 d . U . . .
C009 C 0.8538(3) 0.5233(3) 0.5941(2) 0.0167(10) Uani 1 1 d . U . . .
C00A C 0.7267(3) 0.6636(3) 0.6098(2) 0.0214(11) Uani 1 1 d . U . . .
H00A H 0.709175 0.711426 0.635213 0.026 Uiso 1 1 calc R U . . .
C00B C 0.3400(3) 0.8656(3) 0.4838(3) 0.0188(10) Uani 1 1 d . U . . .
C00C C 0.7795(3) 0.5212(3) 0.5358(2) 0.0175(10) Uani 1 1 d . U . . .
C00D C 0.6007(3) 0.5853(3) 0.4559(2) 0.0172(10) Uani 1 1 d . U . . .
C00E C 0.8684(3) 0.6614(3) 0.7380(3) 0.0156(10) Uani 1 1 d . U . . .
C00F C 0.9587(3) 0.4484(3) 0.6157(2) 0.0173(10) Uani 1 1 d . U . . .
C00G C 0.5430(3) 0.7296(3) 0.5253(2) 0.0197(11) Uani 1 1 d . U . . .
H00G H 0.522496 0.779039 0.548664 0.024 Uiso 1 1 calc R U . . .
C00H C 0.9775(3) 0.3765(3) 0.5798(3) 0.0209(11) Uani 1 1 d . U . . .
C00I C 0.4558(3) 0.5691(3) 0.3377(3) 0.0203(11) Uani 1 1 d . U . . .
C00J C 0.3889(3) 0.5602(3) 0.2794(3) 0.0226(11) Uani 1 1 d . U . . .
H00J H 0.413555 0.511870 0.255041 0.027 Uiso 1 1 calc R U . . .
C00K C 1.0375(3) 0.4486(3) 0.6730(2) 0.0187(10) Uani 1 1 d . U . . .
C00L C 0.6501(3) 0.6633(3) 0.5503(3) 0.0186(10) Uani 1 1 d . U . . .
C00M C 1.0920(3) 0.5220(3) 0.7877(3) 0.0184(10) Uani 1 1 d . U . . .
C00N C 0.8997(3) 0.7482(3) 0.7065(3) 0.0201(10) Uani 1 1 d . U . . .
C00O C 0.4693(3) 0.7246(3) 0.4694(2) 0.0179(11) Uani 1 1 d . U . . .
C00P C 1.0761(3) 0.3041(3) 0.6001(3) 0.0250(11) Uani 1 1 d . U . . .
H00P H 1.089368 0.256142 0.574880 0.030 Uiso 1 1 calc R U . . .
C00Q C 0.2497(3) 0.6940(3) 0.2906(2) 0.0225(11) Uani 1 1 d . U . . .
H00Q H 0.177794 0.736277 0.274244 0.027 Uiso 1 1 calc R U . . .
C00R C 0.1710(3) 0.8654(3) 0.3574(3) 0.0191(11) Uani 1 1 d . U . . .
C00S C 0.7694(3) 0.7043(3) 0.8527(3) 0.0242(11) Uani 1 1 d . U . . .
H00S H 0.724266 0.689471 0.901919 0.029 Uiso 1 1 calc R U . . .
C00T C 0.3176(3) 0.7058(3) 0.3491(3) 0.0196(10) Uani 1 1 d . U . . .
C00U C 0.4242(3) 0.6410(3) 0.3726(2) 0.0179(10) Uani 1 1 d . U . . .
C00V C 0.8028(3) 0.6391(3) 0.8092(3) 0.0195(10) Uani 1 1 d . U . . .
C00W C 0.3090(3) 0.8436(3) 0.5696(3) 0.0222(11) Uani 1 1 d . U . . .
C00X C 0.2836(3) 0.6234(3) 0.2560(3) 0.0244(11) Uani 1 1 d . U . . .
H00X H 0.235464 0.617549 0.216216 0.029 Uiso 1 1 calc R U . . .
C00Y C 1.2006(3) 0.5322(3) 0.7644(3) 0.0238(11) Uani 1 1 d . U . . .
H00Y H 1.219047 0.549182 0.704382 0.029 Uiso 1 1 calc R U . . .
C00Z C 1.0720(3) 0.4997(3) 0.8742(3) 0.0242(11) Uani 1 1 d . U . . .
H00Z H 0.999452 0.494579 0.891781 0.029 Uiso 1 1 calc R U . . .
C010 C 1.1532(3) 0.3035(3) 0.6568(3) 0.0255(12) Uani 1 1 d . U . . .
H010 H 1.220025 0.253838 0.671485 0.031 Uiso 1 1 calc R U . . .
C011 C 0.7629(3) 0.5481(3) 0.8401(3) 0.0265(12) Uani 1 1 d . U . . .
H01A H 0.717598 0.545331 0.891258 0.040 Uiso 1 1 calc R U . . .
H01B H 0.718313 0.547926 0.792565 0.040 Uiso 1 1 calc R U . . .
H01C H 0.826793 0.491955 0.856572 0.040 Uiso 1 1 calc R U . . .
C012 C 0.3562(3) 0.9555(3) 0.4325(3) 0.0249(11) Uani 1 1 d . U . . .
C013 C 0.8649(3) 0.8119(3) 0.7504(3) 0.0247(11) Uani 1 1 d . U . . .
H013 H 0.884993 0.871545 0.729224 0.030 Uiso 1 1 calc R U . . .
C014 C 0.0954(3) 0.8867(3) 0.4170(3) 0.0271(12) Uani 1 1 d . U . . .
H014 H 0.114685 0.856198 0.478266 0.033 Uiso 1 1 calc R U . . .
C015 C 1.1365(3) 0.3730(3) 0.6935(3) 0.0253(11) Uani 1 1 d . U . . .
H015 H 1.191729 0.370389 0.732872 0.030 Uiso 1 1 calc R U . . .
C016 C 0.1388(3) 0.9115(3) 0.2697(3) 0.0269(12) Uani 1 1 d . U . . .
H016 H 0.188426 0.897678 0.227663 0.032 Uiso 1 1 calc R U . . .
C017 C 0.3392(3) 1.0244(3) 0.4712(3) 0.0331(12) Uani 1 1 d . U . . .
H017 H 0.349149 1.086459 0.437384 0.040 Uiso 1 1 calc R U . . .
C018 C 1.2573(4) 0.4921(3) 0.9128(3) 0.0323(12) Uani 1 1 d . U . . .
H018 H 1.313584 0.479794 0.955481 0.039 Uiso 1 1 calc R U . . .
C019 C 1.1511(4) 0.4835(3) 0.9395(3) 0.0312(12) Uani 1 1 d . U . . .
H019 H 1.133257 0.467379 0.999518 0.037 Uiso 1 1 calc R U . . .
C01A C -0.0081(3) 0.9518(3) 0.3890(3) 0.0327(12) Uani 1 1 d . U . . .
H01D H -0.058359 0.965198 0.430919 0.039 Uiso 1 1 calc R U . . .
C01B C 0.8018(3) 0.7908(3) 0.8242(3) 0.0261(11) Uani 1 1 d . U . . .
C01C C -0.0363(3) 0.9957(3) 0.3018(3) 0.0345(13) Uani 1 1 d . U . . .
H01E H -0.106976 1.039388 0.282948 0.041 Uiso 1 1 calc R U . . .
C01D C 0.2940(3) 0.9149(3) 0.6059(3) 0.0286(12) Uani 1 1 d . U . . .
H01F H 0.273401 0.901018 0.665231 0.034 Uiso 1 1 calc R U . . .
C01E C 0.2906(3) 0.7463(3) 0.6242(3) 0.0300(12) Uani 1 1 d . U . . .
H01G H 0.269146 0.744911 0.682991 0.045 Uiso 1 1 calc R U . . .
H01H H 0.231431 0.734416 0.595796 0.045 Uiso 1 1 calc R U . . .
H01I H 0.359069 0.696380 0.629187 0.045 Uiso 1 1 calc R U . . .
C01F C 0.0366(3) 0.9778(3) 0.2395(3) 0.0351(13) Uani 1 1 d . U . . .
H01J H 0.017517 1.009715 0.178303 0.042 Uiso 1 1 calc R U . . .
C01G C 1.2804(4) 0.5176(3) 0.8276(3) 0.0304(12) Uani 1 1 d . U . . .
H01K H 1.352013 0.525861 0.810192 0.037 Uiso 1 1 calc R U . . .
C01H C 0.3087(3) 1.0051(3) 0.5565(3) 0.0306(12) Uani 1 1 d . U . . .
C01I C 0.9681(3) 0.7730(3) 0.6273(3) 0.0318(12) Uani 1 1 d . U . . .
H01L H 0.929850 0.771747 0.577024 0.048 Uiso 1 1 calc R U . . .
H01M H 1.040298 0.725991 0.639466 0.048 Uiso 1 1 calc R U . . .
H01N H 0.978835 0.837532 0.613490 0.048 Uiso 1 1 calc R U . . .
C01J C 0.7686(3) 0.8582(3) 0.8739(3) 0.0352(13) Uani 1 1 d . U . . .
H01O H 0.724650 0.830768 0.923581 0.053 Uiso 1 1 calc R U . . .
H01P H 0.835308 0.866693 0.895894 0.053 Uiso 1 1 calc R U . . .
H01Q H 0.724469 0.920708 0.834372 0.053 Uiso 1 1 calc R U . . .
B01K B 0.8031(4) 0.4424(3) 0.4980(3) 0.0198(12) Uani 1 1 d . U . . .
B01L B 0.6305(4) 0.5055(3) 0.4190(3) 0.0206(12) Uani 1 1 d . U . . .
B01M B 1.0115(4) 0.5246(3) 0.7179(3) 0.0196(12) Uani 1 1 d . U . . .
C01N C 0.3916(3) 0.9779(3) 0.3397(3) 0.0409(13) Uani 1 1 d . U . . .
H01R H 0.398504 1.044364 0.314798 0.061 Uiso 1 1 calc R U . . .
H01S H 0.463272 0.933793 0.339122 0.061 Uiso 1 1 calc R U . . .
H01T H 0.336170 0.970025 0.304447 0.061 Uiso 1 1 calc R U . . .
C01O C 0.4443(4) 0.6932(4) 0.9507(4) 0.0506(14) Uani 1 1 d . U . . .
C01P C 0.9633(4) 0.2858(3) 0.9994(3) 0.0496(15) Uani 1 1 d . U . . .
H1 H 0.986173 0.331232 1.016305 0.060 Uiso 1 1 calc R U . . .
C01Q C 0.8950(4) 0.2330(4) 1.0528(4) 0.0463(14) Uani 1 1 d . U . . .
C01R C 0.2946(3) 1.0827(3) 0.5972(3) 0.0483(15) Uani 1 1 d . U . . .
H01U H 0.272708 1.057268 0.658112 0.072 Uiso 1 1 calc R U . . .
H01V H 0.364894 1.100223 0.596314 0.072 Uiso 1 1 calc R U . . .
H01W H 0.237222 1.139766 0.562998 0.072 Uiso 1 1 calc R U . . .
B01S B 0.2866(4) 0.7875(3) 0.3855(3) 0.0202(12) Uani 1 1 d . U . . .
C01T C 0.4620(4) 0.6492(4) 0.8909(4) 0.0573(16) Uani 1 1 d . U . . .
H01X H 0.457759 0.584225 0.908914 0.069 Uiso 1 1 calc R U . . .
C01U C 0.9690(4) 0.2084(4) 0.8952(4) 0.0595(16) Uani 1 1 d . U . . .
H2 H 0.993564 0.200744 0.841828 0.071 Uiso 1 1 calc R U . . .
C01V C 0.8555(4) 0.2466(3) 1.1350(3) 0.0582(16) Uani 1 1 d . U . . .
H3 H 0.808287 0.202930 1.163641 0.087 Uiso 1 1 calc R U . . .
H H 0.919155 0.232429 1.174665 0.087 Uiso 1 1 calc R U . . .
HA H 0.812768 0.313311 1.121222 0.087 Uiso 1 1 calc R U . . .
C01W C 0.4548(4) 0.7889(4) 0.9218(4) 0.0551(15) Uani 1 1 d . U . . .
H01Y H 0.446097 0.821382 0.961929 0.066 Uiso 1 1 calc R U . . .
C01X C 0.4769(4) 0.8338(4) 0.8380(4) 0.0573(15) Uani 1 1 d . U . . .
H01Z H 0.481473 0.898753 0.819320 0.069 Uiso 1 1 calc R U . . .
C01Y C 0.9991(4) 0.2742(4) 0.9220(4) 0.0581(15) Uani 1 1 d . U . . .
H4 H 1.045412 0.312298 0.886512 0.070 Uiso 1 1 calc R U . . .
C01Z C 0.4934(4) 0.7887(4) 0.7776(4) 0.0651(17) Uani 1 1 d . U . . .
H01 H 0.509636 0.821497 0.718489 0.078 Uiso 1 1 calc R U . . .
C020 C 0.8646(4) 0.1682(4) 1.0245(4) 0.0628(16) Uani 1 1 d . U . . .
H020 H 0.815990 0.131816 1.058707 0.075 Uiso 1 1 calc R U . . .
C021 C 0.4857(4) 0.6958(4) 0.8058(4) 0.0630(17) Uani 1 1 d . U . . .
H021 H 0.496802 0.663066 0.765794 0.076 Uiso 1 1 calc R U . . .
C022 C 0.4186(4) 0.6429(4) 1.0417(3) 0.0766(19) Uani 1 1 d . U . . .
H02A H 0.408759 0.686307 1.074199 0.115 Uiso 1 1 calc R U . . .
H02B H 0.350229 0.622671 1.042027 0.115 Uiso 1 1 calc R U . . .
H02C H 0.479651 0.586221 1.069883 0.115 Uiso 1 1 calc R U . . .
C023 C 0.9024(5) 0.1546(4) 0.9481(4) 0.0707(17) Uani 1 1 d . U . . .
H023 H 0.882033 0.107443 0.932206 0.085 Uiso 1 1 calc R U . . .
C024 C 0.5117(12) 0.8376(9) 0.1998(8) 0.079(3) Uiso 0.5 1 d . U P A 1
H024 H 0.455122 0.840492 0.240458 0.095 Uiso 0.5 1 calc R U P A 1
C025 C 0.6518(12) 0.8313(11) 0.1342(8) 0.068(3) Uiso 0.5 1 d . U P B 2
H025 H 0.728538 0.803309 0.149528 0.081 Uiso 0.5 1 calc R U P B 2
C028 C 0.6199(9) 0.9228(7) 0.0759(6) 0.046(2) Uiso 0.5 1 d . U P B 2
C02A C 0.5726(11) 0.7731(11) 0.1748(9) 0.072(3) Uiso 0.5 1 d . U P B 2
H02D H 0.591547 0.705872 0.208410 0.087 Uiso 0.5 1 calc R U P B 2
C02C C 0.4295(9) 0.9213(8) 0.0989(6) 0.059(3) Uiso 0.5 1 d . U P B 2
H02E H 0.353276 0.953129 0.084763 0.071 Uiso 0.5 1 calc R U P B 2
C02D C 0.5092(9) 0.9670(7) 0.0586(6) 0.057(3) Uiso 0.5 1 d . U P B 2
H02F H 0.487177 1.031315 0.017345 0.069 Uiso 0.5 1 calc R U P B 2
C1 C 0.7084(8) 0.9750(7) 0.0335(6) 0.061(3) Uiso 0.5 1 d . U P B 2
H1A H 0.673032 1.040249 -0.006886 0.092 Uiso 0.5 1 calc R U P B 2
H1B H 0.752859 0.978550 0.079357 0.092 Uiso 0.5 1 calc R U P B 2
H1C H 0.756507 0.939796 0.000816 0.092 Uiso 0.5 1 calc R U P B 2
C2 C 0.5799(10) 0.8998(9) 0.1841(7) 0.079(3) Uiso 0.5 1 d . U P A 1
H2A H 0.561087 0.953147 0.202457 0.095 Uiso 0.5 1 calc R U P A 1
C4 C 0.6221(9) 0.7538(8) 0.1237(7) 0.058(3) Uiso 0.5 1 d . U P A 1
H4A H 0.641374 0.698628 0.107881 0.070 Uiso 0.5 1 calc R U P A 1
C6 C 0.4578(10) 0.8366(9) 0.1548(7) 0.064(3) Uiso 0.5 1 d . U P B 2
H6 H 0.400541 0.810726 0.187332 0.077 Uiso 0.5 1 calc R U P B 2
C7 C 0.7542(9) 0.9457(8) 0.1330(7) 0.079(4) Uiso 0.5 1 d . U P A 1
H7A H 0.818625 0.925717 0.101367 0.119 Uiso 0.5 1 calc R U P A 1
H7B H 0.716690 1.013201 0.100234 0.119 Uiso 0.5 1 calc R U P A 1
H7C H 0.778747 0.938399 0.191674 0.119 Uiso 0.5 1 calc R U P A 1
C8 C 0.6735(10) 0.8823(9) 0.1421(7) 0.054(3) Uiso 0.5 1 d . U P A 1
C9 C 0.6930(9) 0.8075(8) 0.1092(7) 0.053(3) Uiso 0.5 1 d . U P A 1
H9 H 0.756749 0.795983 0.076746 0.063 Uiso 0.5 1 calc R U P A 1
C3 C 0.5215(12) 0.7730(10) 0.1605(8) 0.079(4) Uiso 0.5 1 d . U P A 1
H3A H 0.463985 0.743542 0.158443 0.094 Uiso 0.5 1 calc R U P A 1

loop_
_atom_site_aniso_label
_atom_site_aniso_U_11
_atom_site_aniso_U_22
_atom_site_aniso_U_33
_atom_site_aniso_U_23
_atom_site_aniso_U_13
_atom_site_aniso_U_12
O001 0.0085(16) 0.0170(16) 0.0396(17) -0.0111(14) -0.0050(13) -0.0021(13)
O1 0.0106(16) 0.0159(16) 0.0399(18) -0.0134(14) -0.0071(14) 0.0013(13)
O002 0.0110(16) 0.0183(16) 0.0442(18) -0.0190(14) -0.0029(14) 0.0009(13)
N004 0.0090(19) 0.0150(19) 0.036(2) -0.0166(16) -0.0048(16) -0.0007(15)
N005 0.0047(18) 0.0165(19) 0.038(2) -0.0142(17) -0.0030(16) 0.0002(16)
C006 0.005(2) 0.016(2) 0.034(2) -0.0119(19) -0.0021(18) -0.0023(19)
C007 0.009(2) 0.014(2) 0.030(2) -0.0104(19) -0.0051(19) -0.0024(19)
C008 0.008(2) 0.014(2) 0.030(2) -0.0071(19) 0.0022(18) -0.0064(18)
C009 0.008(2) 0.016(2) 0.026(2) -0.0090(19) -0.0004(18) -0.0019(19)
C00A 0.012(2) 0.015(2) 0.040(3) -0.015(2) -0.004(2) 0.0010(19)
C00B 0.002(2) 0.013(2) 0.042(3) -0.013(2) -0.0022(19) 0.0017(18)
C00C 0.010(2) 0.016(2) 0.026(2) -0.0091(19) -0.0004(18) -0.0018(19)
C00D 0.007(2) 0.015(2) 0.030(2) -0.0077(19) -0.0024(18) -0.0041(18)
C00E 0.006(2) 0.014(2) 0.032(2) -0.015(2) -0.0037(18) 0.0003(18)
C00F 0.010(2) 0.016(2) 0.026(2) -0.0089(19) -0.0027(18) -0.0006(19)
C00G 0.009(2) 0.016(2) 0.037(3) -0.015(2) -0.0028(19) 0.0000(19)
C00H 0.012(2) 0.018(2) 0.033(3) -0.009(2) -0.0016(19) -0.004(2)
C00I 0.009(2) 0.019(2) 0.033(3) -0.010(2) -0.0029(19) -0.0010(19)
C00J 0.013(2) 0.021(2) 0.038(3) -0.016(2) -0.004(2) -0.003(2)
C00K 0.008(2) 0.016(2) 0.032(2) -0.0084(19) -0.0034(19) -0.0033(19)
C00L 0.006(2) 0.016(2) 0.035(2) -0.013(2) -0.0025(18) -0.0001(19)
C00M 0.014(2) 0.015(2) 0.030(2) -0.013(2) 0.0009(19) -0.0021(19)
C00N 0.006(2) 0.018(2) 0.036(3) -0.008(2) -0.0053(19) -0.0020(19)
C00O 0.006(2) 0.019(2) 0.029(2) -0.0098(19) -0.0036(18) -0.0011(19)
C00P 0.012(2) 0.021(2) 0.044(3) -0.018(2) -0.005(2) 0.002(2)
C00Q 0.008(2) 0.022(2) 0.037(3) -0.011(2) -0.004(2) 0.000(2)
C00R 0.006(2) 0.018(2) 0.039(2) -0.016(2) -0.0027(19) -0.0043(19)
C00S 0.009(2) 0.023(2) 0.039(3) -0.013(2) -0.002(2) 0.003(2)
C00T 0.010(2) 0.019(2) 0.030(2) -0.0089(19) -0.0009(19) -0.0044(19)
C00U 0.009(2) 0.018(2) 0.029(2) -0.0095(19) 0.0016(18) -0.0047(19)
C00V 0.005(2) 0.018(2) 0.036(3) -0.011(2) -0.0054(19) -0.0018(19)
C00W 0.007(2) 0.016(2) 0.046(3) -0.016(2) -0.003(2) -0.0006(19)
C00X 0.011(2) 0.027(3) 0.042(3) -0.016(2) -0.005(2) -0.008(2)
C00Y 0.015(2) 0.019(2) 0.040(3) -0.014(2) -0.003(2) -0.004(2)
C00Z 0.011(2) 0.020(3) 0.042(3) -0.012(2) -0.002(2) -0.003(2)
C010 0.011(2) 0.017(2) 0.048(3) -0.016(2) -0.002(2) 0.003(2)
C011 0.016(3) 0.021(3) 0.046(3) -0.015(2) 0.000(2) -0.006(2)
C012 0.002(2) 0.014(2) 0.059(3) -0.013(2) -0.003(2) -0.0005(19)
C013 0.017(3) 0.015(2) 0.046(3) -0.014(2) -0.002(2) -0.005(2)
C014 0.014(2) 0.022(3) 0.050(3) -0.017(2) -0.003(2) -0.006(2)
C015 0.010(2) 0.024(3) 0.044(3) -0.016(2) -0.006(2) -0.002(2)
C016 0.010(2) 0.025(3) 0.047(3) -0.016(2) -0.003(2) 0.000(2)
C017 0.010(3) 0.016(3) 0.073(3) -0.016(2) -0.003(2) -0.003(2)
C018 0.019(3) 0.036(3) 0.046(3) -0.020(2) -0.006(2) -0.006(2)
C019 0.023(3) 0.030(3) 0.042(3) -0.015(2) -0.001(2) -0.006(2)
C01A 0.013(2) 0.030(3) 0.059(3) -0.021(2) 0.000(2) -0.007(2)
C01B 0.016(3) 0.020(2) 0.043(3) -0.016(2) -0.004(2) 0.003(2)
C01C 0.011(3) 0.029(3) 0.061(3) -0.019(3) -0.003(2) 0.003(2)
C01D 0.008(2) 0.026(3) 0.059(3) -0.025(2) -0.001(2) -0.001(2)
C01E 0.016(3) 0.021(3) 0.054(3) -0.016(2) 0.002(2) -0.004(2)
C01F 0.018(3) 0.031(3) 0.052(3) -0.009(2) -0.010(2) -0.004(2)
C01G 0.016(3) 0.038(3) 0.041(3) -0.017(2) 0.000(2) -0.008(2)
C01H 0.006(2) 0.018(2) 0.075(3) -0.026(3) -0.003(2) -0.001(2)
C01I 0.021(3) 0.026(3) 0.058(3) -0.020(2) 0.006(2) -0.015(2)
C01J 0.025(3) 0.035(3) 0.052(3) -0.027(2) -0.002(2) -0.003(2)
B01K 0.012(3) 0.018(3) 0.030(3) -0.007(2) 0.001(2) -0.006(2)
B01L 0.015(3) 0.019(3) 0.026(3) -0.005(2) -0.006(2) -0.003(2)
B01M 0.011(2) 0.014(3) 0.029(3) -0.004(2) -0.002(2) -0.003(2)
C01N 0.021(3) 0.026(3) 0.072(3) -0.011(3) 0.003(3) -0.009(2)
C01O 0.027(3) 0.048(3) 0.075(3) -0.021(3) 0.003(3) -0.008(3)
C01P 0.039(3) 0.032(3) 0.077(4) -0.019(3) -0.004(3) -0.008(2)
C01Q 0.027(3) 0.029(3) 0.078(4) -0.019(3) -0.008(3) -0.001(2)
C01R 0.017(3) 0.042(3) 0.103(4) -0.049(3) 0.004(3) -0.001(2)
B01S 0.009(2) 0.021(3) 0.030(3) -0.007(2) 0.000(2) -0.005(2)
C01T 0.030(3) 0.053(4) 0.091(4) -0.033(3) -0.008(3) -0.002(3)
C01U 0.041(4) 0.058(4) 0.080(4) -0.030(3) -0.010(3) -0.003(3)
C01V 0.038(4) 0.039(3) 0.081(4) -0.009(3) 0.001(3) -0.001(3)
C01W 0.049(3) 0.047(3) 0.075(3) -0.026(3) 0.016(3) -0.018(3)
C01X 0.044(3) 0.053(4) 0.083(4) -0.028(3) 0.013(3) -0.023(3)
C01Y 0.051(4) 0.045(3) 0.076(4) -0.021(3) -0.006(3) -0.008(3)
C01Z 0.035(3) 0.084(4) 0.071(4) -0.025(3) -0.002(3) -0.009(3)
C020 0.039(3) 0.055(4) 0.099(4) -0.029(3) -0.008(3) -0.018(3)
C021 0.032(3) 0.072(4) 0.094(4) -0.047(4) -0.016(3) 0.002(3)
C022 0.041(4) 0.073(4) 0.102(4) -0.021(3) 0.020(3) -0.009(3)
C023 0.058(4) 0.067(4) 0.097(4) -0.037(3) -0.018(3) -0.020(3)

_geom_special_details            
;
 All esds (except the esd in the dihedral angle between two l.s. planes)
 are estimated using the full covariance matrix.  The cell esds are taken
 into account individually in the estimation of esds in distances, angles
 and torsion angles; correlations between esds in cell parameters are only
 used when they are defined by crystal symmetry.  An approximate (isotropic)
 treatment of cell esds is used for estimating esds involving l.s. planes.
;
loop_
_geom_bond_atom_site_label_1
_geom_bond_atom_site_label_2
_geom_bond_distance
_geom_bond_site_symmetry_2
_geom_bond_publ_flag
O001 B01K 1.373(5) . ?
O001 B01L 1.395(5) . ?
O1 C00I 1.411(4) . ?
O1 B01L 1.370(5) . ?
O002 C00H 1.392(5) . ?
O002 B01K 1.391(5) . ?
N004 C007 1.404(4) . ?
N004 C00E 1.455(4) . ?
N004 B01M 1.452(5) . ?
N005 C00B 1.475(5) . ?
N005 C00O 1.434(4) . ?
N005 B01S 1.414(5) . ?
C006 C00C 1.424(5) . ?
C006 C00D 1.405(5) . ?
C006 C00L 1.414(5) . ?
C007 C009 1.427(5) . ?
C007 C00A 1.393(5) . ?
C008 C00D 1.388(5) . ?
C008 C00O 1.433(5) . ?
C008 C00U 1.454(5) . ?
C009 C00C 1.378(5) . ?
C009 C00F 1.469(5) . ?
C00A H00A 0.9500 . ?
C00A C00L 1.400(5) . ?
C00B C00W 1.376(5) . ?
C00B C012 1.392(5) . ?
C00C B01K 1.520(6) . ?
C00D B01L 1.522(6) . ?
C00E C00N 1.397(5) . ?
C00E C00V 1.377(5) . ?
C00F C00H 1.404(5) . ?
C00F C00K 1.394(5) . ?
C00G H00G 0.9500 . ?
C00G C00L 1.434(5) . ?
C00G C00O 1.364(5) . ?
C00H C00P 1.395(5) . ?
C00I C00J 1.364(5) . ?
C00I C00U 1.393(5) . ?
C00J H00J 0.9500 . ?
C00J C00X 1.399(5) . ?
C00K C015 1.424(5) . ?
C00K B01M 1.564(6) . ?
C00M C00Y 1.421(5) . ?
C00M C00Z 1.353(5) . ?
C00M B01M 1.543(6) . ?
C00N C013 1.397(5) . ?
C00N C01I 1.497(5) . ?
C00P H00P 0.9500 . ?
C00P C010 1.367(5) . ?
C00Q H00Q 0.9500 . ?
C00Q C00T 1.398(5) . ?
C00Q C00X 1.374(5) . ?
C00R C014 1.393(5) . ?
C00R C016 1.372(5) . ?
C00R B01S 1.589(5) . ?
C00S H00S 0.9500 . ?
C00S C00V 1.409(5) . ?
C00S C01B 1.399(6) . ?
C00T C00U 1.419(5) . ?
C00T B01S 1.545(6) . ?
C00V C011 1.511(5) . ?
C00W C01D 1.404(5) . ?
C00W C01E 1.507(5) . ?
C00X H00X 0.9500 . ?
C00Y H00Y 0.9500 . ?
C00Y C01G 1.390(5) . ?
C00Z H00Z 0.9500 . ?
C00Z C019 1.402(5) . ?
C010 H010 0.9500 . ?
C010 C015 1.381(5) . ?
C011 H01A 0.9800 . ?
C011 H01B 0.9800 . ?
C011 H01C 0.9800 . ?
C012 C017 1.394(5) . ?
C012 C01N 1.498(5) . ?
C013 H013 0.9500 . ?
C013 C01B 1.388(5) . ?
C014 H014 0.9500 . ?
C014 C01A 1.398(5) . ?
C015 H015 0.9500 . ?
C016 H016 0.9500 . ?
C016 C01F 1.397(5) . ?
C017 H017 0.9500 . ?
C017 C01H 1.371(5) . ?
C018 H018 0.9500 . ?
C018 C019 1.398(5) . ?
C018 C01G 1.339(5) . ?
C019 H019 0.9500 . ?
C01A H01D 0.9500 . ?
C01A C01C 1.355(5) . ?
C01B C01J 1.513(5) . ?
C01C H01E 0.9500 . ?
C01C C01F 1.390(5) . ?
C01D H01F 0.9500 . ?
C01D C01H 1.383(5) . ?
C01E H01G 0.9800 . ?
C01E H01H 0.9800 . ?
C01E H01I 0.9800 . ?
C01F H01J 0.9500 . ?
C01G H01K 0.9500 . ?
C01H C01R 1.543(5) . ?
C01I H01L 0.9800 . ?
C01I H01M 0.9800 . ?
C01I H01N 0.9800 . ?
C01J H01O 0.9800 . ?
C01J H01P 0.9800 . ?
C01J H01Q 0.9800 . ?
C01N H01R 0.9800 . ?
C01N H01S 0.9800 . ?
C01N H01T 0.9800 . ?
C01O C01T 1.365(6) . ?
C01O C01W 1.414(7) . ?
C01O C022 1.466(6) . ?
C01P H1 0.9500 . ?
C01P C01Q 1.380(6) . ?
C01P C01Y 1.381(6) . ?
C01Q C01V 1.478(6) . ?
C01Q C020 1.383(7) . ?
C01R H01U 0.9800 . ?
C01R H01V 0.9800 . ?
C01R H01W 0.9800 . ?
C01T H01X 0.9500 . ?
C01T C021 1.368(7) . ?
C01U H2 0.9500 . ?
C01U C01Y 1.381(7) . ?
C01U C023 1.370(7) . ?
C01V H3 0.9800 . ?
C01V H 0.9800 . ?
C01V HA 0.9800 . ?
C01W H01Y 0.9500 . ?
C01W C01X 1.340(6) . ?
C01X H01Z 0.9500 . ?
C01X C01Z 1.386(6) . ?
C01Y H4 0.9500 . ?
C01Z H01 0.9500 . ?
C01Z C021 1.363(7) . ?
C020 H020 0.9500 . ?
C020 C023 1.385(6) . ?
C021 H021 0.9500 . ?
C022 H02A 0.9800 . ?
C022 H02B 0.9800 . ?
C022 H02C 0.9800 . ?
C023 H023 0.9500 . ?
C024 H024 0.9500 . ?
C024 C2 1.386(15) . ?
C024 C3 1.353(18) . ?
C025 H025 0.9500 . ?
C025 C028 1.350(14) . ?
C025 C02A 1.474(18) . ?
C028 C02D 1.370(12) . ?
C028 C1 1.521(13) . ?
C02A H02D 0.9500 . ?
C02A C6 1.491(18) . ?
C02C H02E 0.9500 . ?
C02C C02D 1.367(13) . ?
C02C C6 1.260(12) . ?
C02D H02F 0.9500 . ?
C1 H1A 0.9800 . ?
C1 H1B 0.9800 . ?
C1 H1C 0.9800 . ?
C2 H2A 0.9500 . ?
C2 C8 1.346(13) . ?
C4 H4A 0.9500 . ?
C4 C9 1.317(15) . ?
C4 C3 1.377(16) . ?
C6 H6 0.9500 . ?
C7 H7A 0.9800 . ?
C7 H7B 0.9800 . ?
C7 H7C 0.9800 . ?
C7 C8 1.540(15) . ?
C8 C9 1.410(16) . ?
C9 H9 0.9500 . ?
C3 H3A 0.9500 . ?

loop_
_geom_angle_atom_site_label_1
_geom_angle_atom_site_label_2
_geom_angle_atom_site_label_3
_geom_angle
_geom_angle_site_symmetry_1
_geom_angle_site_symmetry_3
_geom_angle_publ_flag
B01K O001 B01L 116.8(4) . . ?
B01L O1 C00I 118.9(3) . . ?
B01K O002 C00H 118.8(3) . . ?
C007 N004 C00E 117.0(3) . . ?
C007 N004 B01M 123.4(3) . . ?
B01M N004 C00E 119.6(3) . . ?
C00O N005 C00B 114.3(3) . . ?
B01S N005 C00B 122.8(3) . . ?
B01S N005 C00O 122.7(3) . . ?
C00D C006 C00C 118.3(4) . . ?
C00D C006 C00L 121.8(3) . . ?
C00L C006 C00C 119.9(4) . . ?
N004 C007 C009 119.4(3) . . ?
C00A C007 N004 121.5(4) . . ?
C00A C007 C009 119.1(4) . . ?
C00D C008 C00O 118.8(4) . . ?
C00D C008 C00U 117.9(4) . . ?
C00O C008 C00U 123.4(3) . . ?
C007 C009 C00F 121.9(4) . . ?
C00C C009 C007 120.7(3) . . ?
C00C C009 C00F 117.3(4) . . ?
C007 C00A H00A 119.4 . . ?
C007 C00A C00L 121.2(4) . . ?
C00L C00A H00A 119.4 . . ?
C00W C00B N005 119.2(4) . . ?
C00W C00B C012 122.4(4) . . ?
C012 C00B N005 118.3(4) . . ?
C006 C00C B01K 118.8(4) . . ?
C009 C00C C006 119.7(4) . . ?
C009 C00C B01K 121.4(4) . . ?
C006 C00D B01L 120.2(4) . . ?
C008 C00D C006 120.7(4) . . ?
C008 C00D B01L 119.1(4) . . ?
C00N C00E N004 119.7(4) . . ?
C00V C00E N004 118.7(4) . . ?
C00V C00E C00N 121.6(4) . . ?
C00H C00F C009 119.7(4) . . ?
C00K C00F C009 119.5(4) . . ?
C00K C00F C00H 120.8(4) . . ?
C00L C00G H00G 118.6 . . ?
C00O C00G H00G 118.6 . . ?
C00O C00G C00L 122.8(4) . . ?
O002 C00H C00F 123.9(3) . . ?
O002 C00H C00P 115.4(4) . . ?
C00P C00H C00F 120.7(4) . . ?
C00J C00I O1 115.9(4) . . ?
C00J C00I C00U 122.3(4) . . ?
C00U C00I O1 121.8(4) . . ?
C00I C00J H00J 120.5 . . ?
C00I C00J C00X 119.0(4) . . ?
C00X C00J H00J 120.5 . . ?
C00F C00K C015 117.3(4) . . ?
C00F C00K B01M 120.1(3) . . ?
C015 C00K B01M 122.4(4) . . ?
C006 C00L C00G 115.9(4) . . ?
C00A C00L C006 119.2(3) . . ?
C00A C00L C00G 124.8(4) . . ?
C00Y C00M B01M 119.4(4) . . ?
C00Z C00M C00Y 115.6(4) . . ?
C00Z C00M B01M 124.5(4) . . ?
C00E C00N C013 118.2(4) . . ?
C00E C00N C01I 121.1(4) . . ?
C013 C00N C01I 120.6(4) . . ?
C008 C00O N005 117.6(4) . . ?
C00G C00O N005 122.4(4) . . ?
C00G C00O C008 120.0(3) . . ?
C00H C00P H00P 120.6 . . ?
C010 C00P C00H 118.8(4) . . ?
C010 C00P H00P 120.6 . . ?
C00T C00Q H00Q 118.9 . . ?
C00X C00Q H00Q 118.9 . . ?
C00X C00Q C00T 122.2(4) . . ?
C014 C00R B01S 123.8(4) . . ?
C016 C00R C014 116.7(3) . . ?
C016 C00R B01S 119.4(3) . . ?
C00V C00S H00S 119.6 . . ?
C01B C00S H00S 119.6 . . ?
C01B C00S C00V 120.8(4) . . ?
C00Q C00T C00U 117.5(4) . . ?
C00Q C00T B01S 124.3(4) . . ?
C00U C00T B01S 118.1(4) . . ?
C00I C00U C008 121.5(3) . . ?
C00I C00U C00T 119.2(4) . . ?
C00T C00U C008 119.3(4) . . ?
C00E C00V C00S 119.0(4) . . ?
C00E C00V C011 121.8(4) . . ?
C00S C00V C011 119.1(4) . . ?
C00B C00W C01D 118.2(4) . . ?
C00B C00W C01E 121.9(4) . . ?
C01D C00W C01E 119.9(4) . . ?
C00J C00X H00X 120.1 . . ?
C00Q C00X C00J 119.9(4) . . ?
C00Q C00X H00X 120.1 . . ?
C00M C00Y H00Y 119.4 . . ?
C01G C00Y C00M 121.3(4) . . ?
C01G C00Y H00Y 119.4 . . ?
C00M C00Z H00Z 117.8 . . ?
C00M C00Z C019 124.4(4) . . ?
C019 C00Z H00Z 117.8 . . ?
C00P C010 H010 119.1 . . ?
C00P C010 C015 121.8(4) . . ?
C015 C010 H010 119.1 . . ?
C00V C011 H01A 109.5 . . ?
C00V C011 H01B 109.5 . . ?
C00V C011 H01C 109.5 . . ?
H01A C011 H01B 109.5 . . ?
H01A C011 H01C 109.5 . . ?
H01B C011 H01C 109.5 . . ?
C00B C012 C017 117.4(4) . . ?
C00B C012 C01N 121.7(4) . . ?
C017 C012 C01N 120.9(4) . . ?
C00N C013 H013 119.0 . . ?
C01B C013 C00N 122.0(4) . . ?
C01B C013 H013 119.0 . . ?
C00R C014 H014 119.2 . . ?
C00R C014 C01A 121.7(4) . . ?
C01A C014 H014 119.2 . . ?
C00K C015 H015 119.7 . . ?
C010 C015 C00K 120.7(4) . . ?
C010 C015 H015 119.7 . . ?
C00R C016 H016 118.4 . . ?
C00R C016 C01F 123.1(4) . . ?
C01F C016 H016 118.4 . . ?
C012 C017 H017 119.0 . . ?
C01H C017 C012 122.0(5) . . ?
C01H C017 H017 119.0 . . ?
C019 C018 H018 119.7 . . ?
C01G C018 H018 119.7 . . ?
C01G C018 C019 120.7(4) . . ?
C00Z C019 H019 121.3 . . ?
C018 C019 C00Z 117.4(4) . . ?
C018 C019 H019 121.3 . . ?
C014 C01A H01D 120.2 . . ?
C01C C01A C014 119.6(4) . . ?
C01C C01A H01D 120.2 . . ?
C00S C01B C01J 120.0(4) . . ?
C013 C01B C00S 118.3(4) . . ?
C013 C01B C01J 121.7(4) . . ?
C01A C01C H01E 119.5 . . ?
C01A C01C C01F 121.1(4) . . ?
C01F C01C H01E 119.5 . . ?
C00W C01D H01F 119.6 . . ?
C01H C01D C00W 120.8(4) . . ?
C01H C01D H01F 119.6 . . ?
C00W C01E H01G 109.5 . . ?
C00W C01E H01H 109.5 . . ?
C00W C01E H01I 109.5 . . ?
H01G C01E H01H 109.5 . . ?
H01G C01E H01I 109.5 . . ?
H01H C01E H01I 109.5 . . ?
C016 C01F H01J 121.1 . . ?
C01C C01F C016 117.9(4) . . ?
C01C C01F H01J 121.1 . . ?
C00Y C01G H01K 119.7 . . ?
C018 C01G C00Y 120.7(4) . . ?
C018 C01G H01K 119.7 . . ?
C017 C01H C01D 119.2(4) . . ?
C017 C01H C01R 120.0(4) . . ?
C01D C01H C01R 120.7(4) . . ?
C00N C01I H01L 109.5 . . ?
C00N C01I H01M 109.5 . . ?
C00N C01I H01N 109.5 . . ?
H01L C01I H01M 109.5 . . ?
H01L C01I H01N 109.5 . . ?
H01M C01I H01N 109.5 . . ?
C01B C01J H01O 109.5 . . ?
C01B C01J H01P 109.5 . . ?
C01B C01J H01Q 109.5 . . ?
H01O C01J H01P 109.5 . . ?
H01O C01J H01Q 109.5 . . ?
H01P C01J H01Q 109.5 . . ?
O001 B01K O002 117.3(4) . . ?
O001 B01K C00C 123.8(4) . . ?
O002 B01K C00C 118.9(4) . . ?
O001 B01L C00D 122.1(4) . . ?
O1 B01L O001 117.1(4) . . ?
O1 B01L C00D 120.7(4) . . ?
N004 B01M C00K 115.6(4) . . ?
N004 B01M C00M 122.5(4) . . ?
C00M B01M C00K 121.8(3) . . ?
C012 C01N H01R 109.5 . . ?
C012 C01N H01S 109.5 . . ?
C012 C01N H01T 109.5 . . ?
H01R C01N H01S 109.5 . . ?
H01R C01N H01T 109.5 . . ?
H01S C01N H01T 109.5 . . ?
C01T C01O C01W 117.2(6) . . ?
C01T C01O C022 121.7(6) . . ?
C01W C01O C022 121.2(5) . . ?
C01Q C01P H1 119.2 . . ?
C01Q C01P C01Y 121.6(6) . . ?
C01Y C01P H1 119.2 . . ?
C01P C01Q C01V 121.5(5) . . ?
C01P C01Q C020 116.4(5) . . ?
C020 C01Q C01V 122.1(6) . . ?
C01H C01R H01U 109.5 . . ?
C01H C01R H01V 109.5 . . ?
C01H C01R H01W 109.5 . . ?
H01U C01R H01V 109.5 . . ?
H01U C01R H01W 109.5 . . ?
H01V C01R H01W 109.5 . . ?
N005 B01S C00R 120.8(4) . . ?
N005 B01S C00T 118.8(4) . . ?
C00T B01S C00R 120.3(4) . . ?
C01O C01T H01X 119.0 . . ?
C01O C01T C021 121.9(6) . . ?
C021 C01T H01X 119.0 . . ?
C01Y C01U H2 121.1 . . ?
C023 C01U H2 121.1 . . ?
C023 C01U C01Y 117.8(6) . . ?
C01Q C01V H3 109.5 . . ?
C01Q C01V H 109.5 . . ?
C01Q C01V HA 109.5 . . ?
H3 C01V H 109.5 . . ?
H3 C01V HA 109.5 . . ?
H C01V HA 109.5 . . ?
C01O C01W H01Y 120.0 . . ?
C01X C01W C01O 120.1(5) . . ?
C01X C01W H01Y 120.0 . . ?
C01W C01X H01Z 118.9 . . ?
C01W C01X C01Z 122.2(6) . . ?
C01Z C01X H01Z 118.9 . . ?
C01P C01Y C01U 121.3(6) . . ?
C01P C01Y H4 119.4 . . ?
C01U C01Y H4 119.4 . . ?
C01X C01Z H01 121.1 . . ?
C021 C01Z C01X 117.8(6) . . ?
C021 C01Z H01 121.1 . . ?
C01Q C020 H020 118.9 . . ?
C01Q C020 C023 122.3(6) . . ?
C023 C020 H020 118.9 . . ?
C01T C021 H021 119.6 . . ?
C01Z C021 C01T 120.8(6) . . ?
C01Z C021 H021 119.6 . . ?
C01O C022 H02A 109.5 . . ?
C01O C022 H02B 109.5 . . ?
C01O C022 H02C 109.5 . . ?
H02A C022 H02B 109.5 . . ?
H02A C022 H02C 109.5 . . ?
H02B C022 H02C 109.5 . . ?
C01U C023 C020 120.6(6) . . ?
C01U C023 H023 119.7 . . ?
C020 C023 H023 119.7 . . ?
C2 C024 H024 118.2 . . ?
C3 C024 H024 118.2 . . ?
C3 C024 C2 123.6(14) . . ?
C028 C025 H025 118.7 . . ?
C028 C025 C02A 122.7(13) . . ?
C02A C025 H025 118.7 . . ?
C025 C028 C02D 119.4(12) . . ?
C025 C028 C1 118.7(11) . . ?
C02D C028 C1 121.8(10) . . ?
C025 C02A H02D 125.5 . . ?
C025 C02A C6 109.0(13) . . ?
C6 C02A H02D 125.5 . . ?
C02D C02C H02E 120.2 . . ?
C6 C02C H02E 120.2 . . ?
C6 C02C C02D 119.6(11) . . ?
C028 C02D H02F 119.0 . . ?
C02C C02D C028 121.9(10) . . ?
C02C C02D H02F 119.0 . . ?
C028 C1 H1A 109.5 . . ?
C028 C1 H1B 109.5 . . ?
C028 C1 H1C 109.5 . . ?
H1A C1 H1B 109.5 . . ?
H1A C1 H1C 109.5 . . ?
H1B C1 H1C 109.5 . . ?
C024 C2 H2A 121.0 . . ?
C8 C2 C024 118.0(13) . . ?
C8 C2 H2A 121.0 . . ?
C9 C4 H4A 118.2 . . ?
C9 C4 C3 123.6(13) . . ?
C3 C4 H4A 118.2 . . ?
C02A C6 H6 116.9 . . ?
C02C C6 C02A 126.2(12) . . ?
C02C C6 H6 116.9 . . ?
H7A C7 H7B 109.5 . . ?
H7A C7 H7C 109.5 . . ?
H7B C7 H7C 109.5 . . ?
C8 C7 H7A 109.5 . . ?
C8 C7 H7B 109.5 . . ?
C8 C7 H7C 109.5 . . ?
C2 C8 C7 117.5(12) . . ?
C2 C8 C9 118.9(13) . . ?
C9 C8 C7 123.6(10) . . ?
C4 C9 C8 119.5(12) . . ?
C4 C9 H9 120.3 . . ?
C8 C9 H9 120.3 . . ?
C024 C3 C4 114.1(14) . . ?
C024 C3 H3A 123.0 . . ?
C4 C3 H3A 123.0 . . ?

loop_
_geom_torsion_atom_site_label_1
_geom_torsion_atom_site_label_2
_geom_torsion_atom_site_label_3
_geom_torsion_atom_site_label_4
_geom_torsion
_geom_torsion_site_symmetry_1
_geom_torsion_site_symmetry_2
_geom_torsion_site_symmetry_3
_geom_torsion_site_symmetry_4
_geom_torsion_publ_flag
O1 C00I C00J C00X 178.1(3) . . . . ?
O1 C00I C00U C008 1.1(6) . . . . ?
O1 C00I C00U C00T -178.3(3) . . . . ?
O002 C00H C00P C010 179.4(4) . . . . ?
N004 C007 C009 C00C 177.7(4) . . . . ?
N004 C007 C009 C00F -1.4(6) . . . . ?
N004 C007 C00A C00L -178.0(4) . . . . ?
N004 C00E C00N C013 -179.7(3) . . . . ?
N004 C00E C00N C01I 0.8(5) . . . . ?
N004 C00E C00V C00S 179.2(3) . . . . ?
N004 C00E C00V C011 -2.7(5) . . . . ?
N005 C00B C00W C01D 176.9(3) . . . . ?
N005 C00B C00W C01E -3.6(5) . . . . ?
N005 C00B C012 C017 -177.5(3) . . . . ?
N005 C00B C012 C01N 1.9(6) . . . . ?
C006 C00C B01K O001 2.5(6) . . . . ?
C006 C00C B01K O002 -178.0(4) . . . . ?
C006 C00D B01L O001 -0.1(6) . . . . ?
C006 C00D B01L O1 -178.5(4) . . . . ?
C007 N004 C00E C00N -97.0(4) . . . . ?
C007 N004 C00E C00V 81.8(4) . . . . ?
C007 N004 B01M C00K -2.4(6) . . . . ?
C007 N004 B01M C00M -178.3(4) . . . . ?
C007 C009 C00C C006 -0.9(6) . . . . ?
C007 C009 C00C B01K -176.8(4) . . . . ?
C007 C009 C00F C00H 176.6(4) . . . . ?
C007 C009 C00F C00K -2.2(6) . . . . ?
C007 C00A C00L C006 1.6(6) . . . . ?
C007 C00A C00L C00G 178.2(4) . . . . ?
C008 C00D B01L O001 -177.9(4) . . . . ?
C008 C00D B01L O1 3.7(6) . . . . ?
C009 C007 C00A C00L 0.0(6) . . . . ?
C009 C00C B01K O001 178.4(4) . . . . ?
C009 C00C B01K O002 -2.1(6) . . . . ?
C009 C00F C00H O002 2.6(6) . . . . ?
C009 C00F C00H C00P -179.3(4) . . . . ?
C009 C00F C00K C015 178.4(4) . . . . ?
C009 C00F C00K B01M 3.4(6) . . . . ?
C00A C007 C009 C00C -0.4(6) . . . . ?
C00A C007 C009 C00F -179.5(4) . . . . ?
C00B N005 C00O C008 -178.7(3) . . . . ?
C00B N005 C00O C00G 2.2(5) . . . . ?
C00B N005 B01S C00R -1.4(6) . . . . ?
C00B N005 B01S C00T 179.8(4) . . . . ?
C00B C00W C01D C01H 0.7(6) . . . . ?
C00B C012 C017 C01H 0.5(6) . . . . ?
C00C C006 C00D C008 179.6(4) . . . . ?
C00C C006 C00D B01L 1.8(6) . . . . ?
C00C C006 C00L C00A -2.9(6) . . . . ?
C00C C006 C00L C00G -179.8(4) . . . . ?
C00C C009 C00F C00H -2.5(6) . . . . ?
C00C C009 C00F C00K 178.7(4) . . . . ?
C00D C006 C00C C009 -178.9(4) . . . . ?
C00D C006 C00C B01K -2.9(6) . . . . ?
C00D C006 C00L C00A 178.6(4) . . . . ?
C00D C006 C00L C00G 1.7(6) . . . . ?
C00D C008 C00O N005 -179.4(3) . . . . ?
C00D C008 C00O C00G -0.3(6) . . . . ?
C00D C008 C00U C00I -0.3(6) . . . . ?
C00D C008 C00U C00T 179.1(4) . . . . ?
C00E N004 C007 C009 -173.7(4) . . . . ?
C00E N004 C007 C00A 4.3(6) . . . . ?
C00E N004 B01M C00K 175.0(4) . . . . ?
C00E N004 B01M C00M -0.9(6) . . . . ?
C00E C00N C013 C01B 0.7(5) . . . . ?
C00F C009 C00C C006 178.2(4) . . . . ?
C00F C009 C00C B01K 2.4(6) . . . . ?
C00F C00H C00P C010 1.2(6) . . . . ?
C00F C00K C015 C010 0.7(6) . . . . ?
C00F C00K B01M N004 -1.2(6) . . . . ?
C00F C00K B01M C00M 174.7(4) . . . . ?
C00H O002 B01K O001 -178.6(4) . . . . ?
C00H O002 B01K C00C 1.9(6) . . . . ?
C00H C00F C00K C015 -0.4(6) . . . . ?
C00H C00F C00K B01M -175.4(4) . . . . ?
C00H C00P C010 C015 -0.8(6) . . . . ?
C00I O1 B01L O001 178.5(3) . . . . ?
C00I O1 B01L C00D -2.9(6) . . . . ?
C00I C00J C00X C00Q 1.1(6) . . . . ?
C00J C00I C00U C008 -178.6(4) . . . . ?
C00J C00I C00U C00T 1.9(6) . . . . ?
C00K C00F C00H O002 -178.7(4) . . . . ?
C00K C00F C00H C00P -0.6(6) . . . . ?
C00L C006 C00C C009 2.6(6) . . . . ?
C00L C006 C00C B01K 178.5(4) . . . . ?
C00L C006 C00D C008 -1.9(6) . . . . ?
C00L C006 C00D B01L -179.7(4) . . . . ?
C00L C00G C00O N005 179.2(4) . . . . ?
C00L C00G C00O C008 0.2(6) . . . . ?
C00M C00Y C01G C018 1.0(6) . . . . ?
C00M C00Z C019 C018 0.6(6) . . . . ?
C00N C00E C00V C00S -1.9(5) . . . . ?
C00N C00E C00V C011 176.2(3) . . . . ?
C00N C013 C01B C00S -2.4(6) . . . . ?
C00N C013 C01B C01J 177.3(3) . . . . ?
C00O N005 C00B C00W -80.2(4) . . . . ?
C00O N005 C00B C012 97.0(4) . . . . ?
C00O N005 B01S C00R -176.8(4) . . . . ?
C00O N005 B01S C00T 4.5(6) . . . . ?
C00O C008 C00D C006 1.1(6) . . . . ?
C00O C008 C00D B01L 178.9(4) . . . . ?
C00O C008 C00U C00I 178.8(4) . . . . ?
C00O C008 C00U C00T -1.8(6) . . . . ?
C00O C00G C00L C006 -0.9(6) . . . . ?
C00O C00G C00L C00A -177.6(4) . . . . ?
C00P C010 C015 C00K -0.1(6) . . . . ?
C00Q C00T C00U C008 180.0(4) . . . . ?
C00Q C00T C00U C00I -0.6(6) . . . . ?
C00Q C00T B01S N005 178.9(4) . . . . ?
C00Q C00T B01S C00R 0.2(6) . . . . ?
C00R C014 C01A C01C -0.1(7) . . . . ?
C00R C016 C01F C01C -1.5(7) . . . . ?
C00T C00Q C00X C00J 0.2(6) . . . . ?
C00U C008 C00D C006 -179.7(4) . . . . ?
C00U C008 C00D B01L -1.9(6) . . . . ?
C00U C008 C00O N005 1.5(6) . . . . ?
C00U C008 C00O C00G -179.4(4) . . . . ?
C00U C00I C00J C00X -2.2(6) . . . . ?
C00U C00T B01S N005 -4.5(6) . . . . ?
C00U C00T B01S C00R 176.8(4) . . . . ?
C00V C00E C00N C013 1.5(5) . . . . ?
C00V C00E C00N C01I -178.0(3) . . . . ?
C00V C00S C01B C013 1.9(6) . . . . ?
C00V C00S C01B C01J -177.7(3) . . . . ?
C00W C00B C012 C017 -0.4(6) . . . . ?
C00W C00B C012 C01N 179.0(4) . . . . ?
C00W C01D C01H C017 -0.5(6) . . . . ?
C00W C01D C01H C01R -178.6(3) . . . . ?
C00X C00Q C00T C00U -0.5(6) . . . . ?
C00X C00Q C00T B01S 176.2(4) . . . . ?
C00Y C00M C00Z C019 -2.1(6) . . . . ?
C00Y C00M B01M N004 -123.2(4) . . . . ?
C00Y C00M B01M C00K 61.2(6) . . . . ?
C00Z C00M C00Y C01G 1.3(5) . . . . ?
C00Z C00M B01M N004 64.8(6) . . . . ?
C00Z C00M B01M C00K -110.8(5) . . . . ?
C012 C00B C00W C01D -0.2(6) . . . . ?
C012 C00B C00W C01E 179.3(4) . . . . ?
C012 C017 C01H C01D -0.1(6) . . . . ?
C012 C017 C01H C01R 178.0(3) . . . . ?
C014 C00R C016 C01F 0.8(6) . . . . ?
C014 C00R B01S N005 -52.7(6) . . . . ?
C014 C00R B01S C00T 126.0(5) . . . . ?
C014 C01A C01C C01F -0.7(7) . . . . ?
C015 C00K B01M N004 -176.0(4) . . . . ?
C015 C00K B01M C00M -0.1(6) . . . . ?
C016 C00R C014 C01A 0.0(6) . . . . ?
C016 C00R B01S N005 131.1(4) . . . . ?
C016 C00R B01S C00T -50.2(6) . . . . ?
C019 C018 C01G C00Y -2.7(6) . . . . ?
C01A C01C C01F C016 1.4(7) . . . . ?
C01B C00S C00V C00E 0.1(5) . . . . ?
C01B C00S C00V C011 -178.0(4) . . . . ?
C01E C00W C01D C01H -178.9(4) . . . . ?
C01G C018 C019 C00Z 1.9(6) . . . . ?
C01I C00N C013 C01B -179.8(4) . . . . ?
B01K O001 B01L O1 178.0(4) . . . . ?
B01K O001 B01L C00D -0.5(6) . . . . ?
B01K O002 C00H C00F -2.3(6) . . . . ?
B01K O002 C00H C00P 179.5(4) . . . . ?
B01L O001 B01K O002 179.8(4) . . . . ?
B01L O001 B01K C00C -0.7(6) . . . . ?
B01L O1 C00I C00J -179.7(4) . . . . ?
B01L O1 C00I C00U 0.6(6) . . . . ?
B01M N004 C007 C009 3.7(6) . . . . ?
B01M N004 C007 C00A -178.2(4) . . . . ?
B01M N004 C00E C00N 85.4(5) . . . . ?
B01M N004 C00E C00V -95.7(4) . . . . ?
B01M C00K C015 C010 175.6(4) . . . . ?
B01M C00M C00Y C01G -171.4(4) . . . . ?
B01M C00M C00Z C019 170.1(4) . . . . ?
C01N C012 C017 C01H -178.9(4) . . . . ?
C01O C01T C021 C01Z 0.6(8) . . . . ?
C01O C01W C01X C01Z -1.9(8) . . . . ?
C01P C01Q C020 C023 1.7(7) . . . . ?
C01Q C01P C01Y C01U -0.7(7) . . . . ?
C01Q C020 C023 C01U -2.6(8) . . . . ?
B01S N005 C00B C00W 104.1(5) . . . . ?
B01S N005 C00B C012 -78.7(5) . . . . ?
B01S N005 C00O C008 -3.0(6) . . . . ?
B01S N005 C00O C00G 177.9(4) . . . . ?
B01S C00R C014 C01A -176.2(4) . . . . ?
B01S C00R C016 C01F 177.2(4) . . . . ?
B01S C00T C00U C008 3.1(6) . . . . ?
B01S C00T C00U C00I -177.4(4) . . . . ?
C01T C01O C01W C01X 2.5(7) . . . . ?
C01V C01Q C020 C023 -179.3(4) . . . . ?
C01W C01O C01T C021 -1.9(7) . . . . ?
C01W C01X C01Z C021 0.5(8) . . . . ?
C01X C01Z C021 C01T 0.2(8) . . . . ?
C01Y C01P C01Q C01V -179.1(4) . . . . ?
C01Y C01P C01Q C020 -0.1(7) . . . . ?
C01Y C01U C023 C020 1.8(8) . . . . ?
C022 C01O C01T C021 179.8(5) . . . . ?
C022 C01O C01W C01X -179.2(5) . . . . ?
C023 C01U C01Y C01P -0.2(7) . . . . ?
C024 C2 C8 C7 -174.1(10) . . . . ?
C024 C2 C8 C9 5.7(16) . . . . ?
C025 C028 C02D C02C 0.3(17) . . . . ?
C025 C02A C6 C02C 13(2) . . . . ?
C028 C025 C02A C6 -10.7(19) . . . . ?
C02A C025 C028 C02D 5(2) . . . . ?
C02A C025 C028 C1 -176.5(11) . . . . ?
C02D C02C C6 C02A -9(2) . . . . ?
C1 C028 C02D C02C -177.8(9) . . . . ?
C2 C024 C3 C4 18(2) . . . . ?
C2 C8 C9 C4 -3.1(15) . . . . ?
C6 C02C C02D C028 1.2(17) . . . . ?
C7 C8 C9 C4 176.6(10) . . . . ?
C9 C4 C3 C024 -15.0(18) . . . . ?
C3 C024 C2 C8 -14(2) . . . . ?
C3 C4 C9 C8 8.2(17) . . . . ?

_shelx_res_file                  
;
TITL bdp388_a.res in P-1
    bdp388.res
    created by SHELXL-2018/3 at 15:32:40 on 06-Feb-2024
REM Old TITL
REM SHELXT solution in P-1: R1 0.240, Rweak 0.006, Alpha 0.066
REM <I/s> 0.000 for 0 systematic absences, Orientation as input
REM Formula found by SHELXT: C78 B3 N3 O3
REM SHEL 999 0.95
REM #####
CELL 0.71073 12.4867 15.4443 16.3646 68.318 87.123 75.369
ZERR 2 0.0038 0.0049 0.0058 0.026 0.027 0.023
LATT 1
SFAC C H B N O
UNIT 146 128 8 4 6
SIMU 0.01 0.02 2
RIGU

L.S. 10
PLAN  10
SIZE 0.02 0.237 0.58
TEMP -173.15
CONF
CONN 2 C02D
BOND
list 6
MORE -1
BOND $H
fmap 2
acta
SHEL 999 0.84
REM <olex2.extras>
REM <HklSrc "%.\\BDP388.hkl">
REM </olex2.extras>

WGHT    0.069900
FVAR       0.36496
O001  5    0.731009    0.435627    0.441297    11.00000    0.00852    0.01701 =
         0.03958   -0.01114   -0.00498   -0.00214
O1    5    0.559465    0.501059    0.360395    11.00000    0.01063    0.01586 =
         0.03986   -0.01336   -0.00715    0.00129
O002  5    0.903600    0.372927    0.520870    11.00000    0.01100    0.01826 =
         0.04419   -0.01902   -0.00287    0.00089
N004  4    0.903736    0.593037    0.694137    11.00000    0.00902    0.01496 =
         0.03589   -0.01659   -0.00482   -0.00069
N005  4    0.361928    0.790411    0.445595    11.00000    0.00471    0.01646 =
         0.03835   -0.01424   -0.00300    0.00017
C006  1    0.675217    0.590494    0.514425    11.00000    0.00513    0.01641 =
         0.03445   -0.01189   -0.00213   -0.00231
C007  1    0.828040    0.594967    0.632518    11.00000    0.00906    0.01366 =
         0.03007   -0.01041   -0.00505   -0.00237
C008  1    0.497598    0.650646    0.433224    11.00000    0.00771    0.01443 =
         0.02961   -0.00709    0.00215   -0.00645
C009  1    0.853786    0.523307    0.594115    11.00000    0.00825    0.01638 =
         0.02600   -0.00898   -0.00042   -0.00185
C00A  1    0.726667    0.663577    0.609830    11.00000    0.01170    0.01486 =
         0.04030   -0.01546   -0.00432    0.00098
AFIX  43
H00A  2    0.709175    0.711426    0.635213    11.00000   -1.20000
AFIX   0
C00B  1    0.339966    0.865638    0.483845    11.00000    0.00155    0.01322 =
         0.04247   -0.01305   -0.00221    0.00175
C00C  1    0.779537    0.521244    0.535772    11.00000    0.01023    0.01612 =
         0.02640   -0.00907   -0.00036   -0.00179
C00D  1    0.600682    0.585327    0.455887    11.00000    0.00749    0.01518 =
         0.02961   -0.00773   -0.00237   -0.00409
C00E  1    0.868409    0.661372    0.738031    11.00000    0.00586    0.01404 =
         0.03160   -0.01503   -0.00372    0.00026
C00F  1    0.958702    0.448396    0.615683    11.00000    0.00975    0.01590 =
         0.02605   -0.00886   -0.00265   -0.00061
C00G  1    0.543010    0.729567    0.525311    11.00000    0.00925    0.01572 =
         0.03724   -0.01485   -0.00278    0.00000
AFIX  43
H00G  2    0.522496    0.779039    0.548664    11.00000   -1.20000
AFIX   0
C00H  1    0.977549    0.376482    0.579774    11.00000    0.01184    0.01821 =
         0.03305   -0.00941   -0.00159   -0.00413
C00I  1    0.455784    0.569081    0.337702    11.00000    0.00852    0.01926 =
         0.03265   -0.01032   -0.00294   -0.00104
C00J  1    0.388926    0.560225    0.279384    11.00000    0.01288    0.02086 =
         0.03833   -0.01559   -0.00378   -0.00347
AFIX  43
H00J  2    0.413555    0.511870    0.255041    11.00000   -1.20000
AFIX   0
C00K  1    1.037518    0.448580    0.672958    11.00000    0.00818    0.01634 =
         0.03180   -0.00838   -0.00335   -0.00331
C00L  1    0.650113    0.663317    0.550329    11.00000    0.00630    0.01647 =
         0.03524   -0.01346   -0.00247   -0.00013
C00M  1    1.092022    0.522045    0.787690    11.00000    0.01369    0.01481 =
         0.02960   -0.01259    0.00092   -0.00209
C00N  1    0.899738    0.748187    0.706475    11.00000    0.00581    0.01779 =
         0.03561   -0.00849   -0.00528   -0.00198
C00O  1    0.469344    0.724584    0.469423    11.00000    0.00624    0.01869 =
         0.02908   -0.00980   -0.00359   -0.00110
C00P  1    1.076087    0.304100    0.600061    11.00000    0.01219    0.02079 =
         0.04428   -0.01797   -0.00472    0.00211
AFIX  43
H00P  2    1.089368    0.256142    0.574880    11.00000   -1.20000
AFIX   0
C00Q  1    0.249700    0.694043    0.290587    11.00000    0.00768    0.02154 =
         0.03727   -0.01137   -0.00435   -0.00006
AFIX  43
H00Q  2    0.177794    0.736277    0.274244    11.00000   -1.20000
AFIX   0
C00R  1    0.170985    0.865375    0.357363    11.00000    0.00636    0.01832 =
         0.03875   -0.01607   -0.00267   -0.00432
C00S  1    0.769382    0.704323    0.852676    11.00000    0.00911    0.02254 =
         0.03894   -0.01334   -0.00229    0.00338
AFIX  43
H00S  2    0.724266    0.689471    0.901919    11.00000   -1.20000
AFIX   0
C00T  1    0.317602    0.705775    0.349061    11.00000    0.01023    0.01893 =
         0.03009   -0.00888   -0.00090   -0.00440
C00U  1    0.424199    0.641002    0.372607    11.00000    0.00891    0.01768 =
         0.02856   -0.00948    0.00163   -0.00474
C00V  1    0.802829    0.639054    0.809175    11.00000    0.00529    0.01818 =
         0.03584   -0.01098   -0.00537   -0.00182
C00W  1    0.309044    0.843582    0.569594    11.00000    0.00723    0.01586 =
         0.04631   -0.01579   -0.00282   -0.00065
C00X  1    0.283551    0.623428    0.255974    11.00000    0.01061    0.02702 =
         0.04153   -0.01626   -0.00536   -0.00823
AFIX  43
H00X  2    0.235464    0.617549    0.216216    11.00000   -1.20000
AFIX   0
C00Y  1    1.200617    0.532160    0.764354    11.00000    0.01528    0.01862 =
         0.04027   -0.01366   -0.00280   -0.00421
AFIX  43
H00Y  2    1.219047    0.549182    0.704382    11.00000   -1.20000
AFIX   0
C00Z  1    1.071977    0.499679    0.874162    11.00000    0.01147    0.01979 =
         0.04205   -0.01235   -0.00218   -0.00328
AFIX  43
H00Z  2    0.999452    0.494579    0.891781    11.00000   -1.20000
AFIX   0
C010  1    1.153187    0.303456    0.656846    11.00000    0.01106    0.01652 =
         0.04849   -0.01560   -0.00191    0.00339
AFIX  43
H010  2    1.220025    0.253838    0.671485    11.00000   -1.20000
AFIX   0
C011  1    0.762873    0.548075    0.840110    11.00000    0.01597    0.02081 =
         0.04637   -0.01522   -0.00022   -0.00627
AFIX  33
H01A  2    0.717598    0.545331    0.891258    11.00000   -1.50000
H01B  2    0.718313    0.547926    0.792565    11.00000   -1.50000
H01C  2    0.826793    0.491955    0.856572    11.00000   -1.50000
AFIX   0
C012  1    0.356206    0.955530    0.432545    11.00000    0.00217    0.01370 =
         0.05857   -0.01337   -0.00328   -0.00049
C013  1    0.864914    0.811941    0.750436    11.00000    0.01654    0.01533 =
         0.04584   -0.01398   -0.00219   -0.00546
AFIX  43
H013  2    0.884993    0.871545    0.729224    11.00000   -1.20000
AFIX   0
C014  1    0.095406    0.886687    0.417018    11.00000    0.01391    0.02201 =
         0.05046   -0.01723   -0.00282   -0.00644
AFIX  43
H014  2    0.114685    0.856198    0.478266    11.00000   -1.20000
AFIX   0
C015  1    1.136533    0.373013    0.693522    11.00000    0.01032    0.02425 =
         0.04368   -0.01614   -0.00591   -0.00155
AFIX  43
H015  2    1.191729    0.370389    0.732872    11.00000   -1.20000
AFIX   0
C016  1    0.138828    0.911504    0.269748    11.00000    0.00991    0.02451 =
         0.04715   -0.01614   -0.00348   -0.00029
AFIX  43
H016  2    0.188426    0.897678    0.227663    11.00000   -1.20000
AFIX   0
C017  1    0.339238    1.024350    0.471193    11.00000    0.01040    0.01649 =
         0.07292   -0.01624   -0.00335   -0.00343
AFIX  43
H017  2    0.349149    1.086459    0.437384    11.00000   -1.20000
AFIX   0
C018  1    1.257269    0.492146    0.912767    11.00000    0.01913    0.03595 =
         0.04630   -0.02006   -0.00600   -0.00587
AFIX  43
H018  2    1.313584    0.479794    0.955481    11.00000   -1.20000
AFIX   0
C019  1    1.151093    0.483537    0.939467    11.00000    0.02285    0.02991 =
         0.04235   -0.01499   -0.00077   -0.00639
AFIX  43
H019  2    1.133257    0.467379    0.999518    11.00000   -1.20000
AFIX   0
C01A  1   -0.008090    0.951804    0.389037    11.00000    0.01341    0.02968 =
         0.05949   -0.02071    0.00003   -0.00651
AFIX  43
H01D  2   -0.058359    0.965198    0.430919    11.00000   -1.20000
AFIX   0
C01B  1    0.801829    0.790774    0.824207    11.00000    0.01554    0.01974 =
         0.04341   -0.01647   -0.00380    0.00323
C01C  1   -0.036274    0.995701    0.301817    11.00000    0.01105    0.02909 =
         0.06129   -0.01883   -0.00336    0.00269
AFIX  43
H01E  2   -0.106976    1.039388    0.282948    11.00000   -1.20000
AFIX   0
C01D  1    0.293968    0.914910    0.605937    11.00000    0.00766    0.02578 =
         0.05917   -0.02542   -0.00083   -0.00089
AFIX  43
H01F  2    0.273401    0.901018    0.665231    11.00000   -1.20000
AFIX   0
C01E  1    0.290557    0.746321    0.624161    11.00000    0.01555    0.02146 =
         0.05442   -0.01616    0.00202   -0.00377
AFIX  33
H01G  2    0.269146    0.744911    0.682991    11.00000   -1.50000
H01H  2    0.231431    0.734416    0.595796    11.00000   -1.50000
H01I  2    0.359069    0.696380    0.629187    11.00000   -1.50000
AFIX   0
C01F  1    0.036605    0.977839    0.239500    11.00000    0.01796    0.03063 =
         0.05168   -0.00923   -0.00973   -0.00428
AFIX  43
H01J  2    0.017517    1.009715    0.178303    11.00000   -1.20000
AFIX   0
C01G  1    1.280375    0.517629    0.827586    11.00000    0.01591    0.03771 =
         0.04101   -0.01707    0.00034   -0.00836
AFIX  43
H01K  2    1.352013    0.525861    0.810192    11.00000   -1.20000
AFIX   0
C01H  1    0.308692    1.005137    0.556477    11.00000    0.00562    0.01837 =
         0.07511   -0.02598   -0.00302   -0.00133
C01I  1    0.968084    0.773009    0.627271    11.00000    0.02070    0.02566 =
         0.05757   -0.01988    0.00628   -0.01452
AFIX 133
H01L  2    0.929850    0.771747    0.577024    11.00000   -1.50000
H01M  2    1.040298    0.725991    0.639466    11.00000   -1.50000
H01N  2    0.978835    0.837532    0.613490    11.00000   -1.50000
AFIX   0
C01J  1    0.768640    0.858174    0.873891    11.00000    0.02477    0.03519 =
         0.05233   -0.02652   -0.00187   -0.00274
AFIX  33
H01O  2    0.724650    0.830768    0.923581    11.00000   -1.50000
H01P  2    0.835308    0.866693    0.895894    11.00000   -1.50000
H01Q  2    0.724469    0.920708    0.834372    11.00000   -1.50000
AFIX   0
B01K  3    0.803119    0.442392    0.497958    11.00000    0.01167    0.01819 =
         0.02981   -0.00741    0.00062   -0.00620
B01L  3    0.630460    0.505537    0.419049    11.00000    0.01458    0.01870 =
         0.02556   -0.00490   -0.00567   -0.00276
B01M  3    1.011475    0.524590    0.717907    11.00000    0.01107    0.01444 =
         0.02940   -0.00361   -0.00246   -0.00285
C01N  1    0.391600    0.977859    0.339697    11.00000    0.02074    0.02552 =
         0.07168   -0.01064    0.00341   -0.00907
AFIX  33
H01R  2    0.398504    1.044364    0.314798    11.00000   -1.50000
H01S  2    0.463272    0.933793    0.339122    11.00000   -1.50000
H01T  2    0.336170    0.970025    0.304447    11.00000   -1.50000
AFIX   0

C01O  1    0.444259    0.693243    0.950688    11.00000    0.02723    0.04775 =
         0.07511   -0.02146    0.00290   -0.00830
C01P  1    0.963282    0.285822    0.999408    11.00000    0.03856    0.03216 =
         0.07709   -0.01903   -0.00361   -0.00763
AFIX  43
H1    2    0.986173    0.331232    1.016305    11.00000   -1.20000
AFIX   0
C01Q  1    0.895007    0.233029    1.052842    11.00000    0.02743    0.02944 =
         0.07814   -0.01861   -0.00790   -0.00059

C01R  1    0.294594    1.082668    0.597188    11.00000    0.01661    0.04200 =
         0.10261   -0.04943    0.00355   -0.00083
AFIX  33
H01U  2    0.272708    1.057268    0.658112    11.00000   -1.50000
H01V  2    0.364894    1.100223    0.596314    11.00000   -1.50000
H01W  2    0.237222    1.139766    0.562998    11.00000   -1.50000
AFIX   0
B01S  3    0.286617    0.787497    0.385529    11.00000    0.00861    0.02076 =
         0.02961   -0.00683    0.00043   -0.00476

C01T  1    0.461985    0.649174    0.890883    11.00000    0.02968    0.05285 =
         0.09144   -0.03289   -0.00783   -0.00236
AFIX  43
H01X  2    0.457759    0.584225    0.908914    11.00000   -1.20000
AFIX   0

C01U  1    0.968964    0.208429    0.895199    11.00000    0.04127    0.05794 =
         0.07972   -0.03020   -0.00964   -0.00343
AFIX  43
H2    2    0.993564    0.200744    0.841828    11.00000   -1.20000
AFIX   0
C01V  1    0.855474    0.246565    1.135015    11.00000    0.03787    0.03928 =
         0.08092   -0.00925    0.00111   -0.00072
AFIX  33
H3    2    0.808287    0.202930    1.163641    11.00000   -1.50000
H     2    0.919155    0.232429    1.174665    11.00000   -1.50000
HA    2    0.812768    0.313311    1.121222    11.00000   -1.50000
AFIX   0

C01W  1    0.454762    0.788907    0.921830    11.00000    0.04928    0.04663 =
         0.07490   -0.02636    0.01640   -0.01807
AFIX  43
H01Y  2    0.446097    0.821382    0.961929    11.00000   -1.20000
AFIX   0
C01X  1    0.476928    0.833835    0.837969    11.00000    0.04411    0.05264 =
         0.08328   -0.02839    0.01319   -0.02310
AFIX  43
H01Z  2    0.481473    0.898753    0.819320    11.00000   -1.20000
AFIX   0

C01Y  1    0.999120    0.274250    0.922006    11.00000    0.05090    0.04488 =
         0.07637   -0.02142   -0.00577   -0.00790
AFIX  43
H4    2    1.045412    0.312298    0.886512    11.00000   -1.20000
AFIX   0

C01Z  1    0.493433    0.788742    0.777578    11.00000    0.03482    0.08391 =
         0.07092   -0.02531   -0.00208   -0.00947
AFIX  43
H01   2    0.509636    0.821497    0.718489    11.00000   -1.20000
AFIX   0

C020  1    0.864554    0.168221    1.024530    11.00000    0.03919    0.05508 =
         0.09916   -0.02866   -0.00806   -0.01827
AFIX  43
H020  2    0.815990    0.131816    1.058707    11.00000   -1.20000
AFIX   0

C021  1    0.485654    0.695818    0.805751    11.00000    0.03186    0.07153 =
         0.09391   -0.04727   -0.01602    0.00160
AFIX  43
H021  2    0.496802    0.663066    0.765794    11.00000   -1.20000
AFIX   0
C022  1    0.418598    0.642942    1.041746    11.00000    0.04068    0.07254 =
         0.10180   -0.02087    0.02030   -0.00930
AFIX  33
H02A  2    0.408759    0.686307    1.074199    11.00000   -1.50000
H02B  2    0.350229    0.622671    1.042027    11.00000   -1.50000
H02C  2    0.479651    0.586221    1.069883    11.00000   -1.50000
AFIX   0

C023  1    0.902404    0.154579    0.948104    11.00000    0.05813    0.06699 =
         0.09737   -0.03664   -0.01765   -0.02005
AFIX  43
H023  2    0.882033    0.107443    0.932206    11.00000   -1.20000
AFIX   0

PART 1
C024  1    0.511745    0.837597    0.199841    10.50000    0.07946
AFIX  43
H024  2    0.455122    0.840492    0.240458    10.50000   -1.20000
AFIX   0
PART 2
C025  1    0.651822    0.831317    0.134150    10.50000    0.06757
AFIX  43
H025  2    0.728538    0.803309    0.149528    10.50000   -1.20000
AFIX   0
C028  1    0.619865    0.922821    0.075942    10.50000    0.04649
C02A  1    0.572551    0.773066    0.174836    10.50000    0.07232
AFIX  43
H02D  2    0.591547    0.705872    0.208410    10.50000   -1.20000
AFIX   0
C02C  1    0.429488    0.921277    0.098856    10.50000    0.05904
AFIX  43
H02E  2    0.353276    0.953129    0.084763    10.50000   -1.20000
AFIX   0
C02D  1    0.509194    0.967019    0.058573    10.50000    0.05732
AFIX  43
H02F  2    0.487177    1.031315    0.017345    10.50000   -1.20000
AFIX   0
C1    1    0.708445    0.974995    0.033535    10.50000    0.06100
AFIX  33
H1A   2    0.673032    1.040249   -0.006886    10.50000   -1.50000
H1B   2    0.752859    0.978550    0.079357    10.50000   -1.50000
H1C   2    0.756507    0.939796    0.000816    10.50000   -1.50000
AFIX   0
PART 1
C2    1    0.579907    0.899784    0.184112    10.50000    0.07890
AFIX  43
H2A   2    0.561087    0.953147    0.202457    10.50000   -1.20000
AFIX   0
C4    1    0.622075    0.753756    0.123677    10.50000    0.05822
AFIX  43
H4A   2    0.641374    0.698628    0.107881    10.50000   -1.20000
AFIX   0
PART 2
C6    1    0.457794    0.836565    0.154816    10.50000    0.06382
AFIX  43
H6    2    0.400541    0.810726    0.187332    10.50000   -1.20000
AFIX   0
PART 1
C7    1    0.754238    0.945660    0.133013    10.50000    0.07944
AFIX  33
H7A   2    0.818625    0.925717    0.101367    10.50000   -1.50000
H7B   2    0.716690    1.013201    0.100234    10.50000   -1.50000
H7C   2    0.778747    0.938399    0.191674    10.50000   -1.50000
AFIX   0
C8    1    0.673542    0.882267    0.142069    10.50000    0.05433
C9    1    0.692989    0.807501    0.109151    10.50000    0.05251
AFIX  43
H9    2    0.756749    0.795983    0.076746    10.50000   -1.20000
AFIX   0
C3    1    0.521474    0.773019    0.160499    10.50000    0.07865
AFIX  43
H3A   2    0.463985    0.743542    0.158443    10.50000   -1.20000
AFIX   0
HKLF 4


REM  bdp388_a.res in P-1
REM wR2 = 0.1696, GooF = S = 0.831, Restrained GooF = 0.795 for all data
REM R1 = 0.0648 for 2992 Fo > 4sig(Fo) and 0.2203 for all 9756 data
REM 732 parameters refined using 1206 restraints

END

WGHT      0.0699      0.0000

REM Highest difference peak  0.330,  deepest hole -0.300,  1-sigma level  0.065
Q1    1   0.5734  0.7448  0.1481  11.00000  0.05    0.33
Q2    1   0.4653  0.7975  0.1475  11.00000  0.05    0.33
Q3    1   0.4656  0.8807  0.1710  11.00000  0.05    0.31
Q4    1   0.9019  0.1811  1.2099  11.00000  0.05    0.29
Q5    1   0.5456  0.9424  0.1185  11.00000  0.05    0.25
Q6    1   0.6807  0.4721  0.4312  11.00000  0.05    0.25
Q7    1   1.1588  0.4376  1.0369  11.00000  0.05    0.25
Q8    1   0.9538  0.3063  0.4794  11.00000  0.05    0.25
Q9    1   0.7813  0.6168  0.6280  11.00000  0.05    0.25
Q10   1   0.5598  0.8063  0.2039  11.00000  0.05    0.24
;
_shelx_res_checksum              36713
_shelx_hkl_file                  
;
  -8 -16  -5   12.93   39.38
  -8 -15  -4    1.85   36.66
  -7 -17  -7   17.89   42.25
  -5 -14  -5    7.92   33.15
  -5 -13  -4   22.85   28.49
  -5 -12  -3   78.90   28.28
  -5   6   4   -5.70   16.55
  -4 -10  -2   40.70   22.37
  -3 -14  -7    9.89   31.53
  -3  -6   0   14.90   13.09
  -3   6   3   34.17   14.55
  -2 -17 -13  -14.49   42.99
  -2 -16 -11   36.75   40.63
  -2 -13  -7   54.86   29.45
  -2  -9  -3  198.96   21.95
  -1 -11  -6   15.18   23.76
  -1 -10  -5   29.50   21.41
  -1   8   1   17.20   16.37
   0 -13 -10   83.02   29.78
   0  -6  -3   -3.17   12.28
   0   8   0   62.35   16.34
   0  10  -1    1.02   19.13
   1 -10  -8    6.87   21.45
   2   6  -2  136.07   13.94
   3  -9 -11   -6.66   19.58
   4  -5  -9    5.00   11.50
  -8 -17  -6   31.81   43.97
  -7 -18  -8   -9.50   48.71
  -7 -10   0    5.22   23.35
  -6 -18  -9    4.39   45.90
  -6  -6   2  101.74   14.06
  -5 -18 -10   24.14   46.67
  -5 -15  -6   -8.43   34.10
  -5 -11  -2   -7.34   24.44
  -4 -15  -7   37.31   35.20
  -3 -17 -11   18.95   42.93
  -3 -15  -8   65.14   37.74
  -3  -9  -2  217.40   22.05
  -2 -14  -8   54.63   32.39
  -1 -15 -11   25.92   35.23
  -1 -12  -7    2.02   26.45
  -1  -9  -4   17.73   19.05
  -1  10   0    2.23   19.59
   0 -15 -13   26.36   36.10
   1 -11  -9  -11.60   23.69
   1  -7  -5  275.44   16.70
   2 -11 -11  -11.57   25.83
   2   5  -2   47.74   11.87
   3  -4  -6    9.14    9.02
  -6 -15  -5    4.54   36.30
  -6 -14  -4   -0.65   32.79
  -6 -13  -3   22.74   30.24
  -6  -4   3   38.80    9.29
  -5 -16  -7    2.60   40.25
  -5   3   4   -3.80   11.67
  -5   4   4   37.76   13.82
  -5   5   4   61.45   15.32
  -5   9   3    5.80   22.00
  -4 -18 -11    8.40   46.18
  -4 -16  -8   -8.27   40.35
  -3   4   3    1.98    9.85
  -3   9   2   83.97   20.12
  -2   7   2    4.60   14.11
  -1 -13  -8    8.13   29.10
   0 -14 -11  104.89   33.16
   1 -12 -10    7.59   28.16
   1   9  -2   10.64   17.01
   2   3  -2 6133.38   29.81
   2   4  -2  285.59   12.52
   2   8  -3    3.84   16.61
   3   6  -4    4.07   13.79
   3   8  -5    1.38   17.81
  -8 -18  -7   -1.10   48.47
  -6 -16  -6   16.80   39.36
  -6 -12  -2    4.06   27.13
  -5 -10  -1  101.89   23.81
  -4  -9  -1   14.65   19.86
  -3 -16  -9   -9.97   37.62
  -2 -18 -14   -6.55   47.41
  -2 -17 -12   -4.93   45.49
  -2 -15  -9    9.01   34.84
  -2  -8  -2  948.45   24.39
  -1 -17 -14  -18.15   43.50
  -1 -16 -12   -5.60   41.42
  -1  -8  -3    9.99   18.08
   0 -11  -7    6.40   24.05
   0 -10  -6    1.47   21.55
   0   7   0   30.39   14.85
   1  10  -3   -1.57   19.61
   2 -12 -12   -8.22   28.89
  -6   6   4  137.04   19.80
  -5 -17  -8   -1.90   41.98
  -4 -17  -9   13.31   41.99
  -4   7   3  133.72   17.99
  -3 -18 -12   -6.15   46.04
  -2   6   2  113.68   15.02
  -2   9   1   96.71   18.08
  -1 -14  -9  107.51   32.92
   0 -12  -8    5.01   26.62
   0  -9  -5   45.04   19.55
   0   9  -1   -2.01   17.31
   1 -13 -11   -3.76   31.64
   1  -6  -4  108.71   13.42
   2   9  -4   -1.94   17.25
   3  -8  -9    5.34   19.36
   4  -1  -6   34.87    3.80
  -7 -16  -5   21.39   40.04
  -7 -15  -4   11.11   33.83
  -7 -14  -3   -8.63   32.37
  -6 -17  -7    1.65   42.07
  -6 -11  -1   58.46   24.54
  -6  -8   1   -2.40   16.89
  -5   8   3   37.34   19.65
  -3 -17 -10   -6.98   44.91
  -3  -8  -1  177.42   17.60
  -3   8   2   54.39   18.26
  -2 -16 -10   -3.05   38.14
  -1 -15 -10   27.10   37.29
  -1   9   0   11.76   16.55
   0 -15 -12   -8.22   35.23
   0 -13  -9  119.31   30.23
   0  -8  -4   12.71   16.93
   1   6  -1  154.24   12.57
   2 -10  -9   11.05   23.27
   2  -8  -7   17.85   16.99
   3  -9 -10   53.14   21.50
   3  -6  -7  113.35   15.36
  -7 -17  -6    1.18   41.63
  -7 -13  -2    5.82   29.35
  -6 -18  -8   -8.57   44.93
  -5 -18  -9   10.60   45.92
  -4 -18 -10   -5.43   45.38
  -4  -6   1   12.35   12.28
  -4   9   2   -6.02   20.25
  -3 -13  -5    2.33   29.04
  -3 -12  -4   15.80   26.10
  -2 -18 -13   10.31   46.15
  -2  -5   0  209.92   12.52
  -1 -17 -13   35.55   45.97
  -1  -3   0  208.98    7.89
  -1   6   1   26.80   14.09
   0  -5  -2   28.17   10.94
   1   8  -2   22.61   15.62
   2  -7  -6   -7.34   15.16
   2  -4  -4    3.71    8.92
   2   7  -3  212.23   16.40
   3 -10 -11  -17.15   23.58
   3   5  -4  207.80   12.89
  -7 -18  -7    6.09   48.70
  -7 -12  -1    2.04   27.72
  -4 -15  -6   30.80   34.50
  -4 -14  -5   32.04   31.38
  -4 -13  -4   49.12   29.27
  -4 -12  -3   32.94   27.79
  -4  -4   2  131.27    9.37
  -4  -1   3   45.06    3.68
  -4   6   3   14.57   14.65
  -3 -15  -7   35.04   35.33
  -3 -11  -3   -2.89   25.09
  -2 -17 -11  -15.06   41.58
  -2 -14  -7   19.58   32.20
  -2 -12  -5   12.33   26.69
  -2 -11  -4  127.16   25.18
  -1  -7  -2  178.58   16.12
   0 -17 -15   -8.60   45.69
   0 -14 -10   22.01   31.91
   1 -11  -8   28.11   24.19
   1 -10  -7    9.33   21.63
   1  -9  -6    2.34   19.24
   1   5  -1   80.82   11.19
   2 -12 -11    0.82   28.64
   3   7  -5    4.54   14.70
   4   4  -6 1802.70   20.24
  -8 -17  -5    5.52   43.38
  -6 -19  -9    9.19   49.46
  -6 -10   0   10.42   22.38
  -6   1   4   47.58   10.28
  -6   4   4  147.48   16.23
  -6   8   3    7.86   20.26
  -5 -16  -6    2.77   39.63
  -5 -15  -5   13.05   34.26
  -5 -14  -4    6.19   30.79
  -5 -13  -3  132.00   31.43
  -5  -9   0   -8.09   18.79
  -5   7   3   -5.94   18.76
  -3 -18 -11   -0.09   45.93
  -3 -16  -8   15.39   40.07
  -3   7   2   46.89   16.62
  -2 -15  -8   87.82   35.54
  -2  -7  -1  391.63   17.57
  -2   3   2  288.75   11.17
  -2   4   2   52.75   10.26
  -2   8   1   62.98   16.16
  -1 -16 -11   15.99   38.43
  -1 -13  -7   13.89   29.32
  -1 -12  -6   54.94   27.43
  -1 -11  -5  -15.42   23.98
   0   8  -1  116.92   16.93
   1 -12  -9   20.91   26.65
   2   8  -4   13.96   16.86
   2   9  -5    4.07   18.65
  -8 -18  -6   -9.87   44.20
  -7 -19  -8   -5.33   49.13
  -6   3   4    8.68   13.33
  -5 -17  -7   20.01   40.72
  -4 -11  -2   -1.00   23.25
  -4   5   3   95.97   14.82
  -4   8   2   36.61   20.06
  -3   9   1   -1.31   17.88
  -2 -10  -3  179.85   23.29
  -1 -14  -8   30.63   32.10
  -1   8   0   55.19   15.35
   0  -7  -3  235.56   16.84
   0   5   0   45.64   11.55
   1 -15 -13   -5.28   37.88
   1 -13 -10   33.02   29.33
   1  -8  -5   27.10   17.34
   1  -5  -3   -5.09   10.50
   3  -5  -6    7.75   11.34
   4  -5  -8    2.45   12.53
   4   3  -6 2126.27   18.94
  -6 -17  -6  -21.80   42.99
  -6 -16  -5   20.40   36.92
  -6 -15  -4    4.67   33.67
  -6 -14  -3   26.72   30.48
  -6   2   4    5.80   11.52
  -5 -12  -2   19.72   25.68
  -3 -17  -9   -0.53   42.34
  -3 -10  -2   49.01   21.51
  -3  -5   1    3.83   10.58
  -2 -16  -9   38.78   38.53
  -2  -3   1 2181.77   16.24
  -2   9   0   28.51   18.91
  -1 -17 -12    3.93   42.60
  -1 -15  -9   12.45   34.53
   0 -17 -14    3.19   45.39
   0 -12  -7   47.53   27.07
   0 -11  -6   44.54   24.66
   0   9  -2   12.88   17.47
   1  -3  -2  177.03    8.63
   1   4  -1   51.56    9.51
   2 -13 -12   27.86   29.63
   2   6  -3   16.48   13.14
   3   3  -4    7.36    8.51
   3   6  -5   35.29   14.07
   4   2  -6    7.16    7.82
  -6 -18  -7   10.66   44.61
  -6 -13  -2    3.38   29.64
  -6   7   3    5.95   19.62
  -5 -18  -8  -13.50   45.35
  -4 -18  -9   -1.18   45.82
  -4   4   3   10.91   12.34
  -2   7   1    9.70   15.31
  -1   4   1   27.88   10.26
  -1   9  -1    9.34   16.41
   0 -16 -12   -5.06   39.07
   0 -13  -8   -1.85   29.15
   0 -10  -5   57.36   22.26
   2 -10  -8   36.06   23.13
   3 -10 -10   23.22   25.07
   3  -9  -9    9.93   20.99
   3  -8  -8   15.26   19.05
  -7 -17  -5  -20.07   43.38
  -7 -16  -4    2.02   36.83
  -7 -15  -3  -14.84   35.15
  -6  -7   2   -1.68   15.19
  -5 -19  -9   17.70   48.92
  -5 -11  -1   17.77   24.52
  -5   6   3  289.18   18.28
  -4 -10  -1  196.73   22.61
  -3 -18 -10   18.11   45.92
  -2 -17 -10   15.27   41.95
  -1 -16 -10  -20.16   37.81
  -1  -9  -3   22.54   17.76
  -1   7   0   49.01   15.02
   0 -14  -9   16.35   31.75
   0   4   0  849.12   15.80
   1  -7  -4   25.68   14.60
   1   3  -1   29.73    7.65
   1   8  -3    4.96   15.58
   1   9  -4    8.49   17.74
   2 -11  -9   -0.63   24.03
   2  -9  -7   23.27   20.59
  -7 -18  -6   -3.26   44.80
  -7 -14  -2   -8.69   32.02
  -6 -19  -8  -10.14   49.72
  -6 -12  -1   22.84   27.40
  -6  -9   1    7.08   19.49
  -5  -8   1   16.07   17.03
  -5   8   2   65.73   20.47
  -4 -19 -10    0.11   48.29
  -4   7   2  122.63   18.95
  -3 -15  -6   63.59   35.09
  -3 -14  -5   36.43   31.93
  -3  -9  -1  320.49   21.90
  -3   8   1   -0.35   17.61
  -1 -18 -13    3.08   46.16
   0 -15 -10   13.58   34.43
   0  -9  -4   15.98   19.49
   1 -15 -12   -0.60   35.53
   1 -11  -7    8.26   25.95
   2  -8  -6   -7.21   18.19
   3  -7  -7  -10.38   16.68
  -7 -19  -7  -16.28   49.54
  -5  -6   2   98.28   13.00
  -4 -16  -6   42.27   38.31
  -4 -15  -5   -7.00   34.18
  -4 -14  -4   69.34   32.00
  -4   1   3    8.83    8.08
  -4   3   3   49.02   10.66
  -3 -16  -7   35.53   38.42
  -3 -13  -4   64.20   29.55
  -2 -18 -11    9.92   45.19
  -2 -15  -7  106.86   36.25
  -2 -14  -6   49.25   32.03
  -2 -13  -5   -1.81   28.87
  -1 -17 -11    7.08   42.20
  -1  -6  -1   10.61   12.49
  -1   3   1  174.75    9.31
   0  -6  -2   27.24   12.86
   1 -13  -9   43.99   31.01
   1 -10  -6   -2.53   21.59
   1   6  -2   15.60   12.52
   2 -13 -11   15.13   31.51
   2  -5  -4  399.87   14.43
   2   5  -3   31.35   10.92
   4  -7  -9   -7.34   17.37
  -6   6   3   -4.27   17.70
  -6   8   2   13.56   22.21
  -5 -17  -6   -4.31   40.83
  -5 -16  -5   21.87   37.27
  -5 -15  -4  -19.56   33.60
  -5 -14  -3   17.20   33.03
  -5 -10   0   41.84   21.62
  -5   5   3    9.91   14.94
  -4 -17  -7   -0.12   40.74
  -4 -13  -3   30.78   29.12
  -4  -7   1   11.15   13.73
  -4   2   3   36.88    9.40
  -3 -17  -8    3.15   42.12
  -3 -12  -3   -5.11   26.48
  -3   5   2   25.16   12.76
  -3   9   0   20.78   18.51
  -2 -16  -8   53.52   38.65
  -2  -6   0   28.15   12.15
  -2   6   1   94.12   14.87
  -2   8   0   22.27   15.81
  -1 -14  -7  -25.95   31.55
  -1 -13  -6  117.36   30.27
  -1 -12  -5  105.03   28.11
  -1  -8  -2   43.03   17.66
  -1   2   1   16.48    6.38
  -1   8  -1   28.17   16.43
   0 -16 -11   -1.04   38.27
   0   3   0  188.00    9.49
   0   9  -3    3.79   17.50
   1 -16 -13    5.51   42.01
   1 -14 -10   18.17   34.37
   3   5  -5  162.82   13.24
  -6 -17  -5    6.55   42.93
  -6 -16  -4   17.02   39.00
  -6 -11   0   53.81   24.64
  -5 -18  -7   19.16   45.13
  -4 -18  -8  -20.12   45.26
  -4 -12  -2    9.10   25.88
  -4  -9   0   39.69   20.11
  -3 -18  -9    5.20   45.15
  -2 -17  -9   -7.03   42.38
  -2 -11  -3   89.61   25.22
  -2  -8  -1   72.24   17.70
  -2   9  -1    4.00   18.77
  -1 -18 -12   44.27   46.46
  -1 -15  -8   13.79   34.82
  -1 -11  -4  198.78   26.29
  -1  -4   0   -6.28    8.49
  -1   9  -2    3.23   18.14
   0  -8  -3  103.08   18.32
   1  -9  -5   60.97   20.18
   1   9  -5   -2.57   18.00
   2 -14 -12   -5.37   34.76
   2  -7  -5  265.70   17.81
   3  -6  -6  133.52   14.75
   4  -6  -8   -4.28   14.53
  -6 -18  -6  -21.32   44.88
  -5 -19  -8    6.97   49.03
  -5 -13  -2   13.35   28.17
  -5   7   2   10.59   18.75
  -4 -19  -9  -19.39   48.62
  -4   8   1   18.75   18.79
  -3   7   1   65.96   16.58
  -1 -16  -9   10.73   37.82
  -1   6   0   15.93   13.58
   0 -17 -12   27.05   42.77
   0 -14  -8   17.66   31.78
   0 -12  -6    8.13   26.98
   0   6  -1   40.18   13.06
   1 -15 -11    6.60   35.18
   1  -6  -3   72.18   13.29
   1   7  -3  103.34   14.87
   1   8  -4    6.88   16.76
   2   8  -6    7.41   17.50
   3 -10  -9    3.90   24.74
   3   6  -6    3.89   14.11
  -6 -19  -7   -1.39   49.70
  -4  -5   2   11.38   10.25
  -4   6   2   16.17   14.93
  -3 -19 -10   -5.69   48.63
  -3  -8   0   45.05   17.82
  -2 -18 -10   -2.03   45.58
  -2 -10  -2   27.68   21.56
  -1 -17 -10   -1.95   42.07
  -1 -10  -3    8.96   21.72
   0 -15  -9   30.13   34.61
   0 -11  -5   18.96   24.71
   2 -12  -9  -10.54   26.25
   2 -11  -8   -8.91   23.96
   2 -10  -7   -1.73   23.06
   2   4  -3    4.94    9.62
   2   6  -4   46.28   13.44
   2   7  -5   29.61   16.47
   3 -11 -10    2.56   25.82
   3  -9  -8    7.76   20.56
  -7 -18  -5   -2.95   44.00
  -7 -17  -4  -11.58   40.14
  -6   5   3   41.85   17.26
  -5   4   3   60.96   14.02
  -4 -11  -1   52.85   23.79
  -3  -6   1 1196.71   20.70
  -3   4   2   70.29   11.19
  -2  -4   1  142.12   10.08
   0 -18 -13    0.13   48.65
   0   9  -4    5.20   18.24
   1  -8  -4   35.48   17.43
   1  -4  -2  257.94   11.10
   1   5  -2  406.78   14.49
   3 -12 -11   32.46   29.16
  -6   7   2   79.24   20.63
  -5   8   1   32.35   20.39
  -4 -17  -6   61.12   41.60
  -4 -16  -5    5.38   37.69
  -4 -15  -4   51.04   34.59
  -3 -17  -7   20.85   41.82
  -3 -16  -6   10.28   37.77
  -3 -15  -5   36.83   35.08
  -3 -14  -4   72.72   32.31
  -3 -10  -1  239.41   23.61
  -3   8   0   18.59   17.90
  -2 -16  -7   47.06   38.51
  -2 -15  -6   40.84   35.04
  -2 -14  -5   38.07   32.28
  -1 -18 -11    7.25   45.09
   0 -10  -4   57.21   20.72
   0   8  -3   -6.93   15.77
   1 -14  -9    3.47   31.67
   1 -11  -6   17.74   24.20
   2  -9  -6    7.91   19.28
   3   4  -5   50.38   11.37
   4  -8  -9   25.57   19.48
   4  -5  -7  112.29   13.52
  -6 -10   1   -1.98   21.07
  -6  -8   2   -8.19   16.46
  -5 -18  -6   27.04   44.11
  -5 -17  -5  -16.80   40.56
  -5 -16  -4    6.13   36.77
  -5  -9   1    6.78   18.79
  -4 -18  -7    0.22   44.53
  -4 -14  -3   22.91   31.26
  -3 -18  -8   29.80   45.76
  -3 -13  -3  -21.44   28.88
  -2 -17  -8   17.21   42.23
  -2 -13  -4   85.37   30.07
  -2   8  -1  122.85   18.23
  -1 -15  -7   -3.69   34.72
  -1 -14  -6   90.48   32.89
  -1  -7  -1   -1.51   14.40
  -1   8  -2   -5.01   17.44
  -1   9  -3   -9.37   18.47
   0  -7  -2   61.12   15.48
   1 -17 -13   -2.17   42.32
   1 -15 -10  -14.73   36.43
   2  -6  -4   71.13   13.90
  -5 -19  -7  -18.04   49.17
  -5 -15  -3   11.91   33.74
  -5 -11   0   19.92   24.52
  -5  -7   2   13.67   13.88
  -5  -4   3    4.34    7.82
  -5   6   2   31.47   17.08
  -4 -19  -8    3.15   49.27
  -4  -8   1    2.82   16.69
  -4   5   2   -2.40   13.91
  -4   7   1   21.39   17.08
  -3 -19  -9   12.87   48.62
  -2 -18  -9   11.78   45.67
  -2 -12  -3   39.01   27.24
  -2  -9  -1  212.86   22.54
  -2  -7   0  262.39   16.58
  -1  -9  -2   93.59   20.46
  -1   5   0   20.80   11.35
   0  -9  -3   14.16   19.29
   0   5  -1   34.13   11.16
   1 -10  -5    6.67   22.04
   1   8  -5   -0.73   17.17
   2 -15 -12   22.20   35.38
   2  -8  -5   -8.00   18.50
   3  -7  -6   15.41   16.93
   3  -5  -5   31.27   11.71
   4  -7  -8   11.15   16.73
  -6 -19  -6    0.92   48.57
  -6 -18  -5   11.42   44.82
  -6 -17  -4    5.17   40.79
  -6 -12   0   -6.40   26.69
  -5   3   3   19.72   11.82
  -4 -13  -2  119.99   29.90
  -4 -10   0  186.29   22.36
  -4   8   0   51.57   20.67
  -3 -12  -2   -7.50   26.33
  -1 -12  -4  115.77   26.09
  -1  -5   0   -8.15   10.33
   0 -18 -12   12.79   46.61
   0 -15  -8   -4.09   34.44
   0 -13  -6    3.12   29.56
   0  -5  -1   51.07   11.41
   1  -7  -3  320.45   17.55
   1   6  -3   50.23   12.73
   1   7  -4   33.43   15.54
   2   5  -4    0.56   11.51
   2   7  -6   15.16   15.88
   3 -12 -10   26.54   28.62
   3 -11  -9   14.20   26.33
   3   5  -6   64.74   13.41
  -6   4   3   -5.88   14.87
  -3   3   2   40.00    9.38
   1 -17 -12  -13.21   44.64
   2 -13  -9   -1.78   29.00
   2 -12  -8  -11.64   26.44
   2  -4  -3  109.57   10.22
   2   6  -5  -10.39   14.04
   3 -13 -11   -6.45   31.86
   3 -10  -8   -6.14   23.12
  -7 -18  -4    3.94   43.82
  -6   6   2   -7.28   18.06
  -5   7   1   42.14   19.57
  -4  -6   2  918.85   19.17
  -3  -9   0  179.33   20.72
  -2   6   0   29.17   13.98
  -1 -11  -3   34.07   22.88
   0 -17 -10    4.10   42.07
   0 -11  -4  120.31   25.67
   0   8  -4    2.85   16.02
   1  -5  -2   55.28   11.44
   1   4  -2  247.35   11.44
   2 -15 -11  -19.25   37.50
   2 -10  -6   25.47   23.66
   4  -9  -9   -2.47   21.93
   4  -6  -7    4.47   14.71
  -4 -18  -6   53.47   45.60
  -4 -17  -5   15.58   41.20
  -4 -16  -4   23.43   37.30
  -3 -18  -7    4.17   45.46
  -3 -15  -4   19.25   35.01
  -3 -11  -1    2.33   23.88
  -3  -7   1    4.47   13.61
  -3   8  -1   -2.81   18.03
  -2 -17  -7   -1.50   42.35
  -1   6  -1   -5.23   12.97
   0   7  -3   -4.72   14.28
   1 -18 -13    7.43   47.21
   1 -12  -6   21.11   27.20
   1   8  -6   40.82   17.10
  -6 -11   1   21.59   25.70
  -6  -9   2    3.24   20.49
  -5 -19  -6  -19.43   48.02
  -5 -18  -5   20.92   45.21
  -5 -17  -4  -28.91   40.27
  -5 -10   1   37.92   21.82
  -5   2   3    1.64   10.44
  -4 -15  -3   -6.57   34.27
  -3 -14  -3   19.93   31.87
  -3  -4   2   30.44    8.63
  -2   8  -2   19.63   17.37
  -1 -14  -5   33.29   32.65
  -1  -8  -1  238.55   19.76
  -1   8  -3   36.77   16.80
   0  -8  -2   29.89   17.97
   1 -16 -10   21.42   38.52
   2 -16 -12  -20.53   38.92
   2  -7  -4   -1.97   14.07
   3  -6  -5    4.94   13.11
   3   3  -5  186.46   10.12
   4  -8  -8   -8.09   19.11
  -6   7   1    6.72   19.42
  -5 -16  -3  -17.07   36.67
  -5  -8   2    3.84   16.98
  -5   5   2  159.14   15.22
  -4   4   2   98.13   12.48
  -4   6   1  173.35   16.78
  -3   5   1   16.21   12.76
  -2 -13  -3  173.00   31.46
  -2  -8   0   -0.95   18.25
  -1 -13  -4  162.60   31.37
  -1   4   0  282.20   12.07
  -1   7  -2   15.02   13.42
   0 -10  -3   29.19   22.62
   0   4  -1   85.75   10.05
   1 -17 -11   18.88   41.82
   1 -11  -5   14.57   24.70
   1   7  -5   -3.48   15.53
   1   8  -7   41.90   19.16
   2  -9  -5   13.37   19.69
   3  -8  -6   14.59   17.24
   3  -3  -4   47.45    7.87
   4  -4  -6    4.78    9.91
  -7   7   1   59.06   21.50
  -6 -18  -4    9.18   44.46
  -6 -13   0   13.02   29.58
  -6   3   3  311.55   15.71
  -5 -12   0   14.75   25.73
  -5  -5   3    3.32   10.55
  -4 -14  -2   16.48   31.39
  -4 -11   0  291.38   27.73
  -4  -9   1   14.54   18.35
  -4   7   0   71.60   17.70
  -3 -13  -2  -17.27   29.04
  -3   2   2   17.77    8.59
  -1  -6   0  124.67   13.72
   0 -14  -6   10.76   29.72
   0  -6  -1  416.62   15.90
   1  -8  -3    4.12   17.54
   1   5  -3   32.29   11.27
   2 -14  -9   45.81   32.65
   2 -13  -8    9.14   29.13
   2  -5  -3  138.40   11.93
   3 -14 -11    1.09   34.51
   3 -13 -10   19.21   29.48
  -4  -2   3    2.69    2.94
   0 -18 -10  -17.90   47.92
   1 -18 -12   11.77   46.59
   1 -10  -4  -16.06   22.22
   1  -6  -2  150.85   14.68
   1   6  -4    0.74   12.36
   2 -15 -10   20.82   35.71
   2   6  -6   -5.72   13.70
   3 -10  -7   23.66   23.81
   3   4  -6   34.03   11.11
   4 -10  -9  -10.09   24.44
  -6   5   2   10.69   16.35
  -5 -14  -1   11.81   33.08
  -5   6   1   91.20   18.16
  -3 -18  -6   13.38   45.17
  -3 -17  -5   33.38   41.77
  -3 -10   0    7.84   21.41
  -3   6   0   74.16   14.91
  -3   8  -2    0.56   18.50
  -2   3   1  407.03   12.02
  -1   8  -4  117.03   18.30
   0 -12  -4    1.50   27.59
   1 -15  -8   -3.01   34.97
   1 -14  -7   -8.24   32.04
   1 -13  -6   11.99   29.39
   2 -11  -6    8.85   24.53
   2   4  -4   81.92   10.17
   3  -4  -4   53.54    9.83
  -7   5   2   14.49   18.84
  -6 -15  -1    8.79   35.88
  -5   7   0    4.36   18.35
  -4 -17  -4   -3.23   41.31
  -3 -12  -1   22.19   26.88
  -3  -5   2   -8.64   10.23
  -2  -6   1   -1.83   11.79
  -2   5   0  104.02   12.98
  -2   8  -3   34.97   17.83
  -1  -9  -1  313.34   22.91
   0  -9  -2   44.88   20.34
   0   5  -2   18.45   10.76
   0   7  -4   56.79   15.05
   0   8  -6   14.77   18.27
   1 -17 -10   21.23   42.75
   1   3  -2  149.81    9.02
   1   7  -6   -6.63   16.08
   2 -17 -12    1.37   45.10
   2  -8  -4   42.06   18.26
   2   5  -5   -0.23   11.45
   3  -9  -6   -4.40   20.63
   3  -7  -5   -3.76   16.21
   4  -9  -8    5.31   21.01
   4  -5  -6  134.94   12.37
  -6   6   1    7.06   18.57
  -5 -18  -4  138.77   46.45
  -5 -11   1  347.48   28.04
  -5   1   3   53.51    8.98
  -5   4   2   68.10   14.50
  -4 -16  -3   18.29   37.63
  -2   7  -2    0.60   15.50
  -1 -15  -5   20.60   32.90
  -1   5  -1   44.82   11.62
  -1   7  -3   27.10   15.23
   0 -11  -3   61.89   25.50
   0  -7  -1  191.84   16.91
   1 -18 -11  -11.87   48.20
   1 -12  -5    7.51   27.34
   2 -10  -5   11.08   22.43
   2  -6  -3    1.86   12.91
  -7   6   1    4.92   19.74
  -6   7   0    7.79   20.33
  -5 -13   0  -13.42   30.26
  -5  -9   2   22.34   20.47
  -4 -15  -2   16.32   36.74
  -4 -10   1  217.88   24.45
  -4   3   2   14.66   10.50
  -2  -9   0    4.14   19.75
  -1 -14  -4    3.76   32.59
  -1  -7   0   22.30   14.89
  -1   6  -2   57.35   13.58
   0 -15  -6   -3.91   35.58
   1  -9  -3   46.20   18.92
   2 -15  -9   -6.69   34.78
   2 -14  -8   -6.42   31.75
   2 -13  -7   17.10   31.28
   2   6  -7   13.87   14.63
   3 -15 -11  -11.82   38.21
   3 -12  -8   -1.73   26.75
   4  -8  -7  -16.22   19.16
  -6   2   3  281.22   13.49
  -5  -6   3    4.10   12.35
  -4 -12   0  134.27   27.57
  -4  -3   3   18.33    5.86
  -3 -14  -2    8.98   31.62
  -3   4   1   30.54   10.61
  -1  -2   1 1358.45   10.23
  -1   3   0   57.17    8.81
  -1   8  -5  157.29   18.35
   0 -14  -5   14.35   32.33
   1 -11  -4   59.87   25.92
   1  -7  -2  427.46   18.06
   1   6  -5   44.44   13.98
   3 -11  -7   82.29   25.30
   3  -5  -4    0.07   10.99
   4 -11  -9   -2.51   26.17
  -6 -17  -2   12.31   43.48
  -4  -8   2   33.36   18.49
  -4   6   0   10.37   15.50
  -4   7  -1   -6.85   15.91
  -3 -11   0  -14.88   24.02
  -2 -13  -2   -8.75   29.93
  -1  -3   1   20.05    7.02
   0 -13  -4   -0.22   30.22
   0   3  -1 2202.76   19.45
   0   7  -5   -1.11   15.04
   1 -17  -9    6.51   44.81
   1 -16  -8   14.49   38.48
   1 -15  -7  -17.40   35.69
   1 -14  -6   56.00   35.53
   2 -17 -11   -5.20   42.32
   2 -12  -6   98.82   28.35
   2  -9  -4   44.09   20.48
   3  -8  -5   29.17   19.06
   4 -10  -8   20.47   23.97
  -6   4   2   -8.15   14.31
  -4 -18  -4   16.46   48.02
  -4 -14  -1   -8.26   31.44
  -3 -13  -1   14.77   29.53
  -3  -9   1   46.09   19.46
  -1 -17  -6   41.43   42.69
  -1 -10  -1  -11.03   22.35
   0 -10  -2   51.29   23.38
   1 -18 -10   22.93   48.48
   1   4  -3    6.86    9.23
   1   5  -4    6.90   11.76
   2 -18 -12   -3.74   46.93
   2 -11  -5   19.03   26.73
   2  -7  -3   10.58   15.00
   3 -10  -6   17.16   22.20
   3   4  -7    5.07   11.36
  -5 -19  -4   12.82   51.38
  -5 -12   1  128.06   28.49
  -5   5   1   96.57   14.98
  -5   7  -1   14.06   19.14
  -4 -17  -3   41.89   44.52
  -4  -4   3   37.38    8.24
  -3   5   0  299.74   15.48
  -3   7  -2   46.55   15.81
  -2 -10   0   19.29   23.61
  -1 -16  -5   29.39   39.22
  -1 -12  -2   13.59   27.96
  -1  -8   0   93.85   18.39
   0 -12  -3    6.81   28.11
   0  -8  -1   55.56   18.56
   1 -13  -5   90.73   30.80
   1 -10  -3  153.18   24.41
   1  -4  -1   25.06    8.71
   2   5  -6    4.30   12.01
   3 -15 -10   21.56   37.82
   3 -13  -8   -3.52   31.45
   3  -6  -4   -2.78   13.55
   4  -9  -7   97.89   23.04
  -7   4   2   54.45   16.11
  -5 -10   2   29.72   23.21
  -5  -7   3   -8.59   14.83
  -5   6   0   19.89   16.64
  -4 -11   1  121.75   26.81
  -3   6  -1   39.62   14.91
  -2 -12  -1   -4.76   27.50
  -2   4   0  120.66   11.11
  -2   7  -3   22.32   14.90
  -1 -15  -4    0.03   35.83
  -1  -4   1   58.41    9.02
   0 -16  -6    4.18   38.85
   0   6  -4  208.66   15.01
   0   7  -6   99.06   16.95
   1  -8  -2   87.84   18.81
   2 -14  -7    3.90   32.74
   2  -2  -2  109.66    6.32
   3 -12  -7   16.26   29.07
   3   3  -6   29.00    9.85
   4 -12  -9   51.71   29.57
   4  -7  -6   93.07   16.87
   5  -7  -8   24.92   17.56
  -6   5   1   14.09   16.70
  -6   6   0   -2.40   18.97
  -5 -17  -2  -11.29   43.24
  -5 -14   0    5.91   31.03
  -5   3   2  613.04   16.14
  -4 -16  -2   -7.47   37.43
  -4 -13   0    8.33   28.98
  -3 -15  -2   18.33   35.19
  -2   2   1 2789.94   19.90
  -2   6  -2  293.27   16.47
  -1 -14  -3   -4.50   32.78
   0 -15  -5    5.50   36.00
   0  -5   0   45.27   10.51
   1 -12  -4  383.12   31.64
   1  -5  -1   -0.96   11.19
   1   6  -6    9.93   13.70
   2 -17 -10   58.07   43.31
   2 -13  -6    5.04   29.84
   2 -10  -4   61.97   24.86
   2   3  -4  398.02   11.09
   2   4  -5  142.47   11.15
   3  -9  -5    6.43   21.40
   4 -11  -8    7.97   26.24
  -7   5   1    3.26   18.10
  -7   6   0   28.72   20.80
  -5   0   3   15.26    7.62
  -4  -9   2   19.32   19.85
  -4   7  -2    3.46   17.99
  -3 -12   0    1.43   26.97
  -3 -10   1   12.79   23.38
  -3  -7   2   22.56   14.96
  -2 -14  -2   20.72   32.93
  -2  -8   1   13.96   17.54
  -2   5  -1  326.78   15.24
  -1  -5   1   94.47   12.24
  -1   7  -5  450.24   21.27
   0 -14  -4  -11.21   33.21
   0 -11  -2  204.53   27.54
   0   4  -2    7.40    9.13
   0   5  -3   54.94   11.57
   1 -18  -9    3.66   48.77
   1 -17  -8   19.26   42.68
   1 -16  -7    4.82   38.92
   1 -15  -6    8.40   35.57
   2 -18 -11   10.39   46.37
   2  -8  -3   98.47   19.18
   2  -4  -2   50.00    9.43
   3 -11  -6   19.99   26.90
   3  -7  -4  135.18   17.93
   4  -4  -5    9.33   10.03
  -6   1   3   23.11   10.55
  -5 -16  -1   -9.66   39.85
  -4 -15  -1   14.05   34.71
  -4   2   2   -3.28    9.06
  -4   6  -1   -2.42   16.76
  -3 -18  -4   14.50   48.51
  -3 -14  -1   15.48   32.09
  -3   7  -3    2.57   17.42
  -2   7  -4   48.85   18.30
  -1 -18  -6    6.46   49.05
  -1 -11  -1  -16.14   25.18
  -1   5  -2   81.26   12.57
   0  -9  -1   95.00   21.53
   0   7  -7   -1.89   17.01
   1 -14  -5   27.91   33.37
   1 -11  -3   19.15   25.77
   2 -12  -5   14.03   27.97
   2   5  -7   10.04   13.51
   4 -10  -7   58.86   24.62
  -4 -19  -4   -1.08   49.63
  -4   5   0   48.55   14.26
  -3 -17  -3   14.18   42.04
  -2 -17  -4  -19.72   42.65
  -1 -17  -5  -11.81   43.74
  -1 -13  -2  129.87   31.81
  -1  -9   0   13.09   20.26
   0   6  -5   -1.15   14.62
   1  -9  -2   28.13   19.18
   1  -6  -1   52.30   14.07
   1   5  -5    3.62   12.77
   1   6  -7   11.20   15.57
   2  -5  -2   36.33   11.40
   3 -16 -10   -9.19   41.88
   3 -15  -9    9.83   35.96
   3 -14  -8   -4.56   32.67
   4 -13  -9   31.34   31.87
   4  -5  -5   65.12   11.93
   5  -8  -8    5.78   19.57
   5  -5  -7    7.13   12.18
  -6   3   2   19.13   13.54
  -5 -13   1    0.88   28.44
  -5 -11   2   92.17   25.84
  -5  -8   3   39.48   17.64
  -4 -18  -3   -4.13   45.59
  -4 -12   1   68.62   28.79
  -4  -6   3   63.10   13.35
  -2 -16  -3  -11.06   39.35
  -2 -13  -1    7.26   30.23
  -1 -16  -4   13.12   38.90
  -1  -6   1  176.36   14.35
  -1   7  -6   83.06   19.41
   0 -18  -7   18.25   45.84
   0 -17  -6    7.61   43.10
   0 -16  -5   -8.18   38.62
   1 -13  -4   -9.84   30.72
   2 -18 -10  -22.87   48.13
   2 -17  -9    3.46   43.19
   2 -16  -8    1.59   38.93
   2 -15  -7   12.90   35.91
   2 -11  -4  217.70   27.34
   2  -9  -3   46.80   20.68
   3 -13  -7   -1.16   29.90
   3 -10  -5   31.45   23.01
   4 -12  -8   29.92   29.36
  -5 -15   0    8.39   34.72
  -5   4   1  381.08   16.54
  -5   6  -1   -0.59   17.12
  -4 -17  -2   -9.56   42.76
  -4 -14   0   20.61   31.92
  -4 -10   2  170.90   23.95
  -4   7  -3   17.30   19.37
  -3 -16  -2    7.49   38.67
  -3 -13   0   25.56   31.54
  -3  -8   2   15.74   18.06
  -3   6  -2  280.28   17.76
  -2  -9   1   11.44   19.98
  -1 -15  -3   13.63   36.74
   0 -15  -4   78.87   37.21
   1   6  -8   50.99   17.93
   2 -14  -6   21.47   33.13
   2  -6  -2  100.01   14.41
   3 -12  -6   19.68   27.67
   3  -8  -4  117.38   19.19
   4  -9  -6   55.64   21.97
   4  -6  -5   75.27   13.96
  -6   6  -1  -10.02   20.07
  -5 -18  -2   32.02   45.44
  -5   5   0   44.57   15.30
  -3 -11   1   -1.98   24.52
  -3   7  -4  115.81   19.55
  -2 -15  -2   14.41   36.07
  -2  -5   2   66.61   11.21
  -2   6  -3   85.86   15.33
  -2   7  -5   -0.81   17.88
  -1 -12  -1  140.79   29.88
  -1   2   0   40.71    6.73
   0 -12  -2   -1.69   28.37
   0 -10  -1   24.69   23.67
   0  -7   0   43.60   14.53
   1 -18  -8    8.15   46.02
   1 -17  -7   14.76   42.87
   1 -16  -6   52.70   40.37
   1 -10  -2   20.14   23.36
   1  -7  -1  176.74   17.38
   2 -13  -5   18.54   30.70
   3  -4  -3   -6.50    9.74
   4 -11  -7   96.97   27.52
   5  -9  -8   40.46   21.78
  -6   4   1   36.01   15.01
  -5 -17  -1   -0.66   43.59
  -4 -16  -1   17.74   38.68
  -3 -15  -1   -8.63   35.14
  -2 -12   0  -10.89   27.53
  -1 -14  -2   69.61   34.66
  -1 -10   0   19.58   23.19
  -1  -7   1   38.64   15.43
   0 -14  -3  128.05   34.84
   0   5  -4   21.60   12.68
   0   6  -6   -0.30   15.74
   1 -15  -5   -7.92   36.67
   1 -12  -3  198.40   28.34
   1   4  -4   32.76    9.76
   2   4  -6   19.37   11.29
   3 -15  -8   41.74   38.74
   3  -5  -3   78.39   12.20
   3  -3  -3   33.99    7.62
   3   3  -7   13.40   10.45
   5  -7  -7   35.47   17.18
  -7   4   1    3.09   16.46
  -7   5   0   -2.23   18.78
  -6   5   0   13.61   16.20
  -5 -14   1   -6.71   33.56
  -5  -9   3   18.29   20.42
  -4  -7   3   89.79   15.61
  -4   6  -2    8.80   16.76
  -3 -18  -3   19.49   46.06
  -3  -9   2   10.46   20.67
  -2 -18  -4    5.89   46.50
  -2 -14  -1   30.35   33.51
  -2  -6   2  128.70   14.14
  -1 -18  -5   12.54   46.94
  -1 -17  -4   -2.35   43.60
   1 -14  -4   59.82   34.28
   1   3  -3   73.45    8.29
   1   5  -6    9.49   13.47
   2 -18  -9  -22.55   49.23
   2 -17  -8   16.33   43.78
   2 -16  -7  -20.92   39.57
   2 -12  -4   88.24   29.16
   2 -10  -3   13.47   23.71
   2  -7  -2   -8.73   15.90
   3 -17 -10   19.27   43.05
   3 -14  -7   57.14   33.42
   3  -9  -4   15.17   20.62
   4 -14  -9    4.49   33.30
  -5 -12   2   41.50   28.27
  -5   2   2   40.66   10.46
  -4 -19  -3   -8.70   47.94
  -4 -15   0   14.80   38.17
  -4 -13   1   36.39   30.00
  -2 -17  -3    3.57   43.25
  -2 -10   1   35.91   23.11
  -2   3   0   47.28    8.97
  -2   5  -2  134.75   13.90
  -1   5  -3   16.61   12.30
   0 -18  -6   11.86   46.78
   0 -17  -5   11.30   44.63
   0  -8   0   56.80   17.41
   1  -8  -1   21.78   18.59
   2 -15  -6  -17.39   36.52
   3 -13  -6   13.84   30.58
   3  -6  -3   23.32   13.22
   4 -12  -7  -12.56   29.68
   5 -10  -8   63.59   24.87
   5  -8  -7   -3.56   20.11
  -5 -16   0    4.79   37.96
  -5   6  -2   30.98   18.43
  -4 -18  -2   -8.44   46.38
  -4 -11   2   36.74   26.15
  -3 -17  -2  -30.56   42.60
  -3 -14   0   -6.46   32.53
  -3 -12   1   -5.46   27.24
  -3   6  -3   -9.19   16.07
  -2 -16  -2   33.78   39.87
  -2  -7   2    3.42   15.53
  -1 -16  -3   11.08   39.42
  -1 -13  -1   15.41   31.33
  -1 -11   0    2.92   26.07
  -1  -8   1   66.42   18.85
  -1   6  -5   61.60   15.42
   0 -16  -4   -3.28   40.41
   0   6  -7    9.16   16.69
   1 -17  -6  -11.53   43.23
   1 -13  -3   18.15   31.63
   1 -11  -2  258.61   29.19
   2 -14  -5   -7.83   33.49
   2  -8  -2  320.73   21.75
   4  -8  -5   31.43   17.94
   4  -1  -5   14.73    2.56
  -6   6  -2  -19.53   19.95
  -5 -10   3  -20.05   23.60
  -4 -17  -1   10.45   45.94
  -4  -8   3   53.74   17.72
  -4   5  -1   52.40   14.58
  -2 -13   0  -11.49   32.89
  -2   6  -4    7.85   15.25
  -1 -15  -2  -19.10   39.30
   0 -15  -3   15.71   39.98
   0   4  -3    1.79    9.22
   1 -16  -5   16.16   40.97
   2 -11  -3   -1.90   26.10
   2   3  -5  110.42    9.52
   3 -17  -9   67.52   47.13
   3 -16  -8   12.54   43.54
   3 -12  -5   39.13   28.73
   3 -10  -4   60.49   24.14
   3  -7  -3   97.71   17.15
   4 -15  -9   67.22   39.65
  -4   4   0  432.26   15.86
  -3 -16  -1   12.85   39.15
  -3 -10   2   29.59   23.77
  -2 -15  -1    9.45   39.30
  -2 -11   1   -6.73   27.35
  -1   4  -2  337.96   12.23
   0  -9   0    1.19   19.38
   0   3  -2  150.30    9.04
   0   6  -8   37.19   18.28
   1 -15  -4    1.35   37.03
   1  -9  -1   -1.93   19.66
   1   5  -7   12.19   14.06
   2 -18  -8   60.28   50.57
   2 -17  -7   30.65   47.13
   2   4  -7   90.01   12.78
   4 -14  -8    3.12   36.25
   4 -11  -6    0.14   25.24
   5 -11  -8  181.57   28.97
   5  -9  -7  469.67   26.07
  -5   5  -1  136.24   17.12
  -4 -14   1  -13.97   32.39
  -4   6  -3   20.92   17.61
  -3  -5   3   94.76   11.20
  -3  -4   3   43.54    8.61
  -2 -18  -3   22.20   46.84
  -2  -8   2   26.55   18.04
  -1 -18  -4   17.11   47.90
  -1  -9   1   10.19   20.94
  -1   6  -6  101.10   16.75
   0 -18  -5    8.02   47.27
   0 -12  -1   38.05   29.68
   0   5  -5   18.23   12.44
   0   6  -9    1.29   19.41
   2 -16  -6   -0.32   41.12
   2  -9  -2    6.80   21.44
   3  -8  -3    6.16   18.65
   5  -6  -6    5.46   14.33
   5  -5  -6   31.66   12.38
  -7   2   2   35.60   13.70
  -7   5  -1   18.65   20.01
  -6   5  -1   52.95   17.58
  -5   3   1 1143.32   19.60
  -4 -16   0   35.38   39.66
  -4 -12   2   14.15   27.18
  -4  -9   3   10.15   20.25
  -3 -18  -2    0.14   46.66
  -3 -15   0   20.75   36.03
  -3 -13   1   75.36   31.21
  -3   0   2   26.65    5.63
  -3   2   1   11.92    7.70
  -3   5  -2 1141.37   22.43
  -3   6  -4   57.26   17.57
  -2   6  -5   63.94   17.10
  -1 -14  -1   46.71   34.84
  -1 -12   0   22.04   29.37
   0 -17  -4   58.26   44.90
   0 -14  -2  -19.93   34.50
   1   4  -5  107.20   11.11
   2 -15  -5   37.12   38.05
   2   2  -4 2910.37   18.65
   3 -11  -4  647.68   32.57
   4  -6  -4   21.42   14.15
   4  -5  -4   54.61   11.71
   4  -4  -4    6.40   10.04
  -5  -6   4   20.17   12.85
  -5  -5   4   38.80   10.47
  -5   4   0   88.95   14.07
  -3 -11   2   14.38   26.82
  -2 -17  -2    1.99   44.14
   0 -10   0   23.98   22.33
   0  -5   1   43.86   11.75
   1 -18  -6   10.26   48.10
   1 -17  -5   22.80   44.65
   1 -10  -1    1.91   22.18
   1  -6   0   12.42   14.12
   1  -5   0   22.23   10.85
   1  -4   0  259.95   11.81
   1   5  -8   -0.48   15.15
   2 -12  -3   19.98   29.62
   2   4  -8   37.70   13.97
   3 -17  -8    4.45   46.29
   3 -13  -5   19.24   31.10
   3  -9  -3   -6.33   21.19
   4 -12  -6   18.08   28.31
   4 -10  -5   56.17   23.98
  -7   3   1   -2.69   15.47
  -7   4   0   -1.82   17.13
  -6   3   1   14.56   14.18
  -6   4   0   -6.88   15.20
  -5  -4   4   14.09    7.91
  -4   6  -4   32.21   18.76
  -3 -17  -1   11.88   44.81
  -3  -7   3    2.76   14.99
  -2 -12   1   -6.02   28.60
  -2  -9   2   -6.42   20.31
  -1 -16  -2  -24.75   40.38
   0 -16  -3   -3.13   37.89
   0  -6   1   56.35   14.33
   0  -4   1   77.98   10.03
   0   5  -6    4.99   14.12
   1 -16  -4    9.28   41.36
   2 -14  -4   56.00   35.30
   2 -10  -2   22.00   22.57
   2  -6  -1   93.42   14.71
   2  -5  -1    8.52   11.64
   2  -4  -1  205.91   11.17
   3   1  -5   16.07    6.08
   4 -15  -8   39.93   37.43
   5  -8  -6  384.19   22.85
  -5  -7   4   56.85   15.70
  -4 -15   1    5.43   36.28
  -4 -13   2   30.57   32.33
  -4 -10   3   54.15   24.10
  -3   3   0   12.76    9.21
  -3   6  -5  113.80   19.32
  -2 -16  -1    4.43   40.15
  -2   6  -6   30.91   17.95
  -1   6  -8   10.27   19.31
   0 -13  -1   42.73   32.59
   0  -7   1   38.02   17.04
   1 -13  -2  595.04   38.32
   1  -7   0   49.70   15.99
   2 -17  -6   67.45   44.38
   3 -15  -6    9.91   37.05
   3 -12  -4  217.70   31.43
   4  -8  -4  111.16   20.74
   4  -3  -4    7.01    8.00
   5 -11  -7    8.30   27.40
  -5   5  -2   88.78   17.37
  -4 -17   0    3.96   42.89
  -3 -16   0    2.31   40.30
  -3  -8   3   -3.26   18.27
  -1 -18  -3  -13.44   47.96
  -1 -15  -1   24.63   38.90
  -1 -13   0   -9.27   29.18
  -1  -5   2  433.96   15.29
   0 -15  -2    4.47   35.07
   0 -11   0    9.98   24.94
   0  -3   1 2034.07   17.69
   0   4  -4   32.19   10.06
   1 -15  -3    7.47   38.71
   1 -11  -1   -3.26   25.07
   1  -8   0   52.24   19.56
   2 -16  -5    3.33   42.27
   2 -13  -3  100.76   33.49
   2 -11  -2  409.43   31.14
   2  -7  -1   16.75   15.53
   3 -14  -5    1.41   34.66
   3 -10  -3  309.30   27.39
   4 -13  -6  -10.68   31.16
   4 -11  -5   10.91   26.07
   5  -9  -6 1230.64   31.91
  -7   5  -2    5.58   20.12
  -6   5  -2   20.15   18.28
  -3 -12   2   27.82   28.40
  -2 -18  -2   16.09   48.25
  -2 -15   0   33.88   37.76
  -2 -13   1   -0.15   31.04
  -2 -10   2    7.28   23.22
  -2   4  -2   -0.08   11.40
  -2   6  -7    0.93   19.23
  -1 -11   1   19.36   26.99
  -1  -6   2   11.78   13.38
  -1  -4   2  256.40   11.41
   0 -18  -4   20.61   45.36
   0   5  -7   37.20   15.80
   1 -18  -5    8.71   48.38
   1   3  -4  383.02   11.07
   1   4  -6   63.93   12.09
   2 -15  -4    9.62   37.92
   2  -8  -1   71.58   20.19
   2  -3  -1  356.42   10.11
   2   3  -6  246.58   11.36
   3  -6  -2    6.13   13.52
   3  -5  -2    2.78   11.25
   4  -9  -4  480.75   25.78
  -6  -2   4   -1.29    2.10
  -4 -11   3   33.52   25.01
  -4   4  -1   64.89   13.67
  -3 -18  -1   32.43   48.61
  -3  -9   3   32.53   21.40
  -2   5  -4  145.10   15.43
  -1 -17  -2    3.78   45.71
  -1  -7   2    2.94   16.02
  -1   4  -3   16.74    9.67
   0 -17  -3    0.51   46.06
   0 -14  -1   68.71   36.60
   1 -17  -4   29.92   45.98
   1 -14  -2   27.83   36.22
   1 -12  -1   43.68   30.37
   1  -9   0   22.85   22.47
   3 -17  -7    6.31   44.53
   3 -16  -6   14.96   41.64
   3 -13  -4    6.58   32.10
   3 -11  -3 1111.83   37.00
   3  -7  -2   32.86   17.20
   3  -4  -2   57.54   10.35
   4 -15  -7   -6.82   38.26
   4 -12  -5   36.47   31.44
   5 -12  -7   58.36   29.03
   5 -10  -6  184.16   26.87
  -8   4  -1  -11.58   19.42
  -5  -3   4   30.47    5.27
  -4 -16   1   -3.71   39.92
  -4 -14   2  -15.05   33.63
  -3 -15   1   57.01   40.28
  -2 -17  -1  -23.11   44.76
  -2 -11   2   -2.93   26.23
  -1 -14   0   11.99   35.46
  -1  -8   2   16.95   19.05
   0 -16  -2   -5.72   42.61
   0 -12   0   17.20   27.81
   0  -9   1    8.01   22.08
   0   5  -8    7.56   16.88
   2 -14  -3   39.16   35.98
   2 -12  -2 1077.55   40.20
   2  -9  -1  130.17   23.64
   3  -8  -2   65.68   20.03
   4 -14  -6    8.77   37.20
   5  -6  -5  165.23   16.19
  -7   4  -1   12.21   18.28
  -5   1   2    3.18    9.13
  -5   4  -1   30.86   14.68
  -4 -18   0   -3.28   50.15
  -4   2   1  153.51   10.01
  -3 -17   0   16.41   44.89
  -3 -13   2    9.74   31.19
  -3 -10   3   21.09   24.61
  -2   2   0 2419.93   19.54
  -2   3  -1  347.89   11.95
  -1 -16  -1   18.49   42.29
  -1 -12   1   42.51   30.39
  -1   5  -6   61.03   16.37
   0   5  -9   30.71   18.49
   1 -16  -3  122.03   44.35
   2 -17  -5   -4.46   44.98
   3   2  -7   88.97    9.61
   5 -13  -7   12.94   34.12
   5 -11  -6   77.64   29.20
   5  -8  -5  609.85   25.96
   5  -7  -5   35.26   17.23
  -6   4  -1   24.54   15.77
  -6   5  -3   48.51   19.94
  -5   5  -3   36.14   18.08
  -4 -12   3   -8.11   27.54
  -4  -7   4   34.49   16.05
  -4  -6   4  240.99   14.38
  -3   5  -4    5.28   15.73
  -2 -16   0   17.91   42.65
  -2 -14   1   -6.24   34.57
  -2  -6   3    7.23   13.30
  -1  -3   2  144.05    8.20
   0 -10   1    8.87   25.24
   1 -10   0   -9.83   23.05
   1   4  -7   29.51   12.92
   2 -16  -4   -2.18   43.36
   2 -10  -1   62.51   26.08
   3 -14  -4   11.59   35.72
   3 -12  -3  415.32   34.45
   3  -9  -2   77.48   23.27
   4 -17  -8    0.96   45.53
   4 -16  -7   -2.74   44.86
   4 -13  -5    1.39   32.88
   4 -11  -4   22.99   29.03
   4  -6  -3   26.03   14.75
  -8   3   0    2.39   17.55
  -4  -8   4    2.54   18.84
  -3   4  -2  397.46   16.24
  -2 -12   2   31.67   29.49
  -2  -5   3   32.46   11.17
  -2   5  -5    6.38   15.26
  -1 -18  -2   -0.13   49.58
  -1 -15   0   18.64   38.84
  -1   5  -7    3.18   17.17
   0 -18  -3   -1.79   46.30
   0 -15  -1   22.52   39.38
   0 -13   0  -24.71   33.34
   1 -15  -2   33.12   39.48
   1   2  -3   22.60    6.77
   2 -13  -2   17.43   34.20
   2   3  -7   29.38   11.46
   3  -3  -2   37.26    7.84
   4  -8  -3  111.13   21.67
   4  -7  -3  138.83   18.12
   4  -5  -3   85.36   12.66
   5  -9  -5 1138.24   32.14
   5  -4  -5   24.96   10.73
  -7   1   2  239.64   14.62
  -7   3   0    6.19   15.87
  -6   1   2   29.19   11.44
  -6   3   0    0.43   14.73
  -5   2   1 1583.49   20.67
  -5   3   0   79.23   13.36
  -4 -15   2   20.62   38.00
  -4   5  -4    8.55   17.57
  -3 -16   1   10.77   42.65
  -3 -11   3   52.80   26.21
  -2 -18  -1  -28.59   49.98
  -2  -8   3    8.28   18.47
  -1 -17  -1    5.43   49.84
  -1 -13   1   31.90   33.41
  -1 -10   2   22.72   25.04
   0 -17  -2   61.39   47.92
   0 -11   1   17.81   27.93
   1 -17  -3   37.13   47.06
   1 -11   0   30.77   28.74
   1   4  -8    5.29   13.93
   2 -15  -3   39.68   39.75
   2 -11  -1   57.51   29.03
   3 -16  -5  -12.02   43.11
   5 -14  -7   13.58   37.61
  -8   4  -2   -5.82   21.23
  -5   5  -4  111.08   20.22
  -4 -13   3   15.62   33.44
  -4  -9   4    0.85   21.03
  -4   4  -2  149.81   16.19
  -3 -18   0    8.66   48.98
  -3   5  -5    5.99   16.93
  -2 -15   1   15.08   38.85
  -2  -9   3   26.20   22.75
  -2  -4   3    2.57    9.17
  -2   4  -3   53.77   12.77
  -2   5  -6    7.33   16.61
  -1   5  -8   14.10   17.78
   1 -14  -1  315.11   43.07
   1   3  -5  147.19   10.66
   1   4  -9   59.10   17.11
   2 -17  -4   15.64   50.13
   3 -15  -4    8.08   42.18
   3 -13  -3   15.15   33.55
   4 -12  -4   10.67   29.96
   4  -9  -3  290.71   25.17
   4  -4  -3    9.38   10.15
  -7   2   1   14.85   14.27
  -6   2   1    1.81   12.12
  -3 -12   3    7.14   31.41
  -2 -17   0   -4.90   47.73
  -2 -13   2   16.85   32.62
  -1 -11   2    1.58   27.82
  -1   5  -9   22.24   19.57
   0 -14   0  102.80   38.48
   0   4  -6    9.40   13.21
   1 -16  -2   50.36   45.64
   1  -7   1   12.99   17.76
   1  -6   1    1.74   14.49
   2 -14  -2   -4.84   37.76
   2  -7   0   56.97   18.17
   2  -6   0   21.27   14.79
   2   3  -8   -7.91   12.46
   3 -11  -2  460.53   33.09
   3   2  -8  -10.72   10.56
   4 -17  -7   10.96   47.00
   5 -13  -6   21.51   35.37
   5 -11  -5   34.62   29.58
  -7   4  -2    9.97   18.27
  -6   4  -2   24.90   18.22
  -5   4  -2   87.41   16.35
  -4 -10   4   20.32   24.56
  -4   5  -5    6.11   18.78
  -2 -10   3  -14.12   23.96
  -2   5  -7    0.12   17.84
  -1 -16   0    8.67   44.66
  -1 -14   1   -5.19   36.99
   0 -12   1   27.71   31.64
   0  -6   2   19.72   15.44
   1  -8   1   27.70   20.43
   1  -5   1   52.79   12.89
   2 -16  -3   -9.68   44.70
   2 -12  -1  620.43   37.36
   2  -8   0   39.25   20.88
   2  -5   0   93.66   13.31
   3 -17  -5   14.29   50.45
   4 -16  -6  -10.18   43.65
   5 -15  -7   -9.78   42.24
  -3 -17   1   28.94   46.80
  -3 -15   2    6.42   39.10
  -3   5  -6   15.47   18.48
  -2 -16   1   80.52   47.33
  -2   5  -8   19.81   21.10
   0  -8   2   13.73   20.20
   1  -9   1   39.16   23.65
   2  -9   0   56.80   23.96
   3 -14  -3   14.08   37.45
   3  -8  -1    9.08   20.42
   3  -7  -1   62.14   18.49
   3  -6  -1   -1.34   14.63
   4 -11  -3   12.13   30.33
   5  -6  -4   -2.87   16.06
   6  -8  -6   -9.49   21.38
   6  -7  -6  502.66   22.11
  -8   3  -1   17.90   18.44
  -4 -11   4    0.53   27.91
  -4   5  -6    0.68   20.64
  -3 -13   3   44.29   35.54
  -3  -8   4   -4.32   19.01
  -3  -7   4   31.33   16.49
  -3   5  -7   -0.15   21.39
  -2 -14   2   16.89   36.17
  -2 -11   3   24.09   29.64
  -1 -12   2    0.92   31.13
   0  -9   2    8.99   23.11
   0  -5   2   24.51   12.11
   0   4  -7    9.37   14.48
   1 -15  -1   17.94   40.72
   1  -4   1  266.41   12.32
   2 -15  -2   11.28   41.55
   2 -13  -1   23.03   35.28
   3 -16  -4    9.04   44.54
   3  -9  -1   22.43   23.68
   3  -5  -1    2.88   12.35
   5 -14  -6   13.04   36.46
   5  -9  -4   57.87   24.58
   6  -9  -6    0.51   23.24
   6  -6  -6   80.55   16.67
  -7   4  -3   48.79   21.74
  -4   3  -1   44.16   13.09
  -3  -9   4   -0.34   22.33
  -2   4  -4   25.20   13.48
  -1 -17   0   15.87   51.33
  -1  -7   3  126.67   19.45
   0 -17  -1   20.01   48.68
   0 -13   1  205.24   37.29
   0   3  -4    8.57    9.46
   1 -17  -2  -12.05   48.42
   2 -17  -3   10.85   51.78
   2 -10   0    8.11   24.51
   2  -4   0  124.37   11.37
   4 -17  -6   -4.43   48.16
   4 -14  -4  -18.67   36.88
   4 -12  -3    9.25   33.25
   4  -3  -3   41.07    8.46
   5 -10  -4   -6.59   26.87
   5  -5  -4   75.78   13.32
   6 -10  -6    6.64   26.51
  -7   3  -1   -0.13   17.11
  -6   4  -3   10.19   19.30
  -5   4  -3   -2.18   17.55
  -4   4  -3   28.80   15.15
  -3 -16   2    4.32   46.53
  -3 -10   4   27.56   27.49
  -3  -5   4  233.71   13.40
  -3   1   1  222.06    8.30
  -2 -12   3   34.08   33.01
  -2  -3   3 2176.27   17.21
  -1 -13   2  -29.14   36.59
  -1  -8   3    9.84   19.81
  -1  -2   2   32.51    5.25
   0 -10   2    1.93   26.28
   0   4  -8   -4.75   15.02
   1 -11   1    9.52   29.35
   1   3  -6   17.48   10.31
   3 -15  -3   19.51   41.39
   3 -13  -2   -0.87   34.97
   3 -10  -1   42.99   26.81
   3  -2  -2   15.65    5.71
   4 -16  -5   15.26   44.65
   4  -8  -2   55.24   20.84
   4  -6  -2   -4.06   16.33
  -6   3  -1    8.95   14.28
  -3 -14   3   11.88   39.40
  -2 -17   1   -7.09   51.85
  -2 -15   2   55.17   43.83
  -1  -9   3    1.26   22.75
  -1   3  -3   19.83    9.67
  -1   4  -6    3.54   13.99
   0 -16   0  -16.42   46.24
   0 -14   1  172.43   42.94
   0 -11   2   15.44   31.72
   0  -4   2    8.49    9.85
   0   4 -10   13.14   19.06
   1 -16  -1   -8.06   46.68
   1 -14   0  247.83   41.88
   2 -16  -2    4.57   49.41
   2 -14  -1   -1.07   38.98
   3 -11  -1  342.41   32.85
   3  -4  -1   25.37   10.12
   4  -9  -2    2.76   23.52
   5 -11  -4   27.44   28.58
   6 -11  -6    3.86   29.55
   6  -5  -6   -4.70   12.69
  -8   2   0    0.20   16.24
  -3 -11   4   16.65   28.97
  -1 -10   3   -9.50   25.66
  -1  -5   3   44.46   11.69
   1 -12   1  227.93   37.15
   2 -12   0    5.86   32.76
   3 -14  -2   -5.03   39.04
   3   1  -6   38.65    7.52
   4 -15  -4   15.68   42.36
   4 -13  -3  114.97   36.01
   4 -10  -2   -5.53   26.50
   4  -5  -2    3.41   12.84
   5 -14  -5   -3.06   40.10
   6 -12  -6   14.86   32.99
  -8   3  -2    4.39   19.88
  -4  -3   4    5.17    6.10
  -4   4  -4   24.39   16.60
  -3 -17   2    2.12   50.98
  -1 -14   2  144.27   39.94
  -1   4  -7    2.17   15.35
   1   3  -7   59.65   13.09
   2   2  -6  100.35    9.16
   3 -16  -3   -0.81   46.09
   4 -11  -2  277.37   32.06
   5 -16  -6  -11.42   47.41
   5 -12  -4   40.09   32.07
   5  -4  -4   28.92   10.93
   6  -8  -5   71.46   23.21
  -7   2   0    6.70   14.55
  -6  -1   3   14.83    8.21
  -6   4  -4    9.59   17.99
  -5   4  -4   -2.83   18.01
  -4   2   0   39.27    9.10
  -3 -15   3  -14.83   44.08
  -3 -12   4   31.58   32.55
  -2 -16   2   14.02   48.48
  -2  -8   4    9.13   20.84
  -2  -7   4  229.54   19.83
  -1 -11   3    7.11   29.08
  -1   4  -8   15.57   18.14
   0 -17   0  -23.64   53.02
   0 -15   1   23.60   45.64
   0 -12   2   -8.59   32.30
   1 -17  -1    3.44   50.88
   1  -3   1  215.44   10.00
   1   2  -4   11.05    7.55
   2 -15  -1    1.51   44.10
   2  -8   1  136.80   22.85
   2  -3   0   53.79    8.60
   4 -14  -3   -6.02   38.69
   5  -9  -3   -5.40   24.99
   5  -8  -3   47.45   20.90
   5  -7  -3   11.26   18.98
   6 -13  -6   22.35   37.33
   6 -10  -5   -1.77   27.57
   6  -7  -5   10.75   18.29
  -7   3  -2   -2.30   16.99
  -6   2   0   20.55   13.28
  -5   2   0 1947.17   23.34
  -4  -8   5   10.01   20.99
  -4   0   2   20.37    6.67
  -3   4  -5    3.54   15.90
  -2  -9   4    3.05   23.64
  -2  -6   4   63.70   15.85
  -1  -4   3   20.61   10.08
  -1   4 -10   -8.90   19.84
  -1   4  -9    9.04   18.54
   1 -13   1  252.86   39.59
   1  -8   2    7.79   21.60
   1  -7   2   26.87   18.87
   1   3  -8   13.71   13.47
   2 -17  -2  -25.60   49.83
   2 -13   0  160.64   38.54
   2  -9   1   -3.45   24.84
   2  -7   1   -0.56   17.00
   3 -15  -2   62.25   44.79
   3 -13  -1   98.86   37.43
   3  -8   0   28.96   22.00
   3  -7   0   13.25   18.77
   4 -16  -4    6.09   46.71
   4 -12  -2  110.46   34.03
   5 -15  -5   -4.07   42.81
   5 -13  -4    7.69   35.25
   5 -10  -3   13.10   26.49
   6 -11  -5   44.20   30.89
   6  -6  -5   80.85   17.01
  -6   3  -2   -0.15   16.90
  -5   4  -5  -19.33   19.08
  -4  -7   5   44.29   18.00
  -4   1   1    5.35    8.49
  -4   3  -2    8.55   13.40
  -4   4  -5    1.71   17.95
  -2 -14   3    7.88   38.78
  -2 -10   4    9.63   25.55
  -2   2  -1  230.12   10.20
  -2   4  -7    5.91   17.25
  -1 -17   1   13.99   51.37
  -1 -12   3   37.36   32.49
   1  -9   2  -12.27   24.50
   1   3  -9   27.80   14.86
   2 -10   1    6.85   28.34
   3  -9   0   19.69   25.07
   3  -6   0   75.84   16.85
   5 -11  -3   23.12   31.34
  -8   3  -3    2.22   20.64
  -7   1   1   -1.28   12.77
  -5   3  -2   81.21   15.33
  -3 -13   4    4.81   36.36
  -3   4  -6   -5.20   17.61
  -2 -11   4   -3.81   30.66
  -2   3  -3   43.16   10.61
  -2   4  -9    7.92   22.06
  -2   4  -8   18.13   18.82
  -1   3  -4    2.76   10.57
   0 -16   1  -14.04   47.46
   0  -8   3    0.15   21.26
   0  -7   3    0.98   18.52
   0  -3   2  144.83    9.09
   1 -16   0    9.71   48.23
   1 -10   2   16.05   27.96
   2 -16  -1  -13.90   48.75
   2 -14   0   -8.40   40.81
   2 -11   1   30.64   31.05
   3 -10   0   10.57   28.01
   3  -3  -1   24.32    8.09
   4 -15  -3  -15.92   43.97
   4 -13  -2   14.16   37.30
   4  -9  -1   15.49   24.57
   4  -8  -1   36.54   21.99
   4   0  -7    4.94    6.64
  -7   0   2   54.39   11.76
  -6   1   1   11.66   11.53
  -5   4  -6  119.49   22.59
  -4  -6   5  113.06   15.29
  -4   4  -6   18.23   19.47
  -3   4  -7   -4.83   19.14
  -2 -15   3   27.39   45.80
  -2  -5   4   12.84   12.55
  -1 -13   3    1.27   35.71
   0 -14   2  199.61   42.15
   0 -10   3   85.28   28.32
   0  -6   3  115.98   16.16
   0   3  -6   32.96   12.94
   1 -11   2   27.57   31.64
   1  -5   2   91.59   14.20
   3 -16  -2    1.49   47.62
   3 -14  -1   39.11   40.76
   3 -11   0   26.27   31.64
   3  -5   0  341.70   17.20
   4 -10  -1   25.06   28.30
   4  -7  -1   25.49   19.20
   5 -16  -5    6.66   47.10
   5 -12  -3   25.49   33.86
   5  -5  -3    5.69   12.91
   6  -5  -5  272.44   15.99
  -7   3  -3   11.23   18.74
  -5   0   2    8.47    8.31
  -5   1   1   37.34    9.67
  -4   4  -7   -6.39   21.00
  -3   4  -8    0.67   20.74
  -2 -12   4   14.66   32.20
  -1 -16   2  114.38   49.61
   0   2  -3    2.29    7.33
   2 -12   1   24.20   34.93
   3 -12   0   12.24   34.80
   4 -16  -3   -7.44   47.51
   4 -14  -2   -6.75   40.54
   4  -6  -1  210.72   18.29
   5 -15  -4  -22.10   46.93
   6 -13  -5    4.50   35.92
   6 -10  -4   19.98   29.04
   6  -9  -4   42.87   25.90
   6  -8  -4   63.35   23.28
  -6   0   2  246.58   11.42
  -6   3  -3    6.61   17.12
  -3  -9   5   -9.54   23.53
  -3  -8   5    9.00   21.59
  -3   3  -3    8.13   12.17
  -1 -14   3   -8.97   39.57
  -1  -9   4   14.28   25.53
  -1  -8   4    3.78   22.43
   0 -17   1  -14.82   52.39
   1 -15   1  -16.26   45.44
   2 -15   0   21.39   46.18
   3 -15  -1  -26.37   45.29
   5  -9  -2   27.93   26.64
   5  -8  -2   42.84   23.44
   6  -7  -4   86.90   20.24
  -7   2  -1    8.39   14.82
  -5   3  -3   27.50   16.15
  -3 -10   5   27.24   27.56
  -3  -7   5    5.06   18.65
  -2 -16   3   35.50   51.02
  -2 -13   4   -7.18   35.90
  -2   3  -4   -0.42   12.90
  -1 -10   4    8.63   27.23
  -1   3  -5   -6.62   12.21
   0 -15   2   -4.67   46.05
   0 -12   3   12.37   34.24
   0  -5   3   75.34   13.33
   0   3 -10   -0.65   18.49
   0   3  -8   27.33   15.75
   1 -13   2   47.66   38.67
   2 -13   1   60.88   39.53
   2   2  -9    1.29   13.59
   3 -13   0   36.36   39.13
   4 -12  -1   74.22   35.37
   4  -5  -1    4.55   13.94
   5 -10  -2   20.28   28.15
   6 -14  -5   -4.00   40.34
  -7   3  -4   30.55   20.22
  -6   2  -1    7.45   14.12
  -4  -5   5 1461.16   20.67
  -3 -11   5  -11.63   30.89
  -1 -17   2   16.39   54.11
  -1 -11   4    3.49   32.61
   0   3  -9    2.07   16.00
   1 -16   1   -1.72   49.97
   1   2  -5   25.40    8.41
   2 -16   0  -14.90   49.47
   3  -4   0  104.66   12.86
   4 -15  -2   11.95   45.98
   4 -13  -1   -0.15   41.05
   4  -3  -2   -2.86    8.73
   5 -16  -4   -2.19   50.09
   5 -14  -3    8.63   42.29
   5 -11  -2   -1.78   31.16
  -9   2  -3   22.24   22.04
  -8   2  -2   87.64   18.40
  -4   2  -1  392.84   14.06
  -3  -6   5   37.07   15.04
  -2 -14   4  -16.30   43.02
  -2  -4   4   81.08   10.62
  -2   1   0  447.40    9.36
  -1 -15   3  289.32   49.15
  -1  -3   3   79.65    8.48
   0 -16   2   16.57   53.31
   2 -14   1    4.39   43.31
   2 -10   2  -19.01   29.50
   2  -8   2   42.69   23.29
   2  -7   2  -22.25   19.65
   3 -16  -1    4.60   50.33
   3 -14   0    7.93   43.27
   3 -10   1   18.68   29.40
   3  -9   1    3.97   26.54
   5  -6  -2   28.18   16.40
   6 -15  -5   -9.25   44.39
   6 -13  -4  -13.33   37.28
   6  -4  -5   19.34   12.02
  -3  -3   4    4.33    6.97
  -1 -12   4   87.19   34.93
  -1   3 -11    9.14   22.54
   1 -14   2  -16.18   42.23
   1 -10   3    1.44   29.54
   1  -9   3  -15.73   26.16
   1  -8   3   27.18   23.49
   1  -2   1  513.63    9.62
   3 -11   1   -2.35   33.07
   3  -7   1  137.97   19.99
   4 -14  -1   27.83   43.52
   4 -10   0   12.44   29.48
   4  -9   0    3.32   26.50
   4  -8   0   67.69   23.95
   5 -15  -3   -1.70   46.58
   6 -10  -3   41.82   30.41
   6  -9  -3   16.60   26.79
  -6   3  -5    6.60   20.21
  -2 -15   4  276.52   50.84
  -2 -10   5   34.64   29.63
  -2  -9   5    3.46   25.61
  -1 -13   4  -16.13   40.06
  -1   3 -10   27.44   21.18
  -1   3  -9   47.86   20.02
  -1   3  -8   30.96   17.93
  -1   3  -7    3.54   15.05
   0 -14   3   68.98   43.04
   0  -4   3    5.24   11.49
   1 -11   3  -14.15   32.69
   2 -15   1    9.49   47.90
   2 -12   2   -7.45   39.59
   3 -15   0   13.31   51.64
   3 -12   1   30.04   39.78
   3  -6   1   50.65   17.84
   4  -7   0   95.06   21.08
   6  -8  -3   14.26   23.69
   6  -5  -4  237.87   16.26
  -8   2  -3    2.24   20.69
  -7   1   0  128.23   15.76
  -7   2  -2   58.86   16.79
  -2 -11   5  -10.06   32.81
  -2  -7   5   51.22   19.67
  -2   2  -2   74.99    9.40
   0 -10   4   20.84   31.41
   0  -9   4    3.91   26.03
   0  -8   4    4.95   24.56
   1 -15   2   36.35   48.82
   1   2  -6   10.90   10.26
   4 -12   0   27.09   36.72
   4  -4  -1   26.42   10.99
   5 -14  -2   34.03   46.48
   5 -10  -1   -0.24   31.55
   5  -5  -2  158.77   15.51
   6 -12  -3  -13.99   37.82
   6  -7  -3   -0.33   20.52
  -6   3  -6   10.00   22.29
  -5   3  -5  132.49   18.72
  -2 -12   5   14.83   36.90
  -2   3 -10   -1.38   23.57
  -2   3  -7    0.30   18.26
  -1 -14   4   62.63   45.91
   0 -15   3   31.79   48.47
   0 -11   4   27.14   32.73
   0  -7   4   75.66   21.94
   2 -13   2    6.62   41.24
   3 -13   1    1.91   41.23
   3  -2  -1    4.26    6.34
   4 -15  -1   12.54   48.14
   4  -6   0   -4.96   17.57
   5 -11  -1    9.24   32.83
   5  -8  -1   34.54   23.79
   6 -15  -4   -3.28   46.50
  -6   2  -2  259.78   17.53
  -5   3  -6   13.31   20.29
  -4   3  -6   -3.12   18.71
  -3   3  -6   50.96   17.67
  -2   3  -8   -6.45   18.28
   0 -12   4   33.53   39.36
   0  -2   2  435.01    9.29
   1 -16   2  -24.14   51.92
   1 -13   3   57.84   41.64
   1   2  -7    4.69   11.95
   2 -16   1   -9.72   53.25
   2  -3   1  313.89   11.72
   3 -16   0  -13.12   52.99
   3  -5   1 1331.08   24.68
   4 -13   0   38.28   41.59
   5 -15  -2   17.61   48.10
   5 -12  -1   -4.92   36.71
   5  -7  -1   41.82   20.69
   6  -6  -3    0.27   18.53
  -8   1  -1    9.73   16.64
  -8   2  -4   21.68   21.69
  -7   2  -3   10.39   19.46
  -5   3  -7   -7.77   22.16
  -4   3  -8   29.56   22.65
  -4   3  -7   12.89   20.44
  -3   3  -9    4.95   22.02
  -3   3  -8   12.57   20.41
  -3   3  -7   31.33   19.03
  -2 -13   5  -11.49   38.46
  -2  -6   5   -7.62   15.71
   1  -5   3   21.35   14.36
   1   2  -9   -0.50   15.34
   1   2  -8   82.64   14.86
   3 -14   1   13.26   46.33
   3  -3   0    3.18    9.68
   6 -14  -3    3.03   48.07
   7 -11  -4    5.18   34.15
   7 -10  -4   -1.81   30.91
   7  -9  -4   17.35   28.99
  -4  -4   5 1851.85   19.16
  -1 -11   5    1.80   34.26
  -1 -10   5   44.92   29.41
  -1  -9   5    0.42   25.92
  -1  -8   5   -4.88   23.87
   0 -16   3    0.64   52.77
   0 -13   4   -2.54   40.52
   1 -14   3    5.03   46.27
   2 -10   3    0.32   31.15
   3  -9   2   20.39   28.77
   3  -8   2   10.33   25.21
   4 -14   0   25.35   46.02
   4  -9   1    1.34   30.07
   4  -5   0   32.06   15.20
   5 -13  -1  174.16   42.00
   5  -6  -1   94.14   18.45
   5  -3  -3    5.23    9.25
   6 -11  -2    6.55   36.12
   6 -10  -2  -11.52   29.85
   6  -9  -2   30.71   26.86
   6  -8  -2   12.57   25.39
   7 -12  -4   -0.50   38.46
   7  -8  -4  -23.47   25.45
  -7   0   1   35.25   13.48
  -4   1   0  160.82   10.77
  -3  -9   6   31.28   26.30
  -2 -14   5  -18.39   43.45
  -1  -4   4   43.17   11.43
   0   2  -5  -12.21   10.20
   2 -15   2  -16.89   51.09
   2 -11   3  -24.50   35.05
   2  -8   3   36.65   25.27
   3 -15   1    9.65   51.66
   3 -11   2   24.34   35.59
   3  -7   2   64.92   22.30
   4 -11   1  -29.77   34.89
   4 -10   1    1.28   31.41
   4  -8   1    5.53   25.10
   5 -14  -1   -8.68   46.09
   5  -4  -2   42.17   11.94
   6 -15  -3   17.09   49.51
   6 -12  -2    2.46   37.13
   6  -4  -4  138.68   13.36
   7 -13  -4  -25.58   42.96
  -7   2  -4  -12.68   19.43
  -6   2  -3  310.69   19.76
  -3  -8   6   41.87   22.85
  -1  -7   5   12.66   19.81
   0 -14   4   54.22   46.22
   1 -15   3  -16.37   50.49
   1 -11   4   -5.17   37.14
   1 -10   4   35.43   31.76
   1  -9   4   20.07   28.20
   2 -12   3  -31.04   38.83
   3 -12   2  -19.71   39.25
   4 -15   0   -8.18   50.81
   4 -12   1   33.38   39.91
   4  -7   1    2.05   21.85
   5 -10   0   -2.51   31.33
   5  -9   0   31.03   28.56
   7  -7  -4    9.84   22.82
  -9   1  -3    7.57   21.12
  -7   1  -1   78.83   15.91
  -2  -3   4  420.44   11.15
  -1 -13   5    8.57   41.44
  -1   2  -4   -5.72   10.18
   0 -15   4   22.76   54.83
   1 -12   4    5.71   41.91
   3 -13   2    1.23   43.49
   3  -6   2  334.87   21.82
   3  -4   1  334.09   15.20
   4 -13   1   51.62   43.35
   4  -2  -2    7.33    7.03
   5 -12   0   97.77   42.68
   5 -11   0    8.24   35.69
   5  -8   0    2.82   25.06
   5  -5  -1  107.04   17.24
   6 -14  -2   -1.24   50.06
  -7   2  -5   44.82   21.60
  -6   2  -4   83.75   18.94
  -3  -7   6  -11.93   20.26
  -2 -11   6  -10.66   36.98
  -2 -10   6   12.99   31.50
  -2  -9   6   19.39   29.39
  -1 -14   5   81.77   49.20
   0 -10   5   38.48   33.93
   0  -9   5   11.40   30.04
   0   2 -10   12.29   18.85
   0   2  -6   24.55   12.22
   1 -13   4    3.95   46.24
   1  -4   3   13.61   13.32
   3 -14   2   28.01   52.65
   4  -6   1   -9.40   18.73
   5  -7   0   27.03   23.74
   6  -6  -2   -4.79   18.88
   7 -12  -3   21.36   40.66
   7 -10  -3   11.63   32.62
   7  -9  -3  -14.00   29.08
  -2 -12   6   -5.32   39.68
  -2  -8   6    8.91   26.12
  -1   2 -11   14.27   22.66
   0 -11   5    8.25   34.80
   0  -8   5   60.94   27.29
   0   2  -9   11.16   17.53
   0   2  -8    5.44   15.63
   0   2  -7   -3.39   14.13
   2 -14   3   22.30   49.39
   4 -14   1   52.09   49.97
   4  -4   0  414.98   15.70
   5 -13   0   14.57   44.79
   6 -15  -2   47.15   54.43
   6 -11  -1    0.35   34.92
   6 -10  -1   -2.13   31.54
   6  -9  -1   -2.80   28.16
   7 -13  -3   20.25   45.88
   7  -8  -3   -6.34   25.50
   7  -6  -4   11.73   19.50
  -8   0   0    2.62   15.68
  -6   0   1    8.77   10.79
  -6   1  -1    3.73   13.92
  -6   2  -5  -10.34   19.75
  -5   2  -4  166.77   18.60
  -2   2 -11    8.56   25.16
  -1 -15   5   15.19   54.47
  -1   2 -10  -15.99   20.92
  -1   2  -5  -12.13   12.43
   0 -12   5   14.90   39.02
   1 -14   4  -14.84   48.93
   3 -15   2    7.39   53.14
   3 -10   3   12.57   35.85
   5 -14   0    2.01   48.92
   6 -12  -1   13.27   39.33
   6  -8  -1   13.00   25.29
  -8   1  -3    0.72   20.13
  -6   2  -6   46.60   21.97
  -4   2  -4   43.61   15.99
  -3  -6   6   -3.23   17.24
  -2  -7   6   -1.45   22.05
  -1  -2   3   25.57    6.58
   0 -13   5   -6.48   42.82
   0  -7   5  -15.55   21.35
   2 -15   3   14.08   53.06
   2 -10   4   26.07   33.85
   2  -9   4   27.56   32.51
   3 -11   3  -23.74   38.11
   3  -9   3   10.11   30.17
   3  -8   3   47.88   27.43
   4 -15   1  -24.51   53.48
   4 -11   2    3.01   37.91
   4 -10   2  -11.51   33.33
   4  -9   2   27.31   30.70
   5  -6   0   16.32   19.28
   6 -13  -1    0.04   45.34
   7 -14  -3   57.95   47.13
   7  -7  -3   18.91   23.01
  -7   1  -2  153.55   17.04
  -5   2  -5   63.27   19.10
  -3   2  -4   27.51   13.70
  -2   2 -10    7.96   21.81
  -1 -11   6  -22.51   37.15
  -1 -10   6   38.17   34.12
  -1  -5   5   12.61   15.17
  -1   2  -9    6.52   18.19
  -1   2  -8   -5.12   17.69
  -1   2  -6   36.17   14.30
   0 -14   5   -9.12   52.08
   1 -15   4   -9.37   54.66
   2 -12   4   17.01   41.59
   2 -11   4   43.25   37.54
   2  -8   4   21.05   26.83
   3 -12   3  -22.82   41.49
   4 -12   2   23.70   42.10
   4  -8   2    4.00   27.04
   4  -5   1   23.59   16.67
   5 -11   1   75.33   38.07
   5  -9   1  -11.51   30.37
   6 -14  -1   21.14   49.58
   6  -5  -2    5.41   16.50
  -8   1  -4   14.61   22.25
  -5   1  -1   52.15   12.41
  -5   2  -8   35.28   24.29
  -5   2  -7   -6.33   21.40
  -5   2  -6  194.05   22.02
  -4   2  -5    2.65   17.08
  -3   2 -10   -2.82   24.02
  -2   2  -9    7.20   21.29
  -2   2  -5   29.15   14.66
  -1 -12   6   17.89   39.73
   1 -10   5    8.59   33.57
   2  -2   1  209.74    9.36
   3 -13   3   19.70   47.04
   3  -7   3   -9.87   23.77
   4 -13   2   32.83   47.59
   4  -7   2    6.75   24.01
   5 -12   1   37.57   42.16
   5  -8   1   14.28   27.37
   5  -4  -1  398.51   15.81
   7 -12  -2   48.19   40.97
   7  -9  -2   20.79   31.11
  -4   2  -9   23.38   22.25
  -4   2  -8   -1.11   21.97
  -4   2  -6   -2.29   18.80
  -3   2  -9   14.03   21.95
  -3   2  -5   25.29   15.98
  -2   2  -8   39.74   18.96
  -1 -13   6    7.27   43.45
  -1  -8   6   33.09   25.15
   0  -6   5   10.39   19.18
   1 -12   5   -1.51   41.93
   1 -11   5   33.19   37.71
   1  -9   5  -17.27   30.04
   1  -5   4   10.97   16.71
   2  -7   4   45.50   24.40
   2  -3   2   86.07   11.23
   3 -14   3   -3.93   52.59
   3  -3   1  190.46   12.05
   4 -14   2    8.68   52.20
   5 -13   1   16.83   46.90
   6 -11   0  -15.92   37.80
   6 -10   0   18.96   33.70
   7 -13  -2   50.47   46.01
  -4   2  -7   -7.75   18.58
  -8   1   6   23.66   28.64
  -7  -8   1   22.09   29.63
  -6 -10   0   -1.48   28.49
  -5  -3   1  170.05   21.40
  -4  -4   0  164.94   18.58
   2   9   6  -12.59   12.34
   6   1   0   24.22   15.80
   6   3   1   26.70   16.48
  10   9   6   21.47   31.80
  10  10   7  -14.81   31.96
  10  12   9   17.79   35.28
  11  -2   1   24.38   39.15
  11   4   3  118.67   34.88
  11   7   5   56.66   35.50
  12   9   7   28.77   41.76
  12  12  10    9.09   48.98
  12  13  11   -0.16   47.76
  13   7   6  -10.37   39.86
  14   1   4  -10.05   53.10
  14   7   7   -1.50   51.83
  15   4   6   18.08   55.98
  -8  -4   3   -6.39   28.74
  -8  -2   4   84.37   28.34
  -6  -9   0   -6.97   27.44
  -2  -4  -1   49.22   12.37
   4   6   3  140.90   14.70
   5   1   0   13.90   14.56
   5   3   1   28.79   14.21
   6  -2  -1   -1.48   17.66
   6   6   3   47.45   18.43
   7  -3  -1    6.89   21.53
   8   2   1   17.10   24.60
   8   4   2   25.08   23.37
   8   7   4   12.96   24.46
   9  -2   0   45.28   29.89
   9   5   3  -12.99   29.42
   9   8   5   89.46   28.61
  10   0   1   60.84   32.62
  10   6   4   10.22   31.32
  12  -1   2   -5.83   43.89
  12   2   3   29.19   41.51
  12   6   5  148.22   41.74
  12  10   8   20.21   42.04
  12  11   9    7.45   43.87
  13   0   3   20.07   47.42
  13   3   4   30.68   43.25
  13   5   5   -0.80   44.59
  13   8   7   16.43   46.91
  13   9   8    7.37   51.88
  13  12  11    3.68   58.14
  14   3   5   31.39   55.89
  14   5   6   -0.80   54.74
  14   8   8   18.83   56.72
  15   3   6  -14.48   62.43
  -7  -7   1    8.66   28.31
  -7  -4   2  252.53   26.36
  -6  -8   0    7.64   26.33
  -4  -7  -1   29.61   21.42
  -4   2   3   27.11   14.56
  -2  -8  -2  979.84   23.52
   3   1   0 1731.10   19.32
   3   7   4   63.65   12.41
   4   1   0   12.89   12.15
   7   7   4   29.32   23.38
   8   8   5   12.65   27.34
   9   1   1   10.00   28.28
   9   9   6    6.70   28.91
   9  10   7    4.42   32.23
   9  11   8  -36.66   33.25
   9  12   9   10.59   34.47
  11   1   2   57.61   37.14
  11   5   4    3.96   37.78
  11   8   6   75.21   37.64
  12   4   4   13.37   39.40
  13   6   6  -23.53   49.29
  13  10   9  -12.74   50.19
  13  11  10   -1.49   52.13
  14   9   9   -9.37   55.63
  -8  -6   2   36.53   31.04
  -8   0   5  100.16   29.64
  -7   0   4  593.59   30.08
  -6  -2   2   -7.85   21.65
  -5   1   3   64.35   18.07
  -3  -5  -1  190.16   17.00
   7   0   0  107.24   21.77
   7   4   2   10.56   21.88
   8  -1   0    8.96   25.51
   9   3   2   -1.21   26.61
  10   2   2   -3.77   32.79
  10   4   3   83.59   31.76
  10   7   5   17.95   35.35
  11   3   3   26.42   37.61
  11   9   7   29.46   37.85
  11  10   8   13.24   42.72
  11  11   9   -1.02   43.26
  11  12  10    0.91   44.30
  12   7   6   68.74   41.87
  13   4   5   14.85   48.90
  14   2   5   53.13   56.80
  14   6   7   46.00   57.41
  15   2   6   16.89   61.92
  -9   0   6   10.70   32.73
  -7  -6   1    1.01   29.35
  -6  -7   0  133.84   28.61
  -6  -4   1   24.92   23.19
  -5 -10  -1   90.78   28.30
  -3   3   3   49.79   11.87
  -1  -6  -2  523.35   15.26
   3   8   5   15.64   13.50
   3   9   6   17.67   15.57
   4   7   4   48.81   15.13
   5   7   4   17.61   18.01
   6   7   4   61.94   20.73
   7   2   1  101.20   22.41
   7   8   5   16.36   23.98
   8   5   3   58.58   26.89
   8  10   7    9.84   29.17
   8  11   8   15.72   30.31
   9  -3   0   -9.89   31.14
  11   0   2   -8.28   39.53
  12   1   3   17.47   42.50
  12   8   7    8.26   45.68
  12  12  11   31.24   52.85
  13   7   7   11.22   51.80
  14   4   6    2.00   55.54
  14   7   8    4.62   58.41
  -8  -3   3   50.42   30.94
  -6   0   3  357.74   25.13
  -5  -9  -1   17.04   26.77
   0  -5  -2   40.79    9.79
   0   8   6   83.21    8.12
   2  -5  -2   26.43    3.56
   6   4   2    7.32   18.40
   7  -4  -1  -12.19   21.40
   7   9   6   55.29   26.88
   7  11   8   25.29   29.53
  10   8   6   30.40   35.72
  10  12  10   11.85   43.71
  11   6   5    7.15   36.58
  12   3   4  -12.96   42.90
  12   5   5   47.94   41.11
  12   9   8   -3.97   46.63
  12  10   9   22.08   49.63
  12  11  10   17.70   52.13
  13   1   4   -8.11   48.95
  13   8   8    2.08   54.46
  14   8   9    0.90   61.03
  -8  -5   2  -11.84   29.69
  -8  -1   4   -4.00   29.27
  -7 -10   0   11.24   34.26
  -6   3   5   28.97   22.71
  -5   4   5   24.53   18.64
  -4  -6  -1  681.84   24.73
  -3  -9  -2  228.85   23.39
   1   5   3   14.08    6.68
   4  10   7   -6.47   19.72
   5   8   5   24.68   19.51
   6   0   0   41.37   18.42
   6   8   5   12.70   21.01
   6  11   8  327.98   28.73
   7  10   7   19.70   25.98
   8   1   1   -5.22   24.78
   8   3   2  177.15   27.49
   9   0   1   -5.88   27.98
   9   7   5  -25.51   31.02
  10   5   4    5.34   34.77
  10   9   7   18.18   36.36
  10  10   8   26.70   38.09
  11   2   3  153.08   42.21
  11   4   4   11.85   38.87
  11   7   6   32.41   41.08
  13   5   6  -12.74   49.25
  13   9   9  -35.70   54.51
  13  10  10   48.91   57.10
  13  11  11   12.52   59.56
  14   3   6  -13.68   60.27
  14   5   7  -24.29   58.12
  -7  -1   3   67.04   26.59
  -5  -8  -1   -3.51   24.78
   4   9   6    8.39   17.14
   5   4   2    6.57   16.20
   5   9   6   30.07   20.44
   5  10   7   16.14   22.64
   6   2   1   18.33   19.34
   6   9   6   24.26   21.70
   6  10   7  107.63   25.25
   8   6   4  -13.90   26.99
   9   2   2   38.42   31.63
   9   4   3  -28.99   29.99
  10   1   2  103.66   34.26
  10   3   3   43.02   34.69
  11  -1   2    0.30   40.03
  12   6   6   -1.19   45.17
  13   0   4  104.95   53.14
  -7  -5   1   64.81   27.53
  -7   2   5  118.58   25.12
  -3   0   1 1712.55   23.09
   4   4   2   21.83   13.42
   7  -1   0  106.59   23.22
   9   8   6   25.25   32.64
   9  12  10   -4.86   36.66
  11   8   7   29.23   42.44
  11   9   8  141.06   47.21
  11  11  10    5.91   48.67
  11  12  11    7.62   48.37
  12  -1   3   46.80   46.87
  12   2   4   -4.60   43.36
  12   4   5   30.85   45.09
  12   7   7    1.05   46.42
  13   6   7   10.37   52.41
  14   2   6   17.97   61.70
  14   6   8  -24.03   59.43
  -8  -7   1   21.34   34.69
  -7  -8   0   44.82   32.26
  -6 -11  -1   95.72   34.59
  -3  -8  -2   95.87   19.45
   9   9   7    4.86   33.27
   9  10   8    8.10   34.26
   9  11   9   18.50   35.65
  10   6   5   45.64   35.79
  11  -2   2    1.41   38.06
  11   1   3   61.16   41.01
  11   5   5   36.10   40.36
  11  10   9   -0.86   44.45
  12  12  12   38.50   56.45
  13   4   6  -11.37   51.11
  13   7   8    2.63   55.56
  14   4   7    3.33   58.67
  14   7   9   -7.56   62.42
  -9  -2   4  -11.18   31.42
  -8  -4   2    9.31   29.07
  -8   1   5  -11.50   28.47
  -6   2   4   -4.95   21.88
  -5  -7  -1  -13.48   22.32
  -5  -4   0   51.94   20.99
  -4   5   5   45.56   15.12
   5   0   0  423.02   18.07
   7   3   2   66.50   23.00
   7   6   4   22.28   23.75
   8  -3   0  -10.03   25.76
   8   7   5    8.48   27.75
   9   5   4   -5.32   31.15
  10   0   2  141.52   34.83
  11   3   4   92.28   40.40
  12   9   9   -8.46   50.49
  12  10  10   19.40   52.86
  12  11  11    9.94   53.75
  13   8   9   56.67   56.29
  13  10  11    3.03   59.26
  13  11  12    0.38   60.78
  14   1   6   42.84   58.48
  -8  -2   3   44.98   28.17
  -7   1   4  377.43   27.64
  -6  -9  -1   -2.32   29.80
  -6  -1   2  112.54   22.03
  -5   3   4   -0.64   17.98
  -4 -10  -2   45.37   25.27
  -4   1   2   86.72   14.86
   5   2   1  114.93   15.31
   6  -4  -1   34.29   18.16
   7   1   1   86.67   22.21
   8   0   1   29.77   25.29
   8   4   3    1.75   26.22
   8   8   6   34.82   29.16
   8  11   9   11.41   34.20
  10   7   6   97.03   34.71
  10  12  11    9.44   43.93
  11   6   6   15.98   41.64
  12   1   4   44.60   44.53
  12   5   6   19.61   42.47
  13   1   5   11.28   51.50
  13   5   7   23.80   53.48
  13   9  10    7.32   53.31
  14   3   7   21.63   59.73
  14   5   8    8.49   55.08
  -8  -6   1   25.17   30.72
  -4  -9  -2   -0.14   25.17
  -4  -5  -1   40.20   19.07
  -3  -4  -1  164.65   15.39
   3  -2  -1    3.31    8.46
   5   5   3   61.16   16.74
   8   2   2   19.42   25.86
   8   9   7  -18.42   29.43
   8  10   8   -2.96   30.32
   9   1   2   30.09   30.15
   9   3   3   14.71   30.75
  10   2   3  458.74   36.38
  10   8   7  101.68   35.49
  12   3   5   -8.70   41.55
  14   6   9   20.16   61.68
  -9   0   5   -9.71   32.30
  -8   0   4  294.04   31.66
  -7  -4   1   40.50   26.33
  -7  -2   2    7.23   24.88
  -2  -6  -2   79.73   14.97
   2   5   3   93.00    9.90
   4   2   1   69.60   13.46
   6  -1   0 1088.18   25.71
   7  -2   0   11.26   20.57
   7   7   5   18.57   24.16
   8  -4   0   15.24   25.74
   9  -2   1  187.99   30.85
  10   9   8   -9.22   35.04
  10  10   9    3.98   36.91
  11   0   3   -0.40   35.04
  11   7   7   -0.13   39.55
  11  12  12    2.24   47.14
  12   6   7   45.26   44.00
  13   0   5   10.45   50.98
  13   6   8  -16.19   51.32
  14   2   7  -31.62   58.47
  -6  -8  -1    4.19   26.46
   1   6   4   46.83    8.23
   4   0   0  125.29   12.79
   4   5   3   40.96   13.93
   6  -5  -1   29.24   18.48
   6   3   2   -4.10   18.22
   6   6   4   25.01   18.94
   7   8   6   -2.14   25.11
   8   5   4    5.95   27.34
  11   2   4  123.26   37.55
  11   4   5   28.38   37.34
  11   8   8   98.13   41.54
  11   9   9   63.59   46.15
  11  10  10   24.84   46.08
  11  11  11    3.77   45.22
  12   4   6   16.63   46.32
  12   7   8   32.83   45.33
  12  11  12   12.55   55.91
  13   4   7   -5.53   52.84
  13   7   9   26.27   53.06
  14   4   8  -15.78   55.38
  -8  -3   2   17.55   30.92
  -7 -11  -1  136.24   36.68
  -7   0   3 1521.88   36.78
  -6   1   3   28.19   21.58
  -4  -8  -2   24.97   23.14
  -4   4   4   18.34   14.50
  -2  -3  -1  356.86   13.24
   3   5   3    6.58   10.85
   6   1   1  301.45   21.02
   7   4   3   14.54   21.22
   7   9   7   90.23   26.93
   7  10   8   -1.37   27.20
   8  -1   1    7.44   26.75
   9  -3   1   99.85   31.84
   9   7   6    8.11   30.27
   9  11  10  -18.02   37.67
  10  -2   2  -11.35   36.19
  10   3   4  363.33   39.27
  11  -1   3   96.86   39.58
  12  -1   4   30.82   45.73
  12   8   9   22.60   46.72
  12   9  10   19.39   52.91
  12  10  11   10.72   50.88
  13   8  10    2.26   54.10
  13   9  11   -1.40   55.71
  13  10  12   -1.09   57.87
  14   1   7  -19.86   59.58
  14   5   9    2.12   62.97
  -9  -1   4   36.56   31.64
  -8  -8   0   12.03   36.06
  -8  -5   1   -0.02   30.27
  -7 -10  -1    9.08   34.68
  -5 -10  -2   33.77   28.85
  -5   2   3   24.91   17.29
   5   6   4   31.17   17.03
   6   7   5  146.85   22.82
   7   0   1  100.69   23.08
   9   0   2  227.41   32.07
   9   4   4  160.08   30.93
   9   8   7   52.52   31.90
   9   9   8   13.39   35.04
   9  10   9   -1.55   36.13
  10   6   6   76.15   35.30
  10  12  12   26.09   46.67
  11  -2   3   52.95   42.52
  11   5   6   57.56   38.81
  12   5   7   -0.71   48.47
  13   5   8  -46.06   55.49
  14   3   8   34.89   57.37
  -8  -1   3   19.06   27.35
  -6  -7  -1   -2.27   25.47
  -6  -2   1   99.98   22.83
  -5  -3   0   77.81   19.82
  -2   1   1  183.43   10.17
   3   0   0   11.27    9.87
   6   8   6   27.59   22.35
   6   9   7   14.17   24.67
   6  10   8  141.65   27.56
   7   2   2  113.00   23.68
   8   1   2  124.34   27.58
   8   3   3    3.82   26.68
   8   6   5   10.07   28.32
   9   2   3   20.59   30.78
  10   7   7  -16.67   38.62
  10  11  11    5.27   47.42
  11   1   4   93.35   40.47
  11   6   7   -3.88   43.55
  11  12  13   53.00   55.09
  12   3   6  -18.54   46.93
  13   3   7    5.53   54.47
  13   6   9   -0.64   57.73
  14   2   8   -8.84   63.04
  -7  -9  -1    6.41   30.52
  -6  -4   0    5.30   23.19
  -5  -9  -2  228.27   29.58
  -4  -2   0    0.92   15.32
   1   8   6   -0.34   11.53
   2   6   4   23.50   10.89
   4  -3  -1   79.93   11.77
   4   6   4   31.81   15.10
   5   3   2   -4.07   16.08
   5  10   8  141.22   26.38
   6  -2   0    5.57   19.01
   7   5   4  125.17   25.45
   8   7   6   24.28   31.54
   8  11  10  127.15   38.04
   9   5   5   95.98   34.11
  10   0   3   57.99   38.01
  10   4   5    0.37   37.16
  10   8   8  121.16   41.09
  10   9   9   27.15   44.06
  10  10  10   16.66   42.90
  11   7   8  -10.65   48.21
  11  11  12   -2.48   53.15
  12   6   8   -1.76   49.12
  12  11  13  -20.06   60.20
  13   0   6  -16.95   54.40
  13   7  10   20.91   60.33
  13   8  11   23.42   65.52
  13   9  12  -37.62   65.93
  -9  -2   3   21.45   31.45
  -8  -7   0  137.03   33.61
  -7  -3   1    9.08   25.24
   3   6   4   19.06   12.97
   5   8   6    1.35   21.84
   5   9   7   23.96   23.22
   6   4   3   32.69   20.17
   7  -4   0   -1.50   23.41
   8   8   7    5.66   32.59
   8  10   9   29.33   35.63
   9  -1   2   80.88   33.23
  10   2   4 1239.83   47.62
  11   0   4   67.07   43.75
  11   4   6  -14.46   44.89
  11   8   9   26.15   47.39
  11   9  10   23.87   51.73
  11  10  11   36.94   50.14
  12   7   9   14.32   51.53
  12   8  10   29.06   55.43
  12   9  11   10.67   60.45
  12  10  12   34.37   59.48
  13   2   7   60.17   56.75
  13   4   8   12.40   57.31
  14   1   8   14.00   64.19
  14   3   9    0.33   67.01
  -7  -8  -1   26.22   31.84
  -7  -5   0   27.93   27.19
  -6 -11  -2   44.43   34.12
  -6   0   2  251.34   24.11
  -5  -5  -1   54.30   21.45
  -4  -7  -2  616.73   25.21
  -4  -4  -1   -2.59   16.39
  -3  -6  -2  229.32   18.74
  -2   4   3  144.61    8.97
   4   7   5   -4.60   16.43
   4  10   8  103.99   22.85
   8   9   8   11.52   31.99
  11   2   5   76.22   44.91
  12   4   7   20.78   49.23
  13   5   9   69.57   62.64
  -8  -4   1    9.67   29.70
  -8  -2   2   48.81   28.26
  -8   1   4   27.21   28.78
  -7   2   4  145.54   25.21
  -5  -8  -2  236.10   27.02
  -4   3   3   60.57   14.10
  -1  -9  -3    8.48   16.46
   2   9   7    2.35   15.31
   3  -7  -2   38.83    8.52
   4   3   2   49.82   15.08
   4   9   7   29.99   20.19
   7  -1   1  118.16   24.65
   7   6   5   13.94   25.26
   7  11  10   -9.89   35.37
   8   4   4   74.11   28.87
   9   1   3  175.62   33.21
   9   3   4   -3.37   32.32
   9  11  11  168.38   45.41
  10  -1   3    9.52   38.04
  11  -1   4   23.78   44.33
  12  -1   5  -12.29   47.91
  12   5   8   14.82   53.77
  13   1   7    5.35   57.18
  13   3   8   -2.62   60.85
  13   6  10   40.47   64.76
  -9   0   4   87.89   32.89
  -8  -6   0    4.57   30.75
  -6 -10  -2   69.10   31.53
  -5   1   2    7.23   16.89
   2   8   6   -0.85   13.65
   3   8   6   28.94   16.28
   3   9   7   12.02   17.74
   5  -5  -1   92.77   17.06
   6   0   1  445.98   23.22
   6   2   2  264.22   21.77
   7   3   3  -10.34   23.44
   8  -3   1   14.21   27.78
   8   0   2  151.85   27.86
   8   2   3  285.53   31.66
   9  -2   2   44.64   33.94
   9   7   7    8.71   35.29
   9  10  10   -8.89   41.73
  10  11  12    6.79   51.64
  11   5   7   24.81   45.15
  11  11  13   -4.01   60.03
  12   1   6   15.52   51.82
  13   7  11   96.61   63.58
  13   8  12    1.61   67.56
  -9  -5   1   40.00   34.57
  -9  -3   2  -10.35   32.26
  -6   3   4   12.47   21.12
  -3  -3  -1  141.44   14.66
  -3  -1   0 2215.69   25.74
  -3   6   5    9.35   11.88
  -2  -5  -2 1037.85   20.45
   5   4   3   28.41   16.82
   7   1   2   50.77   23.65
   7   7   6   -5.01   26.09
   7  10   9    4.70   31.81
   9   8   8   38.70   36.65
   9   9   9   19.57   37.41
  10  -2   3    8.91   38.99
  10   3   5  117.35   39.01
  10  10  11   25.02   48.54
  11  -2   4    2.39   45.24
  11   1   5  129.15   45.73
  11   3   6   -5.60   46.05
  11   6   8   76.75   47.28
  12   3   7  -12.60   49.83
  12   6   9   -0.81   52.22
  12   7  10    7.80   59.11
  12   9  12  -20.97   63.36
  12  10  13   57.69   62.51
  13   4   9   42.76   63.49
  -8  -9  -1   55.24   35.36
  -8   0   3  158.06   30.12
  -7   1   3  893.70   31.40
  -6  -9  -2   65.90   30.17
  -2  -9  -3  209.92   19.62
   6  -3   0   11.56   17.85
   7   8   7  -10.53   27.05
   7   9   8   16.51   28.39
   8  -4   1   12.60   29.56
   8   5   5   -9.83   29.06
   9  -3   2   45.99   33.66
   9   4   5   11.20   33.91
  10   7   8   29.23   41.01
  10   8   9  132.09   43.99
  10   9  10   36.19   47.43
  11   7   9   -6.97   48.33
  11   8  10    4.02   52.82
  11   9  11   46.53   53.80
  11  10  12    5.50   54.43
  12   8  11    0.03   57.70
  13   2   8   18.29   59.13
  -9  -1   3  105.49   31.62
  -7 -11  -2   26.65   35.19
  -7  -2   1   33.66   24.44
   4  -1   0  135.41   13.38
   8  11  11   20.52   40.05
   9   0   3  155.37   33.31
  12   0   6   -3.93   49.95
  12   4   8    4.43   51.87
  13   5  10  -17.05   60.62
  -8  -8  -1   24.05   33.51
  -8  -3   1   84.21   29.61
  -6  -5  -1   42.84   24.01
  -6  -1   1   71.15   21.58
  -6   2   3  296.59   23.96
  -4  -6  -2   80.77   18.39
   4   1   1   86.58   13.48
   6   6   5   12.91   22.11
   7   4   4  -13.85   24.37
   8  -1   2  -20.49   28.56
   8   6   6  -10.21   30.54
   9   2   4   75.13   33.21
  10   0   4  170.34   41.26
  10   4   6   -2.29   38.50
  11   0   5   37.41   42.71
  11   4   7   -0.90   45.31
  12  -1   6   17.41   53.89
  12   2   7   24.02   50.20
  13   1   8   34.58   59.77
  13   3   9   19.69   60.15
  13   6  11   -0.52   62.89
  -8  -5   0   39.34   28.11
  -7 -10  -2   40.35   32.38
  -7  -6  -1  539.58   32.63
  -6  -8  -2    6.74   26.20
  -5  -4  -1   -6.96   20.09
  -4 -10  -3   81.13   25.98
  -3  -9  -3   14.12   20.96
   6   7   6   23.95   25.05
   6  10   9   13.56   28.62
   8   3   4   21.27   28.93
   8   7   7  -17.50   31.66
   8   9   9   -4.40   36.24
   8  10  10    9.20   35.04
   9   5   6   21.43   34.77
   9  11  12   22.97   46.78
  10   2   5  837.00   46.31
  10  11  13    3.71   54.68
  11   2   6   13.49   43.68
  11  11  14   16.02   59.61
  12   5   9   -9.46   52.55
  12   9  13   49.19   66.34
  13   0   8  -26.78   63.68
  13   4  10   -0.34   65.60
  -9  -4   1   -7.82   33.24
  -8  -1   2    5.64   27.30
  -7   0   2   46.51   25.23
  -5   4   4   48.69   17.87
  -3  -5  -2  467.33   19.00
  -3   5   4   10.87   11.85
   4   4   3  193.82   15.83
   5   2   2  712.23   22.41
   6  -4   0   19.07   20.67
   6   3   3    7.58   19.80
   6   8   7   -0.65   25.25
   6   9   8   43.72   26.84
   8   1   3  276.23   30.59
   8   8   8   -9.91   32.50
   9  -1   3   14.47   34.67
   9   6   7   12.21   36.23
  11   5   8  -14.80   46.52
  11  10  13   39.30   58.24
  12   3   8  -16.57   52.11
  12   6  10   29.03   56.28
  12   7  11    9.92   58.92
  12   8  12    5.86   60.70
  13   2   9  -23.72   61.64
  -9  -2   2    7.95   31.49
  -9   1   4   27.30   31.74
  -8  -7  -1  207.72   34.18
  -7  -9  -2   25.88   30.71
  -5   0   1   35.76   16.87
  -3   1   1  212.13   13.06
  -2  -8  -3   75.64   18.07
   2   3   2  406.33   11.27
   5   0   1  371.56   19.61
   6  -1   1   16.44   19.26
   7   0   2   -9.65   23.41
   7   2   3   14.85   24.25
   7   5   5  110.05   27.10
   7  11  11    9.76   36.25
   9   3   5   90.83   35.26
   9   7   8    3.95   37.63
   9   9  10    4.73   42.06
  10  -1   4  383.97   41.59
  10   6   8  130.93   42.99
  10  10  12   44.00   48.64
  11   3   7  -14.96   48.36
  11   6   9   12.86   48.64
  11   7  10   43.83   50.20
  11   8  11   83.46   55.60
  11   9  12   -5.86   55.10
  13   5  11   11.82   63.87
  -8   2   4   11.36   27.79
  -6  -7  -2   -0.58   27.19
  -5  -6  -2  149.25   24.27
  -4  -9  -3   60.29   24.29
   5  10   9  324.56   28.93
   6   1   2   16.86   19.35
   8  -2   2  102.15   29.87
   8   4   5   19.15   30.11
   9   1   4    0.68   33.32
   9   8   9   18.50   38.23
  10   1   5  187.23   43.12
  10   3   6   90.83   40.54
  10   7   9   42.01   43.62
  10   8  10  171.61   46.99
  10   9  11    7.31   47.12
  11  -2   5  -10.43   44.30
  11   1   6    2.17   45.12
  12   0   7   18.40   52.53
  12   4   9   41.17   55.28
  13   1   9  -16.98   62.19
  13   3  10   15.40   63.06
  -7  -8  -2  282.25   34.10
  -6   1   2    8.34   21.22
  -5 -10  -3   35.00   26.95
  -5   3   3   -0.79   16.85
  -3  -8  -3   64.68   19.91
   5   9   8   13.00   24.74
   6  -5   0   11.87   21.83
   7   6   6   62.15   27.48
   7  10  10    2.31   34.06
   8  11  12   -2.57   42.17
   9  -2   3   13.32   35.72
  10  -2   4    1.05   40.94
  10  11  14  -11.86   58.61
  11   4   8   12.64   47.44
  12  -1   7   10.23   56.41
  12   5  10   13.77   58.00
  13   0   9    0.04   66.84
  13   4  11   99.53   66.51
  -9   0   3   36.87   32.73
  -8  -2   1   -5.24   27.71
  -8   1   3    1.90   28.03
  -7  -5  -1   -1.50   26.65
  -6  -4  -1   40.80   23.08
   3   1   1  385.77   13.19
   4   5   4    2.40   15.56
   5   8   7  -13.68   22.17
   6   4   4   -1.99   21.62
   7   7   7   34.95   29.95
   7   9   9   -9.76   32.79
   8   0   3   80.37   30.90
   8   2   4   50.43   31.36
   9  11  13   19.97   50.18
  10   4   7  -12.04   40.69
  11   0   6  -29.24   44.68
  11  10  14   24.82   60.90
  12   6  11    9.75   58.85
  12   7  12   -0.63   61.44
  12   8  13   24.55   62.49
  13   2  10    1.84   65.46
  -9  -5   0   -0.53   34.10
  -9  -3   1   42.99   32.74
  -8  -9  -2   35.34   36.93
  -8  -6  -1   23.61   31.35
  -7  -1   1  -14.88   23.75
  -6  -2   0  141.47   22.85
  -5  -9  -3   25.65   25.91
  -4  -5  -2   -0.08   16.84
   3   4   3  702.81   16.68
   4  10   9    1.30   24.20
   7  -4   1   27.99   26.20
   7   3   4   28.30   25.41
   7   8   8   37.50   29.50
   8  -3   2   27.64   30.14
   8   5   6   -8.69   30.74
   8  10  11   -7.53   41.01
  10  -3   4  -25.89   41.66
  10   0   5   35.15   41.83
  10  10  13    1.97   54.90
  11   2   7   11.27   46.10
  11   5   9   -5.81   49.76
  11   9  13  -24.69   57.96
  12   3   9  -53.34   54.66
  -6 -10  -3   10.36   30.55
  -4  -8  -3  124.43   22.45
   5   3   3  110.32   18.38
   7  -1   2  150.45   26.94
   8   6   7    9.43   32.66
   8   9  10   31.00   38.94
   9   0   4  629.03   39.51
   9   2   5  153.36   36.28
   9   5   7   25.04   37.14
  10   2   6  186.08   42.01
  10   5   8   46.61   43.13
  10   9  12   10.75   51.73
  11   6  10  -15.50   50.09
  11   7  11   28.44   53.05
  11   8  12   46.02   56.42
  12   4  10  -15.71   58.17
  13   1  10   12.14   66.00
  13   3  11   -7.69   65.11
  -9  -1   2   -6.93   30.32
  -7   2   3   25.34   23.79
  -5  -3  -1    7.29   18.88
   4  -2   0   50.78   13.28
   4   2   2  203.36   15.54
   4   9   8   21.80   21.60
   6  -2   1   13.58   19.79
   6  10  10   31.49   31.39
   7  -5   1   11.61   27.72
   7   1   3   21.18   24.90
   8  -4   2  -12.05   31.82
   8   7   8    7.77   33.74
   8   8   9    4.31   35.08
   9   6   8   23.09   38.68
   9   9  11    0.08   42.72
  10   6   9  108.90   45.61
  10   7  10   -7.13   46.19
  10   8  11  -11.00   47.79
  10  11  15   -7.33   62.20
  11  -2   6   -5.73   50.15
  11   3   8   28.56   48.54
  11  10  15   22.32   65.20
  12   2   9   20.33   57.00
  12   5  11   -3.92   60.58
  12   6  12   -7.53   65.61
  12   7  13   14.65   63.84
  -8  -8  -2   16.83   33.06
  -8   0   2    7.74   26.65
  -7 -11  -3   25.74   34.90
  -6  -9  -3   24.16   29.51
  -6   0   1   14.25   20.20
  -4   1   1    4.75   13.69
  -2  -7  -3   18.10   15.26
   4   7   6   49.14   17.93
   4   8   7    9.75   19.43
   6   2   3   13.21   20.36
   8  -1   3    0.20   30.35
   8   3   5   11.08   30.59
   9   7   9   57.65   40.46
   9   8  10   -0.22   40.67
   9  11  14    8.30   53.13
  10  -1   5   11.47   40.00
  10   3   7  -14.49   41.15
  11   4   9   16.05   53.10
  11   9  14   -1.39   64.90
  12  -1   8   14.24   60.19
  -9  -4   0    9.63   32.56
  -8  -5  -1   52.43   30.35
  -5  -8  -3   14.36   22.76
  -5  -5  -2   93.69   21.66
  -5   2   2   44.14   16.00
  -3  -7  -3   21.88   17.10
  -3  -2  -1  630.56   17.80
  -2  -4  -2  384.16   14.63
  -2   3   2  268.05   10.14
  -1  -7  -3  825.28   17.96
   5  -1   1   58.74   16.97
   6   0   2   47.27   19.80
   6   6   6   13.37   23.94
   6   9   9   26.86   29.22
   7   4   5  -12.10   25.94
   8  11  13   -3.11   42.99
   9  -1   4  -11.65   34.18
   9   3   6   -2.69   35.97
  10   1   6   29.09   40.85
  10  10  14    0.98   56.69
  11   5  10   -1.11   51.12
  11   8  13   14.34   58.61
  12   3  10   37.11   59.13
  -9  -6  -1    5.25   35.23
  -7 -10  -3   30.62   31.88
  -7   1   2  264.06   26.27
  -2   0   0   75.41    9.01
   3   5   4   61.99   12.30
   3   9   8    4.40   18.62
   5  -4   0   79.57   17.47
   5   1   2  553.87   21.36
   6   7   7  158.93   26.28
   6   8   8   -1.10   25.67
   7  10  11   32.57   34.99
   9   1   5   41.14   35.56
   9  10  13   44.73   51.17
  10  -2   5   31.24   43.20
  10   4   8   11.36   43.20
  10  11  16  -10.01   64.48
  11   0   7  -12.05   46.87
  11   2   8   16.85   48.58
  11   6  11   -0.97   54.09
  12   4  11  -24.68   60.47
 -10   0   3    1.49   37.30
  -9  -2   1   44.79   31.87
  -8  -7  -2    6.52   33.91
  -7  -6  -2  616.92   32.90
  -7  -2   0    7.62   24.14
  -4  -7  -3    5.81   19.65
  -3  -4  -2  103.25   14.61
   5   4   4 1071.26   26.03
   7   5   6   20.74   27.90
   8   4   6    9.24   31.53
   8  10  12  -14.86   40.46
   9   4   7   85.96   38.50
  10  -3   5   16.28   44.31
  10   5   9   -2.89   45.13
  10   9  13  -11.75   52.25
  12   0   9   34.99   59.25
  12   2  10  -16.52   59.07
  12   5  12   74.20   62.71
  12   6  13  -22.43   64.36
  -9   1   3    4.55   31.51
  -8  -1   1   62.66   27.61
  -7  -9  -3   -4.82   30.11
  -6  -8  -3    6.26   25.90
  -6   3   3  320.33   23.90
  -4   5   4   69.09   14.76
   3   8   7   43.75   16.21
   5  10  10  334.20   29.95
   6  -3   1  -18.63   19.42
   7   2   4   24.52   26.02
   7   6   7   43.00   29.41
   7   9  10   13.18   32.88
   8   9  11   46.05   38.68
   9   9  12   30.27   44.91
  10   0   6   -3.98   40.90
  10   2   7   -1.41   41.91
  10   6  10  113.71   48.35
  10   7  11   26.13   48.74
  10   8  12  -22.35   45.62
  11   3   9   20.71   50.52
  11   9  15   21.06   64.34
  12  -1   9   -6.51   59.15
  12   3  11   12.81   60.67
  -8 -10  -3   64.05   38.92
  -6  -5  -2   33.67   23.75
  -5  -7  -3    6.27   23.80
  -4  -4  -2   38.53   16.48
  -4  -2  -1   85.83   15.99
  -3   0   0    8.58   12.37
   3   7   6   36.50   15.15
   4   3   3    5.35   14.43
   5   5   5 1234.68   29.02
   6   3   4  182.02   22.20
   7   0   3  383.44   28.63
   7   7   8  -12.71   30.01
   7   8   9    3.54   30.96
   8   2   5  -10.27   30.73
   8   5   7   -9.58   30.28
   8   6   8   14.08   34.45
   8   8  10   17.49   37.06
   9  -3   4    5.15   37.39
   9   0   5  533.36   42.68
   9   2   6   35.21   36.96
   9   5   8  -18.84   35.17
   9   6   9  166.01   41.86
   9   7  10  101.58   42.60
   9   8  11   18.51   43.75
  10  10  15  -21.19   58.66
  11  -2   7   -5.04   49.40
  11   4  10   13.15   52.46
  11   8  14    3.07   60.81
  12   1  10   44.96   61.23
  12   4  12   -3.76   62.26
  -9  -5  -1   -4.38   33.60
  -9   0   2   -4.18   32.13
  -8   2   3   39.26   29.14
  -7   0   1   48.64   25.04
  -6  -1   0   19.26   20.75
  -5   1   1   19.82   17.68
   2   9   8   -1.51   15.23
   5   9   9   95.30   25.81
   7  -3   2   -6.30   26.86
   8   0   4  -19.21   29.79
   8   7   9   -0.84   35.43
  10  -1   6   -5.45   44.38
  10   3   8   14.06   43.78
  10   9  14    1.57   56.31
  11   0   8  -16.27   52.05
  11   2   9   -5.88   50.19
  11   5  11   -4.42   53.51
  11   6  12   -9.23   57.03
  11   7  13   -3.56   54.46
  12   0  10   -3.37   64.67
  12   5  13  -15.85   64.88
  -9  -3   0    4.98   32.00
  -8  -9  -3   10.04   36.30
  -8  -4  -1  120.90   30.35
  -7  -8  -3   88.18   31.90
  -6   2   2   71.02   21.12
   2   5   4    4.68   10.15
   5  -5   0   34.92   18.46
   5   6   6   10.90   20.54
   5   7   7   14.62   23.12
   5   8   8   -3.50   23.96
   6  -1   2  199.01   22.92
   6  10  11   56.06   31.58
   7   3   5    9.56   26.78
   8  -3   3   -1.39   31.54
   9  10  14   13.17   50.01
  10   1   7   12.72   42.21
  10   4   9    5.63   45.76
  10   8  13   -5.38   53.03
  11   8  15    0.58   68.57
  12  -1  10    1.09   65.22
  12   2  11   53.79   61.65
  -8  -6  -2    3.85   30.75
  -8  -2   0   45.75   27.84
  -6  -7  -3  541.82   29.96
  -5  -4  -2   15.97   20.04
  -4 -10  -4   36.41   25.56
  -3  -6  -3   -6.39   16.23
  -3   3   2   30.24   11.23
   1   4   3   33.53    6.82
   4  -3   0   67.08   13.85
   5   2   3   33.87   17.89
   6   4   5    7.97   21.30
   7  10  12   24.53   37.21
   8   3   6   -7.30   32.50
   8  10  13   13.48   44.17
   9  -1   5   30.86   38.57
   9   3   7   22.95   34.93
   9   9  13   -8.53   47.98
  10  -2   6  -23.68   42.39
  10   5  10    6.70   47.52
  10   6  11   16.79   49.18
  10   7  12   54.93   52.00
  11  -1   8   25.36   51.48
  11   3  10   -2.09   52.80
  11   7  14  -11.37   61.74
  12   1  11  -14.74   62.63
  -8   1   2   34.07   28.12
  -7  -5  -2   60.64   26.93
  -5 -10  -4  102.65   28.49
  -4  -6  -3  169.53   20.21
  -4   0   0  138.08   15.89
   2  -7  -2    5.44    5.22
   2   6   5   32.36   11.65
   5  -2   1  290.18   18.80
   6   9  10  -15.59   29.19
   7  -4   2   -7.18   27.94
   8  -1   4   40.06   32.80
   8   9  12   -1.34   43.52
   9   1   6   47.15   37.49
   9   8  12   -5.00   45.87
  10  -3   6    4.92   47.07
  10   0   7   -8.08   45.41
  10   2   8   30.42   44.74
  10   9  15    0.17   60.22
  11  -2   8   16.27   55.81
  11   1   9  -22.17   50.95
  11   4  11    3.79   54.98
  11   5  12   12.16   58.92
  11   6  13  -10.98   60.45
  12   0  11    4.21   67.85
  12   2  12    6.26   69.13
  -9  -1   1  116.70   31.11
   4   4   4  -11.09   14.83
   4   9   9   75.50   24.33
   5   0   2  341.46   20.87
   6   8   9   64.29   28.43
   7   1   4   93.29   27.13
   7   4   6    9.62   28.00
   7   9  11   15.56   35.07
   8   1   5  116.10   32.70
   8   4   7   21.55   34.18
   9   5   9  -34.19   40.68
   9   6  10  237.22   44.49
   9   7  11   48.34   44.52
   9  10  15  -21.60   54.32
  11   2  10   34.36   53.00
  -8  -8  -3   19.17   32.68
  -7 -11  -4   36.22   34.79
  -7  -7  -3  452.96   32.24
  -7  -1   0   39.58   23.62
  -6 -10  -4   42.63   30.23
  -6  -4  -2   -1.29   22.22
  -5  -6  -3  166.30   22.67
   4   1   2  372.34   17.02
   5  -6   0   16.98   18.60
   5  10  11  210.66   33.30
   6  -5   1   58.26   22.43
   6   6   7   19.50   25.31
   6   7   8   93.13   27.41
   7  -5   2    7.18   28.45
   7   5   7   58.47   30.17
   7   8  10   17.66   33.69
   8   7  10   43.97   38.30
   8   8  11   -6.16   39.16
   9  -2   5   47.15   37.05
  10   3   9   33.73   46.54
  10   8  14   25.40   56.30
  11   7  15   19.71   64.72
  -9  -6  -2   -4.74   34.61
  -9  -4  -1    8.31   32.16
  -8   0   1   16.52   27.85
  -6   1   1   -0.81   20.49
  -5  -9  -4  157.03   26.44
  -4  -9  -4   45.89   23.29
  -3  -9  -4    7.97   21.19
   1   8   7   16.24   12.41
   4  -1   1  424.19   17.04
   4   5   5   19.99   16.96
   4   8   8   62.54   22.76
   6   2   4  186.75   24.36
   7   6   8    7.47   30.97
   7   7   9   20.20   32.43
   8   6   9   -7.89   36.16
   8  10  14   20.81   46.38
   9  -3   5   51.61   40.06
   9   2   7    7.06   35.65
   9   9  14   45.96   50.83
  10   1   8   26.30   45.11
  10   4  10  -22.16   47.90
  10   5  11    2.78   49.88
  10   6  12   -2.79   51.37
  10   7  13   10.15   53.34
  10   9  16   35.72   62.92
  11   3  11  -15.81   56.08
  11   4  12   30.85   59.34
  11   5  13   30.44   60.24
  11   6  14   -1.67   61.74
 -10   0   2   21.57   33.39
  -9  -2   0  -11.30   30.02
  -8  -5  -2   -4.05   26.92
  -7 -10  -4    8.44   31.05
  -6  -2  -1   23.40   19.51
  -5   0   0  485.28   20.32
   4   7   7   -2.98   18.88
   5   3   4  411.39   21.10
   6  -2   2  260.11   23.58
   6  10  12    3.99   35.49
   7  -2   3    1.76   27.23
   7   2   5   19.52   27.38
   7  10  13   21.93   39.76
   8  -2   4   19.04   31.01
   8   2   6   19.86   33.14
   9   3   8    9.05   39.60
   9   8  13   26.78   48.56
   9  10  16  -11.26   57.52
  10   8  15   11.48   63.48
  11  -2   9   -4.49   58.83
  -8  -7  -3    3.07   30.91
  -7   2   2   52.08   23.23
  -6  -9  -4   59.35   27.51
  -4   3   2   10.27   12.87
   1   5   4   12.30    7.92
   1   7   6   -9.49   10.96
   3   3   3   69.14   12.34
   5   9  10   55.82   28.62
   6   0   3  742.43   27.90
   8   0   5   -6.92   31.69
   9   7  12   11.99   49.67
  10  -3   7  -28.99   49.73
  10   0   8    6.82   48.25
  10   2   9    2.21   46.01
  11   2  11   27.12   57.41
  -9   1   2   -8.88   30.62
  -8 -10  -4  123.56   38.60
  -5   4   3   58.87   16.82
  -2  -9  -4   79.70   18.70
   1   6   5  -12.97    9.21
   3   9   9    4.12   21.03
   5  -3   1  223.16   19.41
   5   4   5 1179.94   29.13
   6   3   5   -6.54   23.19
   6   9  11   -6.44   33.95
   7   0   4    6.44   26.40
   7   9  12   45.50   40.35
   8  -3   4   22.59   34.47
   8   8  12   -7.59   44.30
   8  10  15    9.39   52.95
   9  -1   6   69.08   38.51
   9   1   7   69.92   39.57
   9   6  11   64.13   45.38
   9   9  15   -2.74   55.47
   9  10  17  -22.00   64.01
  10   3  10    2.36   48.48
  10   7  14   -7.42   57.61
  11   3  12  -25.80   57.84
  11   4  13  -17.17   61.16
  11   5  14  -13.01   63.52
  -8  -1   0   10.76   26.43
  -7  -9  -4   -6.76   29.51
  -7  -6  -3 1002.69   35.68
  -7  -2  -1  105.57   24.63
  -5  -8  -4  -14.38   23.58
  -4  -8  -4  131.80   23.34
  -4  -3  -2   60.12   15.02
   4  -4   0  457.59   16.75
   5   8   9    1.91   26.14
   7   3   6    2.84   28.59
  10  -1   8    5.58   48.76
  10   4  11  -15.09   50.37
  10   5  12   -5.55   52.27
  10   8  16  -34.38   64.01
  11  -2  10   46.60   61.38
  11   1  11   29.64   58.10
  -9  -5  -2   15.91   33.24
  -9  -3  -1   -6.25   30.77
  -7   1   1   20.12   23.10
  -6  -8  -4   -9.31   27.09
  -6   0   0   62.36   20.05
  -5  -3  -2   -3.91   18.34
  -4  -5  -3   56.78   18.42
   5   1   3   12.53   17.61
   6  -3   2   15.33   22.02
   6   8  10    4.37   32.38
   7   8  11  -10.59   35.42
   7  10  14   23.95   45.79
   8  -4   4   81.61   35.01
   8  -1   5    4.05   33.98
   8   1   6   98.10   34.39
   8   4   8   18.19   33.00
   8   6  10  -20.08   38.56
   8   7  11   36.20   40.47
   9  -2   6   25.70   38.87
   9   8  14   -1.04   51.00
  10   1   9   11.56   46.68
  10   7  15   35.52   59.49
  11   0  11   18.13   59.17
  11   2  12   -5.56   59.47
  11   3  13  -46.87   61.16
  11   4  14  -24.81   63.90
  -9   0   1    4.32   29.30
  -8  -4  -2    5.88   28.51
  -5  -5  -3   79.50   21.02
  -5   3   2  573.37   20.37
  -4  -1  -1  114.60   15.27
  -3  -5  -3   17.39   14.85
  -3  -1  -1  458.56   15.80
  -3   2   1   22.27   11.14
   0   4   3   24.02    3.79
   3   4   4   37.63   13.50
   3   8   8  127.10   18.91
   4   2   3   85.46   14.27
   5  -1   2  168.79   19.12
   5   6   7  191.17   24.15
   6   4   6    2.77   24.10
   6   7   9   23.25   30.88
   6  10  13    5.06   39.27
   7   4   7    7.63   29.61
   7   7  10   39.85   34.67
   8   9  14    2.73   46.45
   8  10  16   12.00   56.56
   9  -3   6   10.66   41.75
   9   0   7   70.81   39.68
   9   3   9  -16.04   41.24
   9   7  13  -24.51   49.39
   9   9  16    1.62   58.46
  10  -2   8   22.95   47.59
  10   2  10   10.37   49.19
  10   6  14   51.80   57.95
  11  -1  11    9.91   63.49
  -8  -6  -3   93.09   30.93
  -8   2   2    4.24   25.87
  -7  -8  -4   26.56   30.85
  -6  -5  -3  414.06   26.59
  -4   2   1  148.43   14.42
  -2   2   1 2685.82   19.78
   6   6   8    7.60   27.21
   7  -4   3   56.74   30.07
   7  -1   4    2.03   26.64
   7   1   5   66.83   28.20
   7   5   8    1.87   31.13
   7   6   9   46.78   33.45
   9   4  10   40.63   44.01
   9   5  11   16.32   45.63
   9   6  12   21.35   47.06
  10  -3   8    0.28   48.61
  10   3  11   49.32   51.27
  10   4  12   39.98   52.43
  10   5  13   10.11   56.17
  11  -2  11   -3.42   61.22
  11   1  12   12.63   59.70
  -9  -1   0   16.33   31.33
  -8  -2  -1   13.14   26.66
  -7   0   0  100.31   24.57
  -6   4   3   -0.26   19.93
   3   5   5    3.22   14.82
   4   9  10  269.21   28.27
   6  -1   3  295.44   24.75
   7   9  13  -24.46   39.63
   8  -2   5   61.02   35.44
   8   2   7   16.03   34.29
   8   8  13   20.58   44.18
   9  -1   7  -11.25   41.73
   9   1   8   76.28   40.87
   9   8  15   -5.06   55.39
  10  -1   9   70.63   52.18
  10   1  10   30.73   48.85
  10   7  16   -8.48   62.43
  11   0  12  -12.36   62.00
  11   3  14   79.04   63.41
  -8  -8  -4   12.20   33.85
  -8   1   1   18.10   26.65
  -7  -5  -3  189.41   28.91
  -5  -7  -4    1.82   22.96
  -2  -5  -3  134.95   14.41
   3   6   6    1.27   14.48
   5   9  11   26.84   30.92
   6   9  12   17.10   36.87
   7  -5   3    6.58   30.59
   7  10  15   -8.80   48.33
   8   0   6 1147.84   43.92
   8   3   8  -10.07   35.74
   8   7  12   45.22   42.60
   8   9  15   10.98   50.20
   9   7  14   14.64   51.31
  10   6  15  -22.00   59.67
  11  -1  12    4.04   63.77
  11   1  13  -33.02   65.12
 -10   0   1   14.54   34.85
  -9  -6  -3   17.98   33.91
  -9  -4  -2   39.68   31.88
  -6  -7  -4   68.52   25.09
  -6  -1  -1  320.89   22.82
  -6   3   2   14.53   20.12
  -5   2   1 1480.77   26.12
  -4  -7  -4   73.00   19.73
   4  -5   0   38.75   14.65
   4  -2   1  371.63   16.38
   4   0   2  159.41   15.20
   4   3   4   91.76   16.38
   5   2   4   25.25   18.85
   7   2   6   10.42   28.58
   7   8  12  -21.53   37.53
   8  -3   5   18.58   36.13
   8   4   9   17.65   37.74
   8   5  10   23.19   39.08
   8   6  11  149.57   42.05
   9   2   9    4.59   41.87
   9   8  16  -52.19   58.44
  10  -2   9   15.63   49.95
  10   0  10   25.47   49.82
  10   2  11  -39.35   49.83
  10   3  12   11.62   54.10
  10   4  13  -10.58   56.89
  10   5  14  -31.39   57.61
   3   1   2 4999.75   34.00
   4   8   9  196.01   24.76
   6  -5   2   20.79   24.53
   6   2   5   52.82   22.24
   6   8  11   56.26   35.22
   7  -2   4   -4.29   26.55
   7   0   5   10.49   29.49
   8   8  14   10.28   47.08
   9  -3   7    6.24   43.87
   9   0   8   14.35   40.80
   9   3  10    0.07   43.78
   9   4  11   12.39   45.36
   9   5  12   -0.27   47.75
  10   6  16   27.77   63.29
  -9  -2  -1   43.74   30.01
  -8  -5  -3   58.06   29.40
  -8   0   0    7.67   26.69
  -7  -7  -4    4.56   27.34
  -6 -10  -5   -0.64   28.90
  -5 -10  -5  -10.12   27.57
  -3  -7  -4   98.53   18.09
   5  -5   1  158.97   20.74
   5   8  10  123.95   29.33
   6  -2   3  309.55   26.38
   7   3   7   23.93   27.75
   7   7  11   22.26   36.14
   7   9  14    8.84   43.25
   8  -1   6  345.35   37.45
   8   1   7  156.12   36.07
   8   9  16   -5.54   53.46
   9   7  15   53.12   56.36
   9   8  17    6.55   61.96
  10   1  11   13.80   51.01
  10   2  12   18.06   54.21
  10   4  14    9.85   59.13
  10   5  15   26.71   60.17
  -8  -3  -2  201.15   29.16
  -7 -10  -5   69.91   32.83
  -7  -1  -1   85.05   23.30
  -6   2   1  -10.10   19.67
   2   8   8   12.83   16.32
   3  -3   0   11.56   10.12
   4   4   5   41.95   16.74
   4   7   8  372.17   23.61
   5   0   3   42.23   18.20
   5   3   5  199.52   21.47
   6   0   4  325.06   26.05
   6   3   6    2.04   24.63
   6   7  10   14.25   30.83
   7  -3   4    3.49   29.18
   7   4   8    5.58   31.45
   7   5   9   16.82   33.59
   7   6  10    8.44   34.18
   8   2   8   37.40   36.51
   8   7  13  -11.54   45.44
   9  -1   8   70.70   41.92
   9   1   9    6.31   42.38
   9   6  14   -4.46   51.97
  10  -2  10  -12.03   53.07
  10   0  11   21.22   53.01
  10   3  13   -1.60   55.87
  -9   1   1   41.43   30.05
  -8 -10  -5   63.72   37.55
  -8  -7  -4   -8.55   30.43
  -6  -4  -3   41.52   23.49
  -5  -4  -3   15.95   19.56
  -4 -10  -5   28.18   24.49
  -4   1   0  147.24   14.34
   2   3   3  171.33   10.19
   3   9  10  -23.86   22.41
   4   6   7   47.49   18.61
   5   7   9  110.83   26.17
   6   4   7    7.53   26.41
   6   6   9    4.80   29.33
   6   9  13   -5.52   39.31
   7   8  13   16.11   40.33
   8  -2   6   18.09   36.79
   8   6  12  254.20   45.18
   8   8  15   14.20   49.27
   8   9  17    5.13   56.70
   9   2  10   52.27   44.89
   9   5  13    0.24   50.44
   9   7  16   -5.77   57.89
  10  -1  11   10.33   58.17
  10   1  12   -5.50   55.45
  10   4  15  -37.15   61.22
  -9  -5  -3    2.96   32.10
  -6  -9  -5  115.89   30.77
  -5  -2  -2  801.03   23.97
  -5   1   0  457.84   19.72
   3  -1   1 6799.84   37.00
   5  -6   1    6.38   19.49
   5   5   7   23.74   22.80
   5   6   8   19.00   24.07
   6   5   8  118.22   28.56
   7  -1   5  191.08   31.71
   7   1   6    3.31   28.77
   7   9  15   -8.23   48.77
   8   0   7 1879.36   51.34
   8   3   9    8.92   37.29
   8   4  10   68.56   39.72
   8   5  11   18.40   40.70
   9   0   9   96.63   43.55
   9   3  11   74.23   46.57
   9   4  12    4.97   47.38
  10   2  13    7.71   57.61
  10   3  14   25.63   59.70
  -9  -3  -2   14.88   30.25
  -9   0   0   25.84   30.04
  -8  -1  -1   10.32   26.89
  -7  -9  -5   30.01   31.26
  -7   2   1   -0.38   22.79
  -6  -2  -2  274.78   22.95
  -5  -9  -5   -7.14   25.55
  -5  -6  -4   48.94   21.06
  -4  -2  -2  237.95   16.87
  -3   1   0   42.19   11.22
   5   9  12   -2.41   32.67
   6  -3   3   20.23   25.32
   7  -4   4   -0.46   30.36
   7   7  12    9.51   38.44
   8  -3   6   -5.36   37.78
   8   7  14   16.61   47.31
   8   8  16   14.09   56.53
   8   9  18    9.79   58.78
   9  -3   8   53.59   43.93
   9   6  15    5.95   54.96
   9   7  17   15.98   62.17
  10   0  12    0.76   56.61
  -8  -9  -5  -20.77   34.60
  -7  -6  -4   10.16   26.05
  -6   1   0 1259.10   28.82
  -4  -6  -4   48.24   18.71
   2   4   4  115.21   11.69
   4   1   3   64.09   15.43
   6   1   5  260.61   26.48
   6   8  12   -2.92   34.25
   7  -5   4  -23.35   32.33
   7   2   7   -7.13   30.24
   7   6  11   12.09   39.55
   8  -4   6    2.91   40.11
   8   1   8  506.41   41.57
   8   6  13   51.56   48.65
   9  -1   9  -39.87   43.47
   9   1  10   21.69   44.71
   9   2  11   -8.41   49.29
   9   4  13  -10.38   52.89
   9   6  16    6.37   61.98
  10  -2  12   22.64   62.90
  10  -1  12   22.20   58.22
  10   1  13  -13.05   56.45
  10   2  14    6.36   60.05
  10   3  15  -45.36   61.92
  -8  -6  -4   -5.28   28.79
  -8  -4  -3    3.01   27.61
  -7  -2  -2  129.58   23.97
  -4  -9  -5   48.28   23.65
  -3  -2  -2  538.66   16.83
  -1   7   6   35.13    6.44
   2   6   6  193.26   14.59
   3   2   3  201.82   13.76
   3   8   9    9.79   20.15
   4  -3   1   38.69   14.14
   5  -3   2   71.29   19.29
   5   1   4   68.65   19.58
   5   8  11   64.95   33.08
   6  -1   4  228.93   26.81
   6   9  14   17.50   41.92
   7  -2   5   36.19   30.74
   7   3   8   26.30   32.22
   7   5  10    6.11   37.65
   7   8  14   43.76   43.59
   7   9  16   -7.40   51.03
   8   2   9   12.81   40.70
   8   8  17   21.70   60.05
   9   3  12   25.57   48.84
  10   0  13   44.96   60.16
  -9  -1  -1  -14.94   29.84
  -7   1   0  120.76   22.86
  -6  -8  -5   12.91   26.48
   2   5   5  264.88   13.60
   6  -4   3   22.83   25.30
   6   7  11   61.01   33.08
   8   3  10   38.72   39.73
   8   4  11   27.09   41.03
   8   5  12    9.37   43.03
   8   7  15    7.81   49.60
   9  -3   9    7.03   49.80
   9   0  10   10.32   44.77
   9   5  15   39.19   56.73
   9   6  17   13.07   62.08
  10  -1  13  -11.14   61.45
  -8  -2  -2   28.90   25.76
  -8   2   1    9.29   24.55
  -7  -8  -5  -12.56   27.28
  -5  -8  -5   14.18   24.46
   1   8   8   58.84   15.66
   4  -1   2  327.50   16.51
   5  -1   3  107.08   18.47
   7   7  13   43.08   40.37
   7   9  17   34.97   54.76
   8  -2   7  167.04   39.95
   8   0   8  160.61   41.18
   8   6  14   48.57   50.94
   8   8  18   -1.00   59.76
   9  -1  10   24.59   49.24
   9   1  11   38.05   47.66
   9   2  12   -0.86   51.81
   9   3  13   -2.58   53.20
   9   4  14   -1.64   54.85
   9   5  16   11.65   63.23
  -9  -4  -3   -0.02   30.49
  -8  -8  -5   10.53   30.57
  -5   0  -1  341.17   18.65
  -3  -6  -4   37.73   16.05
   4   2   4  150.00   17.06
   5   7  10   -2.30   28.69
   5   9  13    0.23   35.38
   6  -5   3   81.62   26.71
   6   3   7   31.87   26.50
   6   5   9   -6.78   31.38
   6   8  13   -6.94   39.37
   7  -3   5   55.89   31.74
   7   8  15   10.33   44.34
   8   7  16   -4.42   53.88
  -8   1   0   13.16   25.34
  -2   1   0  439.46   11.51
  -1  -8  -4   14.06   13.63
   3   3   4   13.44   12.73
   4   7   9  102.79   24.39
   4   9  12   56.24   31.81
   5  -4   2   90.04   19.77
   6  -2   4   88.88   25.80
   6   0   5   93.74   26.68
   6   4   8    9.04   27.70
   6   9  15    8.45   43.78
   7  -1   6    4.03   31.85
   7   6  12   25.05   38.52
   7   9  18   -1.75   57.67
   8  -4   7   11.50   40.32
   8   5  13   19.47   45.57
   8   7  17   -4.15   59.81
   9  -3  10   28.91   51.37
   9  -2  10  -10.61   47.37
   9   4  15   16.80   57.03
  -9  -2  -2   32.55   28.86
  -7  -5  -4  131.96   25.89
  -7   0  -1  131.22   22.21
  -6  -3  -3    4.65   20.40
  -5  -3  -3  116.41   19.68
  -4  -8  -5   15.09   21.25
  -3  -9  -5    0.77   19.42
   3   6   7   60.57   17.49
   3   9  11   39.93   26.78
   5   3   6   27.24   21.79
   5   6   9    0.74   25.39
   7  -4   5  101.72   33.00
   7   2   8   13.70   32.22
   7   5  11   -1.76   36.71
   7   7  14   -3.87   45.95
   7   8  16   56.96   51.73
   8  -1   8  181.50   38.94
   8   2  10   -1.29   39.56
   8   3  11   78.56   41.81
   8   4  12   41.77   43.76
   8   6  15    2.79   50.04
   9   1  12   20.36   49.33
   9   2  13   -8.99   51.81
   9   3  14   -9.32   53.76
   9   4  16   14.11   59.18
  -8  -5  -4   11.34   27.37
  -7  -7  -5   21.17   26.42
  -1   2   1   17.73    5.47
   3   4   5   -3.85   14.11
   3   5   6   28.34   15.27
   4  -4   1   70.23   15.26
   4   3   5  155.18   18.23
   4   6   8  106.61   23.13
   5   5   8  -10.69   23.97
   5   8  12    8.77   33.08
   6   7  12    9.44   34.41
   6   9  16   20.67   46.90
   7  -5   5   -1.62   32.26
   7   3   9   -9.25   33.12
   8  -2   8  104.24   41.10
   8   7  18   -5.83   60.25
   9   3  15   29.55   56.91
  -9  -5  -4   -7.06   30.91
  -9   1   0   -6.70   27.46
  -8  -7  -5   45.21   29.88
  -8  -3  -3   19.64   25.94
  -8   0  -1   41.93   24.14
  -7 -10  -6   13.25   30.99
  -4  -5  -4   -7.90   17.38
  -4  -3  -3   22.64   15.34
  -3   0  -1 1515.83   20.81
   4   4   6  182.59   19.34
   4   5   7   28.40   19.84
   5   0   4  143.90   20.04
   5   9  14   53.36   38.11
   6   8  14    8.15   40.89
   7  -2   6   16.17   31.94
   7   0   7   44.12   31.24
   7   6  13    8.99   42.82
   7   8  17    3.84   55.17
   8   0   9  -21.95   37.48
   8   6  16   10.27   53.86
   9  -3  11    9.16   51.83
   9   1  13   16.33   53.26
   9   2  14    3.82   54.95
  -6 -10  -6   22.71   27.83
  -5  -7  -5   55.52   22.46
  -5   4   2   34.39   14.56
  -4   4   2   94.73   12.25
  -4   5   3   83.01   11.58
   1   7   7   86.64   13.31
   2   8   9   -9.16   19.09
   3   0   2 4087.56   30.87
   4   8  11  338.05   31.70
   5  -2   3  731.82   23.88
   6  -3   4   44.66   25.26
   6   6  11    2.75   32.35
   7   7  15    4.37   45.07
   7   8  18    6.30   58.21
   8  -4   8    2.94   42.35
   8   2  11    6.69   41.82
   8   3  12    7.96   43.89
   8   4  13    3.81   44.84
   8   5  15   15.07   54.09
   8   6  17  -22.80   55.55
   9  -2  12   30.42   57.87
   9  -1  12  -35.52   51.93
   9   0  13   20.25   56.54
   9   2  15   -1.91   57.21
   9   3  16  -20.98   59.21
  -9   0  -1    6.93   28.28
  -7  -1  -2   46.04   22.05
  -6   4   2   -4.56   17.05
   4   0   3  100.07   15.28
   5   7  11   -0.60   31.01
   6  -1   5   10.22   24.25
   6   2   7  -11.57   26.22
   6   5  10    0.43   30.88
   6   9  17  -12.20   46.56
   7   1   8   42.87   32.65
   7   5  12   59.94   39.02
   8  -1   9    3.90   38.03
   9  -3  12  -12.97   54.55
   9  -1  13   -8.97   58.03
   9   1  14  -14.05   54.16
  -8  -9  -6   11.24   31.70
  -8  -1  -2  110.45   25.03
  -7  -9  -6   69.42   30.25
  -6   3   1    5.27   17.83
  -5 -10  -6   -0.27   25.13
  -5   3   1 1061.31   21.65
   3  -2   1   80.23   10.68
   3   8  10   -2.52   21.37
   4  -2   2  246.27   16.35
   4   9  13   31.67   31.91
   6   3   8   -8.15   27.46
   6   7  13  -18.41   35.90
   7  -1   7   44.28   33.53
   7   2   9   -8.32   33.39
   7   3  10    6.53   35.11
   7   6  14   16.62   43.12
   7   7  16    3.50   47.77
   8  -2   9   99.16   42.89
   8   0  10   -0.79   39.78
   8   4  14   67.44   48.33
   8   5  16    2.88   53.57
   9  -3  13   16.77   61.92
   9  -2  13   19.24   56.50
   9   0  14    4.74   56.26
   9   1  15   -8.73   58.68
  -7  -6  -5   32.70   25.04
  -7  -4  -4    2.01   23.40
  -7   3   1    3.19   20.37
  -6  -9  -6   27.18   27.12
  -6  -4  -4   14.22   20.73
  -4  -7  -5  -17.08   18.76
  -4  -1  -2  383.50   16.95
  -4   3   1   87.97   12.63
  -3  -8  -5    6.54   18.09
  -3   5   3   98.96    9.42
  -2  -6  -4   32.13   13.89
   4  -5   1   40.53   15.85
   5   1   5   -7.91   19.25
   5   6  10   63.13   29.65
   5   9  15    2.54   39.21
   7  -4   6   49.39   33.45
   7   7  17  -19.99   54.15
   8   1  11   28.93   42.35
   8   2  12    2.90   43.67
   8   3  13   32.07   45.52
   8   4  15  -16.49   54.00
   8   5  17   24.88   56.77
   9  -1  14    8.40   59.09
  -9  -1  -2   38.57   27.19
  -8  -6  -5   12.94   27.78
  -8  -4  -4   74.12   26.66
  -6   2   0    0.05   17.64
  -5   2   0 1853.37   26.93
  -3  -3  -3   69.98   13.19
   4   7  10    5.86   24.84
   5  -3   3   44.22   20.33
   6  -5   4   13.32   27.67
   6  -2   5    5.46   25.93
   6   6  12   -1.52   34.41
   6   8  16  -14.77   46.58
   7  -2   7  398.16   37.30
   7   0   8  500.97   39.16
   7   5  13  164.43   41.88
   7   6  15  116.05   48.38
   7   7  18   -7.69   57.33
   8  -4   9    6.08   44.44
   8  -1  10  -14.44   41.15
  -9  -4  -4  171.46   31.01
  -7  -2  -3   35.14   21.90
  -7   2   0   -3.36   19.96
  -6  -2  -3    6.42   19.17
  -5  -9  -6   15.31   24.26
  -5  -4  -4 1245.71   28.33
  -3  -5  -4   53.74   14.51
  -3   4   2   62.28    9.25
  -3   6   4    2.67    8.28
   1   6   6  619.49   14.76
   2   7   8   80.23   16.75
   3   7   9   62.46   21.49
   5  -1   4  232.48   20.58
   5   2   6  130.76   22.56
   5   5   9   18.54   25.47
   6   7  14  -17.16   37.58
   7   1   9    2.25   35.67
   7   4  12   63.48   38.79
   8  -2  10    6.59   44.06
   8   0  11    6.50   42.84
   8   1  12   14.11   46.78
   8   2  13   14.21   45.48
   8   3  14   13.77   46.81
   8   4  16   -6.27   54.60
  -8  -8  -6   53.11   30.03
  -8  -2  -3  288.79   27.08
  -7  -8  -6   14.64   26.19
  -5  -6  -5  317.05   22.53
  -2  -9  -5    9.21   15.86
   4   6   9   31.33   23.47
   4   8  12    3.07   29.11
   5   3   7  -18.49   21.93
   5   4   8   -1.34   23.52
   5   7  12    9.52   31.93
   5   8  14   20.04   37.21
   6   5  11   15.02   32.33
   6   8  17   12.12   49.15
   7  -3   7    5.38   34.14
   7   3  11   14.91   36.80
   7   5  14   11.74   45.19
   7   6  16   12.32   47.86
   8  -4  10   21.89   47.62
   8   3  15    0.57   52.21
   8   4  17   -3.41   57.25
  -9  -2  -3   16.82   27.03
  -7   1  -1  111.10   21.67
  -6  -8  -6   28.51   25.70
  -6   1  -1   32.57   18.20
  -5  -2  -3   35.98   17.64
  -4   2   0   50.57   12.70
   1   3   3   43.71    6.94
   4  -6   1   -0.10   16.15
   6   2   8   33.98   27.71
   6   3   9   -1.57   28.98
   6   4  10  -11.25   30.58
   6   6  13   18.89   38.41
   6   7  15  -18.71   43.05
   6   8  18   20.32   52.41
   7  -4   7   14.75   36.56
   7   6  17    2.36   53.47
   8   0  12   -9.88   47.25
   8   1  13  -10.02   48.69
   8   2  14   -5.38   49.69
   8   3  16    5.32   55.09
  -8   1  -1    3.86   23.63
  -5   1  -1   67.47   15.34
  -4  -4  -4    2.85   16.29
   1   5   5   70.60    9.49
   3   6   8   18.61   18.91
   4  -3   2   10.53   14.70
   4   5   8    5.46   21.94
   5  -4   3   13.90   20.23
   5   6  11   41.60   30.80
   6  -1   6  109.39   26.05
   6   8  19  -35.49   51.38
   7  -5   7   64.69   36.78
   7   0   9  200.28   38.20
   7   4  13   79.66   41.63
   7   5  15   -8.31   45.38
   7   6  18   -0.86   54.88
   8  -4  11   22.18   50.71
   8  -3  11   -4.54   49.30
   8  -2  11    6.13   43.31
   8   2  15  -34.55   52.72
  -8  -5  -5   -0.80   25.98
  -7  -5  -5  113.41   24.78
  -3  -7  -5  128.41   17.39
   1   4   4  103.23    8.24
   2   6   7   50.64   14.03
   4  -1   3  619.90   19.34
   4   3   6   -9.48   17.02
   4   4   7   -3.11   18.14
   5   0   5   47.11   20.30
   6  -4   5   25.97   28.19
   6   5  12   48.30   36.46
   6   7  16  -12.77   45.48
   7  -2   8  119.39   36.10
   7   1  10   66.13   35.76
   7   2  11   89.09   39.43
   7   3  12   -9.25   37.49
   7   5  16   12.06   50.51
   8   0  13   -4.62   47.17
   8   1  14   25.10   50.27
   8   2  16   -9.29   54.67
  -9   1  -1   17.44   26.42
  -8  -7  -6   16.93   28.13
  -8  -3  -4   36.84   24.87
  -7 -10  -7   44.67   29.49
  -7  -7  -6   12.48   24.75
  -7   0  -2    5.90   19.92
  -5  -8  -6   -0.78   21.96
  -4  -9  -6   11.35   20.57
  -4  -6  -5  157.69   18.95
  -2   0  -1   16.71    8.28
   2   2   3  512.81   12.39
   4   7  11   -6.27   26.38
   5  -2   4  206.96   22.26
   5   7  13   28.51   32.15
   6   0   7  132.16   27.63
   6   6  14    4.94   37.37
   6   7  17   -9.72   48.03
   7  -3   8   32.35   36.06
   7   4  14   44.64   42.93
   7   5  17   35.91   53.80
   8  -4  12   22.35   53.62
   8  -1  13   10.25   52.64
   8   0  14    9.09   53.48
   8   1  15   17.85   52.78
  -8   0  -2  139.39   23.57
  -6  -3  -4  184.96   21.07
  -4  -2  -3   86.93   13.55
   1   8   9    6.53   15.43
   2   5   6   14.20   12.69
   2   8  10   -1.64   19.30
   4   8  13   68.61   31.46
   5   1   6   -3.68   20.68
   5   8  16  -11.92   41.16
   6  -5   5   51.03   28.19
   6  -2   6   49.49   27.13
   6   4  11   13.30   32.14
   6   7  18  -12.34   51.54
   7  -4   8   14.08   36.38
   7  -1   9    4.73   33.88
   7   3  13   34.03   41.07
   7   4  15    4.56   47.14
   7   5  18   -7.09   54.60
   8  -4  13   14.41   57.12
   8  -3  13   -2.80   55.59
   8  -1  14   47.30   54.84
   8   1  16    8.57   55.16
  -9   0  -2  231.26   27.18
  -6 -10  -7  117.66   28.50
  -6  -7  -6   16.08   22.05
   3  -3   1  214.87   11.87
   3  -1   2 1628.65   20.64
   3   3   5  150.09   14.35
   3   4   6  114.78   14.96
   5  -6   3  130.60   22.98
   5   2   7   32.58   22.18
   5   4   9   12.22   24.80
   6   1   8   12.27   27.24
   6   2   9   13.17   28.93
   6   3  10   34.15   30.71
   6   5  13   18.49   35.29
   6   6  15   36.97   40.21
   7  -5   8    8.20   37.14
   7   0  10  -15.11   34.85
   7   1  11    7.30   36.06
   7   2  12    4.91   38.16
   8  -3  14   -5.38   55.81
   8  -2  14   -6.30   53.28
   8  -1  15   -4.78   56.10
  -2  -8  -5  110.57   15.83
   2   4   5   12.54   10.89
   3   7  10  -16.32   21.92
   4   6  10  107.60   23.89
   5   6  12   11.30   29.96
   5   7  14   55.18   34.02
   5   8  17   -5.17   40.89
   7  -2   9    8.49   34.37
   7   3  14   -2.53   42.66
   7   4  17   13.72   51.20
  -8  -6  -6  -10.39   28.10
  -8  -1  -3  258.91   24.85
  -7  -9  -7   97.69   27.18
  -7  -1  -3    9.32   20.25
  -5  -3  -4  386.89   19.54
  -3   2   0  270.78   11.75
   4  -4   2  161.62   16.04
   4   0   4 1102.66   23.77
   4   8  14   38.44   32.91
   5  -1   5   20.95   19.91
   5   8  18   -7.31   43.91
   6  -3   6    4.47   25.12
   6  -1   7  -10.28   25.67
   6   4  12   10.83   33.64
   6   6  16   -7.54   41.04
   7  -3   9   20.65   35.14
   7  -1  10   71.01   35.67
   7   2  13   -1.15   39.60
   7   3  15   51.51   45.60
  -9  -1  -3  143.77   26.53
  -8  -4  -5   14.59   24.50
  -7  -6  -6   49.86   23.81
  -7  -4  -5    4.27   22.42
  -5  -7  -6   -2.66   20.51
  -4  -8  -6  106.01   20.34
  -3  -4  -4   36.63   13.41
  -2  -5  -4   15.47   12.18
   0   7   7    1.99    9.99
   4   7  12   17.09   26.45
   6   0   8  -11.17   26.51
   6   3  11   -1.74   31.34
   6   5  14   25.96   37.41
   6   6  17   -8.11   44.76
   6   6  18    4.72   49.26
   6   6  19    9.21   51.95
   7  -5   9  -17.85   36.97
   7  -2  10  -22.27   37.72
   7   0  11   20.26   35.96
   7   1  12   23.08   38.38
   7   3  16    7.69   49.23
   7   3  17    4.69   54.08
  -8  -8  -7   27.79   28.59
  -6  -9  -7   26.44   25.11
  -5 -10  -7   11.38   23.45
   2   7   9    2.46   16.50
   4  -2   3   65.86   14.02
   4   1   5  417.06   19.75
   5   6  13   42.67   31.59
   6  -2   7   99.53   28.81
   6   1   9  -15.64   28.26
   6   2  10   34.57   30.44
   6   5  15  111.90   40.67
   7  -3  10   -3.01   38.08
   7  -1  11    4.48   36.85
   7   1  13   32.00   41.26
   7   2  14    6.14   41.85
   7   2  15   -1.38   48.01
  -8  -2  -4   70.60   23.43
  -7   3   0    6.00   19.13
  -6  -6  -6    5.64   22.67
  -6  -4  -5   18.71   19.47
  -6   4   1   30.37   16.16
  -4   0  -2  157.87   13.50
  -3  -6  -5  411.81   17.78
   1   7   8   64.08   13.63
   4   4   8  158.41   21.01
   4   8  15   15.90   34.09
   5  -4   4   10.73   20.48
   5   0   6   28.01   20.30
   5   4  10    1.05   26.51
   5   7  16  -12.14   36.90
   6   4  13   38.74   34.89
   6   5  16    4.53   40.99
   7  -5  10  -23.20   39.90
   7  -4  10   -2.17   37.74
   7   0  12    0.46   37.88
   7   1  14    8.66   44.74
   7   2  16    0.84   49.01
   7   2  17   -0.81   51.91
  -9  -2  -4   56.36   25.95
  -7   2  -1   -0.64   18.30
  -6   3   0    3.45   16.34
  -4  -5  -5    5.69   14.77
  -4  -3  -4   92.34   14.86
  -3  -9  -6    0.42   17.50
  -3  -2  -3  209.08   13.36
   3   0   3    8.00   11.11
   4   2   6   -0.81   16.54
   4   3   7   20.91   18.59
   4   6  11    7.14   24.22
   4   7  13   -3.47   29.62
   5  -5   4  120.10   23.26
   5  -2   5   85.05   20.53
   5   1   7    9.49   21.35
   5   2   8   20.78   23.15
   5   3   9   17.36   24.36
   5   5  12   53.01   31.47
   5   7  17    4.04   40.57
   5   7  18    1.01   44.63
   5   7  19   11.47   49.43
   6  -3   7   31.93   28.78
   6  -1   8    1.17   27.05
   6   4  14   34.38   37.32
   6   5  17  -10.23   44.29
   6   5  18   -9.71   48.52
   6   5  19   17.08   50.32
   7  -5  11   11.55   45.81
   7  -4  11    5.40   42.46
   7  -3  11    6.24   39.58
   7  -1  12   10.58   39.15
   7   0  13    5.45   41.30
   7   1  15  -10.31   46.84
   4   8  16   -6.25   33.56
   5  -6   4    8.19   22.82
   6   0   9   57.04   28.97
   6   1  10   27.57   30.06
   6   4  15   22.07   41.94
   7  -2  12   14.59   39.66
   7  -1  13   -6.45   41.15
   7   0  14   10.97   44.24
   7   0  15    5.77   50.69
   7   1  16    3.68   49.64
  -8  -7  -7    9.51   28.16
  -8  -5  -6    4.49   24.33
  -8   1  -2    2.32   21.66
  -7   1  -2  150.15   20.38
  -6  -8  -7   10.48   23.37
  -6  -2  -4  164.56   19.17
  -6   2  -1   10.44   16.05
  -5  -9  -7   29.47   22.50
  -3   1  -1 6813.93   36.09
   2   6   8   89.26   15.37
   3  -4   1  321.21   12.34
   3   5   8   -0.75   15.15
   4  -6   2    5.17   15.44
   4  -1   4   75.91   15.12
   4   8  17    8.81   39.19
   5   4  11   15.67   28.81
   5   6  15   18.15   34.55
   6  -5   7   12.47   30.35
   6   3  13    5.09   34.68
   6   4  16   11.32   40.79
   7  -4  14  -13.74   52.92
   7  -2  13    7.25   42.93
   7  -1  14   39.55   45.69
   7  -1  15    6.77   46.77
   7   0  16  -25.27   49.39
  -9   1  -2   84.85   23.40
  -8  -3  -5    7.73   22.81
  -7  -5  -6    7.32   21.89
  -5  -6  -6   -4.70   18.89
  -5  -4  -5 1167.84   26.24
  -5   3   0   78.93   13.49
  -5   5   2  169.86   13.17
  -4  -7  -6   31.55   17.50
  -2  -7  -5   10.48   13.17
   1   8  10   16.80   16.94
   4  -7   2   -1.91   16.45
   4  -3   3  187.81   15.80
   4   5  10    5.72   22.15
   5  -3   5  137.86   22.14
   5  -1   6   63.28   21.23
   5   5  13   68.92   30.75
   5   6  16   37.28   36.66
   6   3  14   71.55   37.46
   6   4  17   15.75   45.15
   6   4  18   37.59   47.71
   7  -3  14   14.69   48.23
   7  -2  14  -10.23   45.88
   7  -2  15  -26.00   50.55
  -9   0  -3  149.69   26.12
  -8   0  -3   61.99   22.70
  -7 -10  -8    8.60   27.04
  -7  -7  -7   15.58   24.65
  -7  -3  -5   37.14   20.56
  -6   1  -2  203.96   18.54
   3  -2   2  260.25   12.38
   3   1   4   28.13   10.94
   3   4   7  110.59   15.50
   3   8  14    1.72   28.23
   4   6  12  -25.70   24.85
   5   0   7    8.77   21.18
   5   3  10    0.21   25.10
   5   6  17    2.24   38.55
   5   6  18   15.13   43.27
   5   6  19   -6.07   45.91
   6  -3   8  119.63   29.45
   6  -1   9    1.68   28.06
   6   0  10   -2.65   30.32
   6   1  11   13.20   31.04
   6   3  15   33.95   38.93
  -7   0  -3  352.11   21.34
  -5  -2  -4   23.01   15.76
  -5   2  -1  252.27   15.20
  -3  -8  -6   27.49   16.79
   1   6   7   16.54   11.26
   3   2   5   38.69   12.78
   3   3   6   26.30   13.44
   4   0   5   -1.25   15.39
   4   4   9    8.73   20.60
   4   7  15   10.54   30.74
   5  -4   5   -3.24   21.23
   5   1   8   14.22   22.19
   5   2   9   -6.56   23.31
   5   4  12    6.46   28.34
   5   5  14   13.15   31.76
   6  -5   8   -4.23   30.69
   6  -4   8   10.95   28.85
   6   2  13   -5.14   34.27
   6   3  17    7.70   44.80
   6   3  18    6.88   48.69
  -6  -5  -6    3.98   19.17
  -5  -8  -7    1.71   21.35
   2   5   7    4.24   12.65
   3   7  12   32.12   23.63
   4   7  16   26.94   35.10
   5  -2   6  193.30   22.07
   5   5  15   12.21   34.21
   6  -1  10  288.08   32.56
   6   0  11   -6.02   30.99
   6   1  12    7.20   31.89
   6   2  14   44.09   37.19
  -9  -1  -4   19.96   23.56
  -8  -6  -7  -12.98   24.41
  -8  -1  -4  114.47   21.63
  -7  -9  -8   18.85   26.73
  -6 -10  -8  164.15   26.51
  -6  -7  -7  175.22   23.48
  -6  -3  -5  -15.85   17.29
  -6   0  -3  672.06   21.55
   3   8  15   26.69   29.52
   4  -4   3   14.33   13.83
   4   1   6   10.01   15.68
   4   2   7   98.09   18.68
   4   5  11    7.74   23.33
   4   6  13   -1.24   26.54
   4   7  17   13.48   37.46
   4   7  18   -4.96   40.45
   4   7  19   -6.44   43.80
   5  -6   5    3.84   22.85
   5  -5   5   34.42   21.96
   5   4  13  -16.15   31.35
   5   5  16  -15.75   35.77
   5   5  17   14.63   40.81
   5   5  18   10.37   45.22
   5   5  19  -10.02   46.23
   6  -5   9  -16.25   32.84
   6  -4   9  157.04   33.66
   6   2  15  -26.63   37.74
   6   2  16  -17.47   42.76
   6   2  17   -0.98   45.46
  -8  -4  -6   31.51   23.24
  -7  -1  -4   84.47   19.19
  -4  -4  -5   52.85   15.23
  -3  -5  -5   15.93   13.39
  -3   0  -2 4103.18   29.42
   4  -2   4   37.13   13.78
   5  -1   7   45.83   21.20
   5   2  10    4.16   24.67
   6  -1  11   88.79   32.06
   6   0  12  -10.56   32.65
   6   1  14    3.63   36.48
   6   1  17    3.02   44.78
  -7  -6  -7   42.92   22.05
  -7  -4  -6   18.34   20.20
  -4  -6  -6  366.19   19.20
  -3  -3  -4   16.31   11.12
   2   1   3    8.77    8.12
   2   4   6    5.42   10.92
   3   5   9   18.12   17.05
   3   7  13  255.95   26.98
   4   4  10    6.99   22.52
   4   6  14   11.44   27.65
   5  -3   6   13.06   19.97
   5   0   8    2.00   21.40
   5   1   9   17.70   23.13
   5   3  12   -8.14   28.24
   5   4  14    6.88   31.03
   6  -2  11  252.34   34.14
   6   0  13    5.13   33.91
   6   0  17   -1.86   45.68
   6   1  15  -11.61   39.11
   6   1  16   12.56   43.25
  -8  -2  -5   -6.76   20.26
   3  -1   3    9.13   10.10
   4   5  12    2.50   24.40
   5   4  15   24.53   34.55
   5   4  16   -0.72   35.11
   5   4  17   -8.77   38.99
   5   4  18   12.21   41.84
   5   4  19    2.82   44.26
   6  -5  11    8.13   36.06
   6  -3  11  111.80   33.79
   6  -1  13  -13.76   34.76
   6   0  14   23.14   36.86
   6   0  15  -10.77   40.72
   6   0  16    7.39   43.36
  -5   1  10   41.93   21.18
  -5   4   5   18.84   15.11
  -4   0   8   30.69   16.82
  -3  -1   7   63.68   15.21
  -1   6  -2   46.10    7.70
   0   3  -2  127.51    6.58
   2   5  -4    7.25   14.33
   5  -1  -2   16.57   12.06
   6  -2  -1   -2.84   13.01
   7  -2  -1    3.89   15.86
   7   3  -5    2.48   25.57
   7   7  -6  -12.03   33.09
   7  11  -6   59.04   45.55
   8   3  -5   -8.82   29.36
   8   6  -6   30.10   37.34
   9   0  -3   24.59   26.82
   9   3  -5  102.87   33.98
  10   7  -6   62.37   42.42
  11   4  -5   31.76   38.29
  11   8  -6   12.43   46.79
  11  12  -6   -1.07   60.57
  12   9  -6   15.40   58.47
  12  10  -6  -14.64   59.36
  12  11  -6    0.11   60.26
  13   6  -5   20.24   50.03
  15   6  -4  120.90   61.58
  -6   4   9   29.17   23.46
  -5   3   6   22.67   16.02
  -4   0   9    1.81   20.10
  -2  -2   8    9.04   16.89
  -2  -2  11    2.10   24.65
   0   7  -3   -8.92   12.45
   1  -3   4    9.69    9.73
   2   2  -3 9541.52   43.33
   3   3  -4    0.81   13.93
   3   8  -5   18.82   25.83
   4   2  -4    6.42   15.55
   5  -2  -1 1417.48   19.04
   5   0  -3   26.09   15.16
   6   3  -5   84.14   23.72
   6   9  -6   21.32   36.00
   6  10  -6   43.28   39.37
   7   1  -4   37.41   22.22
   7   6  -6  111.65   32.66
   8   1  -4   -2.49   25.30
   9  -1  -2  -11.31   23.71
  10   3  -5   12.76   36.57
  10   6  -6  -14.22   39.64
  11   2  -4  -11.13   35.92
  11   7  -6   28.36   45.63
  12   8  -6   21.59   54.97
  -6   5   8   17.36   21.43
  -5   2   8    0.78   18.18
  -4   0  10    5.10   19.94
  -4   1   6   44.13   14.15
  -4   4   3   12.77   11.05
  -3  -1  11   51.29   23.49
  -2  -2   9    4.59   18.83
  -2  -2  10   10.59   20.88
   0  -2   3   -1.39    8.11
   3   7  -5   -9.40   22.39
   6   1  -4   -6.64   18.83
   7   5  -6   13.04   31.53
   8   5  -6   26.02   35.51
   9   1  -4   20.70   28.49
  10   0  -3  -23.00   29.86
  11   6  -6   13.97   45.62
  12   1  -3   20.94   38.53
  12   4  -5   26.08   44.50
  12   7  -6   21.39   54.05
  13   9  -6  -15.41   58.33
  14   6  -5   21.06   57.12
  15   5  -4   23.07   58.20
  -5   2   9   10.23   20.54
  -3  -1  10   -3.02   20.27
  -3   5   1   21.14    7.98
  -1  -2   5   21.31   10.28
   0  -3   7   26.72   15.84
   0   6  -3  104.72   11.12
   2   4  -4   89.55   14.52
   3   6  -5   42.43   21.91
   4   4  -5 2024.69   34.63
   5   3  -5  237.71   23.64
   5   8  -6   27.11   32.06
   5   9  -6   11.09   34.14
  10   1  -4   43.08   30.36
  10   5  -6    3.55   36.82
  11   3  -5    8.66   37.63
  13   8  -6  -19.09   56.67
  -6   5   9   28.51   22.67
  -5   2  10   19.58   22.30
  -5   5   5   23.98   15.48
  -4   1   7   -5.51   15.88
  -4   2   5   -0.34   12.68
  -2  -1   5   52.04   11.71
  -2   0   3  482.91   12.41
   1   3  -3   72.43   10.02
   4  -1  -2   93.46   10.92
   6   5  -6   53.85   28.64
   7   2  -5   69.14   25.76
   8   2  -5   20.55   26.61
   9   2  -5  105.65   31.36
  11   5  -6   14.96   42.44
  12   6  -6   27.46   44.86
  13   7  -6   14.06   54.63
  -5   4   6   -8.48   16.02
  -4   3   4    6.86   11.29
   0  -3   8   38.23   17.10
   0  -3   9   15.48   18.52
   1   7  -4   33.98   16.03
   4   0  -3  404.20   15.43
   5   6  -6   53.43   27.07
   7   4  -6   28.27   29.81
   8   4  -6   30.97   30.24
   9   4  -6   -0.19   32.72
  14   5  -5  -17.88   52.64
  -4   1   8   89.69   17.67
  -3   0   6  537.84   18.01
  -3   3   2   43.32    8.64
  -2   2   1 2702.13   16.10
  -1  -2   6   16.69   12.50
  -1  -2  12   52.38   25.32
  -1  -1   3  183.43    9.45
   6   2  -5   12.67   20.34
   8   9  -7    0.73   41.09
   9   8  -7    1.26   42.31
   9   9  -7  -22.14   40.71
   9  10  -7    5.98   45.31
   9  11  -7   -3.18   48.22
  10   2  -5   -2.15   31.90
  10   4  -6    6.56   35.28
  10   8  -7    8.52   45.34
  10   9  -7   -3.54   44.94
  10  10  -7  -13.51   50.07
  10  11  -7   11.74   52.05
  11   1  -4    4.06   33.02
  11   9  -7    7.54   51.59
  11  10  -7  -23.85   52.87
  12   3  -5    2.79   38.18
  12   5  -6    5.85   45.97
  13   6  -6    9.99   52.15
  14   3  -4   -6.26   46.22
  -5   3   8   72.71   18.17
  -4   5   3  105.22   11.80
   1   6  -4    1.99   12.91
   3   2  -4  483.91   16.32
   5   5  -6   92.21   25.63
   6   4  -6   22.40   24.68
   8   0  -4  257.06   24.74
   8   7  -7   22.92   37.48
   8   8  -7    6.48   35.99
   8  10  -7   19.94   43.00
   9   7  -7   20.79   37.84
  10   7  -7    8.24   41.39
  10  12  -7    8.44   52.75
  11   2  -5   40.05   34.95
  11   4  -6   -5.86   37.19
  11  11  -7  -19.27   52.05
  12   9  -7   -4.64   51.88
  13   2  -4   48.90   40.31
  14   7  -6   -7.31   52.01
  -5   3   9   -9.36   18.89
  -4   1   9  106.69   18.11
  -4   1  10   60.99   20.64
  -3   2   3    4.56    9.02
  -2   1   2  340.90    9.36
  -1  -2   7    2.86   14.17
  -1  -2  11   -1.20   20.40
   0   5  -3   65.69    9.04
   1  -3   5   -3.98    9.66
   4   3  -5  797.16   23.16
   4   7  -6    1.73   23.85
   7   0  -4  571.57   24.00
   7   8  -7   14.26   36.06
   7   9  -7   19.43   36.27
   7  10  -7   75.09   39.87
   8   3  -6  -11.18   28.17
   8  11  -7   25.71   41.56
   9  -1  -3   30.48   23.87
   9   3  -6   28.65   30.53
   9   6  -7   -4.33   35.88
  10   6  -7  -14.28   42.82
  11   7  -7   -0.80   44.38
  12   1  -4   -5.79   36.35
  12   8  -7   -5.58   49.83
  13   3  -5    0.01   42.35
  13   5  -6   22.24   47.40
  14   4  -5   -3.92   49.05
  15   5  -5   12.65   54.81
  -5   3  10  -18.04   20.31
  -5   4   7   -2.97   15.45
  -5   5   6   35.45   16.40
  -4   2   6  154.93   14.92
  -1  -2   9   -0.38   17.80
  -1  -2  10   37.17   18.57
   2   3  -4  410.33   14.74
   2   8  -5   90.19   21.51
   4   1  -4  222.19   15.17
   5   2  -5   57.38   18.27
   6  -1  -3   16.45   14.27
   6   0  -4   81.10   17.94
   7   3  -6    5.94   25.00
   7   7  -7   -7.95   31.61
   8  -2  -2  -13.47   18.06
   8   1  -5   46.35   25.56
   8   6  -7  183.46   35.04
  10   3  -6   -2.00   32.72
  11   6  -7   32.66   40.70
  12   7  -7    8.31   47.01
  14   6  -6    3.73   50.47
  -3   0   9   27.34   17.23
  -3   0  10   22.01   19.18
  -3   0  11  -13.67   20.69
  -2  -1  10   17.12   19.55
   4   6  -6   55.76   21.51
   5   4  -6   30.49   21.48
   6   8  -7   17.00   32.23
   6   9  -7   10.99   33.78
   7   1  -5   68.46   21.48
   7   6  -7    6.80   30.25
   9   1  -5  173.01   27.40
   9   5  -7   50.08   34.11
  10  -1  -3    3.87   26.16
  10   0  -4    4.78   27.50
  10   5  -7   -3.22   36.22
  11   3  -6    5.88   37.27
  13   8  -7    0.57   49.63
  -5   4   8    0.88   17.61
  -4   2   7   20.19   14.42
  -4   3   5   52.26   12.78
  -4   4   4   14.14   11.38
  -2  -1   9   -0.97   16.41
   1   5  -4    3.34   11.02
   2   6  -5    1.58   16.19
   6  -2  -2   43.53   12.42
   6   3  -6   10.66   22.49
  10   1  -5    2.29   28.12
  11   5  -7   60.23   42.10
  12   6  -7  -31.62   43.52
  13   4  -6    0.79   46.19
  13   7  -7   11.54   49.68
  14   3  -5    8.07   44.06
  14   5  -6   -7.98   47.34
  15   4  -5   11.35   50.51
  -5   6   6    0.39   15.01
  -4   6   3    8.69   10.12
  -3   6   1   -4.92    7.41
  -2   0   4   92.49    9.65
   1  -3   7    3.59   13.26
   1  -3   8   14.61   15.24
   2   1  -3 4216.50   25.76
   5  -1  -3   46.59   12.20
   5   0  -4   18.02   14.59
   6   1  -5   21.44   18.55
   7   5  -7   18.98   29.18
   8   2  -6    0.66   26.04
   9   2  -6  364.84   33.27
  11   1  -5  -15.78   31.06
  13   2  -5   47.77   39.46
  13   6  -7    6.61   49.83
  -5   4   9    9.49   17.64
  -5   4  10   70.75   20.40
  -5   5   7    8.25   16.34
   4   2  -5    0.08   14.81
   7   2  -6    4.52   22.88
   8   4  -7   83.41   29.86
   9   4  -7   28.89   31.73
   9   9  -8   -0.33   42.30
  10   2  -6   36.86   30.17
  10   4  -7   56.24   34.48
  10   8  -8   10.37   44.54
  10   9  -8    6.06   46.87
  10  10  -8   10.92   48.76
  11   9  -8    1.08   50.65
  11  10  -8   18.06   52.73
  12   5  -7   41.00   42.04
  -4   2  10  378.29   22.08
   0  -2  11   20.70   20.96
   2   5  -5    3.41   14.69
   3   3  -5  187.11   14.90
   3   7  -6    8.77   21.33
   3   8  -6   64.00   23.77
   5  -2  -2   39.37   10.41
   5   3  -6   -0.53   19.38
   5   7  -7    9.79   27.37
   5   8  -7    8.55   28.44
   5   9  -7    8.17   30.11
   6   5  -7   12.66   25.41
   9   7  -8    9.17   38.81
   9   8  -8   -6.80   37.95
   9  10  -8  -35.77   44.54
   9  11  -8  -17.22   48.09
  11   2  -6   11.17   34.55
  11   4  -7  -23.19   36.38
  11   8  -8  -23.43   44.12
  12   1  -5  -20.37   35.56
  12   8  -8   39.17   51.31
  13   5  -7  -15.69   46.73
  14   4  -6   -6.04   46.71
  -5   5   8   17.27   17.54
  -3   1   6   29.25   12.51
  -1  -1  12   15.65   22.74
   0   4  -3    4.19    6.78
   1   2  -3   31.62    7.07
   1   4  -4   34.71    9.72
   3   6  -6   -0.44   19.23
   5   1  -5  391.89   19.31
   5   6  -7    2.65   25.32
   6   2  -6   -2.93   19.80
   7  -3  -1   -0.61   12.49
   8  -1  -4   12.93   20.51
   8   0  -5  140.03   23.73
   8   7  -8    7.66   35.61
   8   8  -8   15.35   34.73
   8   9  -8   24.93   37.10
   8  10  -8   -1.07   42.14
   9   0  -5    2.69   24.78
   9   3  -7   -2.70   31.00
  10   6  -8   -4.28   40.13
  11   7  -8    1.30   43.92
  12   4  -7   -3.86   41.43
  12   7  -8   10.32   49.25
  -5   6   7  -13.37   15.14
  -3   1  11   14.02   19.45
  -2   0   5   13.24    9.73
   0  -2   5  -12.01    8.67
   0  -2  10   15.63   17.49
   3   1  -4  294.67   12.71
   6   4  -7   14.50   23.77
   7  -1  -4  360.04   20.35
   7   0  -5   21.21   19.65
   7   9  -8   60.47   36.13
   8   3  -7    3.41   27.28
   8   6  -8   -5.50   33.40
   9  -1  -4   35.56   22.52
   9   6  -8   13.22   35.12
  10   0  -5   68.93   26.91
  10   3  -7   61.32   31.90
  11   6  -8  -18.69   40.68
  12   2  -6    3.78   36.21
  14   5  -7  -10.92   50.42
  -5   5   9   37.21   17.26
  -5   5  10    8.84   19.03
  -4   4   5    3.18   11.14
  -4   5   4   60.91   11.55
  -3   1  10  109.68   18.42
  -1  -1  11  -14.00   19.33
   0  -2   9    6.31   16.24
   2  -3   4    2.70    7.20
   2   2  -4 2775.48   23.90
   4   0  -4  139.03   12.73
   7   3  -7    5.22   24.36
   7   7  -8   18.32   32.00
   8   1  -6    8.22   23.23
   9   5  -8   28.19   35.42
  10   1  -6    0.18   28.94
  10   5  -8  -13.99   37.27
  11   3  -7    2.64   33.59
  12   6  -8  -15.73   43.25
  13   4  -7   22.53   44.76
  -5   6   8    5.11   16.71
  -4   3   7   10.14   13.17
  -3   1   8    0.16   12.97
  -3   3   3   38.82    8.77
  -2   0  11    7.40   18.20
   0  -2   8    6.28   13.83
   3   5  -6   60.23   17.52
   4  -1  -3    7.45    8.70
   4   8  -7   11.46   26.03
   5   2  -6   35.20   17.20
   6  -1  -4   53.25   14.58
   6   0  -5    3.55   17.58
   7  -2  -3    9.12   14.67
   7   1  -6   35.86   20.53
   7   6  -8   29.80   28.98
   8   5  -8   44.39   30.19
   9  -2  -3   17.03   20.35
  11   0  -5    7.77   28.67
  11   5  -8   62.55   38.50
  13   2  -6   -7.56   39.13
  13   6  -8   30.77   48.28
  -4   3   8   -9.88   14.52
  -4   3   9   12.68   16.08
  -4   3  10  185.58   18.94
  -4   3  11   91.56   20.10
  -2   0   6   -1.65   10.31
  -2   0  10   -9.91   16.21
  -2   1   3  275.28    9.27
  -1  -1  10   33.34   16.26
   4   7  -7  106.61   24.19
   6   3  -7   21.96   22.79
   6   8  -8   83.29   31.88
   6   9  -8   -1.86   31.69
   9   2  -7   34.03   29.31
  10   2  -7   47.05   31.51
  11   1  -6   -7.55   29.73
  12   5  -8   17.47   40.75
  14   4  -7   19.99   46.32
  -5   6   9   -3.16   17.37
  -1  -1   9   14.35   15.22
   4   1  -5    5.81   12.55
   4   6  -7   54.02   21.70
   6  -2  -3  261.85   14.20
   6   1  -6   -6.17   17.50
   6   7  -8  618.15   33.64
   7   5  -8  119.22   28.62
   8   2  -7   38.93   25.24
   9   4  -8   10.38   30.54
  10   4  -8   30.10   33.93
  10   9  -9  -16.88   44.19
  11   4  -8   85.22   35.51
  11   9  -9   22.15   47.60
  12   0  -5   12.91   30.04
  -4   4   6   11.56   12.26
  -4   6   4   14.37   10.60
  -1  -1   7    4.19   11.24
  -1  -1   8   -4.65   12.71
   1   7  -5   -4.80   13.27
   2  -3   7  -11.02   11.26
   3   4  -6   32.85   14.82
   7   2  -7    9.73   22.43
   9   8  -9  -14.72   38.75
   9   9  -9   -2.30   42.87
   9  10  -9   15.23   43.07
  10   7  -9   39.72   40.84
  10   8  -9  -11.29   39.66
  10  10  -9    1.10   42.79
  11   7  -9   31.02   43.74
  11   8  -9    2.93   42.31
  12   4  -8   -4.39   39.84
  -4   5   5   58.44   11.20
   0  -1  12   11.50   19.36
   1   3  -4  365.96   10.72
   2  -3   6   14.70    9.88
   2   7  -6   19.50   17.54
   4  -2  -2    8.99    6.97
   4   5  -7   39.16   18.95
   5  -1  -4  -12.99   11.55
   5   0  -5  148.19   14.01
   6   5  -8   -6.92   26.24
   7   4  -8  -19.72   25.21
   8   9  -9   99.49   38.82
   9  -1  -5    4.82   22.40
   9   0  -6   25.97   24.37
   9   7  -9   24.52   35.74
  10   3  -8   -1.24   31.84
  12   7  -9   48.60   45.21
  14   3  -7   12.46   42.55
  -5   7   9   31.28   16.37
  -5   7  10   19.48   18.73
  -4   4   7   76.74   13.98
  -3   2  11   10.33   17.31
   0   6  -4  238.28   10.92
   1  -2  10   -9.64   16.09
   1   6  -5   42.95   12.43
   2   3  -5  112.33   10.74
   4   2  -6    0.20   14.44
   5   3  -7   14.29   18.65
   5   7  -8   47.91   26.10
   5   8  -8  -12.02   26.70
   6   2  -7   11.74   19.51
   7  -3  -2    2.63   12.58
   8   0  -6  107.07   21.62
   8   7  -9    3.58   31.44
   8   8  -9   -9.86   34.08
   8  10  -9  -24.69   36.82
   9   3  -8   12.10   27.77
   9   6  -9    3.15   33.85
  10  -1  -5   77.90   24.63
  10   0  -6   -9.36   26.76
  11   3  -8   47.16   33.85
  11   6  -9   12.41   38.74
  12   6  -9   29.13   41.25
  13   1  -6   12.21   35.00
  13   4  -8   -6.02   39.96
  -4   4   8   -6.29   13.68
  -4   4  10   11.36   16.59
  -3   2  10   26.72   16.13
  -1   0  12   -2.43   18.20
   2   6  -6   12.68   15.52
   5   1  -6   -4.32   15.21
   5   6  -8   79.14   25.30
   6   4  -8   59.82   24.81
   7  -1  -5   35.06   17.02
   7   0  -6    2.61   18.01
   7   9  -9  -28.82   34.13
   8  -2  -4   16.29   17.40
   8   1  -7   31.54   22.57
   8   6  -9    9.65   30.95
   9  -2  -4  131.10   20.98
   9   1  -7  284.70   27.63
   9   5  -9    6.21   33.18
  10   1  -7  -14.97   26.00
  10   5  -9   28.56   34.30
  11  -1  -5  -11.16   27.75
  11   0  -6   -2.64   28.09
  11   5  -9   30.76   37.79
  12   3  -8    5.26   35.72
  -4   4   9   17.42   14.60
  -3   2   7   -0.62   11.62
  -3   3   4   53.99    8.50
  -2   1   4   -2.05    7.62
  -2   1  11   -7.58   16.41
   0  -1  11   12.57   16.12
   1   5  -5   14.77   10.53
   3   3  -6   18.75   12.28
   3   7  -7   35.56   20.82
   5  -2  -3    3.22    8.81
   7   3  -8   21.08   24.00
   7   7  -9  111.82   32.39
  11   1  -7   28.29   29.13
  12   5  -9    8.97   39.49
  14   4  -8    0.34   41.58
  -4   5   6  134.19   12.53
  -3   5   2    9.71    6.36
  -2   2   2  106.11    6.24
   0   3  -3  136.27    5.95
   1  -2   9    2.01   12.95
   2   0  -3  363.39    8.69
   2   1  -4 1878.41   17.76
   2   5  -6   -0.40   13.73
   3   0  -4  111.31    9.20
   3   6  -7   25.86   18.84
   5   5  -8   42.38   21.41
   6  -1  -5   16.28   14.59
   7  -2  -4  156.95   15.63
   7   1  -7    6.75   19.90
   7   6  -9   -6.22   27.51
   8   5  -9    9.04   29.28
   9   2  -8   20.21   26.18
   9   4  -9   23.16   32.28
  10   2  -8  -14.05   27.92
  10   4  -9    6.50   31.83
  11   2  -8   -1.85   31.41
  12   0  -6  -15.00   29.82
  12   1  -7   16.73   33.61
  13   3  -8  -29.06   37.49
  13   5  -9   -0.67   43.74
  14   2  -7  -15.12   39.51
  -4   6   5   75.11   11.14
  -2   1  10   -0.10   14.42
   0  -1  10    8.21   15.53
   3   1  -5    4.10    9.96
   5   2  -7    4.34   16.91
   6  -3  -2   -4.31    9.48
   6   3  -8   20.98   22.29
   6   8  -9    5.98   29.23
   7   5  -9   26.51   27.94
   8   2  -8    3.64   24.20
  10   8 -10    8.53   41.10
  10   9 -10    2.97   44.24
  11   8 -10   -2.73   42.53
  12   4  -9   -1.09   37.20
  -4   5  11   49.33   17.48
  -3   4   3    7.88    7.37
  -2   1   5   14.16    8.29
  -2   1   9   93.19   14.05
  -1   0  10    3.23   14.30
   1  -2   8   -8.29   11.76
   3   5  -7   36.05   16.56
   4  -1  -4    3.75    9.28
   4   0  -5  560.10   15.11
   4   3  -7  204.07   17.54
   4   7  -8    9.46   22.04
   6   1  -7    4.27   17.18
   6   7  -9  -17.08   27.21
   7   2  -8    7.83   23.50
   8   4  -9    6.11   27.21
   9   8 -10    8.11   39.36
   9   9 -10   -9.18   40.06
   9  10 -10   -8.62   41.66
  10   7 -10  -20.57   36.86
  11   7 -10    9.59   39.19
  12   2  -8    3.12   31.81
  13   1  -7   20.15   34.38
  14   3  -8   15.61   39.65
  -4   5   8   -7.58   12.75
  -4   5   9   11.91   14.16
  -4   5  10   -8.03   15.16
  -3   3  11    2.22   15.32
  -2   1   8   -3.15   11.74
  -2   3   1  423.15    6.62
  -1   6  -3    0.42    5.96
   0  -1   9    5.26   12.93
   1  -2   7   17.46   10.72
   1   1  -3  126.61    6.33
   2   2  -5   -5.82    8.96
   2   4  -6   19.74   12.45
   4   1  -6   74.13   13.21
   4   6  -8  195.67   22.68
   6  -2  -4    7.22   11.46
   6   6  -9  538.06   30.06
   7   4  -9   14.98   25.87
   8  -3  -3  -10.55   14.42
   8  -1  -6    8.54   19.05
   8   0  -7  123.78   22.57
   9  -1  -6   19.92   20.37
   9   3  -9   13.78   28.03
   9   7 -10  -12.56   34.27
  10  -1  -6    3.18   23.50
  10   0  -7   19.68   24.08
  10   3  -9   18.59   31.12
  10   6 -10    0.51   36.49
  11   3  -9   41.06   32.87
  11   6 -10  -24.36   37.64
  12   6 -10    6.35   39.26
  13   2  -8    4.89   35.29
  -4   6   6  109.89   12.47
  -3   3  10   72.37   15.37
  -2   1   6    5.33    8.60
  -2   1   7  127.13   11.94
  -2   2  12   -7.83   17.14
   1  -2   4    3.03    6.49
   1   4  -5  107.33    9.87
   3   2  -6  162.30   12.62
   5   0  -6   77.89   13.55
   6   5  -9  -10.67   25.17
   8   3  -9   -3.65   25.50
   8   7 -10   17.74   32.56
   8   8 -10  165.59   35.12
   8   9 -10  342.73   40.39
   9  -2  -5   90.06   20.78
   9   1  -8   39.45   24.23
   9   6 -10    7.90   32.02
  10   1  -8   17.39   25.83
  10   5 -10   -3.03   35.66
  11  -1  -6   12.92   25.91
  11   1  -8    2.40   30.13
  12   3  -9    1.75   35.35
  -3   3   6   87.96   10.56
  -3   3   9  332.61   16.21
  -1   1  12   10.59   17.78
   0  -1   8   39.73   11.83
   0   0  12   19.50   17.83
   1  -2   5    2.26    7.25
   1  -2   6   34.58    8.62
   1   2  -4    3.88    6.43
   3   4  -7    9.50   14.91
   4   5  -8   37.51   19.44
   5  -1  -5    3.90   10.72
   5   3  -8   53.57   18.35
   6   2  -8    6.81   19.17
   7  -3  -3   16.71   12.15
   7  -1  -6   10.76   15.72
   7   0  -7   14.81   17.79
   8  -2  -5   12.69   16.83
   8   1  -8   26.66   22.47
   8   6 -10   28.02   31.82
  10  -2  -5   32.30   21.17
  12   1  -8    7.43   32.38
  13   3  -9    7.45   37.46
  14   2  -8   -3.71   38.27
  -4   6   7    7.08   12.25
  -4   6  10   -8.28   15.80
  -3   3   8  165.37   13.34
  -2   2  11   -1.03   15.23
  -1   0   4   -8.96    6.55
   4  -2  -3   22.51    7.60
   5   1  -7  112.23   15.51
   5   7  -9    5.29   24.64
   5   8  -9    4.15   25.80
   6   4  -9   24.13   23.56
   7  -2  -5   79.78   15.89
   7   8 -10   16.97   32.25
   9   2  -9    1.46   25.57
  10   2  -9   60.04   28.14
  11   2  -9   22.17   30.14
  -4   6   8   -2.54   12.78
  -3   6   2   29.70    6.87
  -1   0   5   -9.04    7.26
  -1   0   7  130.83   11.12
   0  -1   7   29.67    9.98
   4   4  -8   19.17   17.94
   5  -2  -4   11.29    9.14
   5   6  -9   43.92   22.09
   7   1  -8   40.43   20.31
   7   6 -10   47.05   29.23
   7   7 -10   76.80   29.11
   8   2  -9    9.48   25.42
   8   5 -10   -9.04   27.70
   9   4 -10  -12.28   28.99
  12   2  -9  -16.30   32.24
  12   4 -10    9.36   36.21
  -3   4  11   60.20   16.05
  -2   2   3  -14.62    6.10
  -2   2  10   26.50   13.95
  -1   0   6  372.01   11.40
  -1   1  11    4.73   14.47
   0  -1   6   -0.39    8.12
   0   0  11   31.36   15.74
   0   4  -4   28.07    6.57
   2  -2   9    8.87   12.51
   3  -2  -2   16.65    5.12
   5   5  -9   -0.06   21.84
   6  -1  -6    0.24   13.31
   6   0  -7    8.92   15.16
   8   4 -10    1.13   28.61
   9  -1  -7    2.58   21.38
  10  -1  -7   36.63   23.84
  10   0  -8    5.35   25.57
  10   7 -11    3.76   38.77
  10   8 -11   -7.52   38.34
  13   2  -9  -28.16   36.26
  -4   7   7   -5.99   11.98
  -4   7  10   22.20   15.61
  -3   4  10   13.82   13.68
   0  -1   5   22.74    7.16
   1  -1  10   82.17   14.11
   1   6  -6   11.74   11.47
   2   6  -7   28.41   14.66
   3  -3   3   10.19    4.59
   3   7  -8   25.19   19.65
   6  -2  -5   56.43   12.60
   6   1  -8    3.26   17.84
   6   3  -9    2.88   19.88
   6   8 -10   -0.09   28.30
   7   2  -9   33.45   22.35
   7   5 -10   23.47   25.70
   8  -3  -4   18.45   14.71
   8  -1  -7   11.15   19.12
   9   0  -8  -10.91   21.61
   9   3 -10   12.21   29.58
   9   7 -11   11.37   36.48
   9   8 -11   -0.25   37.82
  10   3 -10  -18.72   29.16
  10   6 -11   12.04   36.62
  11  -1  -7    4.18   25.46
  11   0  -8    2.90   25.72
  11   3 -10   36.01   33.07
  11   6 -11   -5.74   37.29
  12   3 -10   -2.50   35.93
  -4   7   9    3.94   14.04
  -3   5   3   88.36    7.36
  -2   3  12   -2.43   15.99
   1   3  -5  126.94    8.43
   3  -3   5  170.82    7.87
   3   0  -5  485.55   11.95
   3   6  -8   49.00   17.88
   4   0  -6    6.52   10.21
   4   3  -8   11.78   15.89
   5   4  -9   50.92   20.87
   6   6 -10  107.92   26.61
   6   7 -10   -5.61   25.54
   7   4 -10   -2.23   26.06
   8   0  -8    8.47   20.13
   9  -2  -6    9.39   19.48
   9   6 -11   -7.78   33.75
  10  -2  -6   18.61   21.08
  10   1  -9    8.74   26.12
  11   1  -9   22.45   28.17
  12   0  -8   -2.69   29.22
  13   3 -10    1.56   39.34
  14   2  -9   -4.19   36.85
  -3   4   9   48.86   12.77
  -1   5  -3   15.55    4.35
   0   0  10   40.35   13.58
   2  -2   8   28.86   11.11
   2   5  -7    5.69   12.77
   3  -3   4  323.54    7.37
   3   1  -6   32.13    9.92
   4  -1  -5    2.94    8.72
   4   1  -7   53.63   13.41
   4   7  -9    7.38   21.16
   5  -4   1   22.75    3.09
   7  -1  -7    0.16   16.22
   8   1  -9   32.70   21.89
   8   3 -10   25.95   25.31
   8   7 -11   27.75   32.93
   8   8 -11  292.71   37.57
  10   5 -11   12.75   32.56
  -4   8  10   20.22   15.16
  -3   4   8   18.57   11.37
  -2   2   4   13.32    6.53
  -2   2   8  194.72   11.84
   1   0  12    3.77   15.39
   1   5  -6    2.29    9.61
   2   0  -4   71.17    6.67
   2   1  -5   48.02    7.71
   3  -1  -4   29.17    6.74
   3   5  -8   -1.07   15.93
   4   6  -9    8.98   20.19
   5  -1  -6  154.23   12.67
   5   0  -7   55.77   13.46
   6   5 -10   80.69   23.47
   7   0  -8   21.72   18.02
   8   6 -11    6.88   28.56
   9   5 -11   18.62   30.60
  11   2 -10    4.05   30.00
  12   2 -10   -9.71   34.36
  12   4 -11   19.91   37.44
  13   1  -9   -4.17   32.08
  -3   5  11   -8.14   13.43
  -2   2   5    4.65    7.17
  -2   2   7    9.11    9.89
  -2   3  11   -6.25   12.79
  -1   2  12   19.98   14.43
   0   1  12   16.45   14.52
   0   6  -5   -5.23    8.56
   3   2  -7   84.02   11.84
   4   5  -9    4.99   18.66
   5   3  -9   -2.97   17.96
   7  -2  -6    6.07   13.55
   7   1  -9  114.29   20.31
   7   3 -10   -4.05   23.07
   8   5 -11   13.79   29.49
   9  -3  -5   -9.47   17.39
  13   2 -10   -6.36   34.94
  -3   5  10   77.86   13.62
   0   0   9   47.32   11.36
   0   2  -3    4.82    3.96
   2   4  -7  102.65   12.56
   3   4  -8   16.62   14.82
   4   2  -8    8.75   13.65
   5  -3  -3    0.38    7.40
   5  -2  -5   31.39    9.92
   5   1  -8   23.04   14.78
   5   7 -10    0.17   23.25
   6  -3  -4    5.49    9.89
   6  -1  -7    7.93   14.66
   6   4 -10   37.25   21.93
   7   6 -11   49.97   28.57
   7   7 -11    6.12   27.36
   7   8 -11  -18.92   28.65
   8  -3  -5    5.39   15.01
   8   2 -10   53.11   23.49
   9  -1  -8    1.20   21.15
   9   0  -9   -0.54   22.43
  10  -1  -8   10.14   22.11
  10   0  -9   -1.98   23.74
  11   0  -9  -13.26   26.41
  14   1  -9    0.90   34.09
  -3   5   4   -3.37    6.97
  -2   3  10   12.57   11.79
   2  -2   7    7.44    8.98
   4  -2  -4   44.23    7.15
   4   4  -9    4.98   17.59
   5   6 -10   -8.55   20.95
   6   0  -8   26.81   15.50
   8   4 -11  -29.39   25.85
  10  -2  -7   16.89   21.63
  10   1 -10    4.89   26.09
  10   7 -12   -7.56   34.50
  12  -1  -8   -3.83   26.93
  12   0  -9   -7.05   27.59
  12   3 -11  -14.10   33.79
  -3   5   9    2.72   11.77
  -3   6   3   10.93    6.73
  -2   3   2  271.79    6.61
  -1   2  11   39.96   12.63
   0   3  -4   11.07    5.30
   1  -1   8  350.69   12.77
   1   0  11  153.05   15.15
   4  -3  -2    7.96    5.50
   5   2  -9   99.67   17.38
   6  -2  -6   41.83   12.77
   6   1  -9   56.04   17.63
   6   3 -10   44.25   20.62
   7  -3  -5   -0.84   12.67
   7   2 -10    9.22   21.35
   7   5 -11   25.85   24.97
   8  -2  -7   -9.38   17.50
   8   0  -9  -25.00   19.54
   9   1 -10   13.18   23.88
   9   7 -12   16.27   33.32
  10   6 -12   -3.80   33.55
  12   1 -10  -12.85   30.98
  13   0  -9   -6.56   31.09
  -3   5   5   34.58    8.45
  -3   5   8   26.38   10.75
  -2   3   9   37.53   11.47
   0   0   8   11.46    9.76
   0   1  11   25.88   13.05
   1   1  -4  125.99    6.11
   1   1  13    1.72   15.08
   1   2  -5   22.67    6.66
   2  -1  10    8.03   12.40
   3   3  -8  -14.63   13.19
   6   7 -11   26.20   26.46
   7  -1  -8    6.25   17.11
   7   4 -11   18.45   23.75
   8   1 -10    2.18   21.60
   8   3 -11   17.53   24.74
   9   6 -12    1.33   31.76
  10   5 -12   17.52   32.27
  11   2 -11    2.98   29.55
  12   2 -11   -5.02   33.18
  13   1 -10   -7.92   31.74
  -3   5   6   14.78    9.27
  -3   5   7    2.82    9.46
  -3   6  10   -5.01   12.39
  -2   4  11   -4.30   13.20
  -1   1   7    6.23    9.12
  -1   3  -2    9.91    2.05
   2  -2   6   10.62    7.85
   3  -2  -3   -6.33    5.01
   3   0  -6  428.54   11.87
   4   0  -7   16.74   10.69
   4   3  -9   10.78   16.31
   5   4 -10  -11.97   18.59
   7  -2  -7   -8.36   14.64
   7   0  -9   26.17   18.11
   8   8 -12   67.42   32.23
   9  -3  -6    4.16   16.35
   9   5 -12    7.48   30.80
  -2   3   8  183.30   11.65
  -1   2  10    9.02   10.74
  -1   3  12   -7.41   14.07
   1  -1   7   37.58    8.99
   2   6  -8    6.40   13.78
   3   1  -7   50.21   10.53
   3   6  -9   56.47   17.46
   4   1  -8   -2.45   12.39
   5  -1  -7  119.99   12.56
   5   0  -8   65.84   13.81
   6   2 -10  -20.05   18.42
   6   5 -11    4.20   21.82
   7  -4  -3    1.87    9.69
   7   3 -11   72.97   24.46
   8  -3  -6   47.40   15.32
   8   6 -12   10.33   29.92
   9  -1  -9  -12.31   21.24
  10  -1  -9   -4.75   21.82
  10   0 -10   15.84   24.07
  11   0 -10   18.83   25.75
  -3   6   4    4.72    7.72
  -3   6   9    2.44   11.48
  -3   7  11    0.84   13.91
  -1   1   6    3.30    6.87
   0   0   7   23.99    8.19
   0   1  10    1.04   11.70
   1   0  -3  165.54    5.18
   1   0  10  716.52   17.51
   1   6  -7   -0.69   11.37
   2   5  -8   -7.25   12.40
   3  -1  -5   -0.39    6.82
   4   6 -10   10.54   19.42
   5  -3  -4    1.75    7.73
   5   1  -9   94.70   15.67
   5   3 -10   -9.88   17.42
   6  -3  -5   21.23   10.30
   6  -1  -8    3.76   14.62
   6   4 -11   22.69   22.64
   8   2 -11   16.84   23.92
   8   5 -12   14.70   27.63
   9  -2  -8   34.57   19.88
   9   0 -10    4.32   21.65
  10  -2  -8   14.23   19.79
  11  -2  -8    8.73   22.68
  11   1 -11   -0.10   29.97
  12  -1  -9   -2.09   26.00
  12   0 -10    4.38   28.55
  -3   6   8    8.33   10.81
  -2   3   3   82.46    6.18
  -2   3   7  234.05   11.06
  -1   2   9   35.51   10.72
   0   2  12   25.65   13.69
   0   4  -5   60.62    6.74
   1   1  12   62.01   14.06
   1   3  -6   10.53    7.51
   2   0  -5   10.24    6.30
   2   1  -6   99.38    8.50
   3   2  -8   -1.32   12.07
   4  -2  -5    3.26    8.02
   4   5 -10   27.72   18.62
   6   0  -9   -0.53   15.80
   7  -3  -6   -0.51   12.40
   7   6 -12    0.03   27.66
   7   7 -12    9.57   27.82
   8  -2  -8   65.26   17.96
   8  -1  -9  -12.36   18.41
   8   0 -10    2.34   19.75
   8   4 -12   -1.75   25.74
  10   1 -11  -18.85   25.05
  12   1 -11    1.92   29.84
  13   0 -10   -9.30   29.45
  13   1 -11   -6.80   33.67
  -3   6   5   -3.58    8.19
  -3   6   7  119.94   10.53
  -3   7  10   -4.24   12.27
  -1   1   3   26.93    4.90
  -1   1   4   -7.80    5.90
  -1   3  11    2.64   12.43
  -1   4  -3   14.06    3.48
   1   5  -7    0.42   10.18
   2  -2   5   20.97    6.63
   2  -1   9   34.75   10.43
   3   4  -9   59.70   14.94
   4   2  -9    0.13   13.56
   5   6 -11   15.15   21.12
   6  -2  -7   45.78   12.29
   7   2 -11   21.04   21.06
   7   5 -12   -3.63   24.33
   9   7 -13  -12.10   32.09
  10  -3  -7    1.15   19.04
  11   2 -12    7.89   29.57
  -3   6   6  139.37    9.78
  -3   8  11   -3.89   13.51
  -2   3   5  107.82    7.47
  -2   4   9    4.57   10.69
  -2   5  11    3.15   12.96
   0   0   6   53.69    7.24
   1  -1   6   -3.71    6.62
   2   2  -7   54.17    9.14
   2   4  -8   22.51   11.06
   4  -3  -3   37.82    5.89
   4   4 -10   -3.80   16.45
   5   2 -10   11.83   16.41
   5   5 -11   13.20   19.95
   6   1 -10   49.71   16.38
   6   3 -11    2.63   18.15
   7  -4  -4   99.78   11.60
   7  -1  -9    5.48   16.14
   8   3 -12   17.30   24.95
   9  -3  -7    5.76   15.90
  10   5 -13   10.27   29.71
  -3   7   9    1.28   10.89
   1   0   9  389.95   13.58
   2   0  11    1.47   12.38
   6  -4  -3   -0.84    7.91
   6   7 -12  -21.08   24.38
   7  -2  -8    2.09   14.38
   7   0 -10   12.60   16.75
   8  -3  -7   17.01   15.21
  10  -2  -9   16.50   21.46
  10  -1 -10   14.36   22.32
  10   0 -11   20.64   24.16
  11  -1 -10   16.57   24.11
  11   0 -11  -11.37   26.31
  12  -1 -10  -12.13   26.06
  12   0 -11   -7.87   28.11
  -3   7   4  144.54    8.32
  -3   7   8   33.31   11.08
  -3   8  10   26.95   12.24
  -1   2   8   58.90    9.24
   0   2  11   -3.05   11.98
   1   1  11  188.42   14.43
   1   4  -7   22.73    8.61
   2  -1  -4   -5.35    5.01
   3  -2  -4   30.48    5.97
   3   0  -7   83.91    9.65
   3   3  -9   -9.49   12.36
   4  -1  -7   -0.41    9.67
   4   0  -8   11.18   10.22
   4   3 -10    5.10   15.57
   5   0  -9    4.40   13.41
   5   4 -11    0.88   18.11
   6  -3  -6  -11.02   10.67
   6   2 -11   31.75   19.42
   6   5 -12    6.70   22.08
   6   6 -12   -1.59   23.31
   8  -4  -5   10.42   12.37
   9  -2  -9   32.57   18.64
   9  -1 -10   31.33   18.94
   9   0 -11    5.37   22.09
  11   1 -12    7.29   28.15
  12   1 -12   -5.23   30.25
  13   0 -11  -13.91   30.11
  -3   7   7   -5.22   10.04
  -2   4   8  640.87   14.36
  -2   5  10   30.55   11.59
  -1   3  10    9.88   10.41
   2  -2   4   36.22    5.74
   2   3  -8   -1.37   10.06
   3  -2   7   28.85    8.72
   3   1  -8    9.22   10.41
   3   6 -10   -0.70   16.43
   4   1  -9   14.11   11.59
   5  -3  -5   20.03    7.72
   5  -2  -7    4.65   10.15
   7   3 -12    2.27   20.21
   8   2 -12    0.71   21.22
  10  -3  -8    8.36   19.16
  10   1 -12    6.04   26.10
  -3   7   5   -0.19    7.62
  -3   7   6    5.97    8.96
  -3   8   9    4.49   11.65
  -3   9  10   33.97   13.13
  -2   6  11    5.47   12.38
   0   2  -4  297.39    6.26
   0   3  12   16.02   13.90
   1  -1   5  114.64    6.84
   1   2  -6   19.57    6.56
   2  -1   8  168.71   10.62
   3  -1  -6   32.09    7.06
   4   6 -11    6.24   18.08
   5   3 -11   30.18   16.49
   6  -2  -8    3.26   12.64
   6   0 -10    9.73   14.60
   7   7 -13   -0.09   28.25
   8   0 -11    9.06   18.46
   9  -3  -8   16.17   17.06
  -2   4   7 1134.47   15.91
  -1   2   7   15.90    7.97
  -1   4  11   -2.29   11.92
  -1   5  -4    4.95    4.84
   0   5  -6    5.46    7.10
   2   1  12    8.01   13.13
   2   5  -9   21.86   13.45
   3   2  -9   13.60   11.67
   3   5 -10   42.62   15.49
   4  -2  -6  126.03    8.19
   4   5 -11   -8.67   17.35
   5   6 -12   21.34   22.39
   7  -1 -10    4.41   16.95
   7   2 -12    3.07   19.61
   7   5 -13    1.69   25.79
   7   6 -13    7.95   24.69
  10  -1 -11   -6.61   22.12
  11  -2 -10   16.28   22.50
  11  -1 -11    1.78   25.03
  12  -1 -11   -1.90   26.30
  -3   8   7   33.90   10.00
  -2   5   9   94.17   11.15
   0   0   4  620.07    9.02
   1   3  -7   50.44    8.48
   2   0  -6    1.68    6.17
   3   4 -10   13.34   15.01
   4  -3  -4   13.08    5.70
   4   4 -11   -8.81   17.75
   5   2 -11   46.42   17.20
   6   3 -12   12.15   18.79
   7  -2  -9    1.87   13.55
   8  -4  -6   -3.99   12.83
   8   3 -13    9.10   22.98
   9  -2 -10   72.09   19.17
   9  -1 -11  -25.69   20.55
  10  -2 -10   -7.19   20.67
  10   0 -12   -0.03   24.70
  11   0 -12  -14.12   24.66
  12   0 -12   12.21   28.95
  -2   4   6  308.89    9.75
  -2   6  10    8.66   11.67
  -1   5  12    2.00   13.05
   1   0  -4   -1.05    4.20
   2  -2  -2  100.25    3.87
   2   2  -8   12.53    9.59
   2   4  -9    1.90   12.25
   4   0  -9   -8.51   11.41
   5  -3  -6    7.74    9.34
   6  -3  -7  -11.05   10.38
   9   0 -12   -6.11   21.98
  10  -3  -9   15.37   18.96
  11   1 -13   -1.32   28.60
  -2   4   2   44.77    4.72
  -2   7  11   15.51   13.02
  -1   2   6    6.19    7.02
   0   1  -3  165.19    4.33
   0   4  -6    9.55    6.95
   1   5  -8   -1.15   10.19
   2   2  13   66.84   14.88
   3  -1   9   -8.92   10.25
   4  -1  -8   78.71    9.93
   5  -4  -3   42.44    6.29
   5  -2  -8   -3.58   10.68
   5   0 -10   -6.51   12.85
   5   4 -12   19.23   19.11
   6  -4  -5    8.69    9.48
   6   6 -13   11.80   24.07
   7  -4  -6   -1.80   11.42
   7  -3  -8   15.37   13.18
   7   1 -12    8.19   18.36
   8  -2 -10    0.31   17.40
   8  -1 -11   44.91   17.77
   9  -4  -7   -3.73   14.60
   9  -3  -9   16.71   17.50
   9   4 -14    2.49   26.11
  10   1 -13   -9.86   24.60
  -2   5   8  755.83   14.72
   0   1   7   38.80    7.96
   0   3  11  -10.28   11.20
   2  -2   3   30.97    4.42
   2  -1  -5   16.75    5.64
   2  -1   7    9.53    8.19
   3   0  -8   -0.95    8.51
   3   1  -9   17.26   10.98
   3   3 -10   -0.82   13.10
   5   1 -11  -13.66   15.61
   5   3 -12   -6.51   17.83
   6  -2  -9   25.46   13.24
   8  -4  -7  -11.39   14.11
   8  -3  -9    1.18   15.04
   8   0 -12   21.62   19.22
   9   1 -13   13.21   22.91
  11  -2 -11  -11.00   23.12
  11  -1 -12   15.40   25.95
  12  -1 -12   12.02   27.24
  -2   4   3  124.52    6.07
  -2   4   4    4.17    5.55
  -1   3   8   28.62    9.19
   1   4  -8   -6.99    9.42
   2   3  -9    4.21   10.50
   3  -2   6  131.34    7.88
   3  -1  -7   35.59    7.53
   4  -3  -5   51.87    7.28
   4  -2  -7   11.61    7.95
   7  -2 -10    2.29   15.63
   7  -1 -11   -6.99   17.03
   7   6 -14   15.53   26.67
  10  -2 -11    5.19   21.38
  10  -1 -12   -0.21   21.34
  10   0 -13    2.30   25.53
  11   0 -13    6.20   27.15
  12  -2 -11   -7.38   24.82
  -2   6   9   -4.54    9.84
  -2   7  10   56.71   12.02
  -2   8  11   15.90   13.07
  -1   2   5  123.42    7.07
  -1   5  11    5.98   11.39
   0   4  12    7.23   12.35
   1   0   7   38.64    7.98
   1   1  -6  163.82    7.33
   3   5 -11   13.97   16.68
   4   2 -11   58.20   15.51
   5  -4  -4   20.99    6.93
   6  -3  -8   -5.78   11.47
   6   3 -13   13.10   20.60
   9  -4  -8   14.24   16.63
   1   1   9   27.47   10.07
   2   0  -7  374.80   10.33
   2   0   9   57.66    9.99
   2   1  -8    4.50    8.76
   2   5 -10    0.73   13.46
   5  -3  -7  -11.94    9.11
   6  -4  -6   -3.40    9.86
   7  -4  -7   13.67   11.43
   7  -3  -9   25.96   14.11
   8  -2 -11    3.04   17.56
   8  -1 -12  -10.32   19.37
   9  -3 -10   12.58   17.97
   9   0 -13   21.05   21.72
  10   1 -14   -0.38   27.22
  -1   4  -4   23.43    4.06
  -1   4   9   12.00    9.61
   0   2  -5   -9.03    4.72
   1   3  12   49.71   13.21
   2  -2  -3   -8.48    3.78
   3   1  12    9.79   12.52
   3   4 -11   29.13   14.85
   4  -1  -9  100.80   10.88
   4   4 -12   25.45   17.33
   5  -2  -9   -8.11   11.33
   6  -2 -10    2.30   13.89
   7   1 -13   22.26   19.25
   8  -4  -8    3.20   14.02
   8  -3 -10    0.17   17.12
   8   0 -13   14.69   21.33
  11  -2 -12   31.20   24.73
  11  -1 -13    8.84   26.29
  12  -2 -12   -9.64   26.97
  -2   6   8    9.67    9.00
  -2   9  11   -4.39   13.01
  -1   2   4  545.37    8.91
  -1   3   7   26.81    8.46
   0   3  -6   27.93    5.97
   0   3  10   -3.13   10.06
   1   0  -5   -4.53    4.56
   2   2  -9   -7.31    9.79
   2   2  12   17.20   12.75
   3  -3  -3   34.01    4.50
   3   0  -9   15.32   10.23
   4  -3  -6   -4.40    7.60
   4  -2  -8   -2.07    9.28
   5  -4  -5   24.40    7.96
  10  -2 -12   32.63   22.25
  10  -1 -13    0.90   24.26
  11  -3 -11   19.80   23.56
  -2   7   9   54.79   10.21
  -2   8  10   -5.08   10.71
   0   2   8   49.82    9.04
   2  -1  -6   -6.03    5.64
   3  -1  -8    0.86    8.64
   3  -1   8   -1.74    8.72
   3   1 -10  -10.97   11.39
   3   3 -11  -10.69   13.76
   5   1 -12   23.68   15.25
   5   3 -13   -5.55   18.81
   6  -4  -7   17.49   10.47
   6  -3  -9   56.67   12.81
   6   4 -14    0.89   22.60
   7  -4  -8    9.10   13.18
   7  -1 -12   14.63   16.63
   9  -3 -11   24.77   19.99
   9  -2 -12   10.96   20.43
   9  -1 -13   -3.76   22.47
  10   0 -14  -11.49   26.06
  -1   5  -5    1.80    5.00
  -1   6  11   88.38   11.96
   0   1  -4   83.50    4.59
   0   4  11   12.55   10.94
   2  -1   6   53.92    7.07
   3   2  13    6.06   12.32
   4  -3   4  147.67    5.61
   5  -3  -8   64.70   10.54
   7  -5  -5   23.65   10.31
   7   0 -13   15.05   18.14
   8  -2 -12   32.41   18.60
   9   0 -14    9.34   24.62
  -2   5   5  155.98    7.64
  -2   6   7   49.00    8.96
  -2   9  10   37.09   11.88
  -1   2   3 1854.82   12.36
  -1   4   8   86.17    9.37
   0   5  12   25.18   12.18
   1   0   6    3.61    6.35
   2  -2  -4    8.75    4.65
   3  -3  -4   45.43    5.45
   6  -5  -3   35.98    7.61
   6   3 -14    6.83   19.49
   8  -3 -11   51.89   17.07
   8  -1 -13    1.65   18.94
  10  -4 -10   -2.54   18.54
  11  -1 -14  -11.83   26.19
  12  -2 -13   -8.89   26.90
  -2   5   1    1.80    4.11
  -2   7   8   14.11    9.57
  -2   8   9   15.85   10.72
   1   1   8   62.69    8.80
   2   0  -8   14.21    7.74
   2   0   8  199.79    9.83
   3  -2  -7    6.12    6.80
   4  -3  -7   16.64    8.16
   4  -1 -10   58.82   11.18
   5  -2 -10   -1.73   11.23
   6  -2 -11   -8.58   13.32
   7  -5  -6   -1.37   11.13
   8   0 -14    6.49   20.72
  10  -2 -13    9.90   23.22
  10  -1 -14   -4.81   24.54
  11  -3 -12   -5.14   23.50
  -2   5   4  467.90    8.75
  -1   5   9   46.76    9.73
   0   3   9   31.78    8.64
   1   0  -6  299.35    7.93
   1   3  11   27.47   10.86
   3  -2   5   22.62    5.98
   3   1  11   11.51   11.03
   4  -4  -3   12.03    4.93
   4  -2  -9  126.45   10.45
   4   4 -13   18.61   16.50
   6  -5  -4  243.91    9.51
   6  -4  -8   -0.15   10.57
   6  -3 -10   76.44   13.70
   7  -4  -9    3.10   13.06
   7  -2 -12   -6.66   15.26
   7  -1 -13  -12.76   18.33
   9  -3 -12   -9.12   18.85
   9  -2 -13    1.66   19.38
   9  -1 -14   13.56   23.01
  -2   6   6   -3.55    7.71
  -1   2   2 1305.05    9.10
  -1   6  10   27.80   10.46
  -1   7  11   42.77   11.65
   0   2  -6   30.62    5.72
   0   2   7    9.37    7.22
   1   4  12    7.36   11.70
   2  -1  -7  113.16    7.46
   2   2 -10   11.48    9.82
   2   2  11    1.57   10.54
   3  -1  -9   47.29    9.09
   5  -3  -9   -9.48    9.68
   6   5 -15  -15.24   22.30
   7  -3 -11   22.37   14.15
   7   0 -14    7.59   18.54
  10  -4 -11  -13.87   19.49
  -2   7   7   -3.97    8.35
  -2   8   8   40.39    9.85
  -2   9   9   20.49   10.71
   0   4  10   -5.40    8.97
   0   6  12   -5.58   12.10
   1  -1  -4   -2.79    4.16
   2  -2  -5    9.83    4.80
   3  -3  -5    6.22    5.10
   4  -4  -4    8.66    5.51
   5  -4  -7    7.05    8.55
   6  -5  -5  259.77   10.48
   7  -5  -7    6.13   11.56
   8  -5  -8    9.71   13.14
   8  -2 -13   -1.02   17.73
   8  -1 -14  -17.92   19.47
   9   0 -15   -4.01   22.65
  11  -2 -14   49.62   25.27
  -1   3  -4    0.55    3.51
  -1   4  -5   14.14    4.49
   3  -2  -8   24.60    7.87
   3   2  12   -2.03   11.17
   4  -3  -8    3.11    8.08
   5  -2 -11   35.85   12.38
   6  -4  -9   39.36   11.65
   6  -2 -12   -4.22   13.93
   7  -4 -10   -8.58   13.64
   8   0 -15  -11.58   21.29
  10  -3 -13   30.43   22.81
  10  -2 -14   -8.83   22.35
  10  -1 -15   -2.07   23.09
  11  -3 -13   85.38   23.42
  -2   6   5  447.41    9.45
  -1   8  11   10.03   11.35
   0   1  -5   14.18    4.39
   3  -1   7   48.46    7.58
   4  -4  -5   -6.07    6.24
   4  -2 -10  334.71   13.01
   5  -3 -10  -15.66   11.30
   6  -3 -11   13.35   12.78
   7  -2 -13  -25.65   16.04
   7  -1 -14  -11.49   19.09
   8  -5  -9  434.94   18.24
   8  -4 -11   18.23   16.20
   9  -3 -13    9.07   19.94
   9  -2 -14   -1.65   20.80
   9  -1 -15  -11.38   23.83
  10  -4 -12   38.91   20.50
  -2   7   6    0.00    7.87
  -1   5  -6   50.82    6.21
  -1   5   8   51.20    8.24
  -1   6   9   27.79    9.40
  -1   7  10   53.39   10.57
   0   3   8    7.74    8.39
   1   0  -7  115.02    7.55
   1   0   5   24.88    5.26
   1   1   7  191.45    8.43
   2  -1  -8   -2.88    7.35
   2  -1   5    3.80    5.67
   3  -3  -6   76.12    6.46
   3  -1 -10   75.12   10.15
   5  -4  -8    2.88    9.29
   7  -5  -8   22.87   11.92
   8  -2 -14   -3.53   20.30
  -2   8   7    8.42    8.49
   0   1   4   23.22    5.50
   2  -2  -6   70.96    6.08
   2   0   7   13.95    7.11
   4  -4  -6    2.47    7.21
   4  -3  -9   -3.85    9.48
   6  -4 -10   12.98   12.41
   7  -4 -11   -4.57   14.48
   8  -3 -13    1.66   17.09
   8  -1 -15  -25.96   20.82
  10  -3 -14  -18.92   23.19
  10  -2 -15   -1.43   25.66
  11  -3 -14  160.68   27.22
  -1   9  11   -1.90   11.50
   0   2  -7   -4.35    5.75
   0   2   6   47.91    6.71
   0   3  -8   25.99    7.86
   1   4  11   10.61    9.68
   1   5  12   14.75   10.82
   2   2  10    0.66    9.25
   3  -3  -7    8.48    7.04
   3  -2  -9  134.39    9.49
   3   1  10   42.69   10.20
   4  -2   6    5.97    6.34
   5  -2 -12   13.74   12.87
   5  -1 -13    6.18   14.14
   6  -2 -13    5.96   15.00
   6  -1 -14   18.83   17.91
   7  -5  -9   96.88   14.26
   7  -2 -14   -8.48   18.44
   8  -5 -10  259.33   18.08
   8  -4 -12   11.24   17.39
   8   0 -16    7.58   25.24
   9  -3 -14    4.98   21.60
   9  -2 -15    3.93   23.33
  -2   9   7    6.20    8.95
  -1   3   4  560.30    8.56
   0   1  -6    7.29    5.41
   0   6  11    0.97    9.73
   4  -2 -11  160.15   12.52
   5  -5  -4   71.53    7.21
   5  -4  -9   17.22   10.36
   5  -3 -11   -5.86   12.37
   6  -5  -8   10.59   10.89
   7  -3 -13    1.79   16.81
   7  -1 -15  -14.99   21.06
   9  -5 -11  290.33   21.18
   9  -4 -13   -7.23   21.20
  -2   6   3    4.67    5.25
  -2   8   6    3.88    7.92
  -1   5   7  536.47   11.54
  -1   8  10  -10.11    9.89
   0   0  -3   52.67    3.48
   1  -1  -6    7.37    5.51
   1   0  -8   81.43    7.76
   2  -2  -7    2.66    6.24
   2  -1  -9   78.44    9.12
   2   3  11   10.59   10.25
   3  -1 -11   -3.41   11.22
   3   2  11    7.32   10.69
   4  -4  -7   46.88    8.28
   6  -4 -11  128.92   15.18
   7  -4 -12    1.08   16.36
   8  -3 -14   -6.17   19.49
   8  -2 -15  -15.29   21.86
  -1   3  -5    6.50    4.33
  -1   6   8   15.30    8.52
  -1   7   9   -4.62    9.03
   2   4  12   96.22   11.18
   3  -3  -8  176.96    9.49
   3  -2 -10   13.19   10.06
   3   3  12    3.48   11.79
   5  -5  -6   32.13    8.38
   7  -5 -10    7.60   13.35
   8  -1 -16    7.80   23.52
  10  -3 -15    4.53   25.60
  -1   9  10   11.68   10.43
   0   0  -4  514.51    6.86
   0   3   7    4.32    7.00
   2   1   8   -5.41    8.25
   3  -2   4   32.14    4.98
   3   0   8   19.89    7.97
   4  -4  -8   -0.53    8.47
   5  -4 -10   74.38   11.88
   5  -3 -12    5.23   13.29
   5  -2 -13    2.51   13.73
   5  -1 -14   -8.64   16.43
   6  -5  -9   28.80   11.43
   6  -3 -13   13.49   15.56
   6  -2 -14   -3.65   15.72
   6  -1 -15   20.81   19.21
   7  -2 -15    0.28   19.84
   9  -5 -12  412.93   23.12
   9  -3 -15   18.17   23.01
   9  -2 -16   -9.81   24.19
  10  -4 -14    6.87   23.00
  -2   7   4    2.50    6.33
  -2   8   5   -3.25    6.99
  -1   4   5  105.24    6.87
   0   2  -8    8.20    7.08
   0   4   8   -2.47    8.15
   0   7  11   -1.79    9.78
   1   4  10   -5.44    9.44
   1   5  11    9.92   10.54
   1   6  12  -10.47   10.55
   2  -2  -8  184.87    9.23
   4  -2 -12   34.29   12.07
   4   0   9    7.75    8.92
   5  -5  -7    0.84    8.99
   7  -3 -14  -12.37   17.83
   7  -1 -16   -3.51   21.93
  -1   8   9   36.98    9.64
  -1  10  10   45.09   10.96
   0   1  -7   34.26    5.93
   0   3  -9   12.37    8.43
   0   5   9   -0.53    8.69
   1  -1  -7    7.58    6.42
   2  -1 -10   -4.52    9.35
   3  -1 -12    1.88   12.21
   3  -1   6   26.91    6.13
   4  -3 -11  108.13   12.47
   6  -5 -10   11.52   12.91
   6  -4 -12   -5.71   14.08
   7  -5 -11   -1.78   14.12
   7  -4 -13   17.81   16.63
   8  -3 -15    1.43   21.35
   8  -2 -16   13.15   23.19
  -1   7   8   29.11    8.52
   0   0  -5   -0.82    4.61
   0   2   5   40.40    5.45
   1   0  -9   18.41    8.23
   2  -3  -4   55.72    5.00
   2  -3  -3   71.76    4.44
   2   2   9  189.32   10.02
   3  -3  -9  317.25   10.82
   3  -2 -11    3.58   10.90
   3   0 -13   26.65   13.95
   4  -4  -9   32.73    9.55
   5  -5  -8    7.02    9.12
   5  -4 -11    2.52   12.11
   5  -2 -14   13.73   17.09
   7   0 -17   -7.79   24.57
   8  -4 -14   -8.81   18.90
   9  -5 -13   -5.53   20.78
  10  -4 -15    3.50   25.67
  -2   7   3   22.31    5.57
  -1   2  -4   -1.67    3.43
  -1   3  -6   89.38    5.82
  -1   4  -7   -1.25    6.64
  -1   5   6 1925.49   16.29
   0   8  11    9.83   10.95
   2  -3  -5  108.40    5.91
   2  -2  -9   17.73    8.46
   2   0   6   21.48    6.01
   2   3  10    1.21    9.23
   2   5  12    1.11   11.35
   3  -4  -5   92.57    6.48
   3  -4  -4   61.47    5.34
   3  -4  -3    5.46    4.38
   3   1   9   -0.38    8.15
   4  -2 -13   22.19   13.85
   4   1  10   -1.81    9.55
   5  -3 -13   -9.34   14.13
   5  -1 -15    2.65   17.76
   6  -3 -14    3.39   16.65
   6  -2 -15   11.63   18.06
   6  -1 -16  -12.22   20.34
   7  -5 -12    1.72   16.08
   7  -3 -15   -4.29   19.02
   7  -2 -16   -3.05   21.44
   9  -4 -15    1.75   23.81
   9  -3 -16   15.99   24.86
  -2   8   4   35.72    6.25
  -1   9   9   10.17    9.63
   0   2  -9   12.19    8.86
   1  -1  -8  145.86    8.27
   2  -3  -6    1.74    5.81
   2   4  11   51.70    9.84
   3  -4  -6   11.37    6.21
   3   2  10   -0.59    9.14
   4  -1 -14   -6.87   14.95
   4  -1   7    6.75    7.08
   5  -5  -9   34.56   10.30
   6  -6  -6   98.57   10.64
   6  -5 -11   18.91   13.03
   6  -4 -13  -13.67   14.87
   7  -4 -14    4.70   17.59
   8  -5 -13    1.83   17.82
  -1  10   9   17.14   10.33
   0   0  -6   53.23    5.78
   0   3   6  186.60    7.81
   0   7  10    6.80    9.08
   1   2   7   20.55    6.36
   1   6  11   12.12   10.48
   2  -1 -11   -4.38   10.39
   2   0 -12    3.36   11.70
   3  -4  -7   11.95    7.41
   3  -3 -10   67.96    9.54
   3  -1 -13   39.32   13.49
   3   3  11    5.71   10.16
   4  -4 -10   18.20    9.52
   4  -3 -12   25.80   11.59
   4   0 -15    7.52   17.01
   4   2  11   11.55    9.99
   5  -4 -12   60.77   13.58
   5   0 -16   -5.19   19.50
   6  -6  -7   57.31   11.09
   6   0 -17   -8.67   22.80
   7  -1 -17   10.49   23.67
   8  -6 -11   11.63   16.74
   8  -4 -15    0.88   20.34
   8  -3 -16  -10.55   22.18
  -2   7   2    9.71    5.11
  -1   8   8   26.64    8.63
   0   3 -10    0.07   10.18
   0   9  11   17.74   10.49
   1   0 -10    1.67    8.98
   1   1 -11   -7.98   10.05
   1   3   8  178.41    9.48
   1   5  10   50.32   10.04
   2  -3  -7  220.52    8.48
   2   1 -13  -10.26   12.99
   3   0 -14    2.35   15.61
   4  -5  -6  162.78    8.76
   4  -5  -5   63.71    6.94
   5  -5 -10    2.50   11.81
   5  -2 -15   14.09   18.25
   6  -6  -8    0.88   11.68
   6  -3 -15   -1.96   18.68
   7  -6 -10    7.34   14.30
   7  -5 -13    1.12   17.25
  -1   2  -5   -2.02    4.03
  -1   7   7   14.28    7.75
   0   4   7   48.05    7.38
   0   5   8   61.02    8.07
   1  -1  -9  117.23    9.42
   1   2 -12   71.55   13.15
   1   4   9   19.97    8.06
   2  -2 -10   32.54    9.44
   2   1   7   33.17    7.27
   3  -4  -8    9.18    8.03
   3   0   7  189.88    8.53
   4  -5  -7  100.52    9.13
   4  -5  -4   71.11    6.41
   4  -4 -11   13.65   12.15
   4  -2 -14    9.26   15.70
   5  -3 -14   15.62   15.71
   5  -1 -16  -15.51   20.29
   6  -5 -12    8.96   13.75
   6  -4 -14   -3.97   17.06
   6  -2 -16   -0.22   20.46
   7  -3 -16  -14.27   20.98
   8  -6 -12   17.24   17.78
   9  -4 -16   30.52   24.71
  10  -5 -15   -1.54   25.42
  -1   3  -7    3.38    6.16
  -1   9   8   13.62    9.52
   0   0  -7   16.58    6.33
   0   8  10    8.66   10.08
   1  -2  -6   11.87    5.59
   2  -3  -8  177.82    9.20
   2   6  12   -7.11   11.40
   3  -3 -11    8.31   10.71
   3   1 -15   -0.94   17.63
   4  -5  -8    0.43    9.01
   4  -1 -15    3.33   16.43
   5  -4 -13   13.00   14.04
   6  -6  -9  301.49   14.60
   6  -1 -17   26.97   22.63
   7  -6 -11  130.56   16.19
   7  -4 -15   -7.93   18.89
   7  -2 -17   -1.39   23.22
   9  -5 -15  -14.75   23.49
  -1   4  -8   11.27    7.71
   0   1  -9   -3.59    8.29
   0   2 -10   13.21    9.41
   1  -2  -7    0.47    6.84
   1   0 -11   15.64   10.81
   1   1   5   95.53    6.00
   1   7  11    3.29   10.66
   2  -1 -12   11.52   11.64
   2   0 -13   -2.42   12.90
   2   5  11  182.57   12.04
   3  -4  -9   58.32    9.32
   3  -2 -13    2.76   13.79
   3  -1 -14   28.73   15.49
   4   0 -16   -4.44   19.54
   4   0   8   90.27    8.78
   5   0 -17   -6.26   21.62
   8  -4 -16  -20.84   22.02
  -1   2  -6   26.66    5.22
  -1   8   7    3.12    8.30
   0   2   4   76.73    5.71
   0   7   9    2.42    9.26
   1   1 -12   29.56   12.37
   2  -3  -9   30.62    8.52
   2  -2 -11   13.29   10.33
   2   1 -14   14.90   15.32
   2   2   8   24.79    8.05
   3   0 -15    3.66   17.22
   4  -5  -9   11.45   10.02
   4  -4 -12   13.32   12.32
   5  -3 -15    4.44   16.65
   5  -2 -16   -0.43   19.47
   6  -5 -13    7.85   14.75
   6  -3 -16   -6.72   19.77
   8  -6 -13   37.66   19.48
   0   3 -11    6.57   10.96
   0   9  10   -2.66   10.26
   1  -1 -10    0.01    8.86
   1   6  10   -0.54    9.82
   3  -4 -10    4.56   10.32
   3  -3 -12   20.24   11.99
   3   1   8   15.87    8.20
   3   5  12   -5.81   11.51
   4   1   9   16.34    9.46
   5  -6  -7    3.11    9.43
   5  -6  -6    4.85    8.71
   5  -5 -12   18.64   13.12
   5  -4 -14   -1.48   14.97
   6  -6 -11   12.51   14.04
   6  -4 -15    1.75   17.65
   6  -2 -17    2.54   21.48
   7  -4 -16    6.26   20.79
   7  -3 -17   -1.71   22.66
   9  -6 -14   -0.65   22.34
   9  -5 -16   -3.93   25.33
  -1   3  -8   20.10    7.14
  -1   7   6   37.35    8.34
   0   6   8   19.09    8.50
   0  10  10   65.89   12.13
   1  -2  -8   61.36    7.54
   1   2 -13  120.68   14.88
   3  -1   5    1.51    5.63
   3   2   9  131.93   10.23
   3   3  10   12.54   10.31
   3   4  11    5.14   10.36
   4  -5 -10    6.64   10.34
   4  -3 -14  -15.38   14.44
   4  -1 -16   21.90   18.25
   4   2  10    3.18   10.64
   4   3  11    5.59   11.03
   4   4  12   10.06   11.60
   5  -6  -8   -3.03    9.82
   5  -6  -5  206.13    9.20
   5  -1 -17    9.25   20.96
   5   1 -18   -4.61   24.72
   6  -1 -18   13.29   23.64
  -1   2  -7   20.66    6.03
  -1   9   7   16.19    8.82
   0   1 -10    1.21    8.58
   0   3   5    5.94    5.70
   0   5   7   63.16    8.23
   0   8   9    2.92   10.08
   1   2   6   26.26    6.26
   1   5   9    3.79    8.83
   1   8  11   25.16   11.40
   2  -3 -10   14.12    9.45
   2  -2 -12   -8.17   11.22
   2  -1 -13   33.59   11.95
   2   0 -14    1.55   13.72
   2   0   5   -0.88    5.40
   2   2 -15    5.69   16.04
   3  -2 -14    1.22   14.13
   3   1 -16    6.64   18.62
   4  -4 -13   15.69   13.39
   6  -5 -14    5.92   15.92
   8  -6 -14   -4.55   19.29
   8  -5 -16    5.56   22.01
  -1   6   5    3.72    6.41
  -1  10   7    4.82    9.83
   0   0  -9   44.78    8.21
   0   2 -11   24.88   10.21
   0  11  10   28.15   12.35
   1  -2  -9   35.77    8.47
   1  -1 -11    2.61   10.02
   1   0 -12   -1.62   10.93
   1   1 -13   91.69   13.25
   1   3   7   29.54    7.54
   1   4   8   20.41    8.40
   3  -4 -11   89.79   11.60
   3  -3 -13   56.76   13.35
   3  -1 -15   -1.94   14.37
   4  -5 -11   77.24   12.09
   4   0 -17  -11.63   20.59
   5  -6 -10   86.81   12.78
   5  -6  -4   -3.69    6.87
   5  -5 -13   14.24   14.03
   5  -3 -16   -0.24   18.23
   5   0 -18   -1.78   23.76
   6  -6 -12   27.72   14.37
   6  -4 -16    9.56   19.39
   6  -3 -17    9.11   21.15
   7  -7 -10  102.44   15.89
   9  -6 -15   12.65   22.54
  -1   5   4    6.80    5.33
   0  -1  -6  163.41    6.57
   0  -1  -5   48.53    4.60
   2   6  11   12.59   10.78
   3   0 -16   -8.48   17.40
   4  -3 -15    4.18   15.77
   4  -1   6    3.34    6.79
   5  -4 -15   -7.29   15.07
   6  -2 -18   -2.74   21.87
   7  -6 -14   -3.10   17.35
   7  -4 -17   -3.61   20.83
   8  -6 -15   -0.72   20.75
  -1   3  -9   37.66    8.68
  -1   8   6   33.30    8.07
   0  -1  -7   41.01    6.34
   0   9   9    7.06   10.52
   1  -2 -10    9.31    9.02
   1   2 -14   59.78   15.98
   1   7  10   20.71   10.27
   1   9  11   20.60   11.75
   2  -4  -6  345.25    9.14
   2  -3 -11   -5.52    9.38
   2  -2 -13   -0.08   12.48
   2  -1 -14   18.94   14.11
   3  -5  -7   -0.74    7.77
   3  -4 -12   -8.43   11.80
   3   6  12   89.46   12.95
   4  -5 -12   72.39   13.01
   4  -4 -14  -13.30   14.29
   4  -1 -17   10.01   20.08
   5  -6 -11   30.38   12.63
   5  -1 -18   -6.93   21.10
   6  -6 -13   -2.27   15.24
   6  -5 -15    4.34   16.09
   7  -7 -11   66.82   16.30
   7  -5 -16    4.04   19.05
   8  -5 -17    7.81   23.68
   9  -6 -16    1.94   25.33
  -1   1  -5   83.96    4.70
  -1   1  -4   94.76    4.11
   0   0 -10   36.40    9.65
   0   1 -11    6.45    9.85
   0   7   8    9.86    8.63
   1  -1 -12    9.10   11.24
   1   0 -13   39.89   12.85
   2  -4  -8  729.80   13.27
   2  -4  -7 1130.70   14.19
   2  -4  -5   17.13    5.82
   2   0 -15   -2.96   15.62
   2   1   6   58.17    6.71
   2   5  10   21.09    9.30
   3  -5  -8   22.86    8.62
   3  -5  -6   17.67    6.98
   3  -2 -15   10.68   14.38
   3  -1 -16   13.45   17.27
   3   1 -17   -0.06   20.31
   5  -5 -14   23.45   14.29
   6  -7  -9   86.00   13.99
   6  -7  -8  -11.90   12.43
   7  -7 -12   97.72   17.72
  -1   1  -6   -1.16    4.84
  -1   9   6   -1.42    8.59
   0  -1  -8   42.46    7.23
   0   2 -12   -4.90   11.38
   0  10   9    0.59   11.01
   1   1 -14   25.86   15.26
   1   6   9   -3.80    9.27
   2  -4  -9   12.50    8.90
   2  -3 -12   -7.35   11.75
   3  -5  -9   -6.45    9.15
   3  -5  -5   33.30    6.65
   3   0   6   30.81    6.65
   3   5  11    0.01   10.80
   4  -3 -16    1.31   17.54
   4   0 -18   -0.71   23.36
   4   5  12    0.87   12.21
   5  -6 -12   74.31   14.06
   5  -4 -16   -1.48   18.00
   5  -3 -17   14.77   19.00
   5  -2 -18   16.30   22.98
   6  -7 -10   22.83   13.99
   6  -5 -16   -0.03   19.31
   6  -4 -17    1.35   19.52
   6  -3 -18   -7.82   21.73
   8  -6 -16   13.81   23.28
   0   6   7   -0.15    7.93
   0  11   9  -10.49   11.20
   1  -3  -7   26.32    7.00
   1  -3  -6  205.46    7.53
   1  -2 -11   50.46   10.74
   1   8  10   31.84   11.02
   2   1 -16    6.69   18.03
   2   2   7   15.42    6.95
   2   7  11   -5.95   11.24
   3  -5 -10   99.08   11.07
   3   0 -17    3.97   20.61
   4  -6  -9  111.41   11.63
   4  -6  -8    0.87    9.19
   4  -6  -7   -8.50    8.81
   4  -4 -15   12.59   16.42
   4  -2 -17   -3.25   19.79
   5  -5 -15  -10.78   16.90
   5   4  12   16.66   12.19
   6  -7 -11   16.10   15.20
   7  -5 -17   14.45   22.57
   8  -7 -14    2.13   20.13
   0  -1  -9   -6.65    8.06
   0   0 -11   25.35   10.21
   0   8   8   10.59    9.17
   1  -3  -8   25.78    7.06
   1  -3  -5   12.51    5.29
   1  -1 -13    9.80   12.69
   2  -4 -10   -4.04    8.87
   2  -2 -14    3.03   13.21
   2  -1 -15   39.12   15.67
   3  -5 -11    0.20   11.24
   3  -3 -15   -1.46   15.51
   3  -2 -16    1.21   17.61
   3   4  10   -6.05    9.75
   4  -6 -10   -0.33   10.94
   4  -1 -18   15.01   22.40
   4   4  11   21.07   11.19
   5  -6 -13    7.62   14.57
   7  -6 -16   11.86   21.67
   1   5   8    9.00    8.04
  -7 -14 -14   17.55   73.21
  -7 -13 -13  -24.89   65.10
  -7 -10 -10    3.02   46.59
  -7  -7  -8   10.32   33.35
  -6 -10  -9   -1.37   46.94
  -5 -15 -13   -8.61   68.81
  -4 -17 -15  -13.38   86.84
  -4 -14 -11  -16.26   59.95
  -4 -13 -10   -4.46   51.80
  -4 -12  -9   28.13   52.34
  -4 -11  -8    3.31   40.33
  -4  -2  -3   76.12   11.63
  -3 -16 -13  -16.07   76.64
  -2 -15 -11  -11.18   66.45
  -1 -16 -12    6.33   77.35
  -1   6   0   -4.61   22.94
   0  -5  -2   46.63   18.57
   0   9   0  -13.63   32.82
   1 -17 -13   20.88   93.78
   1 -14  -9  -10.79   60.75
   1 -13  -8  -36.90   52.97
   1 -12  -7   -3.62   51.53
   1 -11  -6   16.98   41.25
   1   7   1   20.00   28.59
   1  11   0   -2.70   43.03
   2 -17 -13   40.25   98.24
   3 -14  -9   83.64   67.32
   3  11   1   -2.93   42.72
   4 -11  -6   -4.65   47.11
   4   5   2   -7.01   21.12
   4   8   2    4.16   33.40
  -7 -12 -12   29.24   56.66
  -7 -11 -11    1.84   52.59
  -6 -16 -16   43.93   89.21
  -6 -14 -13   17.05   64.69
  -6 -13 -12   -3.57   60.60
  -6 -11 -10   44.81   51.31
  -6  -7  -7  169.67   33.70
  -6  -5  -6    8.63   22.32
  -6  -2  -5   38.19   13.57
  -5 -14 -12   -2.29   59.41
  -5 -13 -11   10.23   56.24
  -5 -12 -10  280.13   59.33
  -5 -11  -9  505.65   52.28
  -4 -16 -14   -7.86   82.39
  -2 -17 -14  -18.49   81.77
  -2 -14 -10  -18.90   55.61
  -2 -13  -9   20.98   54.06
  -2 -12  -8  -21.96   46.43
  -2 -11  -7   44.61   42.60
  -2  -7  -4   82.93   23.89
  -2  -3  -2  440.94   15.57
  -1  -6  -3 1364.99   32.83
  -1  10  -1    3.75   36.96
   0 -16 -12   18.80   79.29
   2 -12  -7   16.24   47.69
   2 -11  -6   -6.45   42.53
   2  10   1   16.01   35.33
   3 -13  -8   16.58   55.29
   3 -12  -7   27.15   52.50
   3 -11  -6   29.11   45.38
   4   9   2   11.02   34.73
   5  10   2    9.77   39.37
  -7  -8  -9    9.30   38.82
  -6 -12 -11  -13.30   50.53
  -5 -16 -15   10.62   77.89
  -5  -2  -4   13.28   11.70
  -3 -17 -15   21.19   93.18
  -3 -15 -12   38.29   62.21
  -3  -9  -6   16.00   31.93
  -2 -16 -13   15.27   76.33
  -1 -17 -14   -1.04   83.97
  -1 -15 -11   33.56   64.23
  -1   7   0   68.93   27.00
   0  -8  -4    9.99   26.87
   4   4   2   50.67   18.52
   5   3   2   -4.95   18.47
   6   3   2   -0.38   19.28
   7   3   2  102.83   22.30
  -7 -14 -15    7.66   70.91
  -6 -15 -15   47.91   70.73
  -6  -8  -8    1.44   33.71
  -5 -15 -14  -21.31   71.67
  -5  -8  -7  -21.66   31.60
  -3 -14 -11   48.34   56.74
  -3 -13 -10   38.61   56.97
  -1 -14 -10   19.04   55.55
  -1 -13  -9   21.51   55.52
  -1 -10  -6    2.37   34.13
  -1   2   0   35.14   10.76
   0 -17 -14   36.66   89.68
   0 -15 -11  -37.91   62.88
   0  10   0   -2.30   34.84
   2  -7  -3   17.50   24.90
   2  11   1   15.54   42.47
   3   8   2  116.59   30.66
   4  10   2   48.11   36.34
   5  11   2   16.18   41.14
  -7 -13 -14    3.24   61.69
  -7  -9 -10    7.72   40.29
  -7  -6  -8    3.28   27.01
  -6 -14 -14   -3.49   64.98
  -4 -14 -12   19.26   58.89
  -4  -9  -7   45.03   32.34
  -4   3  -2   16.04   13.73
  -3 -16 -14   58.54   74.09
  -3 -12  -9    7.98   45.33
  -3 -11  -8  129.67   42.05
  -2 -17 -15  -14.98   82.45
  -2 -15 -12    6.78   63.14
  -1 -16 -13   31.32   73.47
  -1 -12  -8  -13.93   40.49
  -1 -11  -7    0.74   35.36
   0 -14 -10   21.28   55.34
   1 -17 -14   10.31   85.82
   2 -15 -11   34.22   64.93
   3 -15 -11    1.04   71.98
   5  -7  -3   -9.22   24.71
  -7 -12 -13   25.31   53.22
  -7 -11 -12   31.26   51.51
  -7 -10 -11   22.30   44.27
  -6 -13 -13   20.67   58.36
  -5 -16 -16    6.75   77.48
  -5 -14 -13   24.51   56.89
  -4 -16 -15  101.09   72.85
  -4 -13 -11   11.30   53.19
  -4  -4  -4    3.21   15.81
  -3  -7  -5  136.95   25.78
   0 -13  -9  141.37   50.57
   1 -14 -10   63.65   56.41
   1  -8  -4   37.24   26.66
   1  -5  -2   89.97   17.67
   3  -7  -3  108.36   23.36
   4  11   2   -8.49   37.19
  -6 -15 -16   -6.76   71.70
  -6 -12 -12  -12.97   50.78
  -6 -10 -10   40.47   39.88
  -6  -6  -7   15.75   24.31
  -5 -13 -12   94.02   52.81
  -5  -9  -8   18.55   32.33
  -5  -6  -6  -11.80   21.41
  -4 -12 -10   41.24   44.98
  -4 -11  -9   22.10   37.79
  -3 -15 -13   19.35   63.10
  -2 -16 -14    0.91   72.75
  -2 -14 -11   14.73   52.96
  -2  -9  -6   -9.08   29.77
  -1 -17 -15   11.97   75.60
  -1 -15 -12  -15.24   56.72
  -1  -7  -4  584.04   26.80
   0 -16 -13   39.63   68.61
   0 -12  -8  -16.53   41.86
   0 -11  -7  -12.20   39.54
   0 -10  -6   22.45   31.15
   0  11   0    7.96   36.16
   1 -16 -13  -26.48   75.36
   1  10   1   13.92   31.37
   2 -14 -10   -0.04   54.17
   3   4   2   95.79   17.82
   3  10   2   90.84   33.77
   4   3   2   62.94   15.66
  -6 -11 -11  218.88   44.13
  -5 -15 -15   47.05   64.11
  -5 -12 -11   39.55   43.92
  -2 -13 -10   12.17   46.19
  -1   9   0   13.38   29.08
   0  -6  -3    9.17   17.36
   0   7   1  195.21   23.20
   1 -13  -9   72.79   47.41
   1  -9  -5   90.06   29.69
   2 -16 -13   27.30   74.27
   2  -8  -4   36.49   25.35
   3 -16 -13   -5.61   73.95
   5  -8  -4  592.89   33.42
   6   8   3    2.35   28.75
   6   9   3   18.16   32.48
   7   8   3   88.36   33.06
   7   9   3    6.70   32.39
   8   8   3   17.02   33.50
   8   9   3  -11.60   35.56
   8  10   3   59.02   42.40
  -7  -7  -9    9.56   28.66
  -6 -14 -15    2.28   58.97
  -4 -16 -16   23.79   75.09
  -3 -16 -15   16.40   64.69
  -3 -14 -12   -1.63   50.29
  -2 -12  -9   -9.72   38.66
  -2 -11  -8    3.97   34.91
  -2 -10  -7    2.13   30.58
  -1 -16 -14   -0.12   67.08
  -1 -14 -11    1.60   51.90
   0 -15 -12   -1.17   57.22
   0   8   1   62.30   26.68
   1 -11  -7    6.38   36.50
   1 -10  -6   18.96   32.01
   1  11   1   14.62   34.84
   2 -13  -9   -8.98   46.34
   2   6   2   88.37   20.11
   2   8   2 1045.10   34.49
   3 -13  -9    7.99   46.89
   3  -8  -4  139.14   26.71
   3  11   2   -6.52   32.25
   6   7   3  540.93   32.05
   6  10   3    8.25   35.66
   7   7   3  411.60   32.94
   8   7   3   28.40   31.52
  -7  -8 -10    3.30   35.13
  -6 -13 -14  -35.81   53.51
  -6  -7  -8   99.74   28.37
  -5 -14 -14   17.84   52.50
  -4 -14 -13   -6.49   50.96
  -4  -7  -6   23.81   21.58
  -3 -13 -11   27.60   44.97
  -3  -5  -4   42.46   16.42
  -3   6  -1   58.03   20.13
  -2 -15 -13   -0.93   53.65
  -1 -13 -10  -16.01   46.48
  -1  -8  -5   10.36   24.42
  -1  10   0   -7.31   31.23
   0   9   1  108.73   30.01
   1 -15 -12  -31.31   56.69
   1  -3  -1  181.14   10.20
   2 -12  -8    1.34   38.29
   2 -11  -7   17.73   36.91
   2 -10  -6    4.92   32.91
   2  -9  -5   21.95   27.35
   3 -15 -12    2.08   61.49
   3 -12  -8   -0.62   40.80
   4 -12  -8   29.58   42.19
   5  10   3   46.58   33.78
   6   6   3   64.18   25.41
  -7 -11 -13  -36.16   43.39
  -7 -10 -12   24.87   41.06
  -7  -9 -11    6.16   33.97
  -5 -15 -16   18.80   62.12
  -5 -13 -13   97.73   51.20
  -5  -7  -7   24.77   24.26
  -5  -1  -4   60.41    7.32
  -4 -15 -15   83.66   63.40
  -4 -13 -12  -16.26   44.25
  -4  -1  -3   58.38    5.92
  -3 -15 -14   11.22   58.09
  -3  -9  -7  -13.71   26.76
  -3  -3  -3   56.63   11.17
  -2 -16 -15  -11.34   62.61
   0 -16 -14   46.69   62.48
   0 -14 -11  146.68   47.22
   2  -5  -2   34.09   13.91
   2  10   2   57.40   30.79
   3 -11  -7  104.28   36.67
   3 -10  -6   12.58   31.76
   4 -10  -6   83.09   35.26
   7   2   2  116.07   16.36
   8   6   3   76.57   28.38
  -6 -14 -16   18.70   56.99
  -6  -8  -9   77.12   29.11
  -4 -12 -11   14.40   43.09
  -4  -8  -7  -14.13   25.05
  -3 -16 -16    6.54   64.12
  -3 -10  -8   34.66   30.16
  -2 -14 -12    2.63   47.92
  -2   6   0   35.24   18.52
  -1 -15 -13   36.78   52.29
  -1 -12  -9   17.43   35.84
  -1 -11  -8   -1.90   33.68
  -1 -10  -7   19.71   31.45
  -1  -9  -6   11.97   24.78
   0  10   1   14.62   29.97
   1 -16 -14    9.68   64.30
   2 -16 -14   12.49   67.20
   2  11   2   21.26   34.62
   3 -16 -14   -4.21   71.26
   4   9   3   96.85   29.11
   5  11   3  138.63   34.88
  -6 -11 -12    3.66   37.99
  -6 -10 -11   42.95   36.69
  -6  -9 -10    4.13   32.19
  -6  -5  -7  288.68   21.40
  -5 -14 -15   22.54   56.64
  -5 -12 -12  -11.85   39.13
  -5 -11 -11  223.60   41.09
  -5  -8  -8   14.70   27.21
  -4 -11 -10   64.43   37.90
  -4  -9  -8   21.53   29.34
  -3 -14 -13   -1.78   47.21
  -2 -13 -11   -6.52   43.81
  -2   7   0   54.44   22.27
  -1 -16 -15   -9.74   58.88
  -1  11   0   11.69   32.18
   0 -15 -13   28.81   56.17
   1  -6  -3   73.49   16.37
   2 -14 -11   -9.72   52.14
   3   3   2  617.32   17.51
   4  10   3   91.82   31.22
   7   5   3  198.51   24.24
  -6 -13 -15   -3.96   48.81
  -6  -3  -6   14.56   13.66
  -5 -15 -17   30.69   59.77
  -5 -10 -10  374.34   37.24
  -5  -9  -9   82.59   30.21
  -4 -15 -16  102.09   62.36
  -4 -14 -14   -6.02   47.80
  -4  -5  -5    7.26   14.07
  -2 -16 -16   -9.26   65.29
  -2 -15 -14   11.02   52.75
  -2  -7  -5    1.21   17.91
  -2  -4  -3  367.31   14.97
  -2   8   0   29.99   23.51
  -1 -14 -12    8.59   44.74
   0 -12  -9   13.72   36.17
   1 -13 -10   43.39   42.24
   2   4   2  380.46   17.11
   3  -5  -2   -1.94   13.74
   4  11   3   16.17   32.39
   6   5   3  382.50   22.37
  -6 -14 -17   20.87   53.66
  -5 -13 -14   -7.36   46.67
  -3 -13 -12  -11.18   40.69
  -3  -6  -5  370.03   20.36
  -2   4   0  143.37   12.98
   0 -11  -8    5.02   30.93
   0  -8  -5   -6.07   20.20
   0  11   1   14.06   29.43
   1 -16 -15    4.28   65.46
   1 -15 -13   -3.11   51.55
   1   9   2  103.48   25.47
   2 -13 -10   16.64   42.05
   4 -13 -10   18.77   43.69
   4   6   3  176.52   20.16
   5   5   3  102.70   19.63
  -6 -12 -14   30.79   43.91
  -5 -14 -16   -0.71   54.35
  -4 -13 -13   35.91   42.68
  -4  -3  -4   77.01   10.73
  -3 -12 -11   12.38   36.86
  -2 -14 -13    5.29   45.74
  -2 -11  -9   28.48   31.51
  -2 -10  -8   10.99   30.17
  -2  -9  -7   14.97   25.26
  -2  -8  -6   20.26   20.71
  -2  -2  -2  175.17    7.42
  -2   9   0   46.40   25.27
  -1 -16 -16    4.27   64.78
  -1 -15 -14   13.74   51.58
  -1 -13 -11   36.90   42.11
   0 -14 -12   22.77   47.67
   0 -10  -7   -5.63   25.40
   0  -9  -6   15.32   22.52
   0   3   1   26.86   10.36
   1 -12  -9   26.04   34.95
   1  -7  -4   46.90   18.32
   1  10   2   41.01   26.40
   2 -16 -15   -9.10   65.53
   3 -16 -15    5.85   68.53
   3   8   3   55.93   22.99
   3   9   3   24.28   25.62
   3  10   3   -4.65   27.73
   4  -5  -2    9.47   12.57
  -6 -13 -16  -20.44   53.06
  -6 -11 -13    7.01   39.16
  -6  -6  -8    5.61   20.08
  -5 -12 -13   -5.00   40.29
  -4 -15 -17   67.06   62.01
  -4 -14 -15   11.69   53.01
  -4 -12 -12   -6.26   39.54
  -3 -15 -16   -2.84   58.00
  -2 -15 -15   12.98   53.87
  -1  -6  -4   59.75   16.13
  -1  -3  -2 1798.22   17.97
  -1   7   1  181.90   20.93
  -1   8   1   10.65   21.18
   0 -16 -16   -8.09   63.97
   0 -15 -14  -21.02   53.30
   1 -14 -12  -14.61   46.69
   1 -11  -8   41.64   31.44
   2 -12  -9    4.80   36.23
   2  -6  -3   -9.77   13.86
   3 -12  -9   -8.94   39.09
   3   7   3   35.81   20.14
   3  11   3  -15.57   26.79
  -6 -10 -12  -11.98   36.65
  -6  -7  -9   16.71   25.02
  -5 -13 -15   23.81   50.77
  -5 -11 -12   25.57   36.23
  -3 -11 -10   45.78   33.34
  -3  -7  -6   38.52   18.74
  -2 -13 -12    5.08   41.11
  -1 -14 -13    1.43   44.70
  -1 -12 -10    4.34   33.20
  -1   6   1   18.93   14.87
  -1   9   1    2.81   22.48
   0 -13 -11  255.12   42.45
   1 -15 -14   -7.75   53.72
   1 -10  -7   -1.23   27.32
   1  -8  -5   25.22   20.47
   1   5   2  408.29   17.64
   1  11   2  234.76   29.58
   3 -14 -12   20.67   49.40
   4 -14 -12    0.75   50.53
   7   9   4    0.94   28.57
   7  10   4   26.84   30.22
   8  10   4  107.29   31.68
  -6 -13 -17  -28.22   55.11
  -6 -12 -15   14.88   44.74
  -6  -9 -11   22.56   30.70
  -6  -8 -10   -4.35   28.03
  -5 -14 -17    7.81   53.53
  -4 -13 -14   48.93   44.94
  -4 -11 -11   22.15   34.81
  -3 -13 -13    7.35   42.80
  -3 -10  -9   32.99   28.99
  -3  -9  -8   -4.86   25.84
  -3  -8  -7   55.33   22.60
  -1 -15 -15  -11.10   55.40
   1  -9  -6    5.49   21.28
   2 -15 -14  -11.85   55.62
   2 -11  -8    2.61   27.54
   3 -15 -14   -3.14   60.62
   3  -6  -3   10.94   13.83
   4 -11  -8   -7.21   31.24
   4   5   3   69.90   16.25
   6   9   4   64.29   27.41
   6  10   4   32.02   28.05
   6  11   4   13.91   30.33
   7   4   3   20.00   17.66
  -5 -10 -11  231.63   33.06
  -5  -9 -10   39.57   28.93
  -5  -7  -8  185.99   23.63
  -4 -14 -16   -7.50   49.94
  -4  -7  -7    8.07   19.43
  -3 -15 -17   61.21   57.10
  -3 -14 -15  -21.23   47.41
  -2 -15 -16   84.57   55.89
  -2 -14 -14   18.93   41.82
  -2 -12 -11  -22.01   36.87
  -1 -10  -8   87.63   26.91
  -1  -7  -5  209.28   19.08
  -1   5   1    1.69   12.74
  -1  10   1    8.41   24.76
   0 -14 -13   40.15   44.52
   0 -12 -10   10.68   33.70
   1 -13 -11  -20.89   35.63
   2 -10  -7    5.04   25.02
   2  -7  -4    5.93   15.21
   3   6   3   -9.26   16.11
   6   4   3   46.02   15.31
   7   8   4    6.08   25.28
   8   8   4    7.51   26.90
  -6 -11 -14  -10.37   37.14
  -6  -4  -7   19.46   14.92
  -5 -12 -14    5.70   38.76
  -5  -8  -9   17.30   22.88
  -4  -9  -9   49.79   23.92
  -4  -8  -8   86.49   22.97
  -3  -4  -4   23.09   10.60
  -2  -5  -4   10.57   11.44
  -1 -13 -12   -6.06   36.56
  -1  -9  -7   66.26   23.37
  -1  -8  -6  -11.82   19.59
   0 -15 -15   12.31   49.55
   0  -5  -3    6.07   10.75
   2 -13 -11   11.58   36.09
   2  -9  -6  -19.13   20.91
   2  -8  -5  -17.64   18.56
   2  10   3  163.22   26.22
   3 -10  -7   23.51   25.87
   3  -7  -4  134.89   17.50
   4 -13 -11  -15.59   40.30
   4 -10  -7   51.57   27.42
   5  -9  -6 1197.20   34.71
   5   9   4  162.28   25.29
   5  10   4   85.86   26.96
   5  11   4  128.78   29.78
   6   8   4   -1.65   21.02
  -6 -12 -16   17.98   42.61
  -5 -13 -16   12.57   47.04
  -4 -12 -13   25.99   35.05
  -3 -12 -12   13.04   33.34
  -2 -11 -10   38.36   30.81
  -2   3   0   45.53    8.94
  -1 -15 -16   17.56   54.09
  -1 -14 -14   -2.37   43.56
  -1  11   1  -16.76   25.44
   0 -11  -9   -4.26   29.28
   0   7   2   42.55   18.25
   0   9   2   49.86   20.99
   0  10   2   65.07   24.73
   1 -15 -15    2.87   52.27
   1 -14 -13   -2.07   39.67
   1 -12 -10   -4.96   32.24
   2  11   3   83.15   26.63
   3  -9  -6   -1.99   21.14
   4 -14 -13   -8.30   48.99
   4  -9  -6   50.05   24.13
   5  -8  -5  566.26   25.55
   5   4   3   18.85   13.37
   7   7   4   25.90   22.80
  -6 -10 -13    1.50   32.09
  -6  -2  -6    3.32    9.67
  -5 -11 -13   14.56   35.22
  -4 -14 -17    8.60   49.52
  -4 -13 -15   18.71   41.90
  -3 -13 -14    9.10   41.61
  -2 -15 -17   23.67   55.81
  -2 -14 -15   11.50   45.72
  -2 -13 -13   14.64   35.80
  -1 -12 -11  -14.13   32.62
   0 -13 -12    2.42   38.90
   2 -15 -15    1.66   50.81
   2 -12 -10  147.56   34.62
   2   7   3   -9.31   16.46
   3 -15 -15   11.24   55.70
   3 -14 -13   -1.17   46.16
   4 -15 -15   -8.87   54.63
   4 -12 -10   21.46   36.68
   4  10   4   43.86   24.44
   4  11   4    1.17   28.36
   5   8   4    1.78   20.45
   6   7   4   77.56   21.26
   8   7   4  -15.05   22.80
  -6  -5  -8   76.30   17.36
  -5 -13 -17   -6.01   47.28
  -5 -12 -15   -8.64   41.41
  -5  -4  -6  326.56   14.80
  -4 -11 -12   15.84   31.39
  -4  -4  -5   49.02   11.21
  -3 -14 -16   10.17   44.46
  -3 -11 -11   46.83   29.39
  -3   2  -1   96.57    7.48
  -2 -10  -9   12.82   23.61
  -2  -6  -5   33.80   14.36
   0 -15 -16   15.01   51.84
   0 -14 -14  -14.70   45.86
   0 -10  -8    5.81   22.91
   0  -6  -4  419.92   17.01
   0  11   2  165.06   25.47
   1 -11  -9   11.65   28.63
   1   4   2  326.39   13.74
   3 -12 -10    9.87   33.36
   3   5   3   13.83   12.98
   4   9   4   34.93   22.04
  -6 -11 -15    9.83   36.90
  -6  -9 -12   13.40   27.10
  -5 -10 -12    6.32   29.68
  -4 -14 -18   -3.00   51.50
  -3 -10 -10   79.08   27.95
  -3  -5  -5  -10.24   12.71
  -2 -12 -12  -15.86   33.12
  -2  -9  -8   -7.55   21.77
  -2  -8  -7   16.34   19.38
  -2  -7  -6   43.68   16.35
  -1 -15 -17   12.43   56.20
  -1 -13 -13   18.80   39.09
  -1 -11 -10   61.12   28.97
  -1   4   1   37.41   10.41
   0  -9  -7  109.27   22.43
   0  -8  -6   99.70   18.90
   0  -7  -5 1071.50   23.87
   1 -14 -14   27.48   44.63
   1 -13 -12    5.92   35.23
   2 -11  -9   -2.90   29.68
   4 -13 -12    9.56   43.37
   5   7   4   30.75   19.53
  -6  -8 -11   28.84   24.16
  -6  -7 -10    2.21   22.17
  -6  -6  -9   17.72   18.88
  -5 -13 -18   -2.45   49.81
  -5  -9 -11   46.74   27.97
  -4 -13 -16  -25.66   42.56
  -4 -12 -14    3.04   37.20
  -4 -10 -11   78.04   28.86
  -3 -14 -17   -4.15   48.29
  -3 -12 -13    7.67   34.74
  -3   7   0   -5.07   15.63
  -2 -14 -16   -1.95   48.04
  -2 -13 -14   -7.97   38.63
  -1 -14 -15   -9.68   44.75
  -1  -4  -3   51.74    9.70
   0 -15 -17   -3.17   57.83
   0 -12 -11   21.21   32.05
   1 -10  -8   33.62   24.61
   2 -15 -16   30.64   55.87
   2 -14 -14   -3.64   46.55
   2   6   3  114.20   14.48
   3 -15 -16    1.85   57.28
   3 -14 -14   15.54   49.32
   3 -13 -12    2.40   39.26
   3 -11  -9   -6.02   30.10
   3   2   2  478.49   11.27
   4 -14 -14   -6.82   49.71
   4 -11  -9   -9.81   31.41
   4   4   3  202.24   13.40
  -6 -10 -14  -15.10   33.58
  -5 -12 -16  -17.36   41.55
  -4  -9 -10  265.90   26.81
  -4  -5  -6   67.49   13.41
  -3 -13 -15   19.53   40.24
  -3  -9  -9    1.99   22.55
   0 -14 -15    5.97   46.94
   0 -13 -13   -9.35   37.22
   1 -12 -11   62.57   32.52
   1  -5  -3   -2.35   10.36
   1   9   3   26.83   17.81
   1  10   3   -0.93   19.14
   1  11   3   45.23   23.34
   3  10   4   11.56   22.20
   3  11   4  119.04   25.12
   7   6   4   -6.22   19.00
  -5  -8 -10  102.80   22.88
  -5  -7  -9   92.83   20.80
  -5  -6  -8   29.54   17.26
  -4 -11 -13    2.02   30.95
  -3 -14 -18    6.70   48.32
  -3  -8  -8  148.37   21.22
  -3  -7  -7  153.25   18.22
  -3  -6  -6   12.19   13.60
  -3   6   0   65.34   13.24
  -2 -11 -11   -1.08   26.59
  -2   7   1   19.48   15.20
  -2   8   1   75.61   17.49
  -2   9   1  106.72   19.77
  -1 -12 -12   50.41   33.30
  -1 -10  -9    2.49   22.15
   0 -11 -10   51.02   28.24
   1  -9  -7   10.26   20.06
   2 -10  -8   34.39   23.82
   5 -10  -8   97.34   28.68
   6   6   4   15.85   17.13
   8  10   5   73.40   27.51
  -6  -9 -13  -10.55   29.15
  -4 -13 -17   -7.79   42.97
  -4 -12 -15   49.71   37.63
  -4  -8  -9  162.03   21.81
  -4  -7  -8  367.44   20.99
  -4  -6  -7   39.91   14.68
  -3 -11 -12   10.43   27.95
  -2 -14 -17   26.49   47.54
  -2  10   1   46.05   19.86
  -1 -14 -16   23.43   46.26
  -1 -13 -14   27.82   38.48
  -1  -9  -8    8.50   20.74
   1 -14 -15    6.27   45.17
   1 -13 -13   24.17   37.50
   1  -8  -6   33.45   17.54
   1  -6  -4  109.64   12.86
   2 -12 -11   -3.95   31.17
   3 -12 -11   56.13   33.68
   3 -10  -8   22.91   24.44
   4 -12 -11   25.46   34.12
   4 -10  -8   19.97   25.01
   5   6   4   10.28   15.74
   6  11   5    5.16   25.80
   7  10   5   61.27   24.90
  -6  -3  -7   22.35   11.26
  -5 -12 -17   32.27   41.02
  -5 -10 -13   -2.88   28.73
  -4   5  -1   55.20   12.13
  -3 -13 -16   11.87   38.09
  -3 -12 -14   22.67   34.79
  -2 -13 -15   12.62   39.28
  -2 -12 -13   16.36   30.82
  -1  -5  -4   16.04   10.92
  -1   8   2   86.40   17.69
  -1   9   2   11.14   17.69
  -1  10   2   19.83   19.87
   2 -14 -15    6.16   46.35
   2 -13 -13  -13.57   37.47
   2  -9  -7   -4.51   19.58
   3 -14 -15    7.88   48.80
   3 -13 -13   -8.50   39.07
   4 -14 -15   15.90   49.79
   4 -13 -13   14.07   42.03
   5  -9  -7  464.51   28.23
   7   9   5   32.74   23.24
   8   9   5    7.30   23.48
  -6 -10 -15   -4.18   31.99
  -6  -8 -12  -10.22   25.01
  -4 -13 -18  -38.33   43.77
  -4 -10 -12  159.14   29.14
  -3 -10 -11    0.09   25.81
  -3   5   0  305.32   13.04
  -2 -14 -18   -1.96   48.05
  -2   6   1   90.38   12.66
  -1 -14 -17   -9.10   46.37
  -1  -8  -7   17.00   16.21
   0 -14 -16  -30.66   42.67
   0 -13 -14  -14.58   37.64
   0 -12 -12   22.62   29.31
   0 -10  -9   10.06   22.91
   1 -11 -10    8.98   25.02
   2   5   3  134.51   12.78
   2  11   4  120.50   23.13
   4  -9  -7   84.64   23.28
   5  11   5   22.91   22.68
   6   3   3    4.42   10.80
   6   9   5  104.65   21.44
  -5 -12 -18   23.58   41.60
  -5  -9 -12   -5.03   25.14
  -4 -12 -16  -16.31   37.07
  -4 -11 -14   19.89   31.49
  -3 -13 -17  -16.55   41.76
  -2  -9  -9   22.47   21.48
  -1  -7  -6    9.08   13.24
  -1  -6  -5   -2.89   11.45
  -1   7   2  379.89   18.09
  -1  12   2   54.56   24.91
   1 -14 -16   10.67   47.18
   2 -11 -10    5.51   27.13
   2  -8  -6    5.12   16.42
   2  10   4    5.22   18.68
   3   4   3  702.87   15.32
   4 -11 -10   -5.43   31.18
   5 -11 -10  -22.40   30.29
   5  10   5   19.29   20.19
  -6  -9 -14   -6.46   29.32
  -6  -7 -11   24.22   20.31
  -6  -4  -8   -0.46   12.91
  -5 -11 -16   13.36   34.88
  -5 -10 -14    6.62   30.94
  -4 -13 -19    4.50   42.15
  -4  -9 -11  738.07   30.18
  -3 -12 -15   -9.95   35.04
  -3 -11 -13   -3.30   29.28
  -3  -9 -10   11.69   22.34
  -2 -12 -14   29.30   34.33
  -1 -13 -15   13.68   35.72
  -1 -12 -13   10.90   29.84
   0 -14 -17   18.01   47.26
   0  -9  -8   26.79   20.34
   0   9   3   -0.62   17.10
   0  10   3   14.44   19.11
   0  11   3   38.37   20.76
   1 -13 -14    3.29   37.50
   1 -12 -12   94.09   30.36
   1 -10  -9    8.91   23.29
   2 -14 -16   10.80   47.59
   2  -6  -4   65.22   12.35
   2   9   4   72.04   17.34
   3 -14 -16    6.20   49.99
   3 -11 -10    3.54   27.85
   3  -8  -6   -8.02   17.87
   3   7   4   60.39   14.86
   4 -14 -16   -9.91   51.34
   4   6   4   28.26   13.69
   4  11   5   24.23   23.04
   5   3   3  116.27   10.34
   5   9   5  -13.83   19.08
   6   1   2   26.31    7.46
   7   8   5   14.54   20.10
   8   8   5    9.94   21.18
  -6  -6 -10   16.39   18.11
  -6  -5  -9   -2.08   15.09
  -5  -8 -11   51.89   22.34
  -3 -13 -18    8.81   41.90
  -2  -8  -8   -2.68   17.92
  -2  -4  -4  113.07    9.67
  -1 -14 -18    2.41   44.86
  -1 -10 -10   17.11   24.66
   0 -11 -11    1.63   26.96
   1 -14 -17  -15.10   50.95
   2 -12 -12   -5.22   31.48
   3 -12 -12   11.47   35.50
   3  -7  -5   -2.08   15.26
   4  10   5   27.68   20.64
   5  -7  -5   30.57   17.74
   6   5   4   56.73   14.35
   6   8   5    8.15   18.10
   7   5   4   94.60   15.04
  -4 -12 -17   28.43   36.16
  -4 -11 -15   10.79   34.57
  -4 -10 -13   -6.35   28.07
  -4  -8 -10  321.85   23.06
  -4   4  -1   60.78   10.34
  -3  -8  -9   15.90   19.07
  -3  -3  -4    9.12    7.40
  -2 -13 -17   32.06   42.21
  -2  -7  -7  137.56   16.65
  -2   5   1   13.91   10.03
  -1 -13 -16   -5.48   39.86
   0 -14 -18   22.27   48.36
   0 -13 -15   -3.34   38.35
   0 -12 -13    9.24   32.36
   0  -8  -7   10.78   16.89
   0   8   3  106.92   16.44
   1   3   2 1807.08   17.72
   2 -14 -17    4.48   49.93
   2 -10  -9   12.82   23.13
   3  -6  -4    0.14   12.03
   4  -7  -5   18.57   16.28
   5 -10  -9    0.16   28.20
  -6  -8 -13   10.37   24.57
  -5 -11 -17   -3.96   35.64
  -5  -9 -13   -6.34   26.83
  -5  -7 -10    0.60   17.86
  -4 -12 -18   28.68   42.77
  -3 -13 -19   37.96   46.45
  -3 -12 -16   35.46   36.22
  -3 -10 -12   77.60   26.99
  -2  -6  -6  175.66   14.40
  -2  -5  -5  217.60   12.46
  -1 -12 -14   64.44   33.86
  -1   3   1  160.83    8.49
   1 -13 -15  -10.43   39.74
   1 -11 -11    1.76   26.98
   1  -9  -8   24.62   20.14
   1  11   4  176.31   22.12
   3 -14 -17   32.68   51.87
   3 -10  -9   10.12   23.52
   3  11   5    2.69   21.12
   4  -6  -4   15.71   13.17
   4   9   5   25.73   18.62
   5  -6  -4   -2.29   14.02
   5   1   2  527.50    9.16
   5   8   5   33.17   17.24
  -5 -10 -15   28.34   30.50
  -5  -6  -9    5.45   16.16
  -5  -5  -8   -5.21   14.00
  -5  -4  -7   -7.14   11.18
  -4  -7  -9   94.09   17.97
  -3 -11 -14  255.32   32.76
  -3  -7  -8   -6.88   16.10
  -2 -13 -18   48.84   43.29
  -2 -11 -13   -1.00   29.26
  -1  -9  -9    1.76   19.72
   0 -13 -16   -2.45   41.85
   0 -10 -10   67.85   24.16
   0  -7  -6 1002.04   21.87
   0   4   2  180.16   10.46
   0   7   3  227.09   16.51
   1 -12 -13  -27.08   31.97
   1  10   4   46.62   19.06
   2 -13 -15    9.07   42.12
   2 -11 -11    6.30   29.36
   3 -13 -15   -0.30   45.55
   3   6   4   27.17   12.58
   4 -13 -15  -10.30   47.08
   4   3   3    0.24    9.11
   5 -11 -11   -0.41   33.00
   5  -5  -3   -5.01   11.35
   7   7   5   23.46   18.14
  -6  -7 -12   -3.87   21.96
  -5 -11 -18    8.79   37.23
  -4 -11 -16   -2.71   33.24
  -4  -9 -12   61.58   24.57
  -3 -12 -17   62.73   38.38
  -3  -6  -7   47.66   14.24
  -3  -4  -5   -5.67    9.14
  -3   4   0  104.07    9.50
  -1 -13 -17   -1.71   42.19
   1   9   4   30.39   17.00
   2 -12 -13   72.24   34.53
   2  -9  -8    2.45   19.49
   2   7   4   98.70   15.30
   3 -12 -13   13.68   36.96
   3 -11 -11    4.06   28.45
   3  10   5   -4.38   19.02
   5 -12 -13    9.88   37.77
   6   7   5  130.83   17.48
   6  11   6   54.68   25.05
  -5 -10 -16   -2.94   32.92
  -5  -8 -12    0.91   21.96
  -4 -10 -14    0.80   27.80
  -3  -5  -6   30.70   11.00
  -2 -13 -19   77.74   45.66
  -2  -9 -10   34.05   20.09
  -2   9   2    6.92   16.77
  -1  -8  -8   37.95   17.30
   0 -12 -14   22.52   32.98
   0 -11 -12   47.29   28.19
   1 -13 -16   -2.52   42.77
   1  -8  -7    2.82   16.65
   1   5   3   10.24   10.47
   3  -9  -8   -5.23   21.14
   4   5   4   -0.88   11.32
   5  -9  -8   58.66   24.03
   7  10   6    7.42   23.05
   8  10   6    3.03   23.58
  -6  -6 -11   -7.39   18.83
  -5  -9 -14   31.13   26.59
  -4 -11 -17   -1.47   36.46
  -3 -12 -18   -9.17   38.66
  -3 -11 -15   14.63   32.26
  -3 -10 -13  283.15   28.98
  -1 -13 -18   -3.42   43.39
  -1 -12 -15   35.31   34.09
  -1 -11 -13   -1.13   28.39
  -1 -10 -11    3.40   22.24
  -1  10   3  132.23   19.94
  -1  11   3   14.20   20.49
   0 -13 -17   19.38   43.69
   1 -10 -10   84.80   23.95
   2 -13 -16   30.02   43.61
   2   4   3  295.69   11.61
   3   9   5   -6.98   16.96
   4 -13 -16    0.34   48.69
   4  -9  -8    4.27   20.46
   5 -13 -16   -5.36   48.14
   5   7   5   35.98   16.29
   5  11   6   10.75   22.28
  -5 -10 -17   12.05   34.81
  -5  -7 -11   -8.65   20.45
  -4  -8 -11  295.45   23.36
  -2 -11 -14   95.09   30.77
  -2 -10 -12   13.63   23.16
  -1   9   3   31.77   17.01
  -1  12   3  147.83   22.23
   0  -9  -9    2.52   18.09
   1 -12 -14   -0.49   31.04
   1  -7  -6   34.37   14.11
   2 -10 -10   24.40   23.79
   2  -8  -7    6.36   16.51
   3 -13 -16  -17.25   44.08
  -4 -11 -18   -4.57   36.16
  -4 -10 -15   64.14   29.35
  -4  -9 -13   20.60   26.30
  -3 -12 -19    1.75   40.81
  -3  -8 -10    1.78   19.09
  -3   7   1   58.07   13.45
  -2 -12 -17   31.60   37.78
  -2  -8  -9   -1.77   16.49
  -2   2   0 2477.84   14.89
  -1 -13 -19   33.72   41.37
  -1 -12 -16    2.19   35.11
  -1  -7  -7   62.51   15.00
   0 -13 -18   38.47   44.48
   0 -12 -15  -12.68   34.81
   1 -13 -17    1.87   40.38
   2 -12 -14   29.44   34.98
   2 -11 -12   26.34   28.62
   2  10   5    2.63   18.55
   3 -12 -14    5.60   35.08
   3 -10 -10   49.29   26.17
   4 -12 -14  -17.71   40.09
   4 -10 -10   -0.70   26.64
   5 -12 -14  -11.59   39.39
   5 -11 -12  -10.83   34.92
   5 -10 -10    8.29   28.12
   5  10   6   -1.51   19.33
  -5  -9 -15    4.09   27.29
  -5  -8 -13   -0.14   24.60
  -3 -11 -16   14.39   32.01
  -1  -9 -10   14.34   21.09
   0 -11 -13   10.93   28.79
   0 -10 -11    4.78   23.77
   0  10   4   67.24   18.98
   0  11   4  112.95   20.18
   1 -13 -18   11.95   48.48
   1  -9  -9   13.66   20.02
   1  -6  -5   -5.32   11.18
   2 -13 -17   23.59   41.73
   3 -13 -17   54.44   47.23
   3 -11 -12  -15.63   29.39
   3  -8  -7   38.14   17.03
   3   8   5    0.38   15.22
   4 -13 -17   37.29   49.75
   4  -8  -7    2.46   18.36
   4  11   6   43.94   21.34
   5  -8  -7   23.09   19.79
   6   9   6   37.77   20.27
  -5  -6 -10   37.78   17.22
  -5  -1  -5    0.73    6.08
  -4 -11 -19    1.63   37.89
  -4  -7 -10   13.06   17.52
  -3 -10 -14   10.02   27.21
  -3  -9 -12  815.33   30.42
  -2 -12 -18   14.67   38.97
  -2 -11 -15    5.49   30.94
  -2  -9 -11    4.51   22.16
  -2   4   1  173.23    9.34
  -2   7   2    8.69   12.92
  -1 -11 -14  -27.23   29.88
  -1 -10 -12   14.56   25.07
  -1   8   3   18.64   14.17
   0  -8  -8    6.68   16.69
   2 -13 -18   29.63   48.30
   2  -7  -6   -1.50   14.91
   6   4   4    9.39   11.75
   7   4   4   -2.33   12.08
   7   6   5   33.54   15.24
  -5  -9 -16    0.21   30.29
  -4 -11 -20   -3.42   39.92
  -4 -10 -16   16.14   30.20
  -3 -11 -17    0.12   33.77
  -3  -7  -9   43.58   16.76
  -2 -12 -19    5.62   41.33
  -2 -10 -13   -4.17   25.59
   0 -12 -16   -2.40   36.15
   0   9   4   18.59   15.87
   1 -11 -13   -1.82   29.50
   1 -10 -11  -14.84   24.29
   1  -5  -4   13.96    9.20
   1   7   4  428.40   17.09
   2 -12 -15   17.24   36.94
   2  -9  -9    1.44   21.63
   3   3   3   50.89    8.26
   3   5   4   49.73   10.78
   4  10   6  216.48   21.00
   5   9   6  -10.92   17.44
   6   6   5    3.12   13.98
  -5  -7 -12   -4.47   21.42
  -5  -5  -9   31.76   15.36
  -4  -9 -14    3.72   25.86
  -4  -8 -12    4.30   21.37
  -3 -11 -18   -2.99   38.50
  -3   6   1   -7.52   11.25
  -2 -11 -16  131.49   34.14
  -1 -12 -18   10.99   40.06
  -1  -4  -4  102.55    9.05
  -1  -3  -3   32.55    6.45
   1 -12 -16   11.34   37.79
   1  11   5   10.58   19.48
   2 -11 -13  177.80   34.06
   3  -9  -9   33.85   22.74
   3  -7  -6    6.60   15.29
   5  -9  -9    1.01   24.80
  -5  -8 -14   24.81   24.11
  -5  -4  -8   -7.39   12.46
  -4 -10 -17   23.73   32.04
  -4  -6  -9   47.14   15.19
  -3 -10 -15   24.54   28.97
  -2  -6  -7   54.57   12.91
  -1 -11 -15   12.98   31.90
  -1  -8  -9   -9.85   17.49
   0 -12 -17    0.47   40.08
   0 -10 -12   15.76   25.19
   0  -9 -10   14.50   20.70
   0  -7  -7  -13.76   14.27
   1  -8  -8   21.89   17.21
   2 -12 -16   35.90   42.17
   2 -10 -11   13.40   25.13
   3 -11 -13    2.87   31.69
   3  11   6   -0.28   19.89
   4 -11 -13   -6.99   35.05
   5 -11 -13    9.94   34.70
   5 -10 -11   -3.45   30.09
   7   8   6   -2.47   18.12
  -5  -3  -7    0.32   10.46
  -4 -10 -18   11.79   36.19
  -3 -11 -19    7.34   38.14
  -3  -9 -13  538.05   29.55
  -3  -8 -11   71.56   20.79
  -3  -6  -8    6.69   13.90
  -2 -11 -17   13.47   34.19
  -2 -10 -14   31.92   27.68
  -2  -8 -10    7.21   18.94
  -2   6   2   99.50   12.07
  -1 -12 -19   -3.54   42.16
  -1  -9 -11   40.06   22.25
   1  10   5    8.23   17.74
   2   8   5  105.23   15.74
   3 -12 -16    7.35   41.27
   3 -10 -11    9.80   25.70
   4 -10 -11    2.12   26.68
   5 -12 -16   -0.41   44.53
   6   8   6   42.76   16.92
  -4 -10 -19   -4.60   37.40
  -4  -9 -15   -6.81   26.42
  -4  -5  -8    2.15   12.72
  -3 -11 -20   -5.88   39.14
  -3 -10 -16   -1.46   29.71
  -2  -9 -12  -21.43   22.71
  -2  -5  -6   28.39   10.70
  -2  10   3    0.51   17.78
  -1 -11 -16   22.75   33.20
   0 -12 -18    8.67   41.08
   1 -12 -17    3.68   39.95
   1 -11 -14   -1.16   30.93
   3  10   6   27.84   18.34
   5   8   6   -0.92   16.88
  -5  -8 -15   46.97   25.72
  -5  -6 -11   18.78   18.44
  -4  -8 -13   49.48   22.94
  -4  -7 -11   -6.93   18.06
  -2 -11 -18    2.48   37.01
  -1  -7  -8   54.39   15.62
  -1  11   4   64.12   19.03
   0 -12 -19   -1.90   43.85
   0 -11 -15    3.19   29.78
   0  -6  -6  341.83   14.96
   0   5   3   11.56    9.64
   1 -12 -18    3.89   42.48
   1 -10 -12   -6.52   25.44
   1  -9 -10   -5.14   19.32
   1   4   3   31.05    8.93
   2 -12 -17    0.54   41.47
   2 -11 -14   30.90   32.50
   2  -8  -8   44.04   17.67
   3 -12 -17   -7.05   43.02
   3  -6  -5    3.70   11.85
   4 -12 -17    1.71   47.91
   4   6   5  117.68   14.34
   5 -12 -17   11.60   47.66
   5 -11 -14   -0.49   38.46
   6  -8  -8   28.70   22.42
  -5  -7 -13   19.42   21.15
  -4  -4  -7   11.92   11.04
  -4   3  -1   30.15    7.48
  -3 -10 -17   29.92   31.58
  -3  -9 -14  121.60   26.51
  -3  -7 -10   -8.68   18.08
  -2 -11 -19   20.09   38.60
  -2 -10 -15    8.91   29.14
  -2  -4  -5    5.99    8.58
  -2   9   3   20.23   16.41
  -1 -11 -17   10.95   35.31
  -1  10   4    3.88   17.83
   0  -8  -9   -1.93   17.90
   1  -7  -7    8.75   14.46
   1   6   4   47.84   11.87
   2 -12 -18   22.52   44.31
   2 -10 -12    4.70   26.47
   2   5   4   11.55   10.16
   2  11   6   -2.95   19.46
   3 -11 -14    6.15   33.07
   3  -8  -8   13.64   17.90
   4 -11 -14   -8.98   34.61
   4  -6  -5   68.35   12.77
   5  -8  -8  -11.13   21.13
   5  11   7   20.58   21.27
   6  -9 -10   33.63   27.89
   6   2   3    0.75    8.57
   6  10   7  107.21   21.91
   7  10   7   30.29   20.36
  -3  -8 -12  488.54   25.81
  -2 -11 -20  -23.99   40.80
  -2  -7  -9    1.19   16.17
  -1 -10 -14   -0.71   27.31
   0 -11 -16   23.12   34.56
   0  -9 -11   10.49   22.39
   0  11   5   17.23   20.00
   1 -12 -19   23.58   44.33
   1 -11 -15   -2.12   30.49
   2  -9 -10   46.39   21.94
   3 -10 -12    7.17   27.23
   3   9   6   12.18   16.71
  -5  -5 -10   16.27   15.67
  -4  -9 -17   19.11   30.44
  -4  -8 -14   40.35   25.68
  -4  -6 -10  102.95   17.81
  -4  -3  -6  -10.39    8.46
  -4   5   0   32.07   10.57
  -3 -10 -18    1.43   34.25
  -3   3   0   18.27    7.57
  -3   8   2   56.51   14.90
  -2 -10 -16   84.16   31.23
  -2  -9 -13   30.33   24.66
  -2  -8 -11   20.73   20.15
  -2  -3  -4   43.80    6.94
  -1 -11 -18   -5.77   37.80
  -1  -8 -10    9.18   19.00
  -1   6   3   68.30   11.84
  -1   9   4    4.15   16.38
   0  -5  -5  149.50   11.21
   2 -11 -15   26.80   35.19
   2   7   5    8.64   13.46
   2  10   6   44.10   18.28
   3  -9 -10   52.14   22.91
   3  -5  -4    5.60    9.51
   4 -10 -12   -8.51   28.37
   4  -9 -10   12.57   23.45
   4  11   7   -5.59   20.31
   5  -9 -10   -8.90   24.36
   5  10   7    6.55   20.35
   7   7   6    5.61   16.46
  -5  -7 -14   28.26   24.02
  -5  -6 -12   26.98   20.95
  -4  -9 -18   -0.25   33.46
  -4  -7 -12   -4.07   21.13
  -3 -10 -19   11.58   36.11
  -3  -9 -15   26.37   26.95
  -2   8   3  100.45   15.07
  -1 -11 -19    0.95   39.39
  -1  -6  -7    4.08   12.52
   0 -11 -17   -5.53   36.82
   0  10   5   33.30   17.35
   1 -11 -16  -11.89   35.44
   1 -10 -13   -2.93   27.18
   1  -8  -9   42.59   18.65
   1   8   5   -0.01   14.28
   2  -7  -7   -0.52   14.88
   5  -5  -4   58.84   11.85
   5   2   3   44.57    7.99
   6   5   5   43.28   13.48
   6   7   6   24.48   15.69
   7   5   5   93.67   13.81
  -3  -6  -9    4.57   16.12
  -2 -10 -17    0.17   32.19
  -1 -11 -20    4.01   41.45
  -1 -10 -15    1.07   29.36
   0 -11 -18   10.71   38.94
   0 -10 -14   -3.95   28.23
   0  -7  -8   14.25   15.47
   1  -9 -11    0.85   22.51
   1  -6  -6   72.69   12.48
   2 -11 -16   40.73   37.64
   2   3   3  170.04    8.64
   5   7   6    5.96   14.83
   6 -11 -16   -8.42   43.62
   6 -10 -13   12.31   36.06
   6  -7  -7  394.71   22.29
  -5  -4  -9    6.73   13.63
  -4  -8 -15   23.81   27.25
  -3  -9 -16   -6.54   30.23
  -3  -8 -13  253.57   25.45
  -2 -10 -18   17.11   36.88
  -2  -9 -14    3.75   25.82
  -2  -6  -8   85.04   14.72
   0 -11 -19    3.70   43.67
   0  -9 -12   33.39   24.14
   0  -4  -4  126.85    9.20
   1 -11 -17  -14.10   38.80
   1  11   6   21.31   19.42
   2  -8  -9    6.14   20.07
   3 -11 -16  -24.12   38.84
   3 -10 -13    6.82   29.57
   3  -7  -7   -5.41   15.14
   3  -4  -3   -1.73    8.00
   3   4   4   18.16    9.26
   3   8   6   29.24   15.15
   4 -11 -16  -12.54   41.09
   4 -10 -13  -11.54   32.84
   4  -7  -7    1.80   16.84
   4  10   7   -1.90   18.51
   5 -11 -16   -7.24   42.47
   5  -7  -7   18.52   18.02
   5   5   5 1093.25   19.31
   6  -9 -11   56.74   30.27
   6   9   7   17.84   18.05
  -4  -5  -9   -1.82   14.44
  -3  -7 -11   34.11   18.83
  -3   7   2   47.95   13.33
  -2 -10 -19   11.99   39.12
  -2   5   2   32.01    9.25
  -1 -10 -16   32.98   31.83
  -1  -9 -13    1.18   24.93
  -1  -7  -9   32.07   17.65
  -1   8   4   27.77   15.10
   0  -8 -10    3.33   19.36
   0   9   5   50.08   16.16
   1 -11 -18  -32.41   40.86
   1 -10 -14    0.62   29.58
   2 -11 -17   -5.92   40.43
   2  -9 -11   -3.04   23.46
   3  11   7    6.27   20.27
   5   9   7   23.55   18.65
   6 -11 -17   11.19   46.61
   6  -8  -9   11.43   24.20
  -5  -6 -13   32.63   22.87
  -5  -5 -11   18.60   18.22
  -4  -8 -16    7.93   28.74
  -4  -7 -13   -6.40   22.56
  -3  -9 -17  -11.12   29.87
  -2 -10 -20    8.59   38.79
  -2  -9 -15    1.40   28.98
  -2  -8 -12  134.24   22.97
  -2  -7 -10   58.38   17.98
  -1 -10 -17   -2.73   35.26
  -1  -8 -11   34.63   21.00
  -1  -5  -6   47.95   11.01
   1 -11 -19   14.26   42.91
   1  10   6   -0.08   18.90
   2 -11 -18   10.49   45.34
   2 -10 -14   36.96   31.23
   3 -11 -17  -13.95   41.79
   3  -8  -9   17.44   19.83
   4 -11 -17   11.00   43.81
   4  -9 -11   -3.52   25.43
   4  -8  -9   14.69   22.28
   4   7   6   39.93   15.16
   5 -11 -17   26.30   45.50
   5  -9 -11    0.38   26.95
   5  -8  -9    3.22   23.51
   6 -10 -14    5.16   38.64
  -5  -3  -8    4.60   11.86
  -4  -8 -17   -4.35   30.70
  -4  -6 -11    3.48   18.17
  -3  -9 -18    9.13   32.51
  -3  -8 -14   -1.14   25.73
  -3  -5  -8    5.47   13.02
  -2   7   3   12.12   13.02
  -1  11   5    2.97   19.90
   0 -10 -16    3.60   34.94
   1 -10 -15    3.50   31.97
   1  -9 -12   16.75   24.89
   1  -7  -8   21.67   15.98
   1  -5  -5   75.94   11.26
   2 -11 -19    8.50   47.52
   2  -6  -6    9.24   12.00
   3 -10 -14    3.70   32.42
   4 -11 -18   -2.52   48.89
   4  -4  -3    6.61    8.14
   5 -10 -14   -0.80   35.53
   5  -4  -3   41.08    9.28
  -3  -9 -20   -6.19   38.44
  -3  -9 -19    4.11   34.51
  -2  -5  -7   -3.51   11.23
  -2   3   1  361.20    9.22
  -2  10   4   34.84   18.31
  -1 -10 -19   -5.23   40.09
  -1 -10 -18   23.98   36.23
  -1  -9 -14    1.46   26.48
  -1   2   1   13.97    5.43
   0  -9 -13    3.60   25.65
   0  -6  -7   13.15   12.97
   0  -3  -3  767.71   11.05
   1  -8 -10    3.16   20.07
   3  -3  -2   27.56    6.40
   3  10   7   43.56   18.69
   4   2   3   86.04    7.75
   4   5   5    5.05   11.03
   6  -6  -6   84.74   17.68
   7   8   7   -4.38   18.67
  -4  -7 -14   98.37   25.09
  -4  -4  -8  135.07   12.64
  -3  -7 -12   40.01   20.55
  -2  -9 -16   25.07   29.22
  -2  -8 -13   27.17   23.53
  -1 -10 -20  -24.64   40.75
   0 -10 -17  -24.15   34.65
   0   8   5    6.51   15.23
   2 -10 -15  -15.85   32.94
   2  -9 -12   -5.03   25.81
   2  11   7   26.72   19.96
   3  -6  -6  131.11   13.58
   6 -10 -15    6.07   39.52
   6  -9 -12   42.41   30.58
   6   8   7   -2.43   17.53
   7   6   6   42.20   15.55
  -3  -8 -15   33.97   25.78
  -3  -6 -10   26.99   16.45
  -3   9   3   -3.23   16.60
  -2  -9 -17  -12.27   30.82
  -1  -9 -15   99.52   29.03
  -1  -8 -12    3.56   22.43
  -1  -4  -5    3.05    8.85
  -1   5   3   -3.62    9.88
  -1  10   5   11.61   17.04
   0  -8 -11   -9.95   21.09
   0  -7  -9   13.37   17.06
   0   4   3   41.83    8.86
   0  11   6   44.68   19.40
   1 -10 -16   21.95   33.88
   2  -8 -10   -0.56   20.98
   2  -7  -8    7.58   16.48
   3 -10 -15   14.32   35.02
   3  -9 -12  -18.94   26.54
   4 -10 -15   21.09   36.08
   4  -9 -12   22.41   27.96
   4  -6  -6  120.12   15.64
   6  -8 -10   -8.69   26.37
   6  -7  -8  -20.77   22.50
   6   6   6   -0.83   14.53
   7  10   8    0.07   21.68
  -5  -5 -12   44.99   19.31
  -5  -4 -10   -0.01   15.43
  -4  -7 -15   -0.26   25.93
  -4  -6 -12    9.78   20.18
  -4  -5 -10   10.85   15.93
  -3  -8 -16   14.76   28.92
  -2  -9 -18    3.48   33.19
  -2  -7 -11   -0.06   19.07
  -2   9   4   47.12   16.88
  -1  -7 -10   21.59   18.02
  -1  -6  -8   11.07   13.04
   0 -10 -19    8.81   39.88
   0  -9 -14   15.12   27.64
   1 -10 -17   -8.40   37.07
   1  -9 -13   21.21   24.90
   2 -10 -16  -17.16   35.75
   5   8   7   -6.34   17.00
   6  10   8  146.46   21.25
  -4   6   1  173.57   12.93
  -3  -4  -7  104.21   11.58
  -3   6   2   24.90   10.97
  -2  -9 -20    0.55   37.39
  -2  -9 -19    2.31   35.62
  -2  -8 -14    1.37   25.03
  -1  -9 -16   -7.69   30.00
   0 -10 -20  -12.67   41.32
   1 -10 -18    4.20   39.47
   2   4   4  111.65    9.79
   2  10   7   -3.42   18.23
   3 -10 -16   -7.58   37.04
   3  -8 -10   18.40   21.67
   3  -7  -8   49.18   17.40
   3   5   5    1.06   10.95
   3   9   7    9.60   16.97
   4 -10 -16   28.46   39.80
   4  -8 -10   36.26   23.30
   5  -7  -8    5.31   19.94
   5   6   6   -9.49   13.42
   6 -10 -17    6.35   47.22
  -5  -1  -6    2.66    8.00
  -4  -7 -16    7.27   25.92
  -4  -3  -7   12.33    9.98
  -3  -8 -18   13.11   32.73
  -3  -8 -17   10.66   28.88
  -3  -7 -13  234.76   24.04
  -2  -4  -6   13.60    9.48
  -1   9   5   64.58   16.22
   0  -9 -15    1.58   29.69
   0  10   6   18.31   17.70
   1 -10 -19    5.77   41.65
   1  -9 -14   -3.82   28.32
   1  -8 -11    4.34   21.90
   2 -10 -17   -1.57   35.62
   3 -10 -17  -11.42   40.15
   3  -9 -13   31.27   28.98
   5 -10 -17  -10.64   43.71
   5  10   8  127.61   20.68
  -4  -6 -13   13.74   21.52
  -4   4   0  437.56   11.81
  -3  -8 -19   12.42   33.28
  -3  -6 -11   37.47   19.06
  -3   4   1   25.62    8.48
  -3   8   3   11.69   15.07
  -2  -8 -15   51.73   26.54
  -2   6   3   -1.26   11.17
  -1  -9 -18   14.07   34.09
  -1  -9 -17   42.53   29.77
  -1  -8 -13   89.21   23.06
   0  -8 -12   36.85   21.67
   1  -7  -9   -5.25   15.98
   1  11   7   14.43   19.86
   2 -10 -19   -8.27   43.17
   2 -10 -18    6.79   38.38
   3 -10 -18   -3.48   42.80
   4 -10 -17   23.58   38.58
   4  -9 -13    7.20   29.62
   4   8   7    4.20   15.81
   5 -10 -18  -11.28   46.34
  -5   0  -5   23.99    5.83
  -3  -7 -14   -9.72   23.09
  -3  -5  -9   20.84   14.25
  -2   8   4   28.15   15.09
  -2  11   5   15.64   19.90
  -1  -9 -20   -2.92   38.85
  -1  -9 -19   22.35   36.13
  -1  -3  -4   30.67    7.32
   0  -9 -16    4.87   31.50
   0   7   5 1089.32   21.52
   1   6   5   -5.49   12.07
   1   8   6    7.04   14.76
   2  -9 -14   -2.87   29.68
   2  -8 -11   -0.52   22.67
   3 -10 -19   -2.47   44.78
   3  -5  -5   24.01   10.29
   4 -10 -18   12.20   41.17
   4  10   8  107.54   20.12
   6  -9 -14   -6.81   35.75
   6  -8 -11   21.68   27.54
  -5  -4 -11  -12.02   17.03
  -5  -3  -9   -0.82   12.67
  -4  -5 -11    6.17   17.40
  -4  -4  -9   13.74   13.76
  -2  -8 -16   25.90   27.92
  -2  -5  -8  241.10   14.92
  -1  -8 -14   93.72   26.77
  -1  -7 -11    5.59   19.51
  -1  -5  -7   41.30   12.26
   0  -9 -17    2.27   33.44
   0  -7 -10    5.88   17.24
   0  -6  -8   22.36   13.65
   1  -9 -15    9.77   28.67
   2  -6  -7   45.11   14.50
   2   7   6   36.34   14.14
   2   9   7    3.99   16.96
   3  -9 -14   67.11   31.57
   3  -8 -11    5.04   24.10
   4  -8 -11   83.37   25.63
   4  -5  -5   47.54   11.88
   4   3   4   91.59    9.37
   5  -9 -14   -4.34   33.90
   5  -8 -11   44.73   26.50
   6   4   5   20.60   11.60
   6   9   8   30.20   19.92
   7   7   7   18.15   17.01
  -4  -6 -14   12.17   21.95
  -3  -7 -15    7.24   24.73
  -3  -3  -6   17.05    8.80
  -2  -8 -17   21.82   29.75
  -2  -6 -10   40.43   15.75
  -2   4   2   61.26    8.85
  -1  11   6   19.01   20.81
   0  -9 -18   12.12   36.20
   0  -8 -13  -15.77   24.57
   0   9   6   26.63   16.52
   1  -9 -16   -1.52   33.53
   1  -8 -12   78.10   22.99
   1  10   7  -12.46   18.06
   2  -9 -15   35.11   33.09
   3   2   3  189.19    8.05
   5   9   8   28.19   19.28
   6  -9 -15   -3.08   38.55
   6  -7  -9   84.71   24.41
   6  -6  -7   49.35   18.82
   6   7   7  153.06   17.08
  -2  -8 -20    4.75   35.69
  -2  -8 -19    6.73   33.95
  -2  -8 -18  -11.95   28.21
  -2  -7 -13 1113.50   32.09
  -2  -3  -5   -2.23    7.52
  -2  10   5    9.89   18.63
  -1  -8 -15   16.59   27.56
  -1   3   2  173.57    8.27
  -1   6   4  114.55   12.19
  -1   8   5   26.02   14.69
   0  -9 -20   -6.30   36.75
   0  -9 -19    1.77   35.28
   1  -9 -17    5.31   35.09
   1  -3  -3   10.98    6.90
   2  -8 -12   18.82   25.21
   2  -4  -4   11.71    8.95
   3  -9 -15  -14.20   33.48
   3  -7  -9    3.83   19.12
   3  -6  -7  106.26   15.94
   3  10   8   39.14   20.65
   4  -9 -15   68.46   35.66
   4  -7  -9   -3.98   21.34
   4  -6  -7  -11.97   16.46
   5  -7  -9   26.78   22.79
   5   4   5 1066.49   17.52
   5   7   7    9.66   15.51
   6  -8 -12    5.76   31.75
  -4  -6 -16   -0.41   26.98
  -4  -6 -15   10.70   23.39
  -3  -7 -19  -11.54   34.37
  -3  -7 -18   -0.47   32.06
  -3  -7 -17    5.89   28.61
  -3   7   3  101.00   14.52
  -1  -8 -16   11.76   29.18
  -1  -7 -12   24.33   21.68
   0  -4  -5   86.46    9.96
   1  -9 -20   33.04   42.65
   1  -9 -19   -1.58   40.06
   1  -9 -18  -24.59   38.55
   1  -8 -13   35.18   26.29
   1  -5  -6 2046.30   24.77
   2  -9 -16   -0.43   31.86
   2   5   5  244.01   12.80
   2  11   8   -1.57   20.86
   3  -9 -16    9.02   36.56
   3  -8 -12    0.58   28.17
   3   6   6    2.51   12.44
   5  -8 -12    0.88   30.55
   7  -9 -17   -8.18   45.37
  -5  -2  -8   -4.67   11.50
  -4  -5 -12   14.71   19.13
  -3  -5 -10   91.17   17.36
  -3  -4  -8   29.23   12.54
  -1  -8 -17   29.95   31.46
  -1  10   6    0.92   17.51
   0  -7 -11    5.08   20.56
   0  11   7    1.83   19.81
   1  -6  -8   13.28   15.41
   2  -9 -18  -16.99   40.04
   2  -9 -17    6.40   36.65
   3  -9 -17   -6.62   41.96
   4  -9 -16   92.10   38.72
   4  -8 -12  -15.87   27.23
   4   9   8   29.46   17.81
   6  -9 -17   -8.79   44.26
   7  -8 -13   52.10   36.50
  -5  -3 -10   -9.29   14.80
  -3  -6 -13  103.27   21.90
  -3   9   4   25.40   17.62
  -2  -6 -11    4.59   18.29
  -2   7   4   -0.37   13.69
  -1  -8 -20    5.29   37.84
  -1  -8 -19  -15.07   35.44
  -1  -8 -18   26.21   33.10
  -1  -2  -3  350.13    7.63
   0  -8 -15   18.04   28.80
   1   4   4  110.77   10.02
   2  -9 -19   -1.11   42.03
   2  -8 -13   41.38   28.01
   2  -7 -10   70.24   21.34
   3  -9 -19   -2.55   46.99
   3  -9 -18  -24.07   42.06
   4  -9 -18   -3.13   45.81
   4  -9 -17   -6.61   41.50
   4   4   5   50.67   10.54
   4   7   7   13.74   14.50
   5  -9 -18    5.82   48.20
   5  -9 -17  -24.63   42.10
   6  -9 -18  -10.26   47.53
   6  -7 -10    6.11   26.44
   6  -4  -4  122.47   13.58
   7  10   9  -12.59   22.14
  -4  -5 -13   16.89   21.20
  -4  -4 -10    1.58   15.22
  -4   5   1    3.84   10.58
  -3  -2  -5   32.19    7.71
  -3   5   2    6.19    9.25
  -2  -7 -15   46.94   26.08
  -2  -4  -7   42.06   11.74
  -2   9   5   18.59   17.14
  -1  -7 -13   16.31   23.59
  -1  -6 -10    2.19   17.45
  -1  -4  -6   54.69   10.58
   0  -8 -16   32.23   31.25
   0  -6  -9   62.88   16.95
   0  -5  -7   55.42   12.86
   0   8   6   84.75   15.79
   1   7   6   -8.80   13.79
   2   8   7   29.20   15.73
   3  -8 -13   -8.29   28.61
   3  -7 -10    7.76   22.94
   3   3   4    9.64    8.49
   4  -9 -19    6.65   47.10
   5  -8 -13   42.04   33.15
   6   5   6   -0.77   12.64
   6   8   8   -3.68   17.78
   6  10   9   29.53   22.30
   7  -8 -14   -0.38   38.86
   7   8   8   27.51   18.53
  -3  -6 -14   -8.94   22.22
  -2  -7 -20  -13.78   35.17
  -2  -7 -17    1.09   30.44
  -2  -7 -16   -1.00   27.26
  -2  -5  -9    9.63   14.58
  -1  -5  -8    3.37   13.06
   0  -8 -20   10.76   38.79
   0  -8 -18   15.20   34.65
   0  -7 -12    7.75   22.81
   0  10   7   -2.11   18.20
   1  -7 -11   56.19   22.24
   2  -8 -14   72.63   30.21
   2  10   8   21.98   18.96
   3   9   8    3.83   17.47
   4  -8 -13   18.92   29.70
   4  -7 -10   36.62   22.93
   4  -4  -4    9.05   10.06
   5  -7 -10   41.04   24.01
   5  -4  -4   24.61   11.45
   5   5   6  294.60   14.66
  -4  -5 -14   14.59   22.55
  -3  -6 -15   36.22   25.56
  -3  -5 -11    5.88   18.07
  -2  -7 -19    5.11   32.76
  -2  -7 -18   14.34   30.46
  -2  -6 -12   -1.13   20.11
  -2  -2  -4   18.17    6.64
  -2   5   3  139.97   11.12
  -1  -7 -14  387.10   28.82
  -1   4   3  358.97   11.48
  -1   7   5  248.50   16.45
  -1   9   6    2.11   16.34
   0  -8 -19   32.61   37.14
   2   6   6  195.77   14.56
   5   8   8   -7.13   17.60
   5  10   9  293.68   22.90
   6  -6  -8    8.50   21.35
   6  -5  -6    4.99   16.99
   7  -8 -15  -14.56   41.63
   7  -7 -11   98.68   31.03
  -3  -6 -16    7.39   27.23
  -2  11   6    5.79   19.27
   1  -8 -20    3.74   41.16
   1  -8 -17    9.26   34.01
   1  -8 -16   22.12   29.98
   2  -8 -15    1.81   31.88
   2  -7 -11   16.68   23.01
   3  -8 -14   18.02   30.54
   3  -6  -8   15.10   17.03
   3  -5  -6   12.17   13.08
   4  -8 -14   23.41   32.24
   4  -6  -8   -8.31   18.79
   5  -8 -14   -0.45   33.57
   5  -6  -8    3.10   19.79
   6  -8 -15  -16.08   39.60
  -5  -1  -7   -0.10    9.66
  -4  -5 -15   -9.51   22.80
  -3  -6 -18   -1.52   29.21
  -3  -6 -17   -7.11   27.29
  -3   8   4  104.62   16.80
  -1  -7 -21   -4.44   37.78
  -1  -7 -20   11.61   39.02
  -1  -6 -11    2.41   19.04
  -1  11   7   -1.40   21.48
   1  -8 -19  -11.86   38.89
   1  -7 -12   52.04   24.34
   1  -6  -9   33.58   17.16
   1  -4  -5  100.82   10.39
   2  -8 -16   15.28   34.25
   3  -8 -15   -8.33   33.35
   3  -7 -11   17.19   25.41
   3   4   5    3.57    9.61
   4  -5  -6  165.53   15.26
   4   5   6   68.08   12.09
   4   8   8   67.26   18.20
   4  10   9    4.21   19.92
   5  -5  -6   54.87   15.61
   6  -7 -11   12.83   27.39
   6   6   7   12.77   14.88
   7  -8 -17   22.88   46.87
  -5  -2  -9   -5.47   13.21
  -3  -5 -12    5.51   19.55
  -3  -3  -7  533.81   14.28
  -3  10   5   25.52   20.00
  -2  -6 -13  115.93   22.69
  -2  -5 -10   23.55   17.39
  -2   8   5   -3.19   15.56
  -1  -7 -19   23.05   35.29
  -1  -7 -18  -16.53   33.28
  -1  -7 -17   15.93   30.11
  -1  -7 -16  115.77   30.01
   0  -6 -10  -12.47   17.98
   1  -5  -7  570.89   17.78
   1  10   8   76.86   19.37
   2  -8 -20   12.65   43.68
   2  -8 -19   -8.29   40.83
   2  -8 -18   -2.99   39.10
   2  -8 -17   -0.45   36.08
   2   9   8   -8.20   18.64
   3  -8 -16   10.44   35.77
   4  -8 -15   -2.66   34.24
   5  -8 -16  -17.23   40.62
   5  -7 -11  144.12   27.26
   6  -8 -17   -5.13   45.88
   7  -6  -9  415.19   29.72
  -4  -3  -9   33.64   13.48
  -4   6   2  -17.79   12.03
  -3   6   3   21.57   12.01
  -2  -6 -20   -0.50   36.75
  -2  -6 -14   -4.72   24.66
  -2  10   6    6.87   19.39
  -1   5   4    3.77   10.74
   0  -7 -14   33.37   26.53
   0   3   3 1065.51   14.35
   0   9   7  108.22   18.02
   2  -7 -12   84.15   25.69
   2  -6  -9   -2.65   19.26
   3  -8 -19   -8.02   43.22
   3  -8 -17   12.06   38.49
   4  -8 -19  -22.88   47.72
   4  -8 -17    6.88   42.37
   4  -8 -16    3.25   36.85
   5  -8 -18    0.90   46.75
   5  -8 -17   35.36   42.29
   5   6   7  164.92   15.31
   6  -8 -18  -24.87   46.36
   6   9   9   22.75   20.20
  -4  -4 -12    2.38   18.61
  -4  -2  -7   96.50   10.43
  -3  -5 -13   -4.87   21.39
  -2  -6 -19   -8.58   34.21
  -2  -6 -15    2.58   26.49
  -2   6   4   71.95   12.62
  -1  -6 -12    0.43   20.79
   0  -7 -20   -1.55   38.94
   0  -7 -15   -7.88   27.66
   0  -5  -8   63.33   14.80
   2   7   7  150.87   15.65
   3  -7 -12   79.58   28.27
   3  10   9   29.39   19.98
   4  -8 -18    8.39   41.74
   5   9   9   94.46   20.54
   6  -7 -12   13.78   29.57
   7  -7 -13   -2.00   35.20
   7  -5  -7   14.47   21.28
  -3  -1  -4   10.17    5.49
  -2  -6 -18   21.44   30.10
  -2  -6 -17   -4.55   29.51
  -2  -6 -16   49.74   26.40
  -2  -3  -6   23.94    9.59
  -1  -3  -5   92.69    9.02
  -1   8   6   43.97   15.60
  -1  10   7   10.44   18.25
   0  -7 -19   -1.25   36.08
   0  -7 -18  -18.82   33.57
   0  -7 -17   -2.54   31.68
   0  -7 -16   23.35   29.81
   0  -6 -11   -1.32   19.80
   0  -4  -6   49.99   10.91
   1  -7 -14   -9.33   27.24
   1  -6 -10   44.66   19.58
   2  -7 -13  113.72   29.47
   2   3   4   36.49    8.61
   3  -6  -9    6.71   18.94
   3  -3  -3   39.10    7.93
   3   5   6   24.28   11.84
   4  -7 -12    9.80   27.16
   4   6   7   48.14   14.39
   5  -7 -12   57.71   28.44
  -4  -4 -13   33.98   20.47
  -3  -5 -14   43.77   23.00
  -3  -4 -10   -0.91   15.67
  -1  -6 -13   60.00   22.96
  -1  -4  -7    7.97   11.27
   0   4   4  166.58   10.52
   1  -7 -20    0.02   42.52
   1  -7 -15  -13.73   30.94
   1   6   6  626.89   17.91
   2  -5  -7   71.07   13.73
   2  -4  -5    9.47    9.81
   4  -6  -9  119.22   20.91
   4   9   9   76.15   20.07
   6   7   8   70.25   16.78
   7  -7 -14  -14.13   37.75
  -4  -4 -14    2.51   21.97
  -3  -5 -17    1.74   28.07
  -3  -5 -16   -8.97   25.88
  -3  -5 -15   12.22   23.25
  -2   9   6   -7.33   17.38
  -1  -6 -20    8.95   35.40
   1  -7 -19  -13.68   38.04
   1  -7 -16   16.32   31.08
   1   9   8    8.27   17.35
   2  -7 -14    4.20   28.39
   3  -7 -13  -19.91   27.70
   4  -7 -13   60.38   29.61
   5  -7 -13   62.36   30.74
   5  -3  -3    1.31    9.28
   5   7   8  171.77   17.77
   6  -5  -7   13.00   18.28
  -4  -3 -10   14.14   15.14
  -3   7   4  130.46   14.59
  -1  -6 -19    7.11   33.75
  -1  -6 -14   43.49   24.36
  -1   6   5   -3.21   12.11
   0  -6 -12   -1.00   21.74
   0  10   8    0.00   18.85
   1  -7 -18  -22.85   34.87
   1  -7 -17    7.28   32.63
   2  -7 -20   -2.03   42.38
   2  -7 -15   16.64   30.85
   2  -6 -10    0.30   19.75
   2   4   5   12.94    9.25
   2  10   9   -0.83   19.63
   3  -7 -14   20.05   30.02
   3  -5  -7   -2.25   14.52
   4  -3  -3   40.23    8.14
   5  -5  -7    9.48   17.05
   6  -7 -14    2.18   33.50
   6  -4  -5    9.87   13.91
   7  -7 -15    9.67   37.91
  -5   0  -6   18.41    8.05
  -3  -3  -8  876.54   18.42
  -2  -5 -12  -12.80   18.75
  -2  -1  -3    2.19    4.37
  -2   7   5  247.24   15.52
  -2  11   7    4.39   20.16
  -1  -6 -18   -4.56   29.99
  -1  -6 -17  -11.29   28.64
  -1  -6 -16  240.34   29.69
  -1  -5 -10   55.36   16.97
   2  -7 -19  -30.43   38.91
   2  -7 -18    7.52   38.05
   2  -7 -17    7.75   34.16
   2  -7 -16   11.23   32.90
   2   8   8  -18.65   15.81
   3  -6 -10    3.00   20.99
   3  -4  -5   93.62   10.88
   3   6   7   55.58   13.51
   3   9   9    3.80   17.87
   4  -7 -14   55.44   31.42
   4  -5  -7  118.24   16.30
   4   7   8  389.54   18.91
   5  -7 -14   -5.63   32.64
   6  -7 -15    6.52   35.99
   7  -7 -18    4.83   46.24
   7  -7 -17  -10.81   43.15
  -5  -1  -8   -0.68   11.06
  -3  -4 -11    9.25   15.74
  -3  -2  -6  424.02   11.83
  -2  -5 -19    7.98   32.49
  -2  -4  -9    2.22   14.41
  -1   9   7    5.64   16.84
   0  -6 -20   -7.91   37.03
   0   5   5  198.32   11.63
   1   7   7   73.75   14.73
   3  -7 -19  -10.91   41.08
   3  -7 -18  -19.83   38.77
   3  -7 -17   12.29   35.45
   3  -7 -16   16.59   34.63
   3  -7 -15   24.14   29.69
   4  -7 -19    5.18   42.81
   4  -7 -15  -10.18   32.71
   4  -6 -10  -15.01   21.69
   4  -4  -5   -1.71   11.10
   5  -7 -19  -10.89   43.22
   5  -7 -15   14.17   34.69
   5  -4  -5   26.25   11.88
   6  -7 -18  105.42   45.80
   6  -7 -17   -7.78   42.10
   7  -6 -11  141.04   30.22
   7  -5  -8   21.06   22.85
  -4  -3 -11    9.29   16.79
  -4  -2  -8   -2.09   11.24
  -2  -5 -18    0.88   30.17
  -2  -5 -13  128.63   21.33
   0  -6 -19  -10.28   34.69
   0  -6 -14   26.18   24.92
   1  -6 -12   63.24   23.31
   1  -4  -6  525.74   15.19
   2  -6 -11   12.47   21.93
   2   5   6   29.44   11.08
   4  -7 -18  -14.08   40.38
   4  -7 -17   -8.31   37.94
   4  -7 -16   24.78   35.28
   4  10  10   18.35   20.52
   5  -7 -18    3.91   41.24
   5  -7 -17   28.71   39.94
   5   8   9    0.83   18.14
  -3  -4 -12   11.95   18.34
  -3   4   2   65.79    8.49
  -3   8   5   31.00   15.63
  -3  10   6   -3.27   17.41
  -2  -5 -15   -4.57   24.59
  -2  -5 -14   -2.73   21.44
  -2  10   7  -18.38   18.98
   0  -6 -18   27.57   31.79
   0  -6 -17   10.92   29.65
   0  -6 -16   -4.18   29.07
   0  -6 -15   21.97   26.34
   1  -6 -20   13.02   38.19
   1  10   9   -6.03   19.17
   6  -6 -11   23.75   25.92
   6   3   5   -6.29    9.82
   7  -6 -12  -16.04   30.55
  -3  -4 -13   54.17   20.48
  -2  -3  -7    3.98   10.34
  -2   3   2  274.24    8.97
  -2   8   6    8.66   14.62
  -1  -5 -20  -16.24   33.96
  -1  -4  -8   32.26   12.35
   0  -4  -7   50.15   12.03
   0   6   6  387.78   16.05
   0   9   8   38.79   17.59
   1  -6 -19   10.12   35.99
   1  -6 -13    2.59   23.91
   2  -6 -12   18.01   23.45
   2  -2  -2  102.31    5.47
   2   9   9   18.14   17.86
   4  -6 -11    2.19   23.74
   4   8   9  174.20   17.90
   5  -6 -11   42.76   25.00
   5   3   5  208.28   10.68
   6  -5  -8    8.81   20.06
   6   4   6    2.05   11.58
  -4  -3 -13   -6.57   20.03
  -4   3   0   71.42    7.11
  -4   4   1   23.85    8.06
  -3  -4 -16   27.57   24.89
  -3  -4 -15   -5.29   22.73
  -3   5   3   86.42   10.09
  -2  -4 -10    4.07   15.63
  -2   2   1 2863.42   16.63
  -2   4   3  112.90    8.99
  -1  -5 -19   18.19   32.08
  -1  10   8   10.94   18.55
   1  -6 -18   33.12   33.74
   2  -6 -20  -21.59   40.74
   3  -5  -8   26.54   16.26
   4  -5  -8   -1.03   17.97
   5  -5  -8   16.47   19.05
   5   4   6  338.37   13.11
   6  -6 -12   27.28   27.92
   6   2   4  176.91    8.85
   6   9  10   -2.60   18.34
   7  -4  -6    0.95   17.03
   8  -6 -17   10.29   45.31
   8  -6 -16   15.91   42.52
   8  -6 -15  -11.04   39.94
  -4   5   2  -16.02    9.29
  -2  -2  -5    3.52    7.02
  -1  -5 -18   12.03   29.05
  -1  -5 -13   -4.96   21.72
   1  -6 -16    4.15   29.06
   1  -6 -15    2.39   26.74
   1   3   4   42.74    8.18
   1   4   5   18.26    9.39
   2  -6 -19  -11.21   37.63
   3  -6 -12   57.75   24.70
   4  -6 -12   48.51   26.00
   5   2   4   26.19    7.67
   5   5   7   34.51   13.03
   5   9  10   29.11   18.75
   6   5   7  235.92   14.59
   7  -3  -4    8.25   12.86
  -4  -2  -9   10.41   12.35
  -3   9   6  -10.81   16.78
  -1  -5 -17   -5.34   27.19
  -1  -5 -16  232.95   28.91
  -1  -5 -15   36.41   25.22
  -1  -5 -14  -20.38   23.41
  -1  -3  -6   42.62    9.27
  -1  -2  -4   46.05    6.81
  -1   8   7   -4.13   15.09
   0  -5 -20    4.38   35.01
   0  -5 -11   20.26   18.47
   0   7   7   -8.87   13.59
   1   2   3  356.60    8.82
   2  -6 -18    4.10   34.98
   2  -6 -17   26.97   31.92
   2  -5  -9  106.33   17.97
   2  -3  -4   59.75    8.68
   3  -6 -19   17.83   39.48
   3  -6 -13   30.68   26.76
   4   3   5  142.66    9.85
   4   4   6  178.43   11.62
   5  -6 -13    2.62   30.24
   6  -6 -13   17.05   29.09
   7  -6 -18    8.78   45.40
   7  -6 -17    6.60   41.59
   7  -6 -16  -14.72   40.31
   7  -6 -15   16.30   35.74
  -4   6   3   23.27   11.94
  -3   6   4   11.14   11.33
  -2  -4 -18  -17.74   28.55
  -2   9   7    1.83   16.00
  -1  -4  -9   22.03   13.85
   0  -5 -19   -0.33   32.72
   1  -5 -10   31.61   17.72
   1   5   6   60.77   11.48
   1   9   9   -9.25   17.12
   2  -6 -16    8.16   30.23
   2  -6 -15   -2.38   27.93
   2   7   8   66.37   14.71
   3  -6 -18   10.16   37.23
   3  -6 -14   17.61   27.99
   3  -4  -6   10.74   12.13
   4  -6 -19   -6.51   40.22
   4  -6 -18   14.04   38.26
   4  -6 -13   14.15   27.33
   4   9  10  231.69   20.14
   5  -6 -19    1.27   41.98
   5  -6 -18  -16.73   39.57
   6  -6 -18   20.20   42.23
   6  -6 -17   23.43   40.79
   6  -6 -16  -10.40   38.15
   6  -6 -14  -12.92   31.36
   6  -5  -9   26.82   22.15
   6   6   8  -10.96   13.46
  -3  -3 -10    1.71   13.97
  -2   6   5  377.21   14.96
  -1  -4 -20  -15.06   32.57
  -1   3   3   15.23    7.35
   0  -5 -18   18.95   29.61
   0  -5 -12   34.62   20.05
   1  -5 -20   16.10   37.52
   1  -4  -7  134.37   13.20
   3  -6 -17   -8.44   33.23
   3  -6 -16   11.66   31.59
   3  -6 -15   -5.87   29.49
   3  -5  -9    8.39   17.59
   4  -6 -17   11.56   36.06
   4  -6 -16   19.60   33.47
   4  -6 -15   -5.88   30.22
   4  -4  -6    3.06   12.71
   4   2   4  152.01    8.23
   4   5   7   28.07   12.21
   5  -6 -17  -12.17   37.36
   5  -6 -16   12.81   33.96
   5  -6 -15   -0.73   32.29
   5  -6 -14    1.53   29.87
   5  -5  -9   57.44   21.14
   5  -4  -6    4.16   13.30
   5   6   8   28.24   13.76
   7  -5 -10   -7.38   24.77
  -3  -2  -7 1315.33   17.43
  -3   7   5    2.59   13.29
  -2  -4 -17    5.04   24.91
  -2  -4 -16   89.54   25.04
  -1   9   8   14.90   16.85
   0  -5 -17  101.94   28.67
   0  -4  -8   -1.77   12.22
   1   6   7   15.44   12.69
   3  -2  -2   14.09    5.49
   3   9  10   -1.00   17.23
   4  -5  -9   21.94   18.35
   4   6   8  109.17   14.25
   6  -3  -4   -0.93   11.07
   6   7   9   17.18   15.85
  -4  -2 -10   -6.52   13.49
  -3  -3 -11    1.97   15.14
  -3  10   7   18.97   18.53
  -2  -4 -15   20.50   21.32
  -2  -4 -14   -6.36   19.34
  -2  -4 -13    1.76   18.46
  -2   7   6    7.94   14.19
  -1  -4 -19   11.09   30.01
  -1  -4 -10    5.65   15.96
   0  -5 -16  339.48   28.67
   0  -5 -15  288.70   26.71
   1  -5 -11  -10.90   18.19
   2  -5 -20   -4.98   37.34
   2  -5 -10   26.38   18.10
   2   8   9    8.21   15.43
   3  -3  -4   48.78    8.63
   3   4   6  113.24   10.59
   5   7   9   78.91   15.05
   7  -4  -7   10.34   18.58
   8  -5 -12   19.28   30.23
  -3  -3 -12    4.48   17.08
  -2  10   8   32.68   18.17
  -1  -4 -18   13.02   28.98
  -1   2   2 1250.19   12.31
  -1   6   6   97.65   12.90
   0  -4 -20  -10.07   33.51
   1  -5 -12   31.17   20.66
   2  -5 -19    1.62   35.61
   3   3   5  151.90    8.96
   3   5   7   -1.20   10.92
   4  -3  -4   12.40    9.12
   5  -5 -10    8.44   21.87
   5  -3  -4    4.66   10.22
   8  -5 -13   -7.43   31.98
  -4  -2 -11   -0.08   14.56
  -3  -3 -15    2.74   20.55
  -3  -3 -14   49.35   19.91
  -3  -3 -13   40.14   18.49
  -3   8   6    0.38   15.09
   1  -3  -5   16.12    8.35
   2  -5 -11    7.44   19.38
   3  -5 -19   -4.67   36.45
   3   6   8   30.91   13.41
   4  -5 -10   -3.30   19.91
   4   7   9  106.52   15.05
   5   8  10  105.66   17.72
   6  -4  -7   21.48   17.35
   7  -5 -18   21.82   42.40
   7  -5 -12   15.19   27.79
   8  -5 -17   -0.07   40.22
   8  -5 -15   -3.54   35.03
   8  -5 -14   -0.31   33.29
  -4  -2 -12    5.82   16.09
  -4   8   5   14.23   14.36
  -3  -1  -5  115.04    6.56
  -2   8   7    4.37   15.34
  -1  -4 -17   34.59   24.09
  -1  -4 -11    7.45   15.50
  -1  -3  -7   26.47    9.60
  -1   7   7    2.05   13.09
  -1  10   9   17.65   18.33
   0  -4 -19   -6.20   30.76
   0  -4  -9   12.63   13.77
   0   9   9   12.84   15.30
   1  -5 -15  209.34   26.34
   1  -5 -14    0.67   22.57
   1  -4 -20   -2.68   35.05
   2  -5 -17   -0.26   29.55
   2  -5 -12    6.70   20.66
   2   9  10   31.99   17.29
   3  -5 -18   -5.50   33.88
   3  -5 -11   16.09   20.77
   4  -5 -19    2.40   37.42
   5  -5 -19    9.15   40.08
   6  -5 -18  -11.40   40.45
   6  -5 -11   11.55   23.39
   7  -5 -17   27.98   38.33
  -2  -3  -9    3.11   11.02
  -1  -4 -16    4.21   22.61
  -1  -4 -15   -3.10   21.97
  -1  -4 -12    2.45   16.53
   0  -4 -18   27.31   27.45
   0  -3  -6  171.67   10.31
   0   4   5   86.83    9.50
   1   8   9    6.42   15.13
   2  -5 -16   60.11   28.11
   2  -5 -13  156.04   23.68
   3  -5 -17    2.45   29.80
   3  -4  -7   15.03   12.05
   3   7   9   51.97   13.87
   4  -5 -18   -0.87   36.06
   4  -4  -7   65.95   15.11
   4   8  10  340.62   18.44
   5  -5 -18   36.94   37.50
   5  -5 -11   85.85   22.91
   6  -5 -17   16.67   35.97
   6  -5 -12   -5.75   26.61
   6   9  11  -14.61   18.21
   7  -5 -14   -3.60   30.04
  -3  -2  -8  861.98   15.63
  -3   9   7   24.60   16.36
  -2  -3 -17    0.50   22.91
  -2  -2  -6   13.89    7.46
  -1  -4 -14   42.73   19.64
  -1  -4 -13   -1.40   17.98
  -1  -3 -19   -7.15   27.24
   0  -4 -10   -1.75   14.66
   1  -4 -19  117.12   32.64
   2  -5 -15   33.82   25.54
   2  -5 -14   69.23   24.42
   2  -4 -20  -19.78   35.53
   2   5   7    3.39   10.40
   3  -5 -16   -6.84   28.47
   3  -5 -12   86.00   22.24
   4  -5 -17   -4.85   32.34
   4  -5 -12   86.69   23.26
   5  -5 -17   -3.78   33.99
   5  -5 -12   11.01   23.89
   5   9  11   14.84   17.45
   6  -5 -16    5.35   33.24
   6  -5 -15    7.41   32.04
   6  -5 -14    8.17   30.29
   6  -5 -13    0.16   26.66
   7  -4  -8    3.88   18.79
  -2   9   8    4.58   15.00
  -1   8   8   27.32   14.59
   0  -4 -17   46.04   25.56
   0   3   4  735.23   11.95
   3  -5 -15   16.25   25.72
   3  -5 -14    8.73   24.72
   4  -5 -16   10.35   29.33
   4  -5 -15    3.07   28.13
   4  -5 -14   -2.99   25.65
   5  -5 -16   -0.36   30.24
   5  -5 -15    2.26   28.77
   5  -5 -14   18.88   27.36
   5  -5 -13    6.45   25.10
  -6  -8  11   16.58   26.14
  -5  -8  10   -8.47   25.01
  -4 -14   6    7.61   31.70
  -4  -8   9   32.54   22.21
  -4   0   9   12.83    8.63
  -4   2   8  -13.70    4.78
  -4   6  -2   11.26   10.20
  -4   6  -1    7.78    8.77
  -3  -7   8   41.14   19.21
  -3   4  -8   -6.85   13.04
  -3   5  -4    6.53    9.84
  -2 -16   1   44.69   27.59
  -2   2 -10    7.71   13.81
  -2   3  -8   -3.68   11.34
  -2   4  -3   56.82    9.10
  -1 -11   3  -11.33   18.22
  -1  -9   4   -4.29   15.09
  -1  -5   5   -2.55   10.29
  -1  -4   5   96.23    9.71
   0  -8   2    1.49   11.23
   0  -2 -11   -2.14   10.20
   1 -11  -3    3.50   11.89
   1  -8  -1    8.79    9.28
   1  -4  -1   27.98    4.46
  -5 -11   9   -3.22   27.03
  -3 -18   1  -28.88   29.72
  -3 -17   2   -0.06   30.33
  -3 -16   3    7.69   29.52
  -3 -15   4    7.63   28.87
  -3 -12   6    1.04   23.64
  -3   5  -3  311.81   11.61
  -2 -14   3  -15.67   23.57
  -2 -11   5   -5.09   19.29
  -2  -9   6   11.94   18.09
  -2  -5   7    5.77   13.36
  -2  -4   7   91.31   12.68
  -2   0   6   -7.55    5.32
  -1  -6   5   39.58   11.89
  -1   1  -9   60.54   11.69
   0 -13  -1   29.93   16.84
   0  -9   2   14.13   13.58
   0   0  -7   13.63    7.52
  -6  -9  11  -12.97   27.47
  -5  -4  11    2.47   17.90
  -4 -13   7  -12.45   28.91
  -4  -9   9    6.38   23.85
  -3 -14   5   -8.98   27.05
  -3  -8   8   22.79   18.52
  -3   4  -7   -1.58   11.42
  -2 -13   4  -15.78   23.19
  -2  -6   7   41.66   14.19
  -2   3  -7   -1.93    9.83
  -1 -13   2   11.90   19.27
  -1 -10   4   -2.85   18.51
  -1  -7   5    4.88   12.60
  -1   2  -6   40.41    8.72
   0 -11   1   31.09   15.31
   0  -4   3   -1.12    7.44
   0  -1  -9    2.80    8.96
   1  -9  -1   -4.90   10.33
  -5  -5  11   -0.20   18.33
  -4  -5  10   15.37   17.38
  -4  -4  10   27.65   15.71
  -4  -3  10    5.39   13.80
  -3   4   3    8.17    4.33
  -2  -7   7   13.53   15.22
  -2   1 -11   55.21   13.99
  -2   2  -9   16.25   12.11
  -1 -12   3    1.06   19.65
  -1  -8   5    1.70   15.46
   0  -7   3   -6.19   10.51
   1 -11  -2  276.29   14.38
   1  -7   0   70.00    9.14
   1  -6   0    7.02    6.73
   1  -3  -7   31.15    5.43
  -5 -12   9   18.04   27.33
  -5  -6  11    1.84   18.39
  -5   6  -4   -4.01   12.46
  -4  -6  10   -8.73   17.11
  -4  -2  10   -1.98   11.27
  -3 -13   6   16.68   24.16
  -3  -9   8   13.55   20.10
  -3   0   8   -7.19    6.30
  -2 -16   2   -7.74   25.50
  -2 -12   5    5.96   20.26
  -1   0 -10  678.97   16.07
  -1   2  -5    3.30    7.06
   0 -14  -1   37.29   18.92
   0 -13   0  -18.83   17.83
   0 -10   2   -8.04   13.22
   0  -8   3    0.44   12.65
   0  -3   3  129.01    6.72
   0   0  -6   52.79    6.66
   1  -8   0   68.89   10.53
   1  -5   0   14.91    5.86
  -5   6  -3   86.49   12.14
  -4 -14   7   -9.91   29.75
  -4 -10   9   -4.37   23.49
  -4  -7  10   -5.59   18.59
  -4   5  -5    9.71   10.49
  -3 -16   4   17.18   30.19
  -3  -6   9   51.79   17.55
  -3  -5   9  114.89   15.25
  -3  -4   9   51.77   12.93
  -3  -3   9   -2.28   11.89
  -2 -17   1   -8.13   25.53
  -2 -14   4   -2.18   23.85
  -2   0 -12   10.59   13.69
  -1 -14   2   95.10   21.33
  -1  -9   5    9.76   15.64
  -1   0   4   -8.06    3.21
   0 -12   1   41.61   16.33
   0  -2 -10    0.69    8.80
  -6  -8  12    2.87   25.35
  -5  -8  11    2.42   21.54
  -5   6  -2   28.33   11.08
  -4  -1  10    3.80    9.95
  -3 -10   8  -14.54   20.56
  -3  -2   9    9.94   10.28
  -2 -13   5    0.39   22.77
  -2 -11   6    6.25   19.66
  -1  -6   6   -4.93   12.51
  -1  -5   6   -4.68   10.28
  -1   2  -4   -3.88    6.07
  -1   2   0   54.31    4.27
   0  -9   3   11.05   13.83
   0  -1  -8   37.74    7.88
   1 -12  -2   46.30   13.86
   1  -9   0   24.45   10.60
   1  -4   0  289.19    6.85
  -5   6   0   23.48    8.87
  -4 -13   8  -15.89   26.66
  -4   5  -4   20.43   10.40
  -3 -14   6   -0.52   25.40
  -3   3  -8    1.58   10.98
  -2  -4   8   27.99   11.87
  -2   1 -10    5.73   10.76
  -2   2  -8   19.00    9.88
  -2   3  -5  221.67   10.13
  -1 -12   4   65.12   19.67
  -1 -10   5   28.44   16.57
  -1  -7   6   -6.30   13.00
  -1  -1 -11  142.99   11.90
  -1   1   3   10.47    1.46
   0  -6   4  227.14   12.54
   0  -5   4   22.29    9.49
   0  -3 -11    4.28    8.62
   0   0  -5   -4.73    5.15
   1 -11  -1   -2.91   13.24
  -6  -9  12    4.32   25.66
  -4  -9  10   -3.79   21.00
  -4   4  -7  -11.23   12.19
  -3 -13   7    5.58   26.24
  -3  -1   9   18.09    8.98
  -3   2   7    3.44    3.44
  -2 -17   2  -16.30   25.63
  -2 -16   3   -2.10   26.03
  -2 -12   6    0.24   22.13
  -2  -7   8   -3.58   16.41
  -2  -6   8   -0.05   13.87
  -2  -3   8   -7.45   10.26
  -1  -2 -12  -15.98   10.94
  -1   0  -9  346.36   12.28
  -1   2  -3  305.50    7.74
   0 -14   0   67.30   18.37
   0  -7   4   53.65   11.28
   0  -4   4   25.93    8.26
   1  -7   1    8.06    8.56
   1  -6   1   -1.12    7.42
   1  -3  -6  203.83    5.31
  -5  -6  12   20.75   20.20
  -5  -5  12  -10.72   18.08
  -4  -5  11   11.99   17.09
  -4  -4  11   -8.42   15.23
  -4   0  10   -3.04    8.28
  -4   5  -3   60.66    9.11
  -4   5   2   -4.57    6.06
  -3  -9   9    8.84   19.51
  -3   4  -4   72.58    8.86
  -2 -14   5  -11.70   24.28
  -2   0 -11   -2.64   11.73
  -2   1   6   -3.67    3.72
  -2   3  -4    7.70    7.41
  -1 -16   1   70.85   23.71
  -1 -11   5  -11.07   18.56
  -1   2  -2   46.62    5.40
   0 -12   2   10.31   16.75
   0  -8   4    1.38   11.85
   1  -8   1   28.89   10.05
   1  -5   1   55.26    6.77
  -6   6  -3    2.96   11.64
  -5  -7  12   -5.46   21.91
  -5   5  -5   27.61   11.94
  -4  -7  11    1.42   19.69
  -4  -6  11   -2.49   16.74
  -4  -3  11   33.02   13.95
  -4   5  -2  216.65   10.18
  -3 -15   6   -7.66   26.16
  -3   3  -7   25.73   10.07
  -2 -11   7   11.81   21.93
  -2   0   7  335.99    7.92
  -2   2  -7   -1.13    8.55
  -1 -13   4   -5.99   20.82
  -1  -9   6  104.85   16.65
  -1  -2   6    8.38    6.81
   0 -11   3   59.91   16.73
   0  -9   4    5.03   14.38
   0  -2  -9    3.12    7.50
   0  -1  -7   41.33    6.68
   0   0  -4  555.34    8.09
   1 -11   0   12.59   13.50
   1  -9   1   14.33   10.93
  -6   6  -2    8.01   11.25
  -4  -2  11   56.09   12.97
  -4   4  -6   16.18   11.07
  -4   5  -1   45.59    8.45
  -4   5   0   46.54    7.98
  -4   5   1    4.40    6.48
  -3 -14   7  -19.43   27.18
  -3  -6  10   -4.81   15.44
  -3  -5  10   30.73   14.43
  -3  -4  10   -4.22   12.50
  -3  -3  10  -11.33   11.72
  -3   2  -9   11.90   10.78
  -2 -13   6   21.06   22.22
  -2  -1 -12    7.23   11.69
  -2   1  -9   24.19    9.72
  -2   3  -3   46.67    7.24
  -1 -10   6   41.31   18.38
  -1  -5   7  -10.19   11.34
  -1  -1 -10  147.28   11.14
  -1   1  -6    6.73    7.21
   0 -13   2  322.55   20.26
   0  -3   4    4.44    5.99
   1  -5  -9   41.73    5.70
   1  -4   1  225.10    6.87
  -3   0   9   24.89    7.16
  -2 -16   4   57.13   27.27
  -2 -15   5   58.64   26.43
  -1 -12   5   22.43   18.21
  -1  -6   7    5.55   12.33
  -1  -4   7   33.71   10.71
   0 -12   3  -11.82   16.59
   0 -10   4   11.18   15.61
   0  -6   5  -14.80   10.90
   0  -3 -10   -1.95    8.05
   1 -10   1    5.07   12.11
   1  -7   2   26.84    9.75
   1  -6   2   60.72    8.48
   1  -3   0   60.58    4.29
   2  -9  -4   42.37    7.32
  -6   6  -1    0.51   10.33
  -5  -9  12   -7.09   23.76
  -5   5  -4   96.02   11.36
  -4  -9  11   -4.33   21.67
  -4   3  -8   40.10   11.55
  -3 -13   8   21.30   24.74
  -3  -2  10   -0.45   10.88
  -2 -14   6   -7.96   25.09
  -2  -4   9   -9.34   12.10
  -2  -1   8   -2.08    7.23
  -2   2  -6    4.39    8.73
  -2   3   1  497.02    6.58
  -1 -11   6  -11.16   19.06
   0  -8   5   47.10   13.99
   0  -7   5   -2.93   11.36
   0  -5   5    0.58    8.97
   1 -12   0   43.77   14.44
   1  -8   2   -6.28   10.46
  -4   4  -5    1.82    9.86
  -3  -9  10   -7.76   19.65
  -3   1 -10   -8.29   11.49
  -3   4   0  119.29    6.78
  -3   4   1   36.90    5.19
  -2  -7   9    2.40   15.66
  -2  -3   9    5.54   11.18
  -2   0 -10  104.51   11.28
  -2   3  -1  364.76    7.56
  -2   3   0   61.39    5.08
  -1 -13   5    1.48   21.13
  -1  -3   7   47.53    8.55
  -1  -1   6  154.38    7.00
   0 -15   1   -6.63   20.24
   0 -11   4   39.14   17.01
   0  -4   5   55.08    8.01
   1  -9   2    4.72   11.76
   1  -5   2   74.14    7.09
   2  -9  -3   27.34    8.12
   2  -8  -3  118.36    7.50
   2  -7  -6   13.68    2.95
  -5   5  -3   44.09   10.12
  -4  -6  12   -2.11   19.12
  -4  -5  12    1.11   17.15
  -3 -12   9   34.00   26.56
  -3   2  -8   31.39    9.88
  -2 -13   7   14.53   24.51
  -2 -11   8    5.18   19.76
  -1  -3 -12   39.69   10.36
  -1   1  -5  100.26    7.14
   0 -13   3   31.71   18.52
   0  -9   5   -1.70   13.72
   0  -2  -8   53.08    7.09
   0  -2   4  299.91    7.43
   1 -13   0  294.08   18.84
   1 -10   2   19.06   12.93
   1  -3  -5    1.85    3.52
   2 -10  -3    7.00    9.42
   2  -7  -3   10.67    5.68
  -5  -7  13    5.37   22.66
  -4  -3  12    4.34   15.11
  -4   3  -7   10.77   10.78
  -3  -6  11   -1.15   17.44
  -3  -5  11    9.54   15.86
  -3  -1  10   -9.21    8.86
  -2 -15   6   -4.96   26.17
  -2  -1 -11    0.17   11.30
  -1 -16   3   60.22   24.91
  -1 -15   4   19.15   24.52
  -1 -12   6   -3.67   18.46
  -1 -10   7   71.13   19.61
  -1  -1  -9   24.26    9.02
   0 -12   4    7.69   17.80
   0  -3   5   99.19    8.08
   0  -1   3  172.60    5.09
   1 -12   1  205.80   16.60
   1  -7   3    2.97   10.29
   2  -9  -2   -1.77    8.74
  -6   5  -4   13.97   12.19
  -5   5  -2   87.47   10.12
  -4   4  -4   24.52    9.24
  -3  -4  11   12.10   14.20
  -3   0 -11    8.28   11.75
  -2 -14   7    0.89   25.89
  -2 -12   8   -0.05   24.15
  -2  -2   9   -2.69    8.97
  -2   2  -5   17.38    8.08
  -1 -14   5   65.76   23.43
  -1  -6   8   33.03   13.17
  -1   0  -7   21.57    8.12
   0 -15   2    2.12   21.24
   0  -7   6  115.69   14.28
   0  -6   6   10.08   11.82
   1 -11   2   11.22   14.14
   1  -9   3   13.63   13.32
   1  -8   3   18.22   11.41
   1  -6   3   -7.23    8.19
   1  -4  -7  131.45    5.17
   1  -3   1  197.99    5.73
   2 -10  -2    7.30    9.99
   2  -7  -2    7.67    6.35
  -3  -3  11    1.35   12.69
  -1 -13   6    5.77   22.59
  -1 -11   7   -3.12   18.31
   0 -14   3   42.41   20.36
   0 -11   5   19.39   17.85
   0  -8   6   16.56   14.57
   0  -5   6    3.54    9.40
   1 -13   1  167.45   18.35
   1  -5   3   11.96    7.81
  -5   5  -1  149.93    9.72
  -4   4   5    2.68    3.75
  -3 -12  10    9.67   27.16
  -3  -1 -12   -4.01   12.02
  -3   1  -9   -1.48   10.19
  -3   2  -7   24.09    8.92
  -2 -13   8    4.91   25.59
  -2 -11   9    8.18   23.74
  -2  -4  10   11.96   12.89
  -2   0  -9   55.13    9.88
  -1 -16   4  -31.60   24.88
  -1  -9   8  142.65   19.60
  -1  -2 -10    0.18    8.73
  -1   1  -4  122.57    6.61
   0  -9   6   38.26   16.06
   0  -4   6   -0.40    9.08
   0  -3  -9   40.40    7.63
   1 -12   2   66.20   15.91
   2 -11  -2  380.85   14.24
   2  -9  -1  115.33   10.03
   2  -8  -1   74.07    8.26
  -6   5  -3   47.45   10.84
  -5   4  -5   -2.39   10.27
  -5   5   0   41.01    8.45
  -4   4  -3    7.04    8.28
  -2  -1   9    0.59    8.08
  -1 -15   5    2.52   24.34
  -1 -12   7   -1.98   21.48
  -1 -10   8   -2.19   19.77
   0 -12   5    0.95   18.55
   0 -10   6   11.64   17.01
   1 -11   3    7.00   15.88
   1  -7   4  664.33   16.12
   2 -10  -1   48.39   10.92
   2  -7  -1   12.93    6.63
   2  -6  -2   98.67    5.91
  -5   5   1  110.29    8.38
  -5   5   3   -8.16    5.74
  -4   2  -8    7.31   10.85
  -2 -12   9    8.18   24.61
  -2  -3  10   -1.00   11.12
  -2   2  -4   28.20    6.85
  -1 -14   6    5.29   23.64
  -1  -3 -11   16.87    9.44
   0  -4 -10   -8.58    7.37
   1 -14   1   -6.99   18.08
   1  -9   4   15.39   13.55
   1  -8   4  107.51   12.38
   1  -6   4  505.04   13.60
   1  -4   3   11.10    6.14
   1  -3   2    7.98    5.13
   2 -11  -1   48.45   12.44
  -6   5  -2    8.99   10.35
  -5   3  -7   -6.78   11.14
  -5   5   2  155.16    7.53
  -4   4  -2  166.97    9.42
  -3   0 -10   37.53   10.85
  -2  -1 -10   12.60    9.56
  -1 -13   7    9.20   23.61
  -1 -11   8    0.88   21.34
  -1  -1  -8   73.30    8.71
  -1   0   6  244.70    6.19
   0 -11   6   -7.35   18.34
   0  -7   7   -2.33   14.13
   0  -3   6   35.50    7.98
   0  -2  -7    5.75    6.10
   0  -1  -5   54.96    5.09
   1 -12   3   37.06   17.54
   1 -10   4   26.09   15.86
   1  -5   4    3.37    8.79
   2 -10   0   -6.62   11.35
   2  -7   0   49.10    7.97
   2  -6  -1   90.11    6.61
  -5   4  -4   11.15    9.69
  -3   2  -6  117.49    9.68
  -1  -9   9   -0.06   20.52
  -1   0  -6    8.69    6.35
   0  -9   7   -8.99   16.58
   0  -5   7   32.65   11.27
   0  -1   4   77.85    5.01
   1  -5  -8   52.18    4.97
   2 -11   0   13.67   13.71
  -7   5  -3    1.56   11.26
  -6   4  -5   27.03   11.46
  -3   1  -8   -6.29    9.34
  -2 -11  10   21.86   25.08
  -2   1  -6   36.26    8.26
  -1 -12   8    3.04   23.25
  -1   1  -3  159.89    6.14
   0 -16   3   17.27   22.94
   0 -15   4   -8.22   24.20
   0 -12   6   -3.11   19.90
   0 -10   7    6.61   18.13
   1 -14   2   -6.84   19.21
   1 -11   4   -6.00   15.59
   1  -8   5  189.17   14.89
   1  -7   5  502.59   16.14
   2  -8   1  114.22   10.81
   2  -6   0   21.62    6.67
  -4   1  -9   -4.16   10.78
  -4   4  -1   70.00    7.56
  -3  -1 -11   -2.23   10.60
  -2   2  -3   19.08    6.07
  -1 -10   9    9.88   20.93
   0 -14   5   -6.27   22.46
   1  -9   5    3.31   14.61
   1  -4   4   32.72    7.74
   1  -3   3   10.83    5.70
   2 -12   0    1.41   14.24
   2 -10   1   10.12   12.61
   2  -7   1  -14.73    8.12
  -7   5  -2    5.77   11.16
  -5   3  -6    3.05   10.28
  -5   4  -3    3.38    8.89
  -4   2  -7    6.75    9.19
  -2 -12  10   11.48   26.21
  -2  -3 -12   23.70   10.62
  -1 -13   8    0.97   24.99
  -1 -11   9   10.15   22.79
  -1  -2  -9   21.51    8.16
   0 -13   6   -5.15   21.95
   0 -11   7   16.54   19.84
   1 -12   4    7.96   17.21
   1 -10   5   11.85   15.76
   1  -5   5    1.32    9.45
   2  -5  -2   31.47    4.59
  -6   5   0    2.14    8.56
  -5   2  -8   18.69   10.88
  -4   4   0  469.28    9.42
  -2 -10  11   -0.26   24.27
   0 -16   4    3.17   26.02
   0  -9   8  -14.96   17.61
   0  -8   8    7.59   16.35
   0  -5   8   11.04   12.15
   0  -3  -8    6.95    6.21
   1 -14   3   -9.52   20.38
   1 -11   5   10.22   18.19
   2  -9   2   48.01   11.83
   2  -8   2   14.82   10.30
   2  -7   2  -12.75    9.68
   2  -6   1   68.02    7.63
   2  -5  -1   -0.91    4.89
  -6   4  -4   11.14   10.38
  -4   3  -4  120.25    9.42
  -4   4   4   14.56    4.66
  -3   0  -9   15.19    8.97
  -2 -11  11  -21.63   27.67
  -2  -1  -9   30.95    8.90
  -1 -12   9  -14.88   24.05
  -1  -9  10    9.47   20.58
   0 -15   5    6.19   24.18
   0 -14   6  -18.06   24.93
   0 -12   7  -14.07   21.64
   0  -1   5   18.17    5.01
   1 -13   4   -9.93   18.74
   1  -8   6   27.70   14.66
   1  -7   6   84.61   13.95
   2 -12   1   12.86   15.29
   2 -10   2   18.73   12.86
   2  -5   0   83.36    6.23
  -7   5  -1   18.02   10.75
  -4   0 -10   43.82   10.68
  -4   4   1   26.52    5.87
  -1 -10  10   -1.45   22.39
  -1  -3 -10    6.88    8.16
  -1  -1  -7  203.19    8.49
  -1   0  -5   32.18    5.85
  -1   0   7   86.46    5.91
  -1   1  -2  771.06    8.21
   0 -10   8    0.29   19.20
   1 -12   5   25.72   18.68
   1  -9   6    3.30   15.62
   1  -6   6   84.89   12.46
   1  -4   5   16.63    8.60
   1  -3   4   -0.77    6.49
   2 -11   2  -10.50   13.81
   2  -6   2  295.48   10.54
  -6   3  -6   -9.72   11.22
  -5   3  -5  115.11   10.73
  -5   4  -2   76.28    8.81
  -4   1  -8   -1.27   10.04
  -4   2  -6   14.05    9.31
  -4   4   2   84.85    5.89
  -4   4   3   15.81    4.94
  -3   2   9  115.42    5.70
  -2   1  -5    3.35    6.27
  -2   2  -2   60.43    5.44
  -1  -4 -11   -6.35    8.63
   0 -13   7  -12.22   23.16
   0 -11   8    4.47   21.24
   1 -15   3   -7.50   21.13
   1 -10   6    1.07   16.81
   1  -5   6   58.40   10.92
   1  -2   2   36.03    4.78
   2 -13   1   41.83   16.88
   2 -10   3    6.53   14.73
   2  -9   3   44.39   12.83
   2  -8   3   37.71   11.60
   2  -7   3   21.05   10.84
   2  -5   1  333.35    8.97
  -6   4  -3   11.37    9.81
  -5   2  -7   -4.15   10.43
  -4  -1 -11    0.75   11.52
  -3  -1 -10   30.51   10.11
  -2  -2 -10   -0.96    9.35
  -1 -11  10   -3.61   23.98
   0  -8   9   -6.63   17.81
   0  -6   9    0.67   14.82
   0  -4  -9    0.85    6.36
   0  -2  -6   45.51    5.54
   0  -2   7   -8.38    7.30
   1 -13   5   -2.93   20.22
   1 -11   6    5.38   18.19
   2 -11   3  -10.94   15.79
  -4   3  -3  166.94    9.33
  -3   2  -4   18.58    7.90
  -2 -10  12   17.21   25.91
  -1 -12  10   -2.22   25.18
  -1  -8  11   19.73   20.48
   0 -14   7  -14.01   25.59
   0 -12   8    5.02   23.00
   0  -9   9    4.36   19.17
   0  -5 -10   -3.65    6.83
   0  -5   9   46.04   13.83
   0  -1   6    0.80    6.02
   1  -9   7   16.18   16.55
   1  -8   7    2.90   15.48
   1  -7   7    2.90   14.22
   2 -13   2   -8.23   17.78
   2  -6   3   98.94   10.07
   2  -5   2  124.49    8.21
  -5   4  -1   25.31    7.83
  -3  -2 -11    4.16   10.36
  -3   3   0    7.51    5.45
  -3   3   7    2.64    2.32
  -2  -3 -11    8.42    9.95
  -1  -9  11   17.33   22.29
   0 -10   9   -4.06   20.52
   0   0   3   50.92    3.44
   1 -15   4   -4.07   22.48
   1 -14   5   15.21   23.91
   1 -10   7   66.05   18.66
   1  -6   7    6.19   12.89
   1  -4   6   -7.31    8.38
   1  -3   5   -8.64    6.63
   2 -10   4   18.13   15.98
   2  -9   4   10.10   13.76
   2  -8   4    1.16   12.42
   2  -7   4   51.58   11.61
  -6   3  -5    6.80   10.62
  -5   3  -4    5.48    9.28
  -4   0  -9   16.42   10.54
  -3  -3 -12    6.21   11.44
  -3   1  -6   26.39    8.64
  -2   1   9   74.16    6.41
  -2   2  -1  212.42    6.37
  -1 -10  11   11.37   24.07
  -1  -2  -8   15.20    7.20
  -1   0   8   75.96    6.96
   0 -13   8    2.18   25.02
   0 -11   9    0.30   23.28
   1 -13   6   -2.74   23.53
   1 -11   7  -11.89   20.87
   1  -5   7    2.88   11.44
   2 -11   4   22.05   17.31
  -7   4  -3   51.95   11.27
  -6   4  -2   17.01    9.33
  -2  -1  -8    3.34    8.21
  -1 -11  11  -14.35   26.21
  -1   1   6    4.11    3.90
   0 -12   9   -3.65   26.66
   0  -8  10   -3.90   18.93
   0  -7  10   17.22   17.70
   0  -6  10   57.84   17.45
   0  -2   8   13.65    9.23
   2  -6   4   -8.37   10.05
   2  -4   0  117.35    5.91
   3 -10  -2  267.67   12.75
  -5   1  -8   15.81    9.95
  -5   4   0   62.63    8.06
  -4   1  -7    4.00    9.52
  -4   3  -2   18.77    8.06
  -2   2   7    3.33    3.39
  -1  -7  12   -8.63   21.15
  -1   0  -4   79.19    5.96
   0  -9  10    4.65   20.88
   0  -5  10   14.74   15.80
   0  -3   9    3.71   10.56
   0   0   4  454.00    6.30
   1 -15   5   -1.00   24.44
   1 -12   7    4.67   22.14
   1  -9   8    0.93   18.48
   1  -8   8    0.18   16.79
   1  -4   7  -14.96   10.15
   1  -3   6  102.83    9.29
   1  -2   4   -9.40    5.54
   2 -12   4   -1.03   17.62
   2 -10   5    1.37   17.04
   2  -9   5   35.93   15.20
   2  -8   5    2.26   13.62
   2  -7   5    1.33   12.38
   2  -4  -1  182.00    5.22
   3 -10  -1   37.03   11.76
   3  -9  -3    1.06    8.39
   3  -9  -2   61.18    9.94
   3  -9  -1    1.49   10.06
  -7   3  -5   31.58   11.99
  -4  -1 -10    6.85   10.67
  -3  -1  -9    7.14    9.37
  -3   3   1   29.07    5.01
  -2   0  -6   21.07    7.14
  -1  -9  12    6.63   24.69
  -1  -8  12   -7.71   22.56
  -1  -3  -9   13.96    7.33
  -1  -1  -6   41.55    6.04
   1 -14   6   27.89   24.53
   1 -10   8   -1.48   19.70
   1  -6   8   17.91   14.19
   2 -14   3   -0.28   21.23
   2 -13   4   -4.87   20.60
   2  -6   5   86.82   12.51
   2  -5   4  135.57   10.25
   2  -4   2   -6.66    6.13
   3 -10   0   11.58   12.10
   3  -9   0   20.32   11.48
  -7   4  -2    5.21   11.01
  -6   4  -1   22.62    9.51
  -1 -10  12  -27.88   26.41
   0 -11  10   -4.78   24.70
   0  -4  10   10.47   13.24
   0  -3  -7    0.54    5.37
   1 -13   7    2.18   23.74
   1 -11   8   26.70   22.32
   1  -5   8   -8.68   12.82
   3 -10   1    6.43   14.06
   3  -9   1    0.97   12.29
   3  -8  -2   51.64    8.56
   3  -8  -1   -6.55    9.01
   3  -8   0   15.06   10.11
  -6   3  -4   20.93   10.06
  -5   0  -9    1.92   11.16
  -5   3  -3   28.99    8.96
  -5   4   1  405.92    9.87
  -1  -4 -10    0.43    8.13
  -1  -2  11   14.66   11.21
  -1   0   9   12.28    6.82
   0  -7  11   21.78   18.89
   0   0   5   -5.25    4.36
   1 -12   8  -12.53   24.90
   1  -8   9    7.72   19.51
   1  -2   5   -4.96    5.89
   2 -10   6    0.12   19.15
   2  -8   6    3.81   14.94
   2  -7   6   -4.57   13.66
   2  -4   3   54.27    7.71
   3 -11   1    3.91   14.43
   3  -8  -3    4.16    7.43
   3  -8   1   12.36   11.17
  -8   4  -2    3.89   12.36
  -6   2  -6   32.38   11.24
  -4   0  -8   72.42   10.49
  -3  -2 -10    5.29    9.83
  -3   1  -5    4.79    8.01
  -3   3   2   41.87    4.73
  -2   2   0 2515.32   13.51
  -1   1   7    4.46    4.56
   0  -6  11    3.67   17.66
   0  -2   9    8.38    9.51
   1  -9   9   -0.80   19.73
   1  -7   9   -0.51   16.40
   1  -4   8   18.95   11.62
   2 -11   6   18.45   19.18
   2  -6   6   43.19   12.69
   2  -5   5    6.31    9.96
   3 -12   1   34.26   16.31
   3  -9   2    1.30   13.33
  -5   1  -7   25.98   10.52
  -4  -3 -12   37.87   11.91
  -4   3  -1   33.58    7.25
  -3  -3 -11    4.05   10.84
  -2  -3 -10    2.56    8.57
  -2   1  10   -5.45    6.19
  -1  -8  13    2.59   24.12
  -1  -6  13  -17.72   19.27
   0 -10  11   -8.87   24.81
   0  -5  11   19.18   16.15
   0  -3  10    3.57   11.77
   0  -1   8   45.67    7.57
   1 -10   9   22.24   22.04
   2 -12   6   28.41   22.55
   2  -4   4   10.69    8.16
   3 -11   2   12.75   14.79
   3  -8   2   -0.39   11.79
   3  -7  -1   68.27    8.09
   3  -7   0   -0.61    8.13
  -7   3  -4   19.84   11.24
  -6   4   0   -4.29    8.73
  -5  -1 -10   -2.99   11.67
  -5   4   2   40.54    6.96
  -4   1  -6    1.31    8.12
  -3  -4 -12    5.26   11.37
  -2  -4 -11   39.43    9.80
  -2  -1  -7   35.68    7.93
  -1  -9  13  -15.49   26.86
   0  -4  -8   -0.20    5.90
   0  -4  11   24.10   14.53
   1 -11   9   24.46   23.81
   1  -5   9   32.69   13.18
   2 -14   5   19.04   25.35
   2 -10   7    8.99   19.17
   2  -9   7    5.80   17.77
   2  -8   7   67.03   16.59
   2  -7   7  -12.58   14.71
   2  -5   6   -3.56   11.02
   3 -12   2    5.13   17.19
   3 -10   3    1.50   15.69
   3  -9   3   13.85   14.39
   3  -7  -2   38.85    7.15
  -6   3  -3   12.10    9.77
  -5   3  -2   79.30    9.57
  -3   2  -2  226.19    8.32
  -1  -2  -7   21.65    6.08
   0  -2  -5   37.50    4.61
   1 -12   9    4.82   26.61
   1  -8  10    8.09   19.63
   1  -7  10    8.71   18.07
   1  -3   8   18.06   10.37
   2 -13   6   -7.29   23.49
   2 -11   7   -2.05   20.56
   2  -6   7    7.82   13.83
   2  -4   5   -0.16    9.32
   3  -8   3   40.80   12.50
   3  -7   2   51.84   10.35
  -5   4   3   63.70    7.01
  -3   3   3   56.15    4.38
  -2   0  -5    1.58    6.42
  -1  -2  12   58.41   13.00
  -1   0  10   -0.27    8.21
  -1   1   8  120.46    6.42
   0  -9  12   19.65   25.61
   0  -8  12    4.58   23.25
   0  -7  12    3.97   20.66
   0  -6  12    7.59   19.04
   0  -5  -9    0.45    6.55
   0  -2  10   15.31   10.74
   1 -10  10   22.85   24.13
   1  -9  10    2.54   20.12
   1  -6  -8   14.25    5.69
   1  -6  10    8.88   16.63
   1  -4   9   -5.79   11.52
   2 -15   5  -17.10   26.13
   2 -12   7    6.15   24.20
   3 -10   4    4.72   16.58
   3  -9   4    5.63   15.63
   3  -7   3  -15.92   11.62
  -7   4   0   -0.13   10.59
  -6   1  -7    6.45   10.36
  -6   2  -5   -2.09   10.45
  -6   4   1   35.61    8.88
  -5   0  -8    0.19   10.56
  -1  -3  13   11.14   16.33
  -1   0  -3 2485.98   14.49
   0  -5  12   12.36   17.62
   0  -3  11   23.97   13.31
   0  -1   9    6.07    8.58
   0   0   7   18.02    6.18
   1 -11  10    3.81   25.68
   1  -5  10   13.76   15.55
   1  -2   7   12.84    7.86
   1  -1   3  151.40    5.64
   2 -14   6   -4.21   26.19
   2 -10   8    4.62   20.21
   2  -9   8    5.82   19.19
   2  -8   8    6.47   17.80
   2  -7   8   42.35   16.52
   2  -5   7  -12.65   12.41
   2  -4   6   28.77   10.13
   2  -3   1  312.04    7.24
   2  -3   2   84.16    6.25
   2  -3   3   33.82    6.71
   3 -13   3  -16.83   20.53
   3 -11   4   -5.78   17.41
   3  -7  -3   75.08    6.98
   3  -6   0   83.07    7.94
   3  -6   1   47.87    8.81
  -7   3  -3   10.97   10.87
  -4  -2 -10   -4.71   10.27
  -4   2  -3   55.59    8.41
  -4   3   0   68.40    6.83
  -2  -2  -8   20.79    8.72
  -2   1  11   -2.93    7.99
  -1  -8  14   -0.01   26.77
  -1  -7  14    9.95   22.84
  -1  -6  14   -0.29   23.02
  -1  -3  -8  154.96    8.38
  -1  -1  -5   78.91    6.02
   0  -4  12    6.60   15.70
   1  -1   4   95.10    5.83
   2 -13   7   -7.29   25.27
   2 -11   8    5.84   23.20
   2  -6   8   -6.56   14.96
   2  -3   4    7.96    7.33
   3 -10   5   11.78   18.67
   3  -9   5    9.88   15.52
   3  -7   4  107.72   13.27
   3  -6  -1    7.04    6.68
   3  -6   2  282.86   11.53
  -5   4   4   27.97    6.22
  -4   0  -7   -7.71    8.37
  -3  -2  -9  115.35   10.27
  -3   0  -6   20.29    7.79
  -3   1  -4   69.69    7.77
  -2   2   1 2945.04   13.19
  -1  -5  14    9.86   20.32
   0  -8  13    5.05   26.82
   0  -7  13   20.89   24.92
   1  -9  11  -12.73   24.54
   1  -8  11   14.32   22.25
   1  -4  10    3.01   14.31
   1  -3   9   25.64   10.87
   1  -2   8   -3.04    9.41
   1  -1   5   93.53    6.52
   2 -12   8    6.42   24.91
   3 -13   4   -8.36   22.42
   3 -11   5   10.17   19.01
   3  -8   5   -2.50   14.70
   3  -6   3    4.87   10.15
  -8   3  -3   -2.84   12.30
  -7   2  -5   35.72   11.80
  -6   3  -2    5.18    9.30
  -5  -1  -9    5.79   11.08
  -5   3  -1  213.41   10.22
  -4  -3 -11    7.54   11.07
  -1  -4  14  -13.89   18.85
  -1  -2  13  102.50   15.90
  -1   0  11   10.97    9.90
   0  -9  13    6.35   28.19
   0  -6  13   -0.62   21.31
   0  -1  10    3.92   10.22
   1 -10  11   -0.99   26.38
   1  -6  11    8.82   18.47
   2 -10   9    2.76   24.61
   2  -9   9    4.71   21.35
   2  -8   9   -4.27   19.93
   2  -7   9   30.90   18.03
   2  -5   8    2.79   14.04
   2  -4   7    4.62   11.37
   2  -3   5  226.60   10.11
   3 -12   5   10.00   20.99
   3  -7   5   11.97   13.56
   3  -6   4   27.20   11.39
  -6   0  -8   -4.37   10.84
  -6   4   2   -6.25    7.65
  -4  -4 -12    6.53   11.63
  -3  -3 -10    5.54   10.39
  -2  -3  -9  -11.12    8.67
  -1  -4  -9   17.73    8.09
   0  -5  13   -1.70   19.28
   0  -3  12  -10.07   14.52
   1  -5  11    2.44   16.88
   1  -1   6    6.59    6.79
   2 -11   9  -16.27   24.82
   2  -6   9    7.49   16.37
   3 -11   6   21.64   21.59
   3 -10   6   38.85   19.09
   3  -9   6   24.03   17.70
   3  -8   6   17.83   16.16
   3  -6  -2   20.34    6.19
  -6   2  -4   64.36   10.87
  -4  -1  -8   24.70   10.01
  -3  -5 -12   -1.09   11.28
  -3  -4 -11    4.38   10.96
  -1  -7  15  -11.11   27.98
  -1  -6  15   17.30   27.35
  -1  -5 -10   44.37    8.81
  -1  -3  14   19.07   18.46
   0  -4  13   28.82   19.22
   1  -8  12   32.73   26.38
   1  -2   9    4.18   11.36
   2  -4   8   29.06   13.76
   2  -3   6    7.18    9.32
   3  -7   6   46.63   15.30
   3  -6   5  140.28   13.83
   3  -5   1 1168.26   14.94
   3  -5   3  319.74   12.60
  -7   3  -2   -1.71   10.72
  -5  -2 -10   -2.14   11.48
  -5   0  -7    5.81   10.64
  -4   3   1  104.60    6.76
  -2  -4 -10   -6.45    9.19
  -2  -1  -6   40.08    7.30
  -2   1  -2 2433.59   15.95
  -2   2  10   19.45    7.33
  -1  -5  15    2.77   25.09
   0  -3  -6  167.32    6.63
   1  -9  12    2.72   26.89
   1  -7  12   55.72   23.03
   1  -6  12    7.64   22.17
   1  -4  11   22.20   15.86
   1  -1   7   29.35    7.81
   2  -9  10    0.28   23.54
   2  -8  10    9.21   21.39
   2  -7  10   19.11   21.25
   2  -5   9   15.79   15.41
   3 -14   5    3.65   26.91
   3 -10   7    9.27   22.20
   3  -9   7   27.55   19.21
   3  -5   0  303.67    9.33
   3  -5   4   -8.04   10.21
  -8   3  -2    2.74   11.76
  -6  -1  -9   -1.77   11.28
  -5  -3 -11   -0.95   12.18
  -1  -4  15    9.56   22.37
  -1  -2  14   37.20   18.22
  -1  -1  13   77.84   14.32
  -1   1  10    0.64    7.98
   0  -8  14   -9.43   28.72
   0  -7  14   -9.84   26.30
   0  -6  14   21.52   25.91
   0  -2  12  -14.33   14.21
   0  -1  11   -1.56   11.61
   1  -5  12   25.25   20.28
   2 -11  10  -19.73   29.06
   2 -10  10    1.40   26.24
   2  -6  10   14.24   19.67
   2  -3   7   -1.70   10.40
   3 -13   6   -6.54   25.42
   3 -11   7   -5.03   23.20
   3  -7   7    8.74   16.25
   3  -6   6   13.27   13.95
   3  -5   5    2.58   12.03
   4 -11   1  -16.91   16.26
   4 -11   2    4.34   18.61
   4 -10   0   23.92   13.84
   4 -10   2    0.53   17.01
  -7   2  -4    1.03   11.03
  -6   3  -1    1.13    8.76
  -5   1  -5   10.14    9.60
  -4   2  -2  219.40    9.08
  -2   0  -4  312.03    8.57
  -1  -2  -6   30.85    6.64
  -1   0  12   -1.71   11.70
   0  -5  14   14.57   23.16
   0  -3  13   -1.23   17.24
   1  -3  11    1.75   15.55
   1  -1   8  342.28   12.05
   2  -4   9   -0.23   15.13
   3 -12   7    8.16   26.14
   4  -9  -1   10.02   12.35
   4  -9   0   -6.21   13.36
   4  -9   1   -6.40   13.63
  -8   2  -4    7.64   13.18
  -5   3   0   78.28    7.76
  -4  -2  -9    4.34   10.18
  -4   0  -6    3.57    8.32
   1  -8  13    7.40   28.54
   1  -7  13    8.28   26.88
   1  -4  12    5.72   18.20
   1  -2  10  -10.13   11.86
   2  -9  11    8.96   28.35
   2  -8  11   -9.83   25.84
   2  -5  10    3.63   16.77
   2  -3   8    0.39   11.59
   2  -2   3   17.58    6.18
   2  -2   4   36.32    7.10
   3 -13   7   21.46   29.65
   3 -11   8   10.73   26.79
   3 -10   8  -24.56   22.73
   3  -9   8   -8.24   21.25
   3  -8   8   46.39   19.65
   3  -6   7   82.40   15.99
   3  -5  -1   -1.51    6.10
   3  -5   6  -11.17   12.45
   4 -12   3    9.31   20.95
   4 -11   3    3.33   18.70
   4 -10   3    6.36   17.72
   4  -9   3   -6.28   15.75
  -7   3  -1    2.52   11.20
  -5  -1  -8   -3.54   11.00
  -4  -3 -10    9.57   11.72
  -4   1  -4   63.42    8.41
  -3  -2  -8  912.39   16.00
  -3   1  -3    4.80    6.13
  -1  -6  16    3.77   30.58
   0  -4  14    5.65   21.62
   0   0  10   39.48   10.39
   1  -6  13   -7.39   24.82
   2 -10  11   -5.62   28.92
   2  -7  11   12.77   21.96
   2  -2   5   20.90    7.98
   3 -12   8   48.39   30.04
   3  -7   8   -6.48   17.87
   3  -4   3  492.65   12.85
   4 -10   4   -1.21   18.82
   4  -9  -2  -12.18   11.15
   4  -9   4   11.55   17.70
   4  -8   0   36.59   12.19
   4  -8   1   -1.43   12.45
   4  -8   2    2.31   13.84
   4  -8   3    5.20   14.89
  -8   3  -1   19.56   12.82
  -6   1  -5   10.36   11.02
  -4  -4 -11   29.09   13.17
  -2  -2  -7   22.83    8.05
  -1   1  11   -4.06    9.78
   0  -7  15   -5.66   31.76
   0  -6  15   -9.09   28.40
   0  -4  -7   63.20    7.25
   0  -2  13   -1.26   16.12
   0  -1  12   -3.60   13.93
   1  -5  13    0.30   22.32
   1  -1   9   77.32   11.30
   2  -6  11   13.51   20.36
   2  -4  10   30.09   17.27
   2  -2   2   65.79    5.92
   2  -2   6   10.50    8.86
   3  -9   9   23.27   25.15
   3  -6   8   19.74   16.75
   3  -5   7   -5.54   14.23
   3  -4   2  378.08   10.77
   3  -4   4   53.83   10.19
   3  -4   5   -9.09   11.35
   4 -12   4   -0.76   22.68
   4  -8   4    1.60   16.07
  -7   0  -7   17.26   13.24
  -6   3   0   13.12    9.93
  -4   3   2   -4.39    5.74
  -1   0  13   29.39   13.77
  -1   2   6    6.56    3.96
   0  -5  15    8.86   26.75
   0  -3  14  -12.28   19.76
   0   1   6  155.68    6.22
   1  -3  12    5.51   17.19
   1  -2  11   22.82   14.52
   2  -5  11   -9.76   19.99
   2  -3   9   -5.77   13.32
   3 -10   9   23.51   25.75
   3  -8   9    5.97   21.68
   3  -7   9   -3.11   21.64
   3  -4   1  324.09    9.63
   4 -11   5  -10.03   22.74
   4 -10   5    2.16   19.31
   4  -9   5    6.12   17.86
   4  -8  -1   14.74   10.16
   4  -7   2    6.29   12.62
  -7   2  -3   20.84   11.54
  -6  -1  -8   18.79   12.23
  -5  -2  -9  -10.93   11.36
  -5   2  -2   20.38    9.74
  -3  -3  -9  359.88   13.07
  -3   2   0  295.16    7.73
  -1  -3  -7   22.96    7.54
  -1  -1  -4   95.12    6.44
  -1   2   7    8.36    4.83
   0   0  11   26.71   11.59
   0   1   7   42.65    6.28
   1  -7  14   -3.38   29.61
   1  -4  13   -1.90   20.59
   2  -9  12    8.39   29.16
   2  -8  12    3.67   26.73
   3  -5   8   32.57   15.78
   3  -4   6  -20.25   11.87
   4  -8   5    8.25   16.56
   4  -7   3   15.78   12.91
   4  -7   4   33.53   15.45
  -8   1  -5    9.84   13.83
  -8   2  -3   -1.08   12.66
  -5   3   1 1207.27   14.83
  -3  -4 -10    2.58   11.26
  -2  -3  -8   33.41    9.22
   0  -4  15    6.46   23.88
   0   1   8   41.47    7.19
   1  -6  14  -10.97   27.28
   1  -1  10   87.69   12.56
   2  -4  11   55.86   18.87
   2  -2   8   26.68   11.25
   3  -9  10   35.22   25.83
   3  -6   9    0.67   18.20
   3  -5  -2   14.83    5.92
   3  -4   7   -5.78   13.07
   4 -13   5   18.02   25.46
   4 -12   6   18.60   27.34
   4  -9   6    2.68   19.71
   4  -8  -2   44.97    9.80
   4  -8   6   -4.66   18.99
   4  -7   0   84.16   10.97
   4  -7   5   23.38   16.72
  -7   3   0   13.38   10.93
  -5  -3 -10   -1.19   12.82
  -3  -5 -11   -7.43   11.88
  -3  -1  -6   -5.40    9.03
   0  -5  -8   67.53    8.09
   0  -2  14    2.24   17.77
   0  -1  13    2.09   14.66
   0   1   4   14.99    3.85
   1  -5  14   -6.38   25.05
   1   0   5   30.34    5.72
   1   0   6    4.12    6.18
   1   0   7   35.65    7.78
   2  -3  10   -6.53   14.25
   3 -10  10  -14.53   27.82
   3  -8  10   20.45   23.77
   3  -7  10    4.65   21.25
  -6  -2  -9    3.73   12.94
  -5  -4 -11    9.96   13.88
  -4   0  -5   -0.67    9.09
  -2  -1  -5  100.48    8.01
  -1   1  12    0.40   10.47
   0  -3  15    6.06   22.17
   1  -3  13   33.43   17.91
   1  -2  12   27.30   15.24
   1   0   4   68.63    5.99
   2  -8  13  -22.06   31.32
   2  -5  12   30.08   20.89
   2  -2   9   15.37   13.19
   3  -6  10   -7.56   20.04
   3  -5   9    4.65   17.01
   3  -4   0   97.64    7.09
   3  -4   8   -0.56   14.41
   4 -13   6  -13.74   28.39
   4 -11   7  100.90   26.83
   4  -9   7   30.54   21.52
   4  -8   7  -11.50   19.53
   4  -7   6   35.09   17.29
   4  -6   2    7.50   11.00
   4  -6   3   21.51   12.11
   4  -6   4   15.18   13.32
  -5  -5 -12   28.42   14.52
  -2   1  -1  684.37    9.24
  -1  -4  -8   28.05    8.44
  -1   2   9   39.33    7.22
   0  -5  16   -2.86   27.13
   0   0  12   14.45   12.23
   0   1   9   -5.74    7.57
   1  -4  14    5.52   21.26
   1  -1  11   64.65   13.70
   1   0   8   98.14    9.47
   2  -7  13   22.03   27.99
   3  -9  11   29.20   28.60
   3  -3   4  286.69   11.46
   3  -3   5  163.32   11.68
   4  -6   5   45.38   15.05
  -7   0  -6  196.76   14.65
  -7   2  -2   51.71   12.60
  -6  -3 -10   11.28   14.99
  -6   1  -4  178.32   12.52
  -6   3   1    6.98    9.64
  -5  -1  -7   -1.45   10.66
  -2  -5 -10   24.30   11.07
  -1  -6 -10   -9.37    9.30
   1  -6  15    6.19   28.55
   2  -6  13   -1.67   25.18
   2  -4  12   -6.29   19.37
   2  -3  11   37.04   16.49
   3  -8  11   -7.39   24.48
   3  -7  11   -7.81   24.13
   3  -5  10   69.87   19.56
   3  -4   9    8.53   15.95
   3  -3   3    8.28    8.21
   3  -3   6   47.34   11.53
   4 -11   8   41.22   28.76
   4 -10   8    6.96   25.33
   4  -9   8   -2.11   23.35
   4  -8  -3   95.13    9.64
   4  -8   8   32.18   21.67
   4  -6   6   16.76   16.33
  -9   2  -2   45.06   15.61
  -8   2  -2   87.03   14.58
  -7   1  -4    5.19   13.22
  -4   3   3   60.36    6.49
  -3   0  -4  153.01    8.88
  -2   0  -3  223.45    7.92
  -1  -5  -9    3.36    9.11
   0  -4  16   -1.49   25.77
   0  -2  15   -8.27   20.45
   0  -1  14  -13.89   16.56
   0   1  10   -3.42    9.45
   1  -5  15   -6.28   26.20
   1  -3  14    8.06   21.30
   1  -2  13   -2.91   17.88
   1   0   9  356.82   12.52
   2  -5  13    5.19   23.23
   2  -1   5    1.57    7.44
   2  -1   6   38.42    8.77
   3  -6  11   62.56   23.43
   3  -3   7   25.31   12.57
   4  -7  -2  120.18   10.16
   4  -7   8    9.91   20.08
   4  -6   0   -2.12    9.18
   4  -5   4    6.15   13.06
  -8   1  -4    5.95   14.62
  -5   2  -1  266.35   11.08
  -5   3   2  630.04   11.84
  -4  -3  -9   43.59   11.17
  -3  -2  -7 1303.57   17.90
  -1   2  10    9.60    8.01
   1  -1  12    4.07   14.71
   2  -3  12   27.01   19.09
   2  -1   4  200.43    8.36
   2  -1   7   18.52    9.77
   3  -8  12    9.66   29.39
   3  -4  10   26.37   19.07
   3  -3   8   -0.03   13.77
   4 -11   9   12.62   30.02
   4 -10   9   17.05   28.18
   4  -9   9   10.70   26.37
   4  -8   9    6.80   23.55
   4  -5   3   54.65   11.93
   4  -5   5    5.94   14.04
   5 -11   3   14.34   20.56
   5 -11   4   17.97   23.82
   5 -10   1   -7.55   17.73
   5 -10   2   25.25   17.71
   5 -10   3   43.22   20.34
  -6  -1  -7   97.13   13.12
  -5  -2  -8   -2.58   12.05
  -5   0  -5   33.92   10.45
  -4  -6 -12   -3.01   14.27
  -4  -4 -10    6.20   12.45
   0   0  13   -3.03   14.19
   1  -4  15   -4.72   24.30
   1   0  10  714.62   16.66
   2  -4  13   19.66   21.07
   2  -2  11    4.96   15.05
   2  -1   8  163.17   12.03
   3  -7  12   34.45   27.82
   3  -5  11   -4.30   20.70
   3  -4  -1   27.79    5.91
   4  -7   9   -5.31   22.25
   4  -6   8   20.17   18.87
   4  -5   2  207.21   12.31
   4  -5   6   12.95   15.04
   5  -9   2   -2.02   17.60
   5  -9   3   33.09   18.08
   5  -9   4   11.28   20.18
  -7  -1  -7   53.92   14.35
  -4  -5 -11    1.40   13.02
  -4  -1  -6  -12.99    9.59
  -1   2  11   51.56    9.66
   0   1  11   33.40   10.50
   1  -2  14    0.29   19.68
   2  -5  14   -3.40   25.92
   2  -1   9   45.44   12.09
   3  -3   9    4.69   15.15
   4 -10  10   28.96   30.88
   4  -9  10   18.72   28.43
   4  -5   7   14.65   16.40
   5 -12   5   27.29   27.19
   5 -11   5   -8.08   24.70
   5 -10   5    4.81   22.27
   5  -9   0   23.03   15.77
   5  -9   5   45.29   20.74
  -6   2  -1   10.51   11.22
  -4   2   0   57.64    7.93
  -2  -2  -6   14.61    7.76
  -2   3   8  166.40    6.08
  -2   3   9   32.67    6.55
   1  -3  15   -3.70   22.84
   1  -1  13   10.07   16.75
   2  -3  13   -1.13   21.16
   3  -3   1  185.79    8.48
   4  -8  10   16.64   27.07
   4  -7  10   -6.16   23.70
   4  -6   9   68.01   21.60
   4  -5   1   37.81    9.53
   4  -5   8  -13.73   17.52
   5 -12   6  -12.55   30.17
   5 -11   6   -5.76   26.81
   5  -9   6   14.08   21.89
   5  -8   2    6.30   15.38
   5  -8   3   20.90   16.47
   5  -8   4   -3.64   17.79
   5  -8   5   21.23   20.39
  -6  -2  -8   10.15   13.00
  -6   3   2   15.17   10.21
  -5  -3  -9    5.46   12.02
  -3  -3  -8  690.76   14.85
  -3   2   1    8.91    5.63
  -2   3   7  211.33    4.90
  -1  -2  -5  465.77    9.25
   0   0  14  -19.61   15.77
   0   1   3  128.87    3.18
   1  -4  16  -20.42   29.50
   2  -4  14   20.27   23.61
   2  -2  12   -5.38   16.96
   2  -1  10   17.50   13.15
   3  -7  13   21.79   29.81
   3  -2   5   18.57    9.74
   3  -2   6  123.34   12.16
   3  -2   7   30.07   12.17
   4  -7  -3  121.47    9.87
   4  -4   4   23.36   12.21
   4  -4   5    9.38   12.92
   4  -4   6   31.50   14.49
   5 -11   7    6.14   30.72
   5  -8   1    8.87   15.10
   5  -8   6    2.64   20.91
  -9   1  -3    6.62   16.68
  -8   0  -5  -11.68   15.88
  -8   2  -1   -8.14   13.66
  -7   0  -5    0.33   13.09
  -7   2  -1   13.36   12.28
   0   1  12   23.29   12.07
   2  -5  15  -25.66   30.63
   3  -6  13  -11.08   27.93
   3  -4  12   22.15   21.29
   3  -2   4   26.60    9.04
   3  -2   8   31.86   13.44
   4  -9  11   -0.30   31.55
   4  -8  11    7.15   29.42
   4  -6  10   33.25   23.08
   4  -5   9    9.34   19.61
   4  -4   3   13.10   11.78
   4  -4   7   16.70   15.88
   5 -12   7   -9.03   31.50
   5  -9   7   11.58   24.22
   5  -8   0    5.73   14.73
   5  -8   7   12.19   23.81
   5  -7   3   18.11   15.46
   5  -7   4   19.23   16.99
   5  -7   5   -3.07   18.15
  -8   1  -3    3.36   14.63
  -7  -2  -8   -1.13   14.07
  -7   1  -3  176.61   14.84
  -5  -6 -12   14.38   15.35
  -5  -5 -11   12.77   14.79
  -4   0  -4  991.59   16.05
  -3  -4  -9   36.37   11.05
  -3  -1  -5  122.97    9.11
   1  -2  15    0.91   22.15
   1  -1  14   -1.93   18.34
   1   0  12   -8.86   14.12
   2  -3  14    2.30   23.13
   3  -5  13   10.18   25.80
   3  -3  11   22.43   18.47
   3  -2   9   16.10   14.30
   4  -7  11   44.52   27.91
   4  -5   0   31.70    8.95
   4  -4   8   11.54   17.30
   5 -11   8    9.78   31.60
   5 -10   8    0.36   29.30
   5  -9   8   11.29   26.87
   5  -7   6   -3.03   19.67
  -6  -3  -9   -3.58   12.96
  -3  -6 -11   34.72   12.26
  -3  -5 -10   82.08   12.26
   0   1  13   10.43   14.32
   1  -3  16  -17.13   25.71
   2  -4  15   -3.78   29.17
   2  -2  13   -7.56   18.13
   4  -8  12  -13.82   33.92
   4  -6  -2   -7.35    8.28
   4  -6  11   26.28   25.61
   4  -5  10   19.16   21.78
   4  -4   2  158.05   11.59
   4  -4   9  133.13   20.87
   5  -8   8    2.69   24.73
   5  -7   1   12.94   13.85
   5  -7   7   17.58   21.12
  -6  -4 -10   11.46   14.13
  -5   2   0 1920.71   19.84
  -5   3   3    7.01    7.95
  -2  -3  -7   -0.38    8.20
   1   0  13    2.84   16.76
   1   1   7  194.00    9.12
   2  -1  12   44.82   17.36
   3  -6  14   -0.25   30.56
   3  -4  13   24.83   23.65
   3  -3  12   18.29   19.96
   3  -2   3  708.12   13.29
   3  -2  10    5.39   15.75
   4  -7  12   -6.48   30.44
   5 -10   9    2.93   31.41
   5  -9   9   -4.29   29.05
   5  -8  -1   32.28   13.69
   5  -7   8   40.36   23.39
   5  -6   3  104.28   16.62
   5  -6   4   13.72   16.01
   5  -6   5   10.39   17.35
   5  -6   6    0.73   18.57
  -6  -5 -11   -2.26   15.23
  -6  -1  -6   38.63   12.57
   1  -2  16  -12.78   25.04
   2  -5  16   -1.90   35.77
   2  -3  15    6.58   26.62
   2  -2  14   21.38   22.21
   2   0   7   19.05    9.23
   2   0   9   59.66   12.65
   3  -5  14   20.64   29.08
   3  -3   0    4.90    6.58
   4  -6  12   13.95   28.87
   4  -5  11  365.14   27.14
   4  -4  10    0.07   19.77
   4  -3   6    5.30   13.69
   4  -3   7    7.13   15.75
   5  -8   9    6.55   26.81
   5  -7   0   15.88   13.98
   5  -6   2   29.19   14.54
  -7  -1  -6   -2.80   13.43
  -5  -2  -7   16.40   11.78
  -4   3   4   18.65    5.99
  -3   0  -3   12.41    7.30
  -2  -4  -8    0.87    9.51
  -2  -1  -4  158.69    8.03
  -1  -3  -6   36.16    7.70
   0  -3  -5   14.58    6.08
   0   2   8   47.58    7.73
   1  -1  15    7.82   20.70
   1   1   6   48.39    7.21
   2  -4  16   -5.75   31.91
   2   0   6   32.15    8.44
   3  -2  11    4.44   17.43
   4  -3   5  103.37   13.58
   4  -3   8   50.75   16.74
   5  -9  10    7.93   31.89
   5  -8  10   -2.24   31.81
   5  -7   9   12.00   25.53
   5  -6   8  108.37   22.54
  -9   1  -2   99.58   17.30
  -8   2   0   10.67   13.74
  -6   2   0    5.22   10.61
  -6   3   3  329.25   11.72
  -5   1  -2  148.50   10.85
  -4  -4  -9    9.16   12.33
  -3   1  -1 6975.23   29.51
  -2  -5  -9   -1.79   11.22
   0   2  10   -0.89    9.18
   1   0  14   18.47   19.02
   2  -1  13   18.82   18.79
   2   0  10  115.00   13.49
   3  -4  14    0.71   26.32
   3  -3  13   31.73   22.51
   3  -1   7   56.76   12.87
   3  -1   8    3.00   13.55
   4  -7  13   12.77   32.94
   4  -5  -1    1.57    8.42
   4  -5  12  479.73   30.41
   4  -4   1   70.37    9.97
   4  -4  11  185.95   24.15
   4  -3   4  140.44   12.82
   4  -3   9    3.61   17.68
   5  -7  10   12.56   29.50
   5  -6   9    1.20   23.62
   5  -5   5   38.14   16.75
   5  -5   6  -16.70   17.53
   6 -11   5    1.88   27.89
   6 -10   3   12.15   22.35
   6 -10   4   21.77   23.97
   6 -10   5  -10.87   27.25
  -8   0  -4   -3.45   15.48
  -7   0  -4   -3.58   14.13
  -7   2   0    4.20   11.95
  -6  -2  -7    1.37   13.92
  -6   0  -4  283.51   14.17
  -4  -6 -11   -6.21   14.54
  -4  -5 -10    5.58   13.45
  -3  -2  -6  415.80   12.16
   0   2   7    4.70    6.42
   0   2  11   -6.79   11.48
   2  -2  15    7.68   25.00
   2   0   5   -6.75    7.37
   2   0  11  -21.45   14.59
   3  -5  15    1.23   32.08
   3  -2   2  222.42    9.17
   3  -2  12   12.01   18.92
   3  -1   6   23.62   10.66
   3  -1   9   -6.65   13.75
   4  -6  13   -1.35   31.00
   5  -8  11   -2.12   34.22
   5  -5   4  100.51   16.01
   5  -5   8   10.78   20.44
   6 -11   6   15.09   29.90
   6  -9   2   -6.09   20.28
   6  -9   3  110.29   23.01
  -8   1  -2   -2.32   14.73
  -7  -2  -7   -6.63   13.98
  -7   1  -2  140.24   14.42
   1   1  12   79.32   14.43
   2  -3  16   -8.26   28.04
   3  -3  14  -11.73   25.58
   4  -5  13  241.04   30.98
   4  -4  12  181.38   26.20
   4  -3   3  177.42   11.95
   5  -7  -1   36.14   12.85
   5  -7  11   16.83   30.07
   5  -6  10   12.05   25.74
   5  -5   3   33.93   14.19
   5  -5   9  -12.92   23.44
   6 -11   7  -13.64   32.34
   6 -10   7   -1.44   30.34
   6  -9   6   25.89   26.18
   6  -8   4   47.87   22.42
   6  -8   5   41.33   23.63
  -4   2   1  156.86    8.26
  -2   1   0  449.07    7.73
  -1  -4  -7    4.54    8.35
   0   2  12   22.14   12.56
   1   1   5   92.86    6.84
   2   0  12   26.15   16.54
   3  -4  15   -3.11   29.82
   3  -2  13    9.22   22.20
   3  -1   5   -0.55    9.69
   4  -6  14    8.15   35.62
   4  -3  11   -4.80   20.51
   6 -10   8  -12.87   31.86
   6  -8   3    8.09   19.72
   6  -8   6   31.66   24.08
  -6  -3  -8   -2.28   13.53
  -5  -7 -12   -5.64   16.63
  -5  -6 -11   33.51   16.76
  -5  -5 -10   25.37   15.65
  -5  -4  -9   11.51   13.89
  -5  -1  -5   -5.91   11.70
  -2   0  -2   56.66    6.46
   1   1  13    1.77   15.95
   3  -1  11    8.32   16.74
   4  -4  13  315.03   29.07
   4  -2   7   17.20   14.38
   4  -2   8    3.30   15.06
   5  -6   0   19.87   12.41
   5  -6  11  -14.69   28.12
   5  -5   2   69.48   13.53
   5  -5  10   -4.23   24.38
   5  -4   6  100.76   17.99
   5  -4   7   68.77   18.83
   6  -9   8   16.10   30.31
   6  -8   2    5.70   17.88
   6  -8   7   59.81   25.98
  -7  -3  -8   19.29   15.33
  -1  -6  -9    2.30   10.82
  -1  -5  -8   14.99    9.69
   0   2   6   38.71    5.76
   2  -3  17   14.20   32.95
   2  -2  16   -0.48   25.66
   2  -1  15    9.41   23.24
   2   0   4  320.22    9.40
   2   0  13   16.98   17.97
   3  -6  -5   15.96    4.15
   3  -3  15    9.27   29.45
   3  -1  12   -2.96   18.82
   4  -5  14   40.17   31.62
   4  -4   0  421.08   11.74
   4  -3   2   21.35   10.36
   4  -3  12   28.15   23.05
   4  -2   6   21.94   13.39
   4  -2   9   27.82   17.19
   5  -7  12   10.28   30.14
   5  -4   5   -7.63   15.70
   5  -4   8   53.84   19.99
   6  -9   9   22.60   33.06
   6  -8   1   36.29   18.33
   6  -7   4   20.90   19.79
   6  -7   5    7.64   20.81
   6  -7   6   68.53   22.72
   6  -7   7  -11.97   24.35
  -9   0  -3  118.85   18.92
  -9   1  -1   13.95   16.40
  -8  -1  -5   94.79   16.45
  -8   2   1    4.82   14.41
  -7  -1  -5   43.66   15.23
  -6  -4  -9    4.23   14.20
  -5   3   4    9.42    8.09
  -4  -2  -6    9.59   10.57
  -1   3   9   -6.63    7.95
  -1   3  10    9.35    9.09
   3  -4  16   11.12   32.82
   3  -2  14   -2.74   22.94
   4  -2   5    4.38   12.15
   4  -2  10    7.26   18.19
   5  -6  12  -12.51   30.98
   5  -5  11   -2.71   25.74
   5  -4   4   21.71   14.54
   5  -4   9  138.12   20.85
   6  -8   9   16.21   30.14
   6  -7   8   13.80   26.20
  -7  -4  -9    5.41   16.12
  -6  -6 -11  -12.60   17.43
  -6  -5 -10   -7.59   15.05
  -5   2   1 1567.47   17.86
  -3  -4  -8   40.37   11.94
  -2  -2  -5   -2.35    7.56
   0  -4  -6   55.26    7.12
   1   1  14   -3.39   16.59
   3  -2   1   74.32    7.56
   3  -1  13   12.96   20.70
   4  -5  15  -12.03   35.47
   4  -4  14  149.32   30.95
   4  -3  13   31.38   25.11
   4  -2  11  -17.95   19.62
   5  -5  12  -16.23   28.73
   5  -4  10   84.07   23.80
   6  -7   2    5.74   18.40
   6  -7   9   11.18   28.38
   6  -6   5   26.13   19.89
   6  -6   6   -5.90   21.16
   6  -6   7    2.49   22.42
  -8   0  -3   62.97   16.18
  -7   2   1   14.64   11.86
  -6   2   1   13.63   10.61
  -5   0  -3   32.26   10.74
  -3  -6 -10   20.65   13.07
  -3  -5  -9    6.36   12.23
  -3  -1  -4   18.61    7.98
  -3   2   2   14.96    5.25
   2  -1  16    6.77   25.56
   2   0  14  -11.27   18.37
   2   1   9   24.48   12.36
   2   1  10    7.91   13.09
   3  -3  -1   29.26    5.77
   3  -3  16    3.87   30.35
   3  -2  15    9.17   26.97
   4  -5  -2   -1.54    7.73
   4  -2   4   38.71   10.94
   5  -6  13   18.85   33.36
   5  -4   3   -1.04   13.36
   5  -4  11   45.15   25.03
   6  -8   0   10.63   17.19
   6  -7  10    7.85   30.58
   6  -6   4   18.82   18.69
   6  -6   8    9.69   24.32
  -8   1  -1    6.00   13.90
  -7   0  -3  352.27   17.19
  -5  -2  -6  115.02   12.62
  -1   3   8   29.53    6.57
   2   1   8   -3.37   10.49
   2   1  11    6.54   14.23
   3   0   8    8.30   12.58
   3   0   9   17.37   13.63
   3   0  10   56.48   15.14
   4  -4  15    6.91   31.54
   4  -3  14    9.76   26.76
   4  -2  12   23.70   21.69
   5  -5  13    6.58   31.57
   5  -3   6  -15.86   16.01
   5  -3   7    4.21   17.28
   5  -3   8   14.03   18.97
   6  -7   1   25.19   17.41
   6  -6   3   14.23   17.08
   6  -6   9   19.11   26.38
   7 -10   5    4.29   30.76
  -8  -2  -6   20.35   16.46
  -7  -2  -6   -4.23   15.30
  -7   1  -1   97.07   13.95
  -6  -2  -6   14.64   13.13
  -6   1  -1   34.50   11.99
   1   2  10    1.25   11.44
   2   0  15    3.18   21.63
   2   1   7   42.99   10.11
   2   1  12   24.95   16.01
   3  -1   3   -3.01    7.88
   3  -1  14    5.67   21.58
   3   0   7  205.10   13.44
   3   0  11   -1.12   16.07
   4  -3   1   32.03    9.32
   4  -2  13   12.55   24.70
   5  -4  12  109.55   27.49
   5  -3   5  133.13   16.11
   5  -3  10   27.48   21.81
   6  -7  11   15.18   32.85
   6  -6  10   -9.07   28.95
   6  -5   6    0.41   20.13
   6  -5   7    1.98   21.69
   6  -5   8    2.22   22.75
   7 -10   6    3.06   31.30
   7 -10   7   18.73   35.44
   7  -9   5   15.76   28.03
   0  -6  -8   22.70    8.33
   0  -5  -7   68.17    7.81
   1   2  12    6.45   14.47
   3  -2  16   19.98   28.44
   3   0  12    5.57   18.57
   4  -1   7   -2.05   13.57
   4  -1   8   -2.29   14.85
   4  -1   9   -9.27   16.41
   4  -1  10   24.43   17.81
   5  -5   0   36.02   12.16
   5  -5  14    0.99   35.98
   5  -4   2   93.40   13.34
   5  -3  11   -4.18   23.56
   6  -6   2  -11.17   17.19
   6  -6  11   12.40   30.93
   6  -5   9   30.20   25.06
   7  -9   4    9.62   25.48
   7  -9   7    9.24   31.38
  -9  -1  -4   26.29   17.40
  -4  -7 -11    3.06   14.42
  -2  -3  -6   23.00    8.25
   1   2   8    3.48    8.91
   2   0   3  236.27    8.12
   2   1  13   86.03   18.13
   3  -1  15    3.84   23.48
   3   0   6   17.84   10.55
   4  -4  -1   28.67    8.12
   4  -3  15   -3.28   29.97
   4  -2   3   56.26   10.59
   4  -2  14   -2.57   26.05
   4  -1  11   60.12   19.51
   5  -3   4   13.92   14.05
   5  -3  12   10.51   26.99
   6  -7   0    4.63   16.97
   6  -5   4   33.78   18.07
   6  -5  10  -15.89   26.97
   7  -9   8  -22.39   33.62
   7  -8   6   12.26   27.12
  -9   0  -2  191.62   19.08
  -9   1   0    1.37   16.36
  -8  -1  -4   93.84   16.23
  -7  -3  -7   16.41   15.10
  -6  -3  -7   32.32   13.87
  -4  -6 -10   88.66   14.67
  -4  -5  -9    1.72   12.78
  -4  -1  -4  518.14   13.59
   0   2   5   44.72    5.05
   1   2  13    2.76   15.03
   3   0  13    6.76   18.64
   4  -1   6    2.20   12.84
   4  -1  12   84.15   20.99
   5  -4  14  -18.54   33.53
   6  -6  12   25.33   34.13
   6  -5  11   -7.84   29.13
   7  -8   3   -3.83   23.38
   7  -8   8   15.07   31.96
  -5  -4  -8    0.19   13.54
  -3  -2  -5   35.45    8.84
  -3   1   0   62.75    7.45
   2   1  14   10.46   18.91
   3  -2  17  -14.74   30.68
   3  -1  16   -2.48   27.62
   3   0  14   -9.59   21.27
   4  -3  16    1.76   35.15
   5  -3  13    9.44   27.24
   5  -2   7   -1.83   16.46
   5  -2   8   43.83   18.52
   5  -2   9    3.58   19.48
   6  -6   1   -3.61   15.92
   6  -5   3   61.96   16.89
   6  -4   6  240.06   21.73
   6  -4   7    2.22   20.81
   6  -4   8    7.65   22.11
   6  -4   9  186.25   25.65
   7  -8   9  -14.34   34.04
   7  -7   5  -10.79   24.91
   7  -7   6    1.37   25.13
  -7  -4  -8    5.20   15.87
  -7  -1  -4   85.19   14.61
  -7   2   2   40.02   13.01
  -6  -4  -8    2.29   14.20
  -5  -7 -11   -1.63   14.90
  -5  -1  -4   78.53   11.81
  -2  -7 -10   58.46   12.04
  -2  -4  -7   42.13    9.46
  -1   3   7   25.00    5.40
   0   3  11    9.15   11.49
   1   2   7   22.71    8.26
   3   0   5  396.03   12.95
   4  -2  15   -0.11   27.97
   4  -1   5  163.63   13.36
   4  -1  13   -0.55   21.44
   5  -6  -2   20.70   11.57
   5  -4   1   25.23   11.95
   5  -3   3   28.42   14.18
   5  -2  11  157.50   23.54
   6  -5  12    9.47   31.67
   6  -4   5   37.60   19.83
   6  -4  10   83.44   26.54
   7  -8   2    0.21   22.50
   7  -8  10   -4.58   36.05
   7  -7   4   83.34   24.68
   7  -7   9   -8.74   31.55
 -10   0  -1   26.90   19.12
  -8   0  -2  129.02   15.82
  -8   1   0   -1.78   14.44
  -6  -7 -11   31.98   18.08
  -5  -6 -10   52.16   14.85
  -5  -5  -9   39.11   13.71
  -2  -6  -9  163.55   12.07
   0   3  10   -1.02    9.75
   0   3  12   21.21   12.85
   2   1  15   11.19   20.94
   3   0  15   -1.98   23.68
   4  -1  14  -16.21   24.70
   5  -4  15   -4.10   35.01
   5  -3  14    0.58   29.95
   5  -2   6  174.84   17.19
   5  -2  12    8.80   23.65
   6  -7  -1   12.75   16.09
   6  -5   2   13.32   16.14
   6  -5  13   10.28   35.84
   6  -4  11   30.63   27.77
   7  -7   3   -0.75   22.75
   7  -7  10    5.97   33.37
   7  -6   6   17.60   25.60
   7  -6   7    6.46   27.50
   7  -6   8   23.98   29.09
  -8  -2  -5    2.65   15.89
  -7  -5  -9  -13.79   15.28
  -7   0  -2    8.98   13.96
  -6  -5  -9    8.49   13.53
  -6   2   2   55.54   11.31
  -5   2   2   40.39    8.76
  -4   0  -2  131.22    9.57
  -2  -5  -8  231.81   11.11
  -2  -1  -3    6.50    6.06
   3  -1  17    1.58   30.67
   3   1  10   49.39   15.54
   3   1  11   10.79   16.56
   4  -2   2  212.83   11.05
   4  -2  16   11.69   30.68
   5  -2   5   74.04   16.01
   5  -2  13   46.71   27.73
   6  -4   4   12.60   18.13
   6  -4  12   22.69   30.28
   7  -6   5   26.02   24.22
   7  -6   9    9.04   29.48
  -9  -1  -3  136.08   19.23
  -7   1   0   95.69   13.59
  -4  -2  -5  402.82   13.70
   0   3   9   34.54    8.96
   2   1   5   96.97    8.82
   3  -2   0  265.17    7.88
   3   1   9    6.55   13.27
   3   1  12    3.12   16.57
   4  -3   0   63.02    9.12
   4  -1  15    1.66   26.69
   4   0   9   24.91   15.84
   4   0  10   63.05   17.51
   4   0  11   26.56   18.20
   5  -3  15    0.67   32.28
   6  -6   0    0.60   15.76
   6  -4  13    1.14   33.98
   6  -3   7   22.23   20.07
   6  -3   8  118.23   22.64
   6  -3   9  376.37   26.49
   6  -3  10  271.89   27.08
   7  -7   2   30.94   22.49
   7  -6   4   -3.97   22.72
   7  -6  10    5.47   32.03
  -6   1   0 1166.38   19.45
  -4   1   0  135.55    8.84
  -3  -3  -6   22.62    8.93
   2   2  10    2.65   12.98
   2   2  11   -9.49   13.73
   2   2  12   33.69   15.55
   3   0  16   17.50   24.23
   3   1   8   22.22   12.24
   3   1  13   33.25   17.97
   4  -1   4   73.22   11.48
   4   0   8   78.24   15.31
   4   0  12   47.88   19.64
   5  -3   2   71.44   12.55
   5  -2  14    1.06   27.31
   5  -1  10   -1.52   20.75
   6  -3   6   12.07   19.99
   6  -3  11  134.85   26.97
   7  -6  11   -1.42   34.01
   7  -5   7   53.47   26.21
   7  -5   8    2.69   25.39
   7  -5   9  -15.46   29.29
   8  -9   6   14.55   34.13
   8  -9   7   17.48   36.22
  -9   0  -1   -2.66   16.93
  -8  -3  -6   22.82   16.87
  -6  -2  -5   45.47   12.98
  -5  -2  -5  166.39   12.18
  -5   1   0  422.38   12.49
  -3  -7 -10   -6.50   12.94
   1   2   6   30.46    7.47
   2   2  13   81.24   17.70
   3   0   4  163.38   10.03
   3   1  14    6.15   20.81
   4  -1  16   25.65   30.29
   4   0   7   -7.64   13.26
   4   0  13   44.85   20.77
   5  -3  16   -9.56   36.03
   5  -2   4  166.46   15.76
   5  -1   8   31.12   17.48
   5  -1  11   20.38   21.12
   6  -4   3   17.85   15.66
   6  -4  14   -1.25   33.93
   6  -3  12   17.07   27.72
   7  -6  12    2.87   35.27
   7  -5   6   63.40   23.13
   7  -5  10   -6.83   29.70
   8  -9   8   32.71   38.26
  -8  -1  -3  228.72   17.25
  -3  -4  -7   98.70   11.03
  -1  -3  -5   96.06    7.76
   0   3   8    8.49    7.39
   2   2  14   25.42   18.32
   3   1   7  160.89   12.17
   4   0  14  -13.98   22.12
   5  -4   0   64.71   11.49
   5  -2  15   23.68   30.13
   5  -1   7   39.55   16.42
   5  -1  12   15.46   22.43
   6  -3   5   -3.92   17.23
   7  -7   1   15.47   20.61
   7  -5   5   -0.29   21.16
   7  -5  11   -3.18   32.29
   8  -8   5  -21.53   29.49
   8  -8   6   -7.77   31.92
   8  -8   7   -0.14   34.52
   8  -8   8   -4.85   36.22
 -10  -1  -2   99.74   19.78
  -9  -2  -4   66.33   19.52
  -8  -4  -7   24.86   17.96
  -7  -3  -6   -0.39   14.98
  -4  -3  -6   -3.30   10.60
  -3  -6  -9   -2.86   11.68
  -3  -5  -8    2.09   11.04
   1   1   3 1564.52   11.29
   3   1  15    8.24   22.20
   5  -1  13   16.55   24.10
   6  -2  10  494.16   27.41
   7  -5  12    5.89   34.04
   7  -4   8   -9.34   25.87
   7  -4   9   25.09   27.95
   8  -8   4  -10.24   27.60
   8  -8   9   44.78   37.42
  -8   0  -1   30.86   15.51
  -8   1   1    6.63   14.68
  -7  -1  -3    3.93   13.63
  -5  -3  -6   18.80   11.97
   1   3  11   23.22   12.12
   1   3  12   59.27   13.85
   1   3  13    2.89   14.84
   2   0   2   53.29    5.80
   4  -1  17   12.56   30.54
   4   0   6    5.91   12.55
   4   0  15   10.40   23.87
   5  -2  16    5.51   32.65
   5  -1   6   77.83   15.46
   5  -1  14   21.89   25.56
   6  -4   2   18.44   15.39
   6  -3  14   -9.06   32.08
   6  -2   8   48.89   21.03
   6  -2  12  -21.83   27.34
   7  -6   2   12.52   20.11
   7  -5   4   -9.33   19.69
   7  -4   7   -9.32   22.76
   7  -4  10   10.54   28.07
   7  -4  11   -1.27   31.79
   8  -7   6    2.21   29.96
   8  -7   8   24.87   32.69
   8  -7   9   -0.22   35.94
  -7  -4  -7    3.42   15.53
  -6  -8 -11   37.61   18.52
  -4  -7 -10    9.26   14.15
  -4  -4  -7   13.33   11.22
   3   1  16  -15.04   22.57
   4  -1   3  542.10   14.09
   4   0  16   -4.74   27.56
   6  -6  -1   12.06   14.07
   6  -3   4   25.67   16.16
   6  -3  15   14.76   36.34
   6  -2   7   90.07   19.86
   7  -4   6   17.57   21.72
   7  -4  12    1.49   31.86
   8  -7  10   -3.91   36.34
  -9  -1  -2   40.72   17.81
  -8  -2  -4   68.83   16.37
  -7  -5  -8    3.73   16.37
  -6  -4  -7    8.78   13.89
  -5  -7 -10    8.77   15.81
  -4  -6  -9   38.15   13.39
  -4  -5  -8    6.15   11.56
  -4  -1  -3   67.93    9.51
  -2  -2  -4   24.36    6.97
  -2   0  -1   12.65    5.36
   2  -6  -6   -0.12    0.58
   3   1   6   -2.11    9.86
   4   1  11   16.14   17.23
   4   1  12   10.26   18.31
   5  -1  15    1.55   27.40
   5   0  11    6.73   19.74
   6  -2   6   55.37   19.21
   7  -5   3   21.46   20.22
   7  -4  13    1.77   36.14
   8  -7   4   -5.79   26.32
   8  -6   8   13.85   29.92
   8  -6   9    7.29   32.12
  -7  -6  -9   24.10   17.30
  -6  -7 -10   25.75   16.36
  -5  -5  -8   19.78   13.16
   2   1   4  155.54    7.91
   2   2   7   19.69    8.72
   3   2  11   10.44   14.59
   3   2  12    3.61   15.75
   4   1   9    2.84   14.77
   4   1  13    4.60   19.36
   5  -1   5   19.08   13.77
   5   0   9    3.00   17.48
   5   0  10   25.29   18.79
   5   0  12   65.17   21.70
   5   0  13  -16.46   21.96
   6  -2  14   -8.68   30.05
   7  -3   9   14.37   24.63
   7  -3  10    0.42   26.29
   7  -3  11   -5.89   27.20
   8  -6   6   -8.28   26.00
   8  -6  10  -13.37   33.44
   4   0   5   -1.41   10.02
  -3  -4  10   -0.96   20.28
  -3  -3   8   -1.78   16.84
  -3   4   7   18.16   14.38
  -2  -5   6   -1.12   13.59
  -2  -4   5  134.68   12.81
  -2  -2   4 2916.18   24.93
  -1  -6   4    1.45    9.99
   4  -3  -4   21.36   12.60
   4   2  -4   -2.81   13.18
   5  -1  -5   -2.50   15.28
   5   0  -5  167.72   17.31
   5   5  -4   52.77   15.95
   6   4  -5   32.38   18.71
   7  -2  -6   17.63   21.65
   7  -1  -6   -1.10   23.60
   7   0  -6   -4.80   23.46
   7   1  -6   19.64   22.23
   7   8  -4    8.36   23.45
   8   4  -6   13.39   24.52
   8   7  -5   13.13   25.93
   9   5  -6   36.60   29.62
   9   8  -5    6.45   28.42
  10  -1  -7   46.91   31.29
  10   0  -7   33.67   33.69
  10   1  -7  -16.36   30.79
  10   2  -7   42.84   31.29
  10   6  -6  -10.50   31.77
  11  -2  -7   -1.91   34.41
  11   3  -7  -17.46   33.85
  11   7  -6   -2.80   35.33
  12  -5  -6    1.57   40.75
  12   4  -7  -10.68   36.86
  13  -2  -7   26.62   42.12
  13   4  -7   16.46   41.58
  13   8  -6    3.47   39.87
  14  -1  -7   30.00   49.81
  14   4  -7   -2.65   45.08
  -3  -2   7   92.84   15.21
  -3   6   8    2.16   15.52
  -1  -5   3   42.44    8.69
  -1   3   2  221.19    8.34
   5  -7  -3   17.10   14.85
   5  -5  -4   87.92   16.75
   6  -4  -5   31.02   19.10
   8   3  -6   -5.08   26.85
   9  -4  -6   39.98   28.95
  11  -1  -7   -1.05   34.02
  11   0  -7   14.77   36.91
  11   1  -7   10.65   36.74
  11   2  -7    3.93   34.20
  12  -1  -7    9.51   40.23
  12   0  -7   -3.07   40.15
  12   1  -7    5.12   40.07
  12   2  -7   11.77   40.57
  12   7  -6   -5.98   39.26
  13  -1  -7    3.10   42.07
  13   0  -7   45.82   46.09
  13   1  -7   24.15   45.45
  13   2  -7   14.44   45.11
  13   3  -7    0.54   41.33
  14  -4  -6  -17.62   48.92
  14   0  -7   72.69   46.35
  14   1  -7    5.68   48.80
  14   2  -7   -3.84   48.55
  14   3  -7   -1.29   45.14
  -4   1  10   75.25   19.85
  -4   2  10  382.73   22.60
  -4   3  10  188.23   20.53
  -4   5  11   60.00   21.30
  -3  -4   9   32.29   17.70
  -3   1   6   32.11   13.69
   2  -7   0   33.51    4.86
   4  -2  -4   56.29   13.32
   4   1  -4  252.66   15.66
   5   7  -3   -7.80   15.98
   6   3  -5   97.48   20.77
   7   5  -5   23.17   22.59
   9   4  -6   20.49   29.44
  10  -4  -6   30.55   34.16
  11   6  -6    3.79   35.35
  13   7  -6  -24.79   42.62
  14   7  -6    4.65   46.95
  -4   0  10   -3.54   19.17
  -4   4  10   12.09   19.07
  -3  -3   7   19.01   15.26
  -3  -1   6   35.92   13.37
  -3   2   6   35.28   13.55
  -3   5   7   -3.56   14.19
  -2  -3   4  416.22   12.96
  -2   6   5  463.09   14.85
   3  -3  -3   47.44   10.21
   3   2  -3  234.71   12.07
   4  -1  -4    7.08   13.05
   4   5  -3    5.25   12.54
   6  -3  -5   10.88   19.32
   6   6  -4   24.05   20.13
   8  -2  -6   33.48   26.31
   8   2  -6   -4.77   24.36
   8   6  -5   58.42   26.09
   9  -6  -5  -21.48   27.35
   9  -3  -6    7.32   28.93
   9   7  -5   25.10   30.37
  10   5  -6    2.42   31.83
  10   8  -5   15.62   31.05
  12  -4  -6   33.44   40.15
  12   6  -6   21.43   38.67
  14  -3  -6   28.49   48.99
  -4  -1  10    6.98   19.25
  -4   6  11    6.18   21.01
  -3  -4   8   17.25   17.11
  -3   7   8   25.97   16.86
   5   4  -4   15.80   15.53
   8  -1  -6   20.26   24.41
   8   0  -6  133.76   27.61
   8   1  -6   19.88   24.55
   9   3  -6   30.47   29.83
  10  -3  -6   46.87   34.37
  11   5  -6    3.87   35.45
  13  -3  -6    5.01   45.03
  13   6  -6   -9.64   42.71
  14  -2  -6   29.37   48.01
  14   6  -6    4.41   43.20
  -4   0   9   -2.19   17.56
  -4   2   9  138.70   17.55
  -4   3   9   -0.67   17.57
  -4   5  10  -18.41   18.68
   4  -5  -3   95.27   12.74
   5  -4  -4   40.19   15.83
   6  -2  -5   59.30   19.62
   6   1  -5  -12.55   19.40
   6   8  -3    3.49   19.65
   7  -4  -5  -12.05   21.17
   7   4  -5   34.96   22.51
   7   7  -4    5.43   22.61
   8  -5  -5   59.45   24.99
   8   8  -4   -0.31   26.04
   9  -2  -6   -8.35   28.87
   9   2  -6  365.70   33.07
  10   4  -6   12.55   29.52
  11  -3  -6  -13.57   35.01
  11   8  -5  -30.85   33.53
  12   5  -6  -11.82   38.20
  13  -2  -6  -16.36   46.45
  13   5  -6    5.81   42.70
  14   5  -6   -2.94   45.69
  -4  -1   9    4.40   17.37
  -3   6   7  131.47   16.13
  -2  -5   5  -13.14   11.61
  -2   8   6   -7.70   13.57
   3  -2  -3    8.19    9.55
   3   1  -3   36.94   10.42
   3   5  -2   11.18    9.97
   4   7  -2  103.32   13.36
   6  -1  -5   33.07   17.94
   6   0  -5   13.75   17.88
   8   5  -5   18.21   25.17
   9  -5  -5   34.71   29.86
   9  -1  -6   59.67   29.31
   9   0  -6   17.67   29.30
   9   1  -6  163.27   30.92
   9   6  -5  122.45   30.57
  10  -2  -6   10.03   31.99
  10   3  -6   11.50   31.91
  10   7  -5   -0.19   30.70
  11  -2  -6   -2.76   35.10
  11   4  -6   11.65   34.76
  12   4  -6   24.94   38.45
  12   8  -5    1.33   37.31
  13   4  -6    6.95   42.78
  13   8  -5   11.64   43.79
  14  -1  -6   54.93   47.72
  14   0  -6  170.42   48.82
  14   4  -6  -25.86   46.67
  14   8  -5    8.42   44.93
  -4   4   9   33.86   17.75
  -4   6  10    0.24   18.81
  -3  -4   7    1.59   15.29
  -3   4   6   21.83   13.16
   3   0  -3  201.42   11.88
   5   3  -4   49.70   15.67
   6  -7  -3   -1.29   17.87
   6  -5  -4  269.78   21.02
   6   5  -4    1.21   19.71
   7  -6  -4   16.42   21.43
   7  -3  -5   -6.62   21.47
   7   3  -5   -1.64   22.10
   8  -4  -5   11.84   26.20
  10  -5  -5  -10.26   30.73
  10   0  -6   23.79   31.90
  11  -5  -5   21.53   34.87
  11  -1  -6   -7.54   35.08
  11   3  -6   10.67   35.33
  12  -1  -6   72.66   39.70
  13  -1  -6   -1.91   43.22
  13   0  -6    2.98   43.53
  13   3  -6   31.45   43.31
  14   1  -6   15.30   46.78
  14   2  -6   10.60   47.29
  14   3  -6    2.02   46.85
  -4  -2   9   -5.29   17.46
  -4   0   8   28.34   16.27
  -4   1   8   97.46   17.08
  -4   2   8   -0.87   16.03
  -4   5   9   10.01   18.69
  -3  -5   8    7.04   17.83
  -3  -3   6    7.76   13.96
  -2  -4   4   71.75   10.54
  -1   8   4   26.87   11.20
   2   5  -1    0.35    6.35
   4   4  -3   32.59   12.88
   5  -3  -4    6.76   15.68
  11   0  -6   14.75   35.33
  11   1  -6    0.84   35.56
  11   2  -6  -15.78   34.90
  12   0  -6  -10.53   39.08
  12   1  -6   -9.42   38.54
  12   2  -6   36.25   39.18
  12   3  -6   -4.51   35.03
  13  -4  -5   16.11   43.17
  13   1  -6   22.23   43.23
  13   2  -6    7.55   43.17
  14  -3  -5    2.62   49.57
  14   7  -5   12.25   48.42
  -4  -3  10    1.13   19.51
  -3   8   8   18.51   17.73
  -2   0   3  500.04   12.50
   1  -5   0   16.20    1.94
   2  -2  -2   98.23    7.16
   3  -5  -2    9.63    8.85
   7  -2  -5  103.01   22.83
   7   2  -5   73.06   22.84
   7   6  -4   23.79   22.54
   8  -6  -4  104.47   25.99
   9  -4  -5   -5.21   27.29
   9   8  -4   17.66   28.70
  10   6  -5    0.97   30.08
  12  -4  -5   31.83   38.69
  12   7  -5  -19.95   36.87
  13   7  -5   12.54   42.10
  -4   7  10   28.51   19.46
  -3  -1   5    9.81   11.54
  -3   1   5   -3.80   10.64
  -3   5   6    7.95   14.17
  -2  -1   3 4806.39   29.10
  -2   1   3  321.05   11.32
  -2   5   4  451.76   13.40
  -2   7   5  281.59   14.46
   3   7  -1    2.12    9.21
   5   2  -4   -2.37   13.90
   5   8  -2   13.17   15.87
   7  -1  -5   21.56   22.03
   7   0  -5    0.15   22.17
   7   1  -5   73.62   22.60
   8  -3  -5   -4.54   24.42
   8   7  -4   39.62   24.08
   9  -6  -4    4.28   28.78
  10  -4  -5   28.55   30.68
  11   6  -5   39.86   33.68
  13  -3  -5   19.98   43.21
  14  -2  -5   -6.04   47.04
  14   6  -5   20.70   45.48
  -4  -3   9   11.40   18.01
  -4  -2   8   21.81   16.50
  -4   4   8   -0.93   16.31
  -4   6   9   99.86   19.77
  -3  -5   7   25.26   15.95
  -3   2   5  146.86   13.04
  -3   7   7  -12.15   15.08
  -1   4   2  337.12    9.38
   2  -1  -2  340.56    9.21
   2   0  -2   17.98    7.10
   4  -4  -3    5.59   11.47
   5  -2  -4   16.39   13.68
   5   1  -4   40.29   15.66
   6  -4  -4  146.77   19.00
   6   4  -4    4.14   18.51
   6   7  -3   33.41   18.59
   7  -5  -4   18.97   21.36
   9   4  -5   31.77   27.72
  10   5  -5   -6.63   30.22
  12  -3  -5   59.49   38.87
  12   6  -5    0.10   36.39
  13   6  -5   18.47   40.97
  -4  -4  10   21.20   19.60
  -3  -4   6   28.74   13.91
  -3  -2   5  241.30   13.62
  -2  -2   3 9999.00   40.88
  -2   2   3   -7.05    8.56
   5  -7  -2   12.56   14.14
   5   0  -4   12.10   14.19
   7   8  -3    9.61   21.50
   8  -2  -5    1.84   22.61
   8   2  -5   10.67   25.16
  10  -3  -5  -20.36   30.32
  10   8  -4   25.18   29.53
  11  -3  -5    9.08   33.93
  11   5  -5    7.89   33.42
  13   5  -5   20.15   40.86
  14  -1  -5    8.39   43.06
  14   5  -5   -0.86   41.43
  -4   0   7   -2.62   14.95
  -4   1   7    3.04   14.87
  -4   2   7   24.67   15.19
  -4   5   8   -2.70   17.51
  -4   8  10   31.55   21.03
  -2  -6   5   -5.52   11.90
   4  -6  -2   -0.18   11.16
   4   3  -3    8.92   11.99
   5  -5  -3    0.39   13.98
   7   5  -4  -19.88   20.67
   8  -5  -4  -11.07   23.47
   8  -1  -5   -6.73   22.62
   8   0  -5  120.78   26.18
   8   1  -5   47.33   25.09
   9  -2  -5   84.95   28.50
   9   3  -5  101.58   28.83
   9   7  -4   10.19   26.25
  10   4  -5   24.18   30.73
  11  -5  -4   78.93   34.07
  11   8  -4   -6.10   32.28
  12   5  -5   65.76   34.22
  13  -4  -4   14.00   41.96
  13  -1  -5   55.12   42.81
  14   0  -5    2.33   42.44
  14   1  -5  -14.64   45.30
  14   2  -5  -11.01   45.50
  14   3  -5   -4.75   44.62
  14   4  -5    6.05   42.32
  14   8  -4  -18.22   43.61
  -5   1  10   32.38   20.47
  -5   2  10    5.06   20.10
  -4  -4   9  -17.57   19.03
  -4  -3   8   -9.49   16.45
  -4   7   9   -3.74   19.16
  -2  -5   4    8.45   10.94
   3   4  -2   18.79    9.31
   5   5  -3   -2.14   14.16
   6  -3  -4   -5.17   17.81
   6   3  -4    6.22   16.86
   7  -4  -4  110.63   22.40
   8   6  -4   46.37   22.01
   9  -5  -4   39.78   26.94
   9  -1  -5   19.93   27.70
  10  -5  -4   32.83   30.21
  10  -2  -5    9.69   28.07
  11  -2  -5   24.47   31.44
  11   4  -5   -2.92   30.56
  12  -1  -5   44.45   37.59
  12   4  -5   20.30   34.54
  12   8  -4   -3.29   33.33
  13   0  -5   77.54   39.30
  13   3  -5  -18.76   37.48
  13   4  -5  -25.89   37.31
  13   8  -4   35.81   37.35
  14  -3  -4   27.08   45.32
  -5   0  10   -6.67   20.27
  -5   3  10   -6.04   20.19
  -4   3   7   12.89   15.31
  -3  -3   5  177.68   13.70
  -3   6   6  135.78   15.19
  -2  -3   3 2464.68   21.89
   4  -3  -3   46.24   11.64
   9   0  -5   -7.89   25.38
   9   1  -5  175.47   27.51
  10   2  -5  -10.96   29.87
  10   3  -5   11.67   28.06
  10   7  -4   73.09   29.58
  11  -1  -5   27.29   31.44
  11   3  -5  -17.66   30.53
  12  -4  -4   52.84   38.04
  12   0  -5   12.92   34.95
  12   1  -5   -9.65   37.15
  12   2  -5   24.31   37.37
  12   3  -5   17.72   34.26
  13   1  -5   59.92   38.27
  13   2  -5  -20.69   37.53
  -5  -1  10   13.92   20.94
  -5   4  10   60.24   20.79
  -4  -2   7    1.86   15.29
  -4   6   8    9.39   18.02
  -3  -5   6   55.46   14.93
   3  -4  -2   62.23    9.37
   4   2  -3   -9.51   12.02
   6  -2  -4   12.09   17.83
   6   6  -3    5.74   18.38
   7  -6  -3   -8.43   20.48
   7   4  -4   64.98   21.55
   8  -4  -4   37.75   23.81
   8   8  -3   26.63   24.35
   9   6  -4   42.17   26.74
  10   0  -5   83.10   29.02
  11   0  -5    9.95   31.27
  11   1  -5    9.07   31.39
  11   2  -5   19.00   31.32
  12   7  -4   21.59   35.67
  13   7  -4  -12.68   39.91
  14  -2  -4  -12.76   41.99
  14   7  -4   13.22   40.32
  15   6  -4   97.00   45.95
  -5   1   9   -4.05   18.46
  -4  -4   8    5.20   17.91
  -4   4   7   78.14   16.21
   4  -2  -3   34.18   12.06
   4   8  -1   -9.59   11.82
   6  -1  -4   59.06   17.23
   6   0  -4  113.33   19.46
   6   1  -4   -1.50   16.83
   7  -3  -4   27.64   20.81
   7   7  -3  149.76   21.09
   8  -6  -3   39.87   24.82
   8   5  -4   15.20   21.76
   9  -4  -4   24.32   26.78
  10  -4  -4   -2.30   30.25
  10   9  -3   25.40   29.26
  12  -3  -4  172.42   39.02
  14  -1  -4   11.22   44.70
  14   6  -4   39.88   41.13
  15   1  -4    3.10   44.89
  15   4  -4    5.83   44.31
  15   5  -4  -14.72   45.05
  -5   0   9   17.47   19.02
  -5   2   9    1.33   18.68
  -5   3   9    0.53   18.62
  -5   5  10   -0.81   20.51
  -4  -3   7  175.51   17.08
  -2   6   4   85.79   11.41
   5  -4  -3   55.01   14.10
   5   7  -2    4.97   13.93
   6  -5  -3   19.97   17.83
   7   3  -4  106.54   21.92
  10   6  -4   35.88   27.02
  11   6  -4   -3.94   31.87
  11   9  -3   10.79   31.94
  12   6  -4   19.63   35.75
  13   6  -4    0.78   36.63
  13   9  -3   23.92   39.15
  14   0  -4   11.82   44.17
  14   5  -4   25.62   41.74
  14   9  -3    3.36   39.91
  15   2  -4   -2.95   45.49
  15   3  -4   33.64   45.27
  -5  -1   9   65.52   19.67
  -4   0   6   14.96   14.56
  -3  -4   5   44.76   12.57
  -2   8   5    6.75   13.52
  -1   7   3  335.39   12.17
   4  -1  -3   15.61   11.19
   4   0  -3  372.34   14.69
   5  -6  -2   21.24   15.10
   6   8  -2   -9.33   17.42
   7  -2  -4  151.31   20.72
   7   2  -4   -0.44   20.84
   8  -3  -4   31.75   21.98
   9  -3  -4   16.41   27.01
   9   5  -4   18.84   24.34
   9   8  -3    0.96   25.55
  10  -3  -4   43.47   30.32
  11  -3  -4    8.32   30.42
  12   9  -3   14.84   32.59
  13   5  -4   25.61   37.10
  14  -3  -3   11.14   45.66
  14   1  -4   17.50   42.26
  14   2  -4   22.82   45.25
  14   3  -4  -22.11   44.64
  14   4  -4    9.50   41.74
  14   8  -3   -7.27   46.82
  15  -2  -3   11.89   44.26
  15   8  -3   22.60   45.01
  -5  -2   9   96.90   19.77
  -5   4   9   12.93   19.20
  -4   5   7   94.91   16.50
  -3  -1   4  318.01   13.83
  -3   1   4   44.67   11.42
  -3   5   5   29.63   12.91
  -3   7   6   -5.83   14.90
   4  -5  -2    6.21   11.89
   7  -5  -3   13.24   20.85
   7  -1  -4  379.81   24.68
   7   1  -4   34.56   21.10
   8  -2  -4   15.51   23.82
   8   7  -3  129.15   25.78
  10   5  -4   18.00   27.24
  10   8  -3   91.99   31.52
  11  -2  -4  -12.76   32.95
  11   5  -4   -2.58   32.13
  12  -1  -4   55.87   36.85
  12   5  -4   -2.10   33.07
  13   0  -4    6.58   40.05
  13   1  -4   10.99   39.95
  15  -1  -3  -25.09   49.34
  15   7  -3   38.72   48.81
  -4  -5   8   29.62   18.10
  -4  -4   7  442.85   20.93
  -2  -4   3    8.38    9.17
  -1  -5   2  413.36   10.23
   4   5  -2   13.54   11.68
   5  -3  -3   14.59   15.03
   5   3  -3  220.43   16.57
   7   0  -4  559.61   24.79
   7   6  -3   -9.54   19.72
   8  -5  -3  176.62   26.63
   8   3  -4    5.63   21.95
   9  -5  -3   14.79   28.05
   9  -2  -4  135.38   28.24
   9   4  -4  -19.00   24.14
  10  -5  -3   11.47   31.70
  10   4  -4  -11.83   29.51
  11   4  -4   13.27   32.63
  11   8  -3   17.89   34.04
  12  -4  -3   -2.10   39.44
  12   0  -4   35.32   37.05
  12   4  -4   20.61   36.60
  12   8  -3   -1.25   35.98
  13  -3  -3    8.12   44.17
  13   2  -4   69.48   40.46
  13   3  -4   27.34   36.86
  13   8  -3    6.50   39.12
  14  -2  -3   28.02   46.17
  15   0  -3  -23.64   52.06
  15   6  -3  137.03   49.49
  -5  -3   9   -5.40   20.63
  -5   0   8   47.31   18.26
  -5   1   8   -2.14   16.42
  -5   5   9   31.92   19.61
  -3  -6   6    5.21   14.54
  -3  -2   4  464.13   14.65
  -3   2   4   41.63   11.46
  -2  -6   4   37.78   11.85
  -2   4   3  109.58   10.07
   3  -3  -2   32.09    9.19
   8  -1  -4   12.85   24.11
   8   0  -4  259.44   26.68
   8   1  -4    2.03   24.21
   8   2  -4   79.15   24.70
   8   9  -2   21.77   25.51
   9  -1  -4   44.28   29.44
   9   3  -4   32.74   27.21
   9   7  -3   -0.74   27.36
  10  -1  -4   47.01   30.72
  10   3  -4   -7.10   31.82
  11  -4  -3   10.03   35.61
  11  -1  -4   56.89   33.38
  11   0  -4  -10.38   35.25
  11   3  -4   -6.35   32.66
  12   1  -4   47.04   37.46
  12   2  -4   20.37   37.23
  12   3  -4   21.71   36.52
  14   7  -3    5.49   43.72
  15   5  -3   -0.95   49.08
  -5  -1   8   15.96   16.50
  -5   3   8   83.96   18.90
  -5   7  10   24.67   23.06
  -4  -3   6 1998.69   28.77
  -4   6   7    0.33   17.43
  -3  -5   5  149.52   14.75
  -1   5   2   64.47    8.73
   5  -2  -3    3.03   15.60
   5   2  -3   14.71   16.05
   6  -6  -2   -7.41   19.02
   9   0  -4   58.43   27.98
   9   1  -4   23.91   27.67
   9   2  -4   16.85   27.38
  10   0  -4   -1.26   30.39
  10   1  -4   31.76   30.49
  10   2  -4   -0.87   30.24
  10   7  -3   14.88   30.87
  11   1  -4  -16.25   33.01
  11   2  -4  -20.89   33.21
  12   7  -3   -1.55   37.87
  13   7  -3   12.11   39.38
  14  -1  -3   -9.22   45.86
  14   6  -3  160.77   46.03
  15  -2  -2  -10.56   52.35
  15   2  -3   -5.31   50.32
  15   3  -3   -3.99   49.12
  15   4  -3    2.44   49.15
  -5  -2   8   78.81   18.72
  -3  -3   4    2.62   11.32
  -3   3   4   48.53   12.24
   3   2  -2  125.14   10.48
   3   8   0   39.00   10.35
   6   4  -3   36.25   18.04
   7  -4  -3   22.94   21.59
   7   5  -3   -5.53   21.75
   7   8  -2   -7.31   21.69
   8   6  -3   16.80   22.98
   9   9  -2   14.45   28.92
  10  -4  -3    4.00   32.34
  11   7  -3   -4.77   31.78
  13   6  -3   18.70   42.02
  14   0  -3  -15.70   45.40
  14   5  -3    8.60   45.20
  14   9  -2   -4.25   47.33
  15   8  -2  -30.11   52.76
  -5  -4   9   47.68   21.66
  -5   4   8    4.58   18.38
  -5   6   9    1.69   20.19
  -4  -5   7   29.97   17.17
  -1  -7   3  112.41   11.18
   5  -1  -3   68.81   15.53
   5   1  -3   66.43   15.58
   6   7  -2   -6.55   17.74
   7  -6  -2   -8.65   21.78
  11  -3  -3   -9.46   35.24
  13  -1  -3   27.83   43.91
  13   9  -2   -9.82   41.69
  14   1  -3   -2.17   45.59
  14   2  -3   10.92   47.97
  14   3  -3   -1.11   48.81
  14   4  -3   52.60   45.98
  -5  -3   8   45.40   18.62
  -4  -4   6 1838.56   28.73
  -3   6   5   -1.81   13.04
  -2   7   4    9.46   12.88
   3  -2  -2   16.34    9.03
   4  -4  -2   89.91   12.70
   4   7  -1   12.85   12.27
   5  -5  -2  154.41   16.03
   5   0  -3    9.26   14.80
   9   6  -3   54.68   26.51
  10   6  -3   94.57   31.75
  10   9  -2   30.75   30.99
  11   6  -3   25.99   31.95
  11   9  -2   19.06   33.92
  12  -2  -3   47.91   37.16
  12   6  -3   24.79   35.88
  12   9  -2   18.30   37.66
  13   0  -3   52.90   40.55
  13   5  -3    2.64   39.97
  14   8  -2  -28.62   46.66
  15  -1  -2   -4.24   51.18
  15   7  -2   24.73   49.65
  -5  -1   7  107.77   19.32
  -5   0   7   42.83   17.59
  -5   5   8   18.16   20.25
  -4  -1   5   16.59   14.22
  -4   1   5   13.75   14.52
  -2  -5   3   35.16   10.96
   4   4  -2  122.53   12.37
   5   8  -1   16.07   15.65
   6   3  -3    3.02   17.47
   6   9  -1    6.68   18.45
   7  -3  -3   10.28   20.37
   7   4  -3   11.98   20.49
   8   5  -3   -0.39   23.22
   8   8  -2   31.17   24.36
  10  -3  -3  -13.91   29.89
  12  -4  -2  -16.40   39.51
  12  -1  -3   43.99   37.33
  12   5  -3   36.36   36.31
  13   1  -3   11.78   40.45
  13   4  -3   66.03   41.03
  14  -2  -2   11.88   46.27
  15   0  -2   15.54   49.99
  -5   7   9   25.27   22.31
  -4   5   6  131.89   17.47
  -4   7   7   14.19   17.79
  -3  -4   4   87.32   12.93
  -3   4   4   63.62   12.49
   3  -1  -2  176.07   10.90
   6   2  -3   -9.33   17.70
   8  -3  -3    7.28   23.30
   9  -3  -3   -8.03   26.53
   9   5  -3   16.97   26.16
  10  -5  -2   88.67   32.36
  11  -2  -3   54.75   30.94
  11   5  -3   70.42   32.98
  13  -3  -2   13.10   40.89
  13   2  -3    7.76   37.56
  13   3  -3   -7.48   36.64
  13   8  -2    8.50   40.04
  15   6  -2    5.47   44.69
  -6   0   9    2.37   21.17
  -6   1   9    5.23   21.59
  -5  -4   8   26.11   18.85
  -5  -2   7    9.94   17.38
  -5   3   7   11.09   17.90
  -4   2   5    6.07   14.63
  -3  -6   5   36.19   14.67
  -2   5   3  143.33   11.24
   6  -1  -3   17.20   18.17
   7  -2  -3    8.80   20.61
   7   7  -2   -7.65   20.82
   9   8  -2   45.53   27.94
  10  -2  -3    0.09   29.95
  10   5  -3   -3.35   26.98
  11  -1  -3   10.59   33.33
  12   0  -3   30.46   34.05
  12   1  -3   -2.82   36.97
  12   3  -3   21.84   36.54
  12   8  -2   47.31   35.21
  14  -1  -2   -5.63   45.32
  14   7  -2   16.36   40.87
  15  -2  -1  -16.38   48.94
  15   2  -2    7.49   49.03
  15   3  -2    4.03   47.86
  15   4  -2   -5.23   48.60
  15   5  -2   -9.10   45.23
  -6  -1   9   35.21   21.78
  -6   2   9   25.49   21.99
   5   5  -2   -2.34   13.54
   6   1  -3   14.37   16.73
   6   6  -2  126.42   19.41
   7  -5  -2    7.04   21.29
   7   3  -3    9.52   19.07
   8  -5  -2   -4.11   24.91
   8  -2  -3    3.28   23.89
   8   4  -3  -26.98   21.25
   9  -2  -3   11.56   27.00
   9   4  -3   51.98   27.06
  10   4  -3    5.96   29.56
  10   8  -2   20.72   29.04
  11  -4  -2   30.12   33.54
  11   4  -3   28.11   30.12
  11   8  -2   44.04   32.10
  12   2  -3    4.03   34.07
  13  -2  -2  -15.99   41.00
  13   7  -2   14.54   39.16
  14   0  -2   18.81   45.20
  14   6  -2  279.27   47.37
  -5  -3   7   17.38   17.70
  -5   4   7  -13.24   19.10
  -5   6   8    8.06   19.42
  -4  -5   6  555.51   20.73
  -4  -3   5  744.89   21.03
  -2   1   2  365.98   11.43
   3   5  -1   11.89    9.66
   4  -3  -2    4.20   11.01
   4   3  -2  645.91   17.05
   5  -4  -2   36.30   14.63
   7  -1  -3  867.15   28.65
   7   2  -3   72.37   21.52
   8   3  -3   26.70   23.66
  10  -1  -3    4.95   27.92
  11   1  -3   35.05   33.24
  11   2  -3   71.32   34.10
  11   3  -3   75.45   31.30
  14   1  -2   -8.66   45.25
  14   9  -1   11.31   46.75
  15  -1  -1   23.44   50.10
  15   8  -1   10.69   49.45
  -6   4   9   32.24   22.31
  -4   6   6  117.89   18.01
  -3   7   5  -10.85   15.28
   2   6   0   15.25    7.13
   7   1  -3   81.86   21.20
   7   9  -1  -13.16   20.25
   8  -1  -3    6.40   21.98
   8   0  -3  116.96   25.08
   8   2  -3   31.20   24.31
   8   7  -2    8.04   22.55
   9  -1  -3   17.52   24.89
   9   0  -3   -9.36   26.98
   9   2  -3    2.50   27.05
   9   3  -3   -7.67   26.61
  10  -4  -2   52.02   30.78
  10   0  -3  -18.31   27.61
  10   1  -3   -9.14   30.34
  10   2  -3    4.29   30.21
  12  -2  -2   82.22   39.98
  12   7  -2   61.23   36.38
  13  -1  -2   13.07   39.77
  13   6  -2    7.69   40.07
  14   2  -2   27.12   45.62
  14   3  -2   12.52   45.37
  14   4  -2   87.72   45.92
  -5  -4   7  184.22   20.86
  -3  -1   3   46.74   11.39
   1   4   0   -2.28    3.28
   5  -6  -1   87.22   15.98
   6  -4  -2   -6.70   19.08
   7   6  -2    9.51   21.24
   8   1  -3   -3.85   22.00
   9  -4  -2   -1.56   28.66
   9   1  -3   69.34   25.95
   9   7  -2   87.34   26.69
  10   7  -2   33.18   29.47
  11   7  -2   17.23   32.14
  12   6  -2  -14.82   38.58
  13  -3  -1   11.06   43.77
  13   0  -2   15.27   41.16
  13   9  -1   -2.11   39.97
  14   8  -1    9.18   47.58
  15   0  -1    7.73   49.96
  15   7  -1    6.24   49.16
  -6  -1   8    4.35   20.51
  -6   0   8   14.48   20.86
  -6   1   8   12.09   20.77
  -6   5   9   26.76   24.91
  -5  -1   6    5.52   16.84
  -5   1   6  145.53   18.36
  -5   5   7   20.77   20.33
  -4  -4   5 1768.07   27.26
  -4   4   5   10.05   16.30
  -3   1   3  519.81   15.39
  -3   5   4   -4.40   12.78
  -2   2   2  132.74   10.25
   4  -2  -2    1.63   11.66
   4   2  -2  -14.48   11.86
   4   6  -1   17.11   12.84
   6  -6  -1    3.19   19.51
   6   5  -2    8.45   18.99
   6   8  -1   -9.53   18.73
   8  -4  -2   -8.61   25.41
   8   9  -1    1.32   25.80
  10  -3  -2    8.72   31.94
  12   9  -1   -7.05   38.50
  13   1  -2    2.04   40.87
  13   2  -2   10.66   41.41
  13   3  -2  -17.59   41.05
  13   4  -2  161.96   42.66
  15   1  -1   20.54   49.85
  15   2  -1    3.65   53.01
  15   5  -1   -0.51   52.60
  15   6  -1   -7.49   48.90
  -6  -2   8    9.45   22.16
  -6   2   8    4.89   20.76
  -5   2   6   79.07   18.05
  -5   7   8   24.64   21.81
  -3  -2   3  242.87   12.94
  -2  -3   2 6050.54   32.15
  -1  -6   2   12.50   10.28
  -1  -3   1   36.48    7.44
   5  -3  -2  571.99   19.61
   5   7  -1   65.34   16.37
   7  -6  -1   -2.52   22.54
   8   6  -2   30.74   25.07
   9   9  -1  370.41   32.33
  11  -2  -2   34.86   33.76
  11   6  -2   19.35   32.78
  11   9  -1    9.21   34.35
  12   0  -2   23.17   40.18
  12   5  -2   -8.61   36.88
  13   8  -1    7.11   42.62
  14   7  -1  429.93   49.74
  15   3  -1  -16.80   50.08
  15   4  -1   10.77   50.47
  15   9   0  -11.10   53.53
  -6   3   8    1.51   21.28
  -4  -6   6   47.89   17.57
   4  -1  -2   94.08   12.98
   4   1  -2   71.03   12.88
   9  -3  -2   12.76   29.07
   9   6  -2   38.52   26.82
  10   6  -2   70.47   30.39
  10   9  -1   -6.81   31.25
  11  -4  -1    8.73   36.13
  12   1  -2    6.71   37.10
  12   4  -2   16.41   37.24
  13  -2  -1    0.27   42.21
  14   0  -1   17.72   47.05
  14  10   0   -6.07   45.02
  15  -1   0   18.54   54.24
  -5  -5   7  275.83   22.14
  -5  -3   6   -4.34   17.15
  -5   3   6    7.33   17.85
  -4  -1   4  243.46   15.76
  -4   7   6   83.70   19.07
  -3  -3   3  178.41   12.99
  -3   2   3    3.70   11.38
  -2  -6   3   -7.29   11.83
   2   2  -1   79.90    7.41
   4  -5  -1   12.93   12.35
   4   0  -2   26.55   12.42
   5   3  -2   36.48   16.14
   7   5  -2    6.21   22.05
   8  -3  -2    5.49   25.39
   9  -5  -1    6.96   30.28
  10  -2  -2   32.15   30.80
  11  -1  -2   26.03   33.85
  11   5  -2   18.69   33.51
  12   2  -2  167.00   39.61
  12   3  -2   32.13   37.57
  12   8  -1   38.59   39.18
  14   1  -1   19.38   46.76
  14   6  -1  304.55   48.62
  -6   4   8    3.17   21.66
  -5   6   7    1.99   21.22
  -4  -5   5 1396.68   26.23
  -4   5   5   68.69   17.28
  -2   6   3    7.05   11.92
   2   8   1   75.17    8.02
   3  -4  -1   21.50    9.78
   5   9   0    1.05   16.37
   7  -3  -2    1.50   20.54
   7   8  -1    4.07   20.71
   8   5  -2   25.51   25.24
  10   5  -2   16.57   30.43
  11   4  -2    2.99   33.77
  13   7  -1   14.48   40.50
  13  10   0    6.31   40.59
  14   2  -1   14.70   46.88
  14   3  -1   21.96   47.34
  14   4  -1   24.30   47.14
  14   9   0   24.70   48.54
  15   0   0   10.47   52.16
  15   8   0   45.29   50.87
  -6   0   7   22.06   20.61
  -5  -4   6   24.36   18.73
  -5   4   6    4.15   19.36
  -4  -2   4    5.40   13.46
   3   4  -1    5.61    9.84
   3   7   0  376.86   12.63
   8  -5  -1   -7.78   27.06
   8   8  -1   -3.35   26.06
   9  -2  -2   16.89   27.54
  10  -4  -1  130.80   34.47
[truncated: 1,236,320 more chars]
